# Supplementary material for: ﻿Systematic study of Panaeolus (Agaricales, Galeropsidaceae) sensu lato and psilocybin-producing traits of species from China
Source: IMA Fungus. 2026 Jan 19;17:e167329. doi: 10.3897/imafungus.17.167329 (PMC12835877; doi:10.3897/imafungus.17.167329)
Supplement: XML Treatment for Galeropsidaceae [file imafungus.17.167329-treatment1.xml]

<!DOCTYPE tp:taxon-treatment
  PUBLIC "-//TaxonX//DTD Taxonomic Treatment Publishing DTD v0 20100105//EN" "tax-treatment-NSO.dtd">
<tp:taxon-treatment xmlns:tp="http://www.plazi.org/taxpub"><tp:treatment-meta><kwd-group><label>Taxon classification</label><kwd>
              <named-content content-type="kingdom">Animalia</named-content>
            </kwd><kwd>
              <named-content content-type="order">Agaricales</named-content>
            </kwd><kwd>
              <named-content content-type="family">Galeropsidaceae</named-content>
            </kwd></kwd-group><mixed-citation publication-type="journal"><person-group><name><surname>He</surname><given-names>Mao-Qiang</given-names></name><name><surname>Yang</surname><given-names>Wen-Qiang</given-names></name><name><surname>Phurbu</surname><given-names>Dorji</given-names></name><name><surname>Liu</surname><given-names>Fei</given-names></name><name><surname>Li</surname><given-names>Jia-Xin</given-names></name><name><surname>Cao</surname><given-names>Bin</given-names></name><name><surname>Zhao</surname><given-names>Rui-Lin</given-names></name></person-group><article-title>﻿Systematic study of <italic><tp:taxon-name><tp:taxon-name-part taxon-name-part-type="genus" reg="Panaeolus">Panaeolus</tp:taxon-name-part></tp:taxon-name></italic> (<italic><tp:taxon-name><tp:taxon-name-part taxon-name-part-type="order">Agaricales</tp:taxon-name-part></tp:taxon-name></italic>, <italic><tp:taxon-name><tp:taxon-name-part taxon-name-part-type="family">Galeropsidaceae</tp:taxon-name-part></tp:taxon-name></italic>) sensu lato and psilocybin-producing traits of species from China</article-title><source>IMA Fungus</source><day>19</day><month>01</month><year>2026</year><volume>17</volume><pub-id pub-id-type="doi">10.3897/imafungus.17.167329</pub-id></mixed-citation></tp:treatment-meta><tp:nomenclature><label>﻿</label><tp:taxon-name><object-id xmlns:xlink="http://www.w3.org/1999/xlink" content-type="arpha" xlink:type="simple">B57F6A8E-A22E-51F8-8B9B-CDFC32463717</object-id>
            <tp:taxon-name-part taxon-name-part-type="family">Galeropsidaceae</tp:taxon-name-part>
          </tp:taxon-name><tp:taxon-authority>Singer, Boletín de la Sociedad Argentina de Botánica 10: 61 (1962)</tp:taxon-authority></tp:nomenclature><tp:treatment-sec sec-type="material" id="SECID0EVEGM"><title>Type.</title><p><italic><tp:taxon-name><tp:taxon-name-part taxon-name-part-type="genus" reg="Galeropsis">Galeropsis</tp:taxon-name-part></tp:taxon-name></italic> Velen. 1930 [current name: <italic><tp:taxon-name><tp:taxon-name-part taxon-name-part-type="genus" reg="Panaeolus">Panaeolus</tp:taxon-name-part></tp:taxon-name></italic> (Fr.) Quél.]</p></tp:treatment-sec><tp:treatment-sec sec-type="description" id="SECID0EJFGM"><title>Description.</title><p>Basidiomes small- to medium-sized, agaricoid or sequestrate. Spore print black. Pileus ovoid, parabolic, conic, campanulate, rarely convex and plane; white, grey, black, brown, rarely orange; dry, viscid, or glutinous, hygrophanous, with hygrophanous spots, and streaks, or non- hygrophanous. Lamellae crowded to subdistant, adnate, gray to black, variegated. Stipe equal, smooth, glabrous, pruinose, annulus membranous, rarely remaining still mature. Basidiospores brown, limoniform, ellipsoid to elongate, germ pore distinctive, smooth, punctate, verrucose. Cystidia abundant, this include caulocystidia, cheilocystidia, pleurocystidia and pileocystidia.</p></tp:treatment-sec><tp:treatment-sec sec-type="habitat" id="SECID0EOFGM"><title>Habitat.</title><p>Grows in fertile areas, including pastures, grasslands, forests, and on dung of herbivores.</p></tp:treatment-sec><tp:treatment-sec sec-type="Genera included" id="SECID0ETFGM"><title>Genera included.</title><p><italic><tp:taxon-name><tp:taxon-name-part taxon-name-part-type="genus" reg="Panaeolus">Panaeolus</tp:taxon-name-part></tp:taxon-name></italic>, <italic><tp:taxon-name><tp:taxon-name-part taxon-name-part-type="genus" reg="Staktophyllus">Staktophyllus</tp:taxon-name-part></tp:taxon-name></italic>.</p></tp:treatment-sec><tp:treatment-sec sec-type="notes" id="SECID0EHGGM"><title>Notes.</title><p>The panaeo-clade was revealed to be monophyletic in previous studies (Moncalvo 2002; Walther 2005; <xref ref-type="bibr" rid="B66">Matheny et al. 2006</xref>) and is also supported as monophyletic in this study. With extended sampling, our study further supports ranking the panaeo-clade as a distinct family within <italic><tp:taxon-name><tp:taxon-name-part taxon-name-part-type="suborder">Agaricineae</tp:taxon-name-part></tp:taxon-name></italic> based on the following evidence: first, it is monophyletic and occupies a phylogenetic position sister to <italic><tp:taxon-name><tp:taxon-name-part taxon-name-part-type="family">Bolbitiaceae</tp:taxon-name-part></tp:taxon-name></italic> within <italic><tp:taxon-name><tp:taxon-name-part taxon-name-part-type="suborder">Agaricineae</tp:taxon-name-part></tp:taxon-name></italic> (see Figs <xref ref-type="fig" rid="F1">1</xref>, <xref ref-type="fig" rid="F2">2</xref>); second, it diverged at 87 Myr, which is relatively similar to divergence times of other families in <italic><tp:taxon-name><tp:taxon-name-part taxon-name-part-type="suborder">Agaricineae</tp:taxon-name-part></tp:taxon-name></italic>; third, it differs from other families in <italic><tp:taxon-name><tp:taxon-name-part taxon-name-part-type="suborder">Agaricineae</tp:taxon-name-part></tp:taxon-name></italic> in a combination of morphological characteristics, including a saprotrophic lifestyle, black spore print, variegated lamellae, and dark brown basidiospores with a distinctive germ pore and a relatively thick wall. According to Art. 11.5, priority of equally published names is established by the first effectively published choice; therefore, the panaeo-clade should be named <italic><tp:taxon-name><tp:taxon-name-part taxon-name-part-type="family">Galeropsidaceae</tp:taxon-name-part></tp:taxon-name></italic> rather than <italic><tp:taxon-name><tp:taxon-name-part taxon-name-part-type="family">Panaeolaceae</tp:taxon-name-part></tp:taxon-name></italic> (<xref ref-type="bibr" rid="B41">Kalichman et al. 2020</xref>). Currently, <italic><tp:taxon-name><tp:taxon-name-part taxon-name-part-type="family">Galeropsidaceae</tp:taxon-name-part></tp:taxon-name></italic> contains two genera, <italic><tp:taxon-name><tp:taxon-name-part taxon-name-part-type="genus" reg="Panaeolus">Panaeolus</tp:taxon-name-part></tp:taxon-name></italic> and <italic><tp:taxon-name><tp:taxon-name-part taxon-name-part-type="genus" reg="Staktophyllus">Staktophyllus</tp:taxon-name-part></tp:taxon-name></italic>.</p></tp:treatment-sec><tp:treatment-sec><!--Section generated to contain objects referenced in tp:taxon-treatment.--><fig id="F1" position="float" orientation="portrait"><object-id xmlns:xlink="http://www.w3.org/1999/xlink" content-type="doi" xlink:type="simple">10.3897/imafungus.17.167329.figure1</object-id><object-id xmlns:xlink="http://www.w3.org/1999/xlink" content-type="arpha" xlink:type="simple">ED500323-E344-5220-98E0-ACDB26805993</object-id><label>Figure 1.</label><caption><p>Phylogenomic tree of <tp:taxon-name><tp:taxon-name-part taxon-name-part-type="suborder">Agaricineae</tp:taxon-name-part></tp:taxon-name> based on 1,764 single-copy, full-length BUSCO genes. The tree is rooted with <italic><tp:taxon-name><tp:taxon-name-part taxon-name-part-type="genus" reg="Amanita">Amanita</tp:taxon-name-part> <tp:taxon-name-part taxon-name-part-type="species" reg="muscaria">muscaria</tp:taxon-name-part></tp:taxon-name></italic> and <italic><tp:taxon-name><tp:taxon-name-part taxon-name-part-type="genus" reg="Pluteus">Pluteus</tp:taxon-name-part> <tp:taxon-name-part taxon-name-part-type="species" reg="cervinus">cervinus</tp:taxon-name-part></tp:taxon-name></italic>. All nodes are fully supported by bootstrap values. Divergence times are indicated near the nodes. Green points indicate the mean stem ages of the families.</p></caption><graphic xmlns:xlink="http://www.w3.org/1999/xlink" xlink:href="imafungus-17-e167329-g001.jpg" position="float" orientation="portrait" xlink:type="simple" id="oo_1515040.jpg"><uri content-type="original_file" xlink:type="simple">https://binary.pensoft.net/fig/1515040</uri></graphic></fig><fig id="F2" position="float" orientation="portrait"><object-id xmlns:xlink="http://www.w3.org/1999/xlink" content-type="doi" xlink:type="simple">10.3897/imafungus.17.167329.figure2</object-id><object-id xmlns:xlink="http://www.w3.org/1999/xlink" content-type="arpha" xlink:type="simple">B1EC72CA-AA14-5579-AECD-D204157DFC82</object-id><label>Figure 2.</label><caption><p>Maximum likelihood (<abbrev xmlns:xlink="http://www.w3.org/1999/xlink" xlink:title="Maximum likelihood" id="ABBRID0EK6FM" xlink:type="simple">ML</abbrev>) tree of <tp:taxon-name><tp:taxon-name-part taxon-name-part-type="suborder">Agaricineae</tp:taxon-name-part></tp:taxon-name> based on six genes. Bootstrap values and Bayesian posterior probabilities greater than 50%/0.9 (BS/<abbrev xmlns:xlink="http://www.w3.org/1999/xlink" xlink:title="Bayesian posterior probabilities" id="ABBRID0ET6FM" xlink:type="simple">PP</abbrev>) are indicated at the nodes. Bold branches indicate <abbrev xmlns:xlink="http://www.w3.org/1999/xlink" xlink:title="Bayesian posterior probabilities" id="ABBRID0EX6FM" xlink:type="simple">PP</abbrev> &gt; 0.95. “T” refers to sequences from type specimens.</p></caption><graphic xmlns:xlink="http://www.w3.org/1999/xlink" xlink:href="imafungus-17-e167329-g002.jpg" position="float" orientation="portrait" xlink:type="simple" id="oo_1515041.jpg"><uri content-type="original_file" xlink:type="simple">https://binary.pensoft.net/fig/1515041</uri></graphic></fig></tp:treatment-sec><ref-list><ref id="B66"><mixed-citation xmlns:xlink="http://www.w3.org/1999/xlink" xlink:type="simple"><person-group><name name-style="western"><surname>Matheny</surname><given-names>PB</given-names></name><name name-style="western"><surname>Curtis</surname><given-names>JM</given-names></name><etal/></person-group> (<year>2006</year>) <article-title>Major clades of <italic><tp:taxon-name><tp:taxon-name-part taxon-name-part-type="order">Agaricales</tp:taxon-name-part></tp:taxon-name></italic>: a multilocus phylogenetic overview.</article-title><source>Mycologia</source><volume>98</volume>(<issue>6</issue>): <fpage>982</fpage>–<lpage>995</lpage>. <ext-link xlink:href="10.1080/15572536.2006.11832627" ext-link-type="doi" xlink:type="simple">https://doi.org/10.1080/15572536.2006.11832627</ext-link></mixed-citation></ref><ref id="B41"><mixed-citation xmlns:xlink="http://www.w3.org/1999/xlink" xlink:type="simple"><person-group><name name-style="western"><surname>Kalichman</surname><given-names>J</given-names></name><name name-style="western"><surname>Kirk</surname><given-names>PM</given-names></name><name name-style="western"><surname>Matheny</surname><given-names>PB</given-names></name></person-group> (<year>2020</year>) <article-title>A compendium of generic names of agarics and <italic><tp:taxon-name><tp:taxon-name-part taxon-name-part-type="order">Agaricales</tp:taxon-name-part></tp:taxon-name></italic>.</article-title><source>Taxon</source><volume>69</volume>(<issue>3</issue>): <fpage>425</fpage>–<lpage>447</lpage>. <ext-link xlink:href="10.1002/tax.12240" ext-link-type="doi" xlink:type="simple">https://doi.org/10.1002/tax.12240</ext-link></mixed-citation></ref></ref-list></tp:taxon-treatment>
