# Supplementary material for: ﻿Systematic study of Panaeolus (Agaricales, Galeropsidaceae) sensu lato and psilocybin-producing traits of species from China
Source: IMA Fungus. 2026 Jan 19;17:e167329. doi: 10.3897/imafungus.17.167329 (PMC12835877; doi:10.3897/imafungus.17.167329)
Supplement: XML Treatment for Panaeolus [file imafungus.17.167329-treatment2.xml]

<!DOCTYPE tp:taxon-treatment
  PUBLIC "-//TaxonX//DTD Taxonomic Treatment Publishing DTD v0 20100105//EN" "tax-treatment-NSO.dtd">
<tp:taxon-treatment xmlns:tp="http://www.plazi.org/taxpub"><tp:treatment-meta><kwd-group><label>Taxon classification</label><kwd>
              <named-content content-type="kingdom">Animalia</named-content>
            </kwd><kwd>
              <named-content content-type="order">Agaricales</named-content>
            </kwd><kwd>
              <named-content content-type="family">Galeropsidaceae</named-content>
            </kwd></kwd-group><mixed-citation publication-type="journal"><person-group><name><surname>He</surname><given-names>Mao-Qiang</given-names></name><name><surname>Yang</surname><given-names>Wen-Qiang</given-names></name><name><surname>Phurbu</surname><given-names>Dorji</given-names></name><name><surname>Liu</surname><given-names>Fei</given-names></name><name><surname>Li</surname><given-names>Jia-Xin</given-names></name><name><surname>Cao</surname><given-names>Bin</given-names></name><name><surname>Zhao</surname><given-names>Rui-Lin</given-names></name></person-group><article-title>﻿Systematic study of <italic><tp:taxon-name><tp:taxon-name-part taxon-name-part-type="genus" reg="Panaeolus">Panaeolus</tp:taxon-name-part></tp:taxon-name></italic> (<italic><tp:taxon-name><tp:taxon-name-part taxon-name-part-type="order">Agaricales</tp:taxon-name-part></tp:taxon-name></italic>, <italic><tp:taxon-name><tp:taxon-name-part taxon-name-part-type="family">Galeropsidaceae</tp:taxon-name-part></tp:taxon-name></italic>) sensu lato and psilocybin-producing traits of species from China</article-title><source>IMA Fungus</source><day>19</day><month>01</month><year>2026</year><volume>17</volume><pub-id pub-id-type="doi">10.3897/imafungus.17.167329</pub-id></mixed-citation></tp:treatment-meta><tp:nomenclature><label>﻿</label><tp:taxon-name><object-id xmlns:xlink="http://www.w3.org/1999/xlink" content-type="arpha" xlink:type="simple">CC7B5A68-2898-541B-9B00-5D5238921E9C</object-id>
            <tp:taxon-name-part taxon-name-part-type="genus" reg="Panaeolus">Panaeolus</tp:taxon-name-part>
          </tp:taxon-name><tp:taxon-authority>(Fr.) Quél., Mém. Soc. Émul. Montbéliard, Sér. 2 5: 151 (1872)</tp:taxon-authority></tp:nomenclature><tp:treatment-sec sec-type="Basionym" id="SECID0E2JGM"><title>Basionym.</title><p><tp:taxon-name><tp:taxon-name-part taxon-name-part-type="genus" reg="Agaricus">Agaricus</tp:taxon-name-part> <tp:taxon-name-part taxon-name-part-type="infraspecific-rank">subg.</tp:taxon-name-part> <tp:taxon-name-part taxon-name-part-type="subgenus" reg="Panaeolus">Panaeolus</tp:taxon-name-part></tp:taxon-name> Fr.</p></tp:treatment-sec><tp:treatment-sec sec-type="type species" id="SECID0EOKGM"><title>Type species.</title><p><italic><tp:taxon-name><tp:taxon-name-part taxon-name-part-type="genus" reg="Panaeolus">Panaeolus</tp:taxon-name-part> <tp:taxon-name-part taxon-name-part-type="species" reg="papilionaceus">papilionaceus</tp:taxon-name-part></tp:taxon-name></italic> (Bull.) Quél.</p></tp:treatment-sec><tp:treatment-sec sec-type="description" id="SECID0E6KGM"><title>Description.</title><p>the same as description of <italic><tp:taxon-name><tp:taxon-name-part taxon-name-part-type="family">Galeropsidaceae</tp:taxon-name-part></tp:taxon-name></italic>.</p></tp:treatment-sec><tp:treatment-sec sec-type="notes" id="SECID0ELLGM"><title>Notes.</title><p>The morphological synapomorphy of <italic><tp:taxon-name><tp:taxon-name-part taxon-name-part-type="genus" reg="Panaeolus">Panaeolus</tp:taxon-name-part></tp:taxon-name></italic> is a relatively small basidiome with variegated lamellae and blackish brown basidiospores. All known species are saprotrophic, and many of them are coprophilous. It is a worldwide genus known from all continents except Antarctica. The psilocybin-producing trait is known to be distributed in subg. <tp:taxon-name><tp:taxon-name-part taxon-name-part-type="genus" reg="Panaeolus"/><tp:taxon-name-part taxon-name-part-type="subgenus" reg="Bresadolomyces">Bresadolomyces</tp:taxon-name-part></tp:taxon-name> and subg. <tp:taxon-name><tp:taxon-name-part taxon-name-part-type="genus" reg="Panaeolus"/><tp:taxon-name-part taxon-name-part-type="subgenus" reg="Panaeolina">Panaeolina</tp:taxon-name-part></tp:taxon-name>. Based on the results of the phylogenetic analyses, <italic><tp:taxon-name><tp:taxon-name-part taxon-name-part-type="genus" reg="Crucispora">Crucispora</tp:taxon-name-part></tp:taxon-name></italic> is synonymized with <italic><tp:taxon-name><tp:taxon-name-part taxon-name-part-type="genus" reg="Panaeolus">Panaeolus</tp:taxon-name-part></tp:taxon-name></italic> and placed in subg. <tp:taxon-name><tp:taxon-name-part taxon-name-part-type="genus" reg="Panaeolus"/><tp:taxon-name-part taxon-name-part-type="subgenus" reg="Bresadolomyces">Bresadolomyces</tp:taxon-name-part></tp:taxon-name>. Three subgenera of <italic><tp:taxon-name><tp:taxon-name-part taxon-name-part-type="genus" reg="Panaeolus">Panaeolus</tp:taxon-name-part></tp:taxon-name></italic> are recognized based on phylogenetic evidence.</p></tp:treatment-sec><tp:treatment-sec sec-type="Subgenera included" id="SECID0EINGM"><title>Subgenera included.</title><p>
            
              subg. <tp:taxon-name><tp:taxon-name-part taxon-name-part-type="genus" reg="Panaeolus"/><tp:taxon-name-part taxon-name-part-type="subgenus" reg="Bresadolomyces">Bresadolomyces</tp:taxon-name-part></tp:taxon-name>, subg. <tp:taxon-name><tp:taxon-name-part taxon-name-part-type="genus" reg="Panaeolus"/><tp:taxon-name-part taxon-name-part-type="subgenus" reg="Panaeolina">Panaeolina</tp:taxon-name-part></tp:taxon-name>, subg. <tp:taxon-name><tp:taxon-name-part taxon-name-part-type="genus" reg="Panaeolus"/><tp:taxon-name-part taxon-name-part-type="subgenus" reg="Panaeolus">Panaeolus</tp:taxon-name-part></tp:taxon-name>.</p></tp:treatment-sec></tp:taxon-treatment>
