# Supplementary material for: ﻿Systematic study of Panaeolus (Agaricales, Galeropsidaceae) sensu lato and psilocybin-producing traits of species from China
Source: IMA Fungus. 2026 Jan 19;17:e167329. doi: 10.3897/imafungus.17.167329 (PMC12835877; doi:10.3897/imafungus.17.167329)
Supplement: XML Treatment for Panaeolus subg. Bresadolomyces [file imafungus.17.167329-treatment3.xml]

<!DOCTYPE tp:taxon-treatment
  PUBLIC "-//TaxonX//DTD Taxonomic Treatment Publishing DTD v0 20100105//EN" "tax-treatment-NSO.dtd">
<tp:taxon-treatment xmlns:tp="http://www.plazi.org/taxpub"><tp:treatment-meta><kwd-group><label>Taxon classification</label><kwd>
              <named-content content-type="kingdom">Animalia</named-content>
            </kwd><kwd>
              <named-content content-type="order">Agaricales</named-content>
            </kwd><kwd>
              <named-content content-type="family">Galeropsidaceae</named-content>
            </kwd></kwd-group><mixed-citation publication-type="journal"><person-group><name><surname>He</surname><given-names>Mao-Qiang</given-names></name><name><surname>Yang</surname><given-names>Wen-Qiang</given-names></name><name><surname>Phurbu</surname><given-names>Dorji</given-names></name><name><surname>Liu</surname><given-names>Fei</given-names></name><name><surname>Li</surname><given-names>Jia-Xin</given-names></name><name><surname>Cao</surname><given-names>Bin</given-names></name><name><surname>Zhao</surname><given-names>Rui-Lin</given-names></name></person-group><article-title>﻿Systematic study of <italic><tp:taxon-name><tp:taxon-name-part taxon-name-part-type="genus" reg="Panaeolus">Panaeolus</tp:taxon-name-part></tp:taxon-name></italic> (<italic><tp:taxon-name><tp:taxon-name-part taxon-name-part-type="order">Agaricales</tp:taxon-name-part></tp:taxon-name></italic>, <italic><tp:taxon-name><tp:taxon-name-part taxon-name-part-type="family">Galeropsidaceae</tp:taxon-name-part></tp:taxon-name></italic>) sensu lato and psilocybin-producing traits of species from China</article-title><source>IMA Fungus</source><day>19</day><month>01</month><year>2026</year><volume>17</volume><pub-id pub-id-type="doi">10.3897/imafungus.17.167329</pub-id></mixed-citation></tp:treatment-meta><tp:nomenclature><label>﻿</label><tp:taxon-name><object-id xmlns:xlink="http://www.w3.org/1999/xlink" content-type="arpha" xlink:type="simple">F3B206B9-078C-5A35-9054-195CB4B655EA</object-id>
            <tp:taxon-name-part taxon-name-part-type="genus" reg="Panaeolus">Panaeolus</tp:taxon-name-part>
            <tp:taxon-name-part taxon-name-part-type="infraspecific-rank">subg.</tp:taxon-name-part>
            <tp:taxon-name-part taxon-name-part-type="subgenus" reg="Bresadolomyces">Bresadolomyces</tp:taxon-name-part>
            <object-id xmlns:xlink="http://www.w3.org/1999/xlink" content-type="mycobank" xlink:type="simple">860264</object-id>
          </tp:taxon-name><tp:taxon-authority>M.Q. He &amp; R.L. Zhao</tp:taxon-authority><tp:taxon-status xmlns:xlink="http://www.w3.org/1999/xlink" xlink:type="simple">subg. nov.</tp:taxon-status></tp:nomenclature><tp:treatment-sec sec-type="diagnosis" id="SECID0EVPGM"><title>Diagnosis.</title><p>Species of this subgenus have relatively thin-fleshed, dirty whitish or gray to grayish-brown pigmented basidiome, some species turning blue or bluish-gray when get injured; basidiospores smooth, ellipsoid, limoniform, cruciform-rhomboid.</p></tp:treatment-sec><tp:treatment-sec sec-type="type species" id="SECID0E1PGM"><title>Type species.</title><p><italic><tp:taxon-name><tp:taxon-name-part taxon-name-part-type="genus" reg="Panaeolus">Panaeolus</tp:taxon-name-part> <tp:taxon-name-part taxon-name-part-type="species" reg="cyanescens">cyanescens</tp:taxon-name-part></tp:taxon-name></italic> Sacc.</p></tp:treatment-sec><tp:treatment-sec sec-type="etymology" id="SECID0ELQGM"><title>Etymology.</title><p>Named in honor of Giacomo Bresàdola (1847–1929) for his research contributions to agarics taxonomy and introduction of <italic><tp:taxon-name><tp:taxon-name-part taxon-name-part-type="genus" reg="Copelandia">Copelandia</tp:taxon-name-part></tp:taxon-name></italic>.</p></tp:treatment-sec><tp:treatment-sec sec-type="Synonyms" id="SECID0EYQGM"><title>Synonyms.</title><p><italic><tp:taxon-name><tp:taxon-name-part taxon-name-part-type="genus" reg="Copelandia">Copelandia</tp:taxon-name-part></tp:taxon-name></italic> Bres., Hedwigia 53(1–2): 51 (1912) [1913] (nom. illeg., Shenzhen Code, Art. 52.1); <tp:taxon-name><tp:taxon-name-part taxon-name-part-type="genus" reg="Panaeolus">Panaeolus</tp:taxon-name-part> <tp:taxon-name-part taxon-name-part-type="infraspecific-rank">subgen.</tp:taxon-name-part> <tp:taxon-name-part taxon-name-part-type="subgenus" reg="Copelandia">Copelandia</tp:taxon-name-part></tp:taxon-name> (Bres.) Ew. Gerhardt, Biblioth. Bot. 147: 32 (1996) (nom. illeg., Art. 52.1). – Type: <italic><tp:taxon-name><tp:taxon-name-part taxon-name-part-type="genus" reg="Copelandia">Copelandia</tp:taxon-name-part> <tp:taxon-name-part taxon-name-part-type="species" reg="papilionacea">papilionacea</tp:taxon-name-part></tp:taxon-name></italic> (Bull.) Bres., Hedwigia 53(1–2): 51 (1912) [1913] (nom. inval., Art. 35.1); <italic><tp:taxon-name><tp:taxon-name-part taxon-name-part-type="genus" reg="Crucispora">Crucispora</tp:taxon-name-part></tp:taxon-name></italic> E. Horak, New Zealand J. Bot. 9(3): 489 (1971).</p></tp:treatment-sec><tp:treatment-sec sec-type="description" id="SECID0EESGM"><title>Description.</title><p>Basidiome relatively thin-fleshed, dirty whitish or gray to grayish-brown pigmented, some species turning blue or bluish-gray when cut or bruised; the cap surface not slimy; basidiospores smooth, ellipsoid, limoniform, or cruciform-rhomboid; the hymenium always contains thick-walled pseudocystidia (metuloids) that often secrete crystals at the tip.</p></tp:treatment-sec><tp:treatment-sec sec-type="notes" id="SECID0EJSGM"><title>Notes.</title><p>The synonym name subg. <tp:taxon-name><tp:taxon-name-part taxon-name-part-type="genus" reg="Panaeolus"/><tp:taxon-name-part taxon-name-part-type="subgenus" reg="Copelandia">Copelandia</tp:taxon-name-part></tp:taxon-name> was proposed with the type <italic><tp:taxon-name><tp:taxon-name-part taxon-name-part-type="genus" reg="Panaeolus">P.</tp:taxon-name-part> <tp:taxon-name-part taxon-name-part-type="species" reg="papilionaceus">papilionaceus</tp:taxon-name-part></tp:taxon-name></italic> (Gerhardt 1996). However, <italic><tp:taxon-name><tp:taxon-name-part taxon-name-part-type="genus" reg="Panaeolus">P.</tp:taxon-name-part> <tp:taxon-name-part taxon-name-part-type="species" reg="papilionaceus">papilionaceus</tp:taxon-name-part></tp:taxon-name></italic> had already been designated as the type of <tp:taxon-name><tp:taxon-name-part taxon-name-part-type="genus" reg="Panaeolus">Panaeolus</tp:taxon-name-part> <tp:taxon-name-part taxon-name-part-type="infraspecific-rank">subg.</tp:taxon-name-part> <tp:taxon-name-part taxon-name-part-type="subgenus" reg="Panaeolus">Panaeolus</tp:taxon-name-part></tp:taxon-name> by Quélet (1872). According to the Shenzhen Code, Art. 52.1, <tp:taxon-name><tp:taxon-name-part taxon-name-part-type="genus" reg="Panaeolus">Panaeolus</tp:taxon-name-part> <tp:taxon-name-part taxon-name-part-type="infraspecific-rank">subg.</tp:taxon-name-part> <tp:taxon-name-part taxon-name-part-type="subgenus" reg="Copelandia">Copelandia</tp:taxon-name-part></tp:taxon-name> is illegitimate. Subgenus <tp:taxon-name><tp:taxon-name-part taxon-name-part-type="genus" reg="Panaeolus"/><tp:taxon-name-part taxon-name-part-type="subgenus" reg="Bresadolomyces">Bresadolomyces</tp:taxon-name-part></tp:taxon-name> is proposed mainly based on phylogenetic evidence to accommodate <tp:taxon-name><tp:taxon-name-part taxon-name-part-type="genus" reg="Copelandia">Copelandia</tp:taxon-name-part></tp:taxon-name>-like species and species formerly placed in <italic><tp:taxon-name><tp:taxon-name-part taxon-name-part-type="genus" reg="Crucispora">Crucispora</tp:taxon-name-part></tp:taxon-name></italic>. <tp:taxon-name><tp:taxon-name-part taxon-name-part-type="genus" reg="Copelandia">Copelandia</tp:taxon-name-part></tp:taxon-name>-like species cluster together with <italic><tp:taxon-name><tp:taxon-name-part taxon-name-part-type="genus" reg="Crucispora">Cr.</tp:taxon-name-part> <tp:taxon-name-part taxon-name-part-type="species" reg="rhombisperma">rhombisperma</tp:taxon-name-part></tp:taxon-name></italic> in clade C, which is well supported statistically (SH-aLRT/<abbrev xmlns:xlink="http://www.w3.org/1999/xlink" xlink:title="Bayesian posterior probabilities" id="ABBRID0EPVGM" xlink:type="simple">PP</abbrev> = 96/1.0). <tp:taxon-name><tp:taxon-name-part taxon-name-part-type="genus" reg="Copelandia">Copelandia</tp:taxon-name-part></tp:taxon-name>-like species are mainly characterized by grayish, relatively fragile basidiomes that turn blue when injured or bruised. They represent the main psilocybin-producing group within <italic><tp:taxon-name><tp:taxon-name-part taxon-name-part-type="genus" reg="Panaeolus">Panaeolus</tp:taxon-name-part></tp:taxon-name></italic>, with the most well-known species being <italic><tp:taxon-name><tp:taxon-name-part taxon-name-part-type="genus" reg="Panaeolus">P.</tp:taxon-name-part> <tp:taxon-name-part taxon-name-part-type="species" reg="cyanescens">cyanescens</tp:taxon-name-part></tp:taxon-name></italic>.</p></tp:treatment-sec><tp:treatment-sec sec-type="Species included" id="SECID0ELWGM"><title>Species included.</title><p><italic><tp:taxon-name><tp:taxon-name-part taxon-name-part-type="genus" reg="Panaeolus">P.</tp:taxon-name-part> <tp:taxon-name-part taxon-name-part-type="species" reg="axfordii">axfordii</tp:taxon-name-part></tp:taxon-name></italic> Y.W. Hu, Karun., P.E. Mortimer &amp; J.C. Xu, <italic><tp:taxon-name><tp:taxon-name-part taxon-name-part-type="genus" reg="Panaeolus">P.</tp:taxon-name-part> <tp:taxon-name-part taxon-name-part-type="species" reg="bisporus">bisporus</tp:taxon-name-part></tp:taxon-name></italic>, <italic><tp:taxon-name><tp:taxon-name-part taxon-name-part-type="genus" reg="Panaeolus">P.</tp:taxon-name-part> <tp:taxon-name-part taxon-name-part-type="species" reg="cyanescens">cyanescens</tp:taxon-name-part></tp:taxon-name></italic> (Guzmán) Voto &amp; Angelini, <italic><tp:taxon-name><tp:taxon-name-part taxon-name-part-type="genus" reg="Panaeolus">P.</tp:taxon-name-part> <tp:taxon-name-part taxon-name-part-type="species" reg="mexicanus">mexicanus</tp:taxon-name-part></tp:taxon-name></italic>, <italic><tp:taxon-name><tp:taxon-name-part taxon-name-part-type="genus" reg="Panaeolus">P.</tp:taxon-name-part> <tp:taxon-name-part taxon-name-part-type="species" reg="rhombispermus">rhombispermus</tp:taxon-name-part></tp:taxon-name></italic> (Hongo) Birkebak, Voto &amp; Ostuni.</p></tp:treatment-sec></tp:taxon-treatment>
