# Supplementary material for: ﻿Systematic study of Panaeolus (Agaricales, Galeropsidaceae) sensu lato and psilocybin-producing traits of species from China
Source: IMA Fungus. 2026 Jan 19;17:e167329. doi: 10.3897/imafungus.17.167329 (PMC12835877; doi:10.3897/imafungus.17.167329)
Supplement: XML Treatment for Panaeolus subg. Panaeolina [file imafungus.17.167329-treatment5.xml]

<!DOCTYPE tp:taxon-treatment
  PUBLIC "-//TaxonX//DTD Taxonomic Treatment Publishing DTD v0 20100105//EN" "tax-treatment-NSO.dtd">
<tp:taxon-treatment xmlns:tp="http://www.plazi.org/taxpub"><tp:treatment-meta><kwd-group><label>Taxon classification</label><kwd>
              <named-content content-type="kingdom">Animalia</named-content>
            </kwd><kwd>
              <named-content content-type="order">Agaricales</named-content>
            </kwd><kwd>
              <named-content content-type="family">Galeropsidaceae</named-content>
            </kwd></kwd-group><mixed-citation publication-type="journal"><person-group><name><surname>He</surname><given-names>Mao-Qiang</given-names></name><name><surname>Yang</surname><given-names>Wen-Qiang</given-names></name><name><surname>Phurbu</surname><given-names>Dorji</given-names></name><name><surname>Liu</surname><given-names>Fei</given-names></name><name><surname>Li</surname><given-names>Jia-Xin</given-names></name><name><surname>Cao</surname><given-names>Bin</given-names></name><name><surname>Zhao</surname><given-names>Rui-Lin</given-names></name></person-group><article-title>﻿Systematic study of <italic><tp:taxon-name><tp:taxon-name-part taxon-name-part-type="genus" reg="Panaeolus">Panaeolus</tp:taxon-name-part></tp:taxon-name></italic> (<italic><tp:taxon-name><tp:taxon-name-part taxon-name-part-type="order">Agaricales</tp:taxon-name-part></tp:taxon-name></italic>, <italic><tp:taxon-name><tp:taxon-name-part taxon-name-part-type="family">Galeropsidaceae</tp:taxon-name-part></tp:taxon-name></italic>) sensu lato and psilocybin-producing traits of species from China</article-title><source>IMA Fungus</source><day>19</day><month>01</month><year>2026</year><volume>17</volume><pub-id pub-id-type="doi">10.3897/imafungus.17.167329</pub-id></mixed-citation></tp:treatment-meta><tp:nomenclature><label>﻿</label><tp:taxon-name><object-id xmlns:xlink="http://www.w3.org/1999/xlink" content-type="arpha" xlink:type="simple">E5ADCC04-C5DC-5BF9-B219-B2A1E87DFFDD</object-id>
            <tp:taxon-name-part taxon-name-part-type="genus" reg="Panaeolus">Panaeolus</tp:taxon-name-part>
            <tp:taxon-name-part taxon-name-part-type="infraspecific-rank">subg.</tp:taxon-name-part>
            <tp:taxon-name-part taxon-name-part-type="subgenus" reg="Panaeolina">Panaeolina</tp:taxon-name-part>
          </tp:taxon-name><tp:taxon-authority>(Maire) Bon &amp; Courtec., Doc. Mycol. 32 (127–128): 77 (2003)</tp:taxon-authority></tp:nomenclature><tp:treatment-sec sec-type="type species" id="SECID0EK3GM"><title>Type species.</title><p><italic><tp:taxon-name><tp:taxon-name-part taxon-name-part-type="genus" reg="Panaeolus">Panaeolus</tp:taxon-name-part> <tp:taxon-name-part taxon-name-part-type="species" reg="foenisecii">foenisecii</tp:taxon-name-part></tp:taxon-name></italic> (Pers.) J. Schröt.</p></tp:treatment-sec><tp:treatment-sec sec-type="description" id="SECID0E23GM"><title>Description.</title><p>The same as <italic><tp:taxon-name><tp:taxon-name-part taxon-name-part-type="family">Galeropsidaceae</tp:taxon-name-part></tp:taxon-name></italic>.</p></tp:treatment-sec><tp:treatment-sec sec-type="notes" id="SECID0EH4GM"><title>Notes.</title><p>Species of subg. <tp:taxon-name><tp:taxon-name-part taxon-name-part-type="genus" reg="Panaeolus"/><tp:taxon-name-part taxon-name-part-type="subgenus" reg="Panaeolina">Panaeolina</tp:taxon-name-part></tp:taxon-name> are clustered in clade A, which is a well-supported clade with nearly full statistical support (SH-aLRT/UFBoot/<abbrev xmlns:xlink="http://www.w3.org/1999/xlink" xlink:title="Bayesian posterior probabilities" id="ABBRID0EW4GM" xlink:type="simple">PP</abbrev> = 100/91/1.0). Based on the phylogenetic results, a broader circumscription of subg. <tp:taxon-name><tp:taxon-name-part taxon-name-part-type="genus" reg="Panaeolus"/><tp:taxon-name-part taxon-name-part-type="subgenus" reg="Panaeolina">Panaeolina</tp:taxon-name-part></tp:taxon-name> is proposed. It includes three subclades, namely subclade A1, comprising most species from China; subclade A2, with the type species <italic><tp:taxon-name><tp:taxon-name-part taxon-name-part-type="genus" reg="Panaeolus">P.</tp:taxon-name-part> <tp:taxon-name-part taxon-name-part-type="species" reg="foenisecii">foenisecii</tp:taxon-name-part></tp:taxon-name></italic>, which represents the core clade of subg. <tp:taxon-name><tp:taxon-name-part taxon-name-part-type="genus" reg="Panaeolus"/><tp:taxon-name-part taxon-name-part-type="subgenus" reg="Panaeolina">Panaeolina</tp:taxon-name-part></tp:taxon-name>; and subclade A3, including <tp:taxon-name><tp:taxon-name-part taxon-name-part-type="genus" reg="Anellaria">Anellaria</tp:taxon-name-part></tp:taxon-name>-like species. In the sense of <italic><tp:taxon-name><tp:taxon-name-part taxon-name-part-type="genus" reg="Panaeolus">Panaeolus</tp:taxon-name-part></tp:taxon-name></italic> s.s., <italic><tp:taxon-name><tp:taxon-name-part taxon-name-part-type="genus" reg="Panaeolina">Panaeolina</tp:taxon-name-part></tp:taxon-name></italic> has been treated as a distinct genus. The off-black spore print has been used to separate <italic><tp:taxon-name><tp:taxon-name-part taxon-name-part-type="genus" reg="Panaeolina">Panaeolina</tp:taxon-name-part></tp:taxon-name></italic> from other genera (<xref ref-type="bibr" rid="B94">Singer 1986</xref>; Gerhardt 1996). However, determining a paler spore print is relatively difficult and subjective, especially in the field. Verrucose basidiospores have been considered a key character of <italic><tp:taxon-name><tp:taxon-name-part taxon-name-part-type="genus" reg="Panaeolina">Panaeolina</tp:taxon-name-part></tp:taxon-name></italic>; however, at present, only the type species, <italic><tp:taxon-name><tp:taxon-name-part taxon-name-part-type="genus" reg="Panaeolus">P.</tp:taxon-name-part> <tp:taxon-name-part taxon-name-part-type="species" reg="foenisecii">foenisecii</tp:taxon-name-part></tp:taxon-name></italic>, has been observed to possess verrucose basidiospores, whereas all other species form smooth basidiospores.</p></tp:treatment-sec><tp:treatment-sec sec-type="Species included" id="SECID0EIAHM"><title>Species included.</title><p><italic><tp:taxon-name><tp:taxon-name-part taxon-name-part-type="genus" reg="Panaeolus">P.</tp:taxon-name-part> <tp:taxon-name-part taxon-name-part-type="species" reg="acuminatus">acuminatus</tp:taxon-name-part></tp:taxon-name></italic> (P. Kumm.) Quél., <italic><tp:taxon-name><tp:taxon-name-part taxon-name-part-type="genus" reg="Panaeolus">P.</tp:taxon-name-part> <tp:taxon-name-part taxon-name-part-type="species" reg="antillarum">antillarum</tp:taxon-name-part></tp:taxon-name></italic> (Fr.) Dennis, Kew Bull., <italic><tp:taxon-name><tp:taxon-name-part taxon-name-part-type="genus" reg="Panaeolus">P.</tp:taxon-name-part> <tp:taxon-name-part taxon-name-part-type="species" reg="cinctulus">cinctulus</tp:taxon-name-part></tp:taxon-name></italic> (Bolton) Sacc., <italic><tp:taxon-name><tp:taxon-name-part taxon-name-part-type="genus" reg="Panaeolus">P.</tp:taxon-name-part> <tp:taxon-name-part taxon-name-part-type="species" reg="fimicola">fimicola</tp:taxon-name-part></tp:taxon-name></italic> (Pers.) Gillet, <italic><tp:taxon-name><tp:taxon-name-part taxon-name-part-type="genus" reg="Panaeolus">P.</tp:taxon-name-part> <tp:taxon-name-part taxon-name-part-type="species" reg="foenisecii">foenisecii</tp:taxon-name-part></tp:taxon-name></italic>, <italic><tp:taxon-name><tp:taxon-name-part taxon-name-part-type="genus" reg="Panaeolus">P.</tp:taxon-name-part> <tp:taxon-name-part taxon-name-part-type="species" reg="fraxinophilus">fraxinophilus</tp:taxon-name-part></tp:taxon-name></italic> A.H. Sm., <italic><tp:taxon-name><tp:taxon-name-part taxon-name-part-type="genus" reg="Panaeolus">P.</tp:taxon-name-part> <tp:taxon-name-part taxon-name-part-type="species" reg="grandis">grandis</tp:taxon-name-part></tp:taxon-name></italic> M.Q. He &amp; R.L. Zhao, <italic><tp:taxon-name><tp:taxon-name-part taxon-name-part-type="genus" reg="Panaeolus">P.</tp:taxon-name-part> <tp:taxon-name-part taxon-name-part-type="species" reg="limoniformisporus">limoniformisporus</tp:taxon-name-part></tp:taxon-name></italic> M.Q. He &amp; R.L. Zhao, <italic><tp:taxon-name><tp:taxon-name-part taxon-name-part-type="genus" reg="Panaeolus">P.</tp:taxon-name-part> <tp:taxon-name-part taxon-name-part-type="species" reg="medogensis">medogensis</tp:taxon-name-part></tp:taxon-name></italic> M.Q. He &amp; R.L. Zhao, <italic><tp:taxon-name><tp:taxon-name-part taxon-name-part-type="genus" reg="Panaeolus">P.</tp:taxon-name-part> <tp:taxon-name-part taxon-name-part-type="species" reg="nigrescens">nigrescens</tp:taxon-name-part></tp:taxon-name></italic> M.Q. He &amp; R.L. Zhao, <italic><tp:taxon-name><tp:taxon-name-part taxon-name-part-type="genus" reg="Panaeolus">P.</tp:taxon-name-part> <tp:taxon-name-part taxon-name-part-type="species" reg="nirimbii">nirimbii</tp:taxon-name-part></tp:taxon-name></italic> (Watling &amp; A.M. Young) Voto, <italic><tp:taxon-name><tp:taxon-name-part taxon-name-part-type="genus" reg="Panaeolus">P.</tp:taxon-name-part> <tp:taxon-name-part taxon-name-part-type="species" reg="pallidus">pallidus</tp:taxon-name-part></tp:taxon-name></italic> M.Q. He &amp; R.L. Zhao, <italic><tp:taxon-name><tp:taxon-name-part taxon-name-part-type="genus" reg="Panaeolus">P.</tp:taxon-name-part> <tp:taxon-name-part taxon-name-part-type="species" reg="paludosus">paludosus</tp:taxon-name-part></tp:taxon-name></italic> Cleland, <italic><tp:taxon-name><tp:taxon-name-part taxon-name-part-type="genus" reg="Panaeolus">P.</tp:taxon-name-part> <tp:taxon-name-part taxon-name-part-type="species" reg="plantaginiformis">plantaginiformis</tp:taxon-name-part></tp:taxon-name></italic> (Lebedeva) E.F. Malysheva, <italic><tp:taxon-name><tp:taxon-name-part taxon-name-part-type="genus" reg="Panaeolus">P.</tp:taxon-name-part> <tp:taxon-name-part taxon-name-part-type="species" reg="semiovatus">semiovatus</tp:taxon-name-part></tp:taxon-name></italic>, <italic><tp:taxon-name><tp:taxon-name-part taxon-name-part-type="genus" reg="Panaeolus">P.</tp:taxon-name-part> <tp:taxon-name-part taxon-name-part-type="species" reg="subfoenisecii">subfoenisecii</tp:taxon-name-part></tp:taxon-name></italic> M.Q. He &amp; R.L. Zhao, <italic><tp:taxon-name><tp:taxon-name-part taxon-name-part-type="genus" reg="Panaeolus">P.</tp:taxon-name-part> <tp:taxon-name-part taxon-name-part-type="species" reg="uliginosus">uliginosus</tp:taxon-name-part></tp:taxon-name></italic> Jul. Schäff., <italic><tp:taxon-name><tp:taxon-name-part taxon-name-part-type="genus" reg="Panaeolus">P.</tp:taxon-name-part> <tp:taxon-name-part taxon-name-part-type="species" reg="variabilicolor">variabilicolor</tp:taxon-name-part></tp:taxon-name></italic> M.Q. He &amp; R.L. Zhao.</p></tp:treatment-sec><ref-list><ref id="B94"><mixed-citation xmlns:xlink="http://www.w3.org/1999/xlink" xlink:type="simple"><person-group><name name-style="western"><surname>Singer</surname><given-names>R</given-names></name></person-group> (<year>1986</year>) The <italic><tp:taxon-name><tp:taxon-name-part taxon-name-part-type="order">Agaricales</tp:taxon-name-part></tp:taxon-name></italic> in Modern Taxonomy, 4<sup>th</sup> edn. Koeltz Scientific Books, Königstein.</mixed-citation></ref></ref-list></tp:taxon-treatment>
