# Supplementary material for: ﻿Systematic study of Panaeolus (Agaricales, Galeropsidaceae) sensu lato and psilocybin-producing traits of species from China
Source: IMA Fungus. 2026 Jan 19;17:e167329. doi: 10.3897/imafungus.17.167329 (PMC12835877; doi:10.3897/imafungus.17.167329)
Supplement: XML Treatment for Panaeolus cinctulus [file imafungus.17.167329-treatment7.xml]

<!DOCTYPE tp:taxon-treatment
  PUBLIC "-//TaxonX//DTD Taxonomic Treatment Publishing DTD v0 20100105//EN" "tax-treatment-NSO.dtd">
<tp:taxon-treatment xmlns:tp="http://www.plazi.org/taxpub"><tp:treatment-meta><kwd-group><label>Taxon classification</label><kwd>
              <named-content content-type="kingdom">Animalia</named-content>
            </kwd><kwd>
              <named-content content-type="order">Agaricales</named-content>
            </kwd><kwd>
              <named-content content-type="family">Galeropsidaceae</named-content>
            </kwd></kwd-group><mixed-citation publication-type="journal"><person-group><name><surname>He</surname><given-names>Mao-Qiang</given-names></name><name><surname>Yang</surname><given-names>Wen-Qiang</given-names></name><name><surname>Phurbu</surname><given-names>Dorji</given-names></name><name><surname>Liu</surname><given-names>Fei</given-names></name><name><surname>Li</surname><given-names>Jia-Xin</given-names></name><name><surname>Cao</surname><given-names>Bin</given-names></name><name><surname>Zhao</surname><given-names>Rui-Lin</given-names></name></person-group><article-title>﻿Systematic study of <italic><tp:taxon-name><tp:taxon-name-part taxon-name-part-type="genus" reg="Panaeolus">Panaeolus</tp:taxon-name-part></tp:taxon-name></italic> (<italic><tp:taxon-name><tp:taxon-name-part taxon-name-part-type="order">Agaricales</tp:taxon-name-part></tp:taxon-name></italic>, <italic><tp:taxon-name><tp:taxon-name-part taxon-name-part-type="family">Galeropsidaceae</tp:taxon-name-part></tp:taxon-name></italic>) sensu lato and psilocybin-producing traits of species from China</article-title><source>IMA Fungus</source><day>19</day><month>01</month><year>2026</year><volume>17</volume><pub-id pub-id-type="doi">10.3897/imafungus.17.167329</pub-id></mixed-citation></tp:treatment-meta><tp:nomenclature><label>﻿</label><tp:taxon-name><object-id xmlns:xlink="http://www.w3.org/1999/xlink" content-type="arpha" xlink:type="simple">5726125B-FBF7-58B2-9723-E8EA8D4B558E</object-id>
            <tp:taxon-name-part taxon-name-part-type="genus" reg="Panaeolus">Panaeolus</tp:taxon-name-part>
            <tp:taxon-name-part taxon-name-part-type="species" reg="cinctulus">cinctulus</tp:taxon-name-part>
          </tp:taxon-name><tp:taxon-authority>(Bolton) Sacc., Syll. fung. (Abellini) 5: 1124 (1887)</tp:taxon-authority><xref ref-type="fig" rid="F5">Fig. 5</xref></tp:nomenclature><tp:treatment-sec sec-type="Basionym" id="SECID0E1LHM"><title>Basionym.</title><p><italic><tp:taxon-name><tp:taxon-name-part taxon-name-part-type="genus" reg="Agaricus">Agaricus</tp:taxon-name-part> <tp:taxon-name-part taxon-name-part-type="species" reg="cinctulus">cinctulus</tp:taxon-name-part></tp:taxon-name></italic> Bolton 1792</p></tp:treatment-sec><tp:treatment-sec sec-type="description" id="SECID0ELMHM"><title>Description.</title><p>Pileus 7.0–26.5 mm in diam., parabolic, obtusely conic, gray (pantone warm gray 1 c), light brown (pantone 4665 c), glabrous, surface dry, smooth, disc could be darker as light brown, margin straight or slightly decurved. Lamellae adnate, close, broad, mottled grayish to blackish, entire, white edge not distinctive. Stipe equal, hollow, 42.1–75.3 mm long, 1.4–2.6 mm thick, the same color as pileus, smooth, surface silk-like, longitudinally striate, especially on the upper side, base with whitish mycelium. Basidiomes getting brown when handling, bruising, and cutting.</p><p>Basidiospores 11.3–12.5 × 7.8–9.2 μm, [x = 11.8 ± 0.3 × 8.7 ± 0.3, Q = 1.3–1.5, Q<sub>m</sub> = 1.4 ± 0.1, n = 20], ellipsoid, blackish brown when mature, smooth, thick wall with germ pore. Basidia 20.7–25.8 × 9.7–12.8 μm, 4-spored, smooth, hyaline. Cheilocystidia 23.7–41.5 × 7.2–10.5 μm, narrowly clavate, with a slightly inflated head and base, thin wall, hyaline, smooth. Pleurocystidia absent. Pileocystidia not observed. Caulocystidia 14.0–46.3 × 4.0–9.3 μm, cylindrical, hyaline, slightly flexuose.</p><fig id="F5" position="float" orientation="portrait"><object-id xmlns:xlink="http://www.w3.org/1999/xlink" content-type="doi" xlink:type="simple">10.3897/imafungus.17.167329.figure5</object-id><object-id xmlns:xlink="http://www.w3.org/1999/xlink" content-type="arpha" xlink:type="simple">AA7C6CBB-D5AC-52AB-9D44-5D3E106CB83D</object-id><label>Figure 5.</label><caption><p><italic><tp:taxon-name><tp:taxon-name-part taxon-name-part-type="genus" reg="Panaeolus">Panaeolus</tp:taxon-name-part> <tp:taxon-name-part taxon-name-part-type="species" reg="cinctulus">cinctulus</tp:taxon-name-part></tp:taxon-name></italic>. <bold>a, b</bold> basidiomes in the field; <bold>c</bold> basidia; <bold>d</bold> basidiospores; <bold>e</bold> cheilocystidia; <bold>f</bold> caulocystidia. Scale bars: 20 μm (<bold>c</bold>, <bold>e</bold>, <bold>f</bold>); 10 μm (<bold>d</bold>).</p></caption><graphic xmlns:xlink="http://www.w3.org/1999/xlink" xlink:href="imafungus-17-e167329-g005.jpg" position="float" orientation="portrait" xlink:type="simple" id="oo_1515044.jpg"><uri content-type="original_file" xlink:type="simple">https://binary.pensoft.net/fig/1515044</uri></graphic></fig></tp:treatment-sec><tp:treatment-sec sec-type="habitat" id="SECID0E5NHM"><title>Habitat.</title><p>Grows in grassland.</p></tp:treatment-sec><tp:treatment-sec sec-type="Psilocybin-producing" id="SECID0EDOHM"><title>Psilocybin-producing.</title><p>Producing (<italic>ZRL20200005</italic>, see Suppl. material <xref ref-type="supplementary-material" rid="S1">1</xref>: fig. S7).</p></tp:treatment-sec><tp:treatment-sec sec-type="notes" id="SECID0EPOHM"><title>Notes.</title><p>According to the results of the phylogenetic analyses, <italic><tp:taxon-name><tp:taxon-name-part taxon-name-part-type="genus" reg="Panaeolus">P.</tp:taxon-name-part> <tp:taxon-name-part taxon-name-part-type="species" reg="cinctulus">cinctulus</tp:taxon-name-part></tp:taxon-name></italic> is clustered in subclade A2 and is sister to the sequestrate species <italic><tp:taxon-name><tp:taxon-name-part taxon-name-part-type="genus" reg="Panaeolus">P.</tp:taxon-name-part> <tp:taxon-name-part taxon-name-part-type="species" reg="nirimbii">nirimbii</tp:taxon-name-part></tp:taxon-name></italic>. Morphologically, our samples exhibit smaller basidiomes (pileus 7.0–26.5 mm in diam.) and a paler pileus compared with the original description of <italic><tp:taxon-name><tp:taxon-name-part taxon-name-part-type="genus" reg="Panaeolus">P.</tp:taxon-name-part> <tp:taxon-name-part taxon-name-part-type="species" reg="cinctulus">cinctulus</tp:taxon-name-part></tp:taxon-name></italic> (<xref ref-type="bibr" rid="B88">Saccardo 1887</xref>) and the description provided by <xref ref-type="bibr" rid="B99">Stamets (1996)</xref>.</p></tp:treatment-sec><tp:treatment-sec sec-type="material" id="SECID0E5PHM"><title>Specimens examined.</title><p>China. Inner Mongolia Autonomous Region: Baotou, Olympics Park, 13 June 2019, Jian-Yu Zhang, <italic>ZRL20191912</italic>; Beijing: Chaoyang District, Olympics Park, 19 July 2020, Rui-Lin Zhao, <italic>ZRL20200005</italic>; Ningxia Hui Autonomous Region: Yinchuan, 11 September 1995, Xiaolan Mao, Cangkuan Wang, HMAS63178.</p></tp:treatment-sec><tp:treatment-sec><!--Section generated to contain objects referenced in tp:taxon-treatment.--><supplementary-material xmlns:xlink="http://www.w3.org/1999/xlink" id="S1" position="float" orientation="portrait" xlink:type="simple"><object-id content-type="doi" xlink:type="simple">10.3897/imafungus.17.167329.suppl1</object-id><object-id content-type="arpha" xlink:type="simple">4906B147-9814-5360-880B-3C5C26DB682F</object-id><label>Supplementary material 1</label><caption><p>HPLC-MS chromatograms</p></caption><statement content-type="dataType"><label>Data type</label><p>zip</p></statement><media xlink:href="imafungus-17-e167329-s001.zip" mimetype="application" mime-subtype="x-zip-compressed" position="float" orientation="portrait" xlink:type="simple" id="oo_1515057.zip"><uri content-type="original_file" xlink:type="simple">https://binary.pensoft.net/file/1515057</uri></media><permissions><license xlink:type="simple"><license-p>This dataset is made available under the Open Database License (http://opendatacommons.org/licenses/odbl/1.0/). The Open Database License (ODbL) is a license agreement intended to allow users to freely share, modify, and use this Dataset while maintaining this same freedom for others, provided that the original source and author(s) are credited.</license-p></license></permissions><attrib specific-use="authors">Mao-Qiang He, Wen-Qiang Yang, Dorji Phurbu, Fei Liu, Jia-Xin Li, Bin Cao, Rui-Lin Zhao</attrib></supplementary-material></tp:treatment-sec><ref-list><ref id="B88"><mixed-citation xmlns:xlink="http://www.w3.org/1999/xlink" xlink:type="simple"><person-group><name name-style="western"><surname>Saccardo</surname><given-names>PA</given-names></name></person-group> (<year>1887</year>) <article-title>Sylloge Hymenomycetum. Vol. I. <italic><tp:taxon-name><tp:taxon-name-part taxon-name-part-type="suborder">Agaricineae</tp:taxon-name-part></tp:taxon-name></italic>.</article-title><source>Sylloge Fungorum</source><volume>5</volume>: <fpage>1</fpage>–<lpage>1146</lpage>.</mixed-citation></ref><ref id="B99"><mixed-citation xmlns:xlink="http://www.w3.org/1999/xlink" xlink:type="simple"><person-group><name name-style="western"><surname>Stamets</surname><given-names>P</given-names></name></person-group> (<year>1996</year>) Psilocybin Mushrooms of the World. Ten Speed Press, Berkeley.</mixed-citation></ref></ref-list></tp:taxon-treatment>
