# Supplementary material for: ﻿Systematic study of Panaeolus (Agaricales, Galeropsidaceae) sensu lato and psilocybin-producing traits of species from China
Source: IMA Fungus. 2026 Jan 19;17:e167329. doi: 10.3897/imafungus.17.167329 (PMC12835877; doi:10.3897/imafungus.17.167329)
Supplement: XML Treatment for Panaeolus foenisecii [file imafungus.17.167329-treatment8.xml]

<!DOCTYPE tp:taxon-treatment
  PUBLIC "-//TaxonX//DTD Taxonomic Treatment Publishing DTD v0 20100105//EN" "tax-treatment-NSO.dtd">
<tp:taxon-treatment xmlns:tp="http://www.plazi.org/taxpub"><tp:treatment-meta><kwd-group><label>Taxon classification</label><kwd>
              <named-content content-type="kingdom">Animalia</named-content>
            </kwd><kwd>
              <named-content content-type="order">Agaricales</named-content>
            </kwd><kwd>
              <named-content content-type="family">Galeropsidaceae</named-content>
            </kwd></kwd-group><mixed-citation publication-type="journal"><person-group><name><surname>He</surname><given-names>Mao-Qiang</given-names></name><name><surname>Yang</surname><given-names>Wen-Qiang</given-names></name><name><surname>Phurbu</surname><given-names>Dorji</given-names></name><name><surname>Liu</surname><given-names>Fei</given-names></name><name><surname>Li</surname><given-names>Jia-Xin</given-names></name><name><surname>Cao</surname><given-names>Bin</given-names></name><name><surname>Zhao</surname><given-names>Rui-Lin</given-names></name></person-group><article-title>﻿Systematic study of <italic><tp:taxon-name><tp:taxon-name-part taxon-name-part-type="genus" reg="Panaeolus">Panaeolus</tp:taxon-name-part></tp:taxon-name></italic> (<italic><tp:taxon-name><tp:taxon-name-part taxon-name-part-type="order">Agaricales</tp:taxon-name-part></tp:taxon-name></italic>, <italic><tp:taxon-name><tp:taxon-name-part taxon-name-part-type="family">Galeropsidaceae</tp:taxon-name-part></tp:taxon-name></italic>) sensu lato and psilocybin-producing traits of species from China</article-title><source>IMA Fungus</source><day>19</day><month>01</month><year>2026</year><volume>17</volume><pub-id pub-id-type="doi">10.3897/imafungus.17.167329</pub-id></mixed-citation></tp:treatment-meta><tp:nomenclature><label>﻿</label><tp:taxon-name><object-id xmlns:xlink="http://www.w3.org/1999/xlink" content-type="arpha" xlink:type="simple">FA0155BC-5249-5E52-919A-571FF7956DBB</object-id>
            <tp:taxon-name-part taxon-name-part-type="genus" reg="Panaeolus">Panaeolus</tp:taxon-name-part>
            <tp:taxon-name-part taxon-name-part-type="species" reg="foenisecii">foenisecii</tp:taxon-name-part>
          </tp:taxon-name><tp:taxon-authority>(Pers.) J. Schröt., Botaniste 17(1–4): 187 (1926)</tp:taxon-authority><xref ref-type="fig" rid="F6">Fig. 6</xref></tp:nomenclature><tp:treatment-sec sec-type="Basionym" id="SECID0ERRHM"><title>Basionym.</title><p><italic><tp:taxon-name><tp:taxon-name-part taxon-name-part-type="genus" reg="Agaricus">Agaricus</tp:taxon-name-part> <tp:taxon-name-part taxon-name-part-type="species" reg="foenisecii">foenisecii</tp:taxon-name-part></tp:taxon-name></italic> Pers. 1800</p></tp:treatment-sec><tp:treatment-sec sec-type="description" id="SECID0ECSHM"><title>Description.</title><p>Pileus 7.6–17.6 mm in diam., parabolic, light brown (pantone 4685 c), brown (pantone 4645 c), glabrous, surface dry, hygrophanous especially at the margin, smooth, margin straight or slightly decurved. Lamellae adnate, subdistant, broad, mottled grayish to blackish, entire, edge white. Stipe equal, hollow, 24.1–47.3 mm long, 1.6–2.6 mm thick, brown, the same color as pileus, smooth, longitudinally striate, occasionally pruinose on the upper side, base with whitish mycelium. Basidiomes getting brown when handling, bruising, and cutting.</p><p>Basidiospores 11.3–12.5 × 7.8–9.2 μm, [x = 11.8 ± 0.3 × 8.7 ± 0.3, Q = 1.3–1.5, Q<sub>m</sub> = 1.4 ± 0.1, n = 20], ellipsoid, punctate, verrucose, brown, reddish brown, thick wall with germ pore. Basidia 25.8–39.6 × 8.9–12.5 μm, 4-spored, smooth, hyaline. Cheilocystidia 28.3–61.4 × 5.1–11.4 μm, narrowly clavate, with an inflated head and base, hyaline, smooth. Pleurocystidia absent. Cuticle composed of cellular or hymeniform cell, pileocystidia 22.1–79.2 × 12.3–50.5 μm, spheropedunculate, hyaline. Caulocystidia not observed.</p><fig id="F6" position="float" orientation="portrait"><object-id xmlns:xlink="http://www.w3.org/1999/xlink" content-type="doi" xlink:type="simple">10.3897/imafungus.17.167329.figure6</object-id><object-id xmlns:xlink="http://www.w3.org/1999/xlink" content-type="arpha" xlink:type="simple">8E089FB9-0E55-58A7-9F3C-0E7CAC64E067</object-id><label>Figure 6.</label><caption><p><italic><tp:taxon-name><tp:taxon-name-part taxon-name-part-type="genus" reg="Panaeolus">Panaeolus</tp:taxon-name-part> <tp:taxon-name-part taxon-name-part-type="species" reg="foenisecii">foenisecii</tp:taxon-name-part></tp:taxon-name></italic>. <bold>a, b</bold> basidiomes in the field; <bold>c</bold> basidiospores; <bold>d</bold> cheilocystidia; <bold>e</bold> basidia; <bold>f</bold> wilted pileocystidia. Scale bars: 10 μm (<bold>c</bold>); 20 μm (<bold>d–f</bold>).</p></caption><graphic xmlns:xlink="http://www.w3.org/1999/xlink" xlink:href="imafungus-17-e167329-g006.jpg" position="float" orientation="portrait" xlink:type="simple" id="oo_1515045.jpg"><uri content-type="original_file" xlink:type="simple">https://binary.pensoft.net/fig/1515045</uri></graphic></fig></tp:treatment-sec><tp:treatment-sec sec-type="habitat" id="SECID0ERTHM"><title>Habitat.</title><p>Grows on fertile soil as pastures, grasslands, and forests.</p></tp:treatment-sec><tp:treatment-sec sec-type="Psilocybin-producing" id="SECID0EWTHM"><title>Psilocybin-producing.</title><p>Nonproducing (<italic>ZRL20210662</italic>, see Suppl. material <xref ref-type="supplementary-material" rid="S1">1</xref>: fig. S6).</p></tp:treatment-sec><tp:treatment-sec sec-type="notes" id="SECID0ECUHM"><title>Notes.</title><p><italic><tp:taxon-name><tp:taxon-name-part taxon-name-part-type="genus" reg="Panaeolus">Panaeolus</tp:taxon-name-part> <tp:taxon-name-part taxon-name-part-type="species" reg="foenisecii">foenisecii</tp:taxon-name-part></tp:taxon-name></italic> is characterized by its punctate to verrucose basidiospores.</p></tp:treatment-sec><tp:treatment-sec sec-type="material" id="SECID0ETUHM"><title>Specimens examined.</title><p>China. Xizang Autonomous Region: Nyingchi Municipality, Zayü County, <named-content xmlns:xlink="http://www.w3.org/1999/xlink" content-type="dwc:verbatimCoordinates" xlink:type="simple"><named-content content-type="geo-json" specific-use="{&#34;type&#34;:&#34;Point&#34;,&#34;coordinates&#34;:[97.086000,29.335000]}" id="NCID0E3UHM" xlink:type="simple">29.20.1°N, 97.5.16°E</named-content></named-content>, alt. 4230 m, 23 July 2021, Mao-Qiang He, <italic>ZRL20210661</italic>, <italic>ZRL20210662</italic>; Shigatse Municipality: Gyirong County, Gyirong Town, <named-content xmlns:xlink="http://www.w3.org/1999/xlink" content-type="dwc:verbatimCoordinates" xlink:type="simple"><named-content content-type="geo-json" specific-use="{&#34;type&#34;:&#34;Point&#34;,&#34;coordinates&#34;:[85.327778,28.377500]}" id="NCID0EIVHM" xlink:type="simple">28.22.39°N, 85.19.40°E</named-content></named-content>, alt. 2780 m, 02 August 2022, Mao-Qiang He, <italic>ZRL20220802</italic>.</p></tp:treatment-sec><tp:treatment-sec><!--Section generated to contain objects referenced in tp:taxon-treatment.--><supplementary-material xmlns:xlink="http://www.w3.org/1999/xlink" id="S1" position="float" orientation="portrait" xlink:type="simple"><object-id content-type="doi" xlink:type="simple">10.3897/imafungus.17.167329.suppl1</object-id><object-id content-type="arpha" xlink:type="simple">4906B147-9814-5360-880B-3C5C26DB682F</object-id><label>Supplementary material 1</label><caption><p>HPLC-MS chromatograms</p></caption><statement content-type="dataType"><label>Data type</label><p>zip</p></statement><media xlink:href="imafungus-17-e167329-s001.zip" mimetype="application" mime-subtype="x-zip-compressed" position="float" orientation="portrait" xlink:type="simple" id="oo_1515057.zip"><uri content-type="original_file" xlink:type="simple">https://binary.pensoft.net/file/1515057</uri></media><permissions><license xlink:type="simple"><license-p>This dataset is made available under the Open Database License (http://opendatacommons.org/licenses/odbl/1.0/). The Open Database License (ODbL) is a license agreement intended to allow users to freely share, modify, and use this Dataset while maintaining this same freedom for others, provided that the original source and author(s) are credited.</license-p></license></permissions><attrib specific-use="authors">Mao-Qiang He, Wen-Qiang Yang, Dorji Phurbu, Fei Liu, Jia-Xin Li, Bin Cao, Rui-Lin Zhao</attrib></supplementary-material></tp:treatment-sec></tp:taxon-treatment>
