# Supplementary material for: ﻿Systematic study of Panaeolus (Agaricales, Galeropsidaceae) sensu lato and psilocybin-producing traits of species from China
Source: IMA Fungus. 2026 Jan 19;17:e167329. doi: 10.3897/imafungus.17.167329 (PMC12835877; doi:10.3897/imafungus.17.167329)
Supplement: XML Treatment for Panaeolus grandis [file imafungus.17.167329-treatment9.xml]

<!DOCTYPE tp:taxon-treatment
  PUBLIC "-//TaxonX//DTD Taxonomic Treatment Publishing DTD v0 20100105//EN" "tax-treatment-NSO.dtd">
<tp:taxon-treatment xmlns:tp="http://www.plazi.org/taxpub"><tp:treatment-meta><kwd-group><label>Taxon classification</label><kwd>
              <named-content content-type="kingdom">Animalia</named-content>
            </kwd><kwd>
              <named-content content-type="order">Agaricales</named-content>
            </kwd><kwd>
              <named-content content-type="family">Galeropsidaceae</named-content>
            </kwd></kwd-group><mixed-citation publication-type="journal"><person-group><name><surname>He</surname><given-names>Mao-Qiang</given-names></name><name><surname>Yang</surname><given-names>Wen-Qiang</given-names></name><name><surname>Phurbu</surname><given-names>Dorji</given-names></name><name><surname>Liu</surname><given-names>Fei</given-names></name><name><surname>Li</surname><given-names>Jia-Xin</given-names></name><name><surname>Cao</surname><given-names>Bin</given-names></name><name><surname>Zhao</surname><given-names>Rui-Lin</given-names></name></person-group><article-title>﻿Systematic study of <italic><tp:taxon-name><tp:taxon-name-part taxon-name-part-type="genus" reg="Panaeolus">Panaeolus</tp:taxon-name-part></tp:taxon-name></italic> (<italic><tp:taxon-name><tp:taxon-name-part taxon-name-part-type="order">Agaricales</tp:taxon-name-part></tp:taxon-name></italic>, <italic><tp:taxon-name><tp:taxon-name-part taxon-name-part-type="family">Galeropsidaceae</tp:taxon-name-part></tp:taxon-name></italic>) sensu lato and psilocybin-producing traits of species from China</article-title><source>IMA Fungus</source><day>19</day><month>01</month><year>2026</year><volume>17</volume><pub-id pub-id-type="doi">10.3897/imafungus.17.167329</pub-id></mixed-citation></tp:treatment-meta><tp:nomenclature><label>﻿</label><tp:taxon-name><object-id xmlns:xlink="http://www.w3.org/1999/xlink" content-type="arpha" xlink:type="simple">05443C1A-ACFE-5DDF-AC0D-9BC23D0AC269</object-id>
            <tp:taxon-name-part taxon-name-part-type="genus" reg="Panaeolus">Panaeolus</tp:taxon-name-part>
            <tp:taxon-name-part taxon-name-part-type="species" reg="grandis">grandis</tp:taxon-name-part>
            <object-id xmlns:xlink="http://www.w3.org/1999/xlink" content-type="mycobank" xlink:type="simple">860267</object-id>
          </tp:taxon-name><tp:taxon-authority>M.Q. He &amp; R.L. Zhao</tp:taxon-authority><tp:taxon-status xmlns:xlink="http://www.w3.org/1999/xlink" xlink:type="simple">sp. nov.</tp:taxon-status><xref ref-type="fig" rid="F7">Fig. 7</xref></tp:nomenclature><tp:treatment-sec sec-type="etymology" id="SECID0E4WHM"><title>Etymology.</title><p><italic>grandis</italic> (Lat.) refers to the relatively large basidiomes of this species in <italic><tp:taxon-name><tp:taxon-name-part taxon-name-part-type="genus" reg="Panaeolus">Panaeolus</tp:taxon-name-part></tp:taxon-name></italic>.</p></tp:treatment-sec><tp:treatment-sec sec-type="diagnosis" id="SECID0EMXHM"><title>Diagnosis.</title><p><italic><tp:taxon-name><tp:taxon-name-part taxon-name-part-type="genus" reg="Panaeolus">Panaeolus</tp:taxon-name-part> <tp:taxon-name-part taxon-name-part-type="species" reg="grandis">grandis</tp:taxon-name-part></tp:taxon-name></italic> has relatively large basidiome with a campanulate, brown pileus and long stipe; cheilocystidia tibiiform with an inflated base.</p></tp:treatment-sec><tp:treatment-sec sec-type="Holotype" id="SECID0E4XHM"><title>Holotype.</title><p>CHINA. Xizang Autonomous Region: Shigatse Municipality, Yadong County, <named-content xmlns:xlink="http://www.w3.org/1999/xlink" content-type="dwc:verbatimCoordinates" xlink:type="simple"><named-content content-type="geo-json" specific-use="{&#34;type&#34;:&#34;Point&#34;,&#34;coordinates&#34;:[88.942222,27.421389]}" id="NCID0EGYHM" xlink:type="simple">27.25.17°N, 88.56.32°E</named-content></named-content>, alt. 3024 m, 26 July 2022, Mao-Qiang He, HMAS287495 (<italic>ZRL20220208</italic>).</p></tp:treatment-sec><tp:treatment-sec sec-type="description" id="SECID0ENYHM"><title>Description.</title><p>Pileus 13.9–75.6 mm in diam., campanulate, disc light brown (pantone 3596 c), brown (pantone 2441 c), paler elsewhere (pantone 4755 c), surface dry, hygrophanous, sometimes rugulose around disc, margin straight, sometimes slightly uplifted. Lamellae adnate, subdistant, broad, mottled grayish to blackish, entire, edge white. Stipe equal, hollow, 63.8–156.8 mm long, 1.7–5.0 mm thick, light brown, the same color as pileus (pantone 4755 c), smooth, longitudinally striate, pruinose, base with whitish mycelium.</p><p>Basidiospores 12.0–13.9 × 7.1–9.6 μm, [x = 12.9 ± 0.6 × 8.1 ± 0.6, Q = 1.3–1.8, Q<sub>m</sub> = 1.6 ± 0.1, n = 20], ellipsoid, broadly ellipsoid, smooth, blackish brown, thick wall with germ pore. Basidia 22.3–29.8 × 8.9–10.6 μm, 4-spored, smooth, hyaline. Cheilocystidia 25.7–41.9 × 5.3–9.3 μm, tibiiform with an inflated base, hyaline, smooth. Pleurocystidia absent. Cuticle composed of large vesicles, pileocystidia not observed. Caulocystidia 43.9–102.2 × 6.0–10.5 μm, cylindrical, hyaline, some with brown pigment inside.</p><fig id="F7" position="float" orientation="portrait"><object-id xmlns:xlink="http://www.w3.org/1999/xlink" content-type="doi" xlink:type="simple">10.3897/imafungus.17.167329.figure7</object-id><object-id xmlns:xlink="http://www.w3.org/1999/xlink" content-type="arpha" xlink:type="simple">C47C24F0-514D-5992-B376-F265884E424A</object-id><label>Figure 7.</label><caption><p><italic><tp:taxon-name><tp:taxon-name-part taxon-name-part-type="genus" reg="Panaeolus">Panaeolus</tp:taxon-name-part> <tp:taxon-name-part taxon-name-part-type="species" reg="grandis">grandis</tp:taxon-name-part></tp:taxon-name></italic>. <bold>a–c</bold> basidiomes in the field; <bold>d</bold> basidiospores; <bold>e</bold> basidia; <bold>f</bold> caulocystidia; <bold>g</bold> cheilocystidia. Scale bars: 10 μm (<bold>d</bold>); 20 μm (<bold>e–g</bold>).</p></caption><graphic xmlns:xlink="http://www.w3.org/1999/xlink" xlink:href="imafungus-17-e167329-g007.jpg" position="float" orientation="portrait" xlink:type="simple" id="oo_1515046.jpg"><uri content-type="original_file" xlink:type="simple">https://binary.pensoft.net/fig/1515046</uri></graphic></fig></tp:treatment-sec><tp:treatment-sec sec-type="habitat" id="SECID0E3ZHM"><title>Habitat.</title><p>Grows on soil in grasslands, pine forests.</p></tp:treatment-sec><tp:treatment-sec sec-type="Psilocybin-producing" id="SECID0EB1HM"><title>Psilocybin-producing.</title><p>Nonproducing (<italic>ZRL20220208</italic>, see Suppl. material <xref ref-type="supplementary-material" rid="S1">1</xref>: fig. S14).</p></tp:treatment-sec><tp:treatment-sec sec-type="notes" id="SECID0EN1HM"><title>Notes.</title><p>According to the results of the phylogenetic analyses, <italic><tp:taxon-name><tp:taxon-name-part taxon-name-part-type="genus" reg="Panaeolus">P.</tp:taxon-name-part> <tp:taxon-name-part taxon-name-part-type="species" reg="grandis">grandis</tp:taxon-name-part></tp:taxon-name></italic> is clustered in subclade A1. Morphologically, <italic><tp:taxon-name><tp:taxon-name-part taxon-name-part-type="genus" reg="Panaeolus">P.</tp:taxon-name-part> <tp:taxon-name-part taxon-name-part-type="species" reg="grandis">grandis</tp:taxon-name-part></tp:taxon-name></italic> differs from other species in <italic><tp:taxon-name><tp:taxon-name-part taxon-name-part-type="genus" reg="Panaeolus">Panaeolus</tp:taxon-name-part></tp:taxon-name></italic> by its relatively large-sized basidiome with a campanulate, brown pileus and a long stipe. Although <italic><tp:taxon-name><tp:taxon-name-part taxon-name-part-type="genus" reg="Panaeolus">P.</tp:taxon-name-part> <tp:taxon-name-part taxon-name-part-type="species" reg="pallidus">pallidus</tp:taxon-name-part></tp:taxon-name></italic> also has a basidiome of similar size, it forms larger basidiospores (17.2 ± 0.6 × 11.8 ± 0.4 μm) compared with <italic><tp:taxon-name><tp:taxon-name-part taxon-name-part-type="genus" reg="Panaeolus">P.</tp:taxon-name-part> <tp:taxon-name-part taxon-name-part-type="species" reg="grandis">grandis</tp:taxon-name-part></tp:taxon-name></italic>.</p></tp:treatment-sec><tp:treatment-sec sec-type="Specimen examined" id="SECID0EG3HM"><title>Specimen examined.</title><p>China. Xizang Autonomous Region: Shigatse Municipality, Yadong County, <named-content xmlns:xlink="http://www.w3.org/1999/xlink" content-type="dwc:verbatimCoordinates" xlink:type="simple"><named-content content-type="geo-json" specific-use="{&#34;type&#34;:&#34;Point&#34;,&#34;coordinates&#34;:[88.926667,27.422222]}" id="NCID0EP3HM" xlink:type="simple">27.25.20°N, 88.55.6°E</named-content></named-content>, alt. 3254 m, 27 July 2022, Mao-Qiang He, <italic>ZRL20220352</italic>.</p></tp:treatment-sec><tp:treatment-sec><!--Section generated to contain objects referenced in tp:taxon-treatment.--><supplementary-material xmlns:xlink="http://www.w3.org/1999/xlink" id="S1" position="float" orientation="portrait" xlink:type="simple"><object-id content-type="doi" xlink:type="simple">10.3897/imafungus.17.167329.suppl1</object-id><object-id content-type="arpha" xlink:type="simple">4906B147-9814-5360-880B-3C5C26DB682F</object-id><label>Supplementary material 1</label><caption><p>HPLC-MS chromatograms</p></caption><statement content-type="dataType"><label>Data type</label><p>zip</p></statement><media xlink:href="imafungus-17-e167329-s001.zip" mimetype="application" mime-subtype="x-zip-compressed" position="float" orientation="portrait" xlink:type="simple" id="oo_1515057.zip"><uri content-type="original_file" xlink:type="simple">https://binary.pensoft.net/file/1515057</uri></media><permissions><license xlink:type="simple"><license-p>This dataset is made available under the Open Database License (http://opendatacommons.org/licenses/odbl/1.0/). The Open Database License (ODbL) is a license agreement intended to allow users to freely share, modify, and use this Dataset while maintaining this same freedom for others, provided that the original source and author(s) are credited.</license-p></license></permissions><attrib specific-use="authors">Mao-Qiang He, Wen-Qiang Yang, Dorji Phurbu, Fei Liu, Jia-Xin Li, Bin Cao, Rui-Lin Zhao</attrib></supplementary-material></tp:treatment-sec></tp:taxon-treatment>
