# Supplementary material for: ﻿Systematic study of Panaeolus (Agaricales, Galeropsidaceae) sensu lato and psilocybin-producing traits of species from China
Source: IMA Fungus. 2026 Jan 19;17:e167329. doi: 10.3897/imafungus.17.167329 (PMC12835877; doi:10.3897/imafungus.17.167329)
Supplement: XML Treatment for Panaeolus limoniformisporus [file imafungus.17.167329-treatment10.xml]

<!DOCTYPE tp:taxon-treatment
  PUBLIC "-//TaxonX//DTD Taxonomic Treatment Publishing DTD v0 20100105//EN" "tax-treatment-NSO.dtd">
<tp:taxon-treatment xmlns:tp="http://www.plazi.org/taxpub"><tp:treatment-meta><kwd-group><label>Taxon classification</label><kwd>
              <named-content content-type="kingdom">Animalia</named-content>
            </kwd><kwd>
              <named-content content-type="order">Agaricales</named-content>
            </kwd><kwd>
              <named-content content-type="family">Galeropsidaceae</named-content>
            </kwd></kwd-group><mixed-citation publication-type="journal"><person-group><name><surname>He</surname><given-names>Mao-Qiang</given-names></name><name><surname>Yang</surname><given-names>Wen-Qiang</given-names></name><name><surname>Phurbu</surname><given-names>Dorji</given-names></name><name><surname>Liu</surname><given-names>Fei</given-names></name><name><surname>Li</surname><given-names>Jia-Xin</given-names></name><name><surname>Cao</surname><given-names>Bin</given-names></name><name><surname>Zhao</surname><given-names>Rui-Lin</given-names></name></person-group><article-title>﻿Systematic study of <italic><tp:taxon-name><tp:taxon-name-part taxon-name-part-type="genus" reg="Panaeolus">Panaeolus</tp:taxon-name-part></tp:taxon-name></italic> (<italic><tp:taxon-name><tp:taxon-name-part taxon-name-part-type="order">Agaricales</tp:taxon-name-part></tp:taxon-name></italic>, <italic><tp:taxon-name><tp:taxon-name-part taxon-name-part-type="family">Galeropsidaceae</tp:taxon-name-part></tp:taxon-name></italic>) sensu lato and psilocybin-producing traits of species from China</article-title><source>IMA Fungus</source><day>19</day><month>01</month><year>2026</year><volume>17</volume><pub-id pub-id-type="doi">10.3897/imafungus.17.167329</pub-id></mixed-citation></tp:treatment-meta><tp:nomenclature><label>﻿</label><tp:taxon-name><object-id xmlns:xlink="http://www.w3.org/1999/xlink" content-type="arpha" xlink:type="simple">192DA34D-2025-593B-9CC4-0DD45BE91E2D</object-id>
            <tp:taxon-name-part taxon-name-part-type="genus" reg="Panaeolus">Panaeolus</tp:taxon-name-part>
            <tp:taxon-name-part taxon-name-part-type="species" reg="limoniformisporus">limoniformisporus</tp:taxon-name-part>
            <object-id xmlns:xlink="http://www.w3.org/1999/xlink" content-type="mycobank" xlink:type="simple">860268</object-id>
          </tp:taxon-name><tp:taxon-authority>M.Q. He &amp; R.L. Zhao</tp:taxon-authority><tp:taxon-status xmlns:xlink="http://www.w3.org/1999/xlink" xlink:type="simple">sp. nov.</tp:taxon-status><xref ref-type="fig" rid="F8">Fig. 8</xref></tp:nomenclature><tp:treatment-sec sec-type="etymology" id="SECID0EE5HM"><title>Etymology.</title><p><italic>limoniformisporus</italic> (Lat.) refers to the limoniform basidiospores.</p></tp:treatment-sec><tp:treatment-sec sec-type="diagnosis" id="SECID0EM5HM"><title>Diagnosis.</title><p><italic><tp:taxon-name><tp:taxon-name-part taxon-name-part-type="genus" reg="Panaeolus">Panaeolus</tp:taxon-name-part> <tp:taxon-name-part taxon-name-part-type="species" reg="limoniformisporus">limoniformisporus</tp:taxon-name-part></tp:taxon-name></italic> has gray basidiomes with conic, hygrophanous pileus and limoniform basidiospores.</p></tp:treatment-sec><tp:treatment-sec sec-type="Holotype" id="SECID0E45HM"><title>Holotype.</title><p>CHINA. Gansu Province: Wuwei, Tianzhu County, Kela, 19 August 2018, Zhi-Lin Ling, HMAS287497 (<italic>ZRL20181122</italic>).</p></tp:treatment-sec><tp:treatment-sec sec-type="description" id="SECID0EF6HM"><title>Description.</title><p>Pileus 13.1–39.9 mm in diam., conic, parabolic, background gray (pantone cool gray 1 c) to light brown (pantone 4685 c), surface dry, smooth, mottled, and radially streaked by blackish brown (pantone 7533 c) hygrophanous stripes, also could be totally white or light brown without radial stripes, margin slightly exceeding gills. Lamellae adnate, sub-close, broad, mottled grayish to blackish, entire, with a white edge. Stipe equal, hollow, 74.9–108.6 mm long, 1.9–5.0 mm thick, white, longitudinally striate, especially on the upper side, base with whitish mycelium, getting darker when handling.</p><p>Basidiospores 13.7–15.1 × 10.0–11.3 μm, [x = 14.3 ± 0.4 × 10.7 ± 0.4, Q = 1.3–1.4, Q<sub>m</sub> = 1.3 ± 0.0, n = 20], limoniform, blackish brown, smooth, thick wall with germ pore. Basidia 24.1–28.9 × 12.6–14.9 μm, 4-spored, smooth, hyaline. Cheilocystidia 23.6–40.5 × 4.2–9.9 μm, narrowly cylindrical, flexuose, with a slightly inflated base, hyaline, smooth. Pleurocystidia 21.4–27.5 × 10.7–13.8 μm, spheropedunculate, hyaline. Pileocystidia not observed. Caulocystidia not observed.</p><fig id="F8" position="float" orientation="portrait"><object-id xmlns:xlink="http://www.w3.org/1999/xlink" content-type="doi" xlink:type="simple">10.3897/imafungus.17.167329.figure8</object-id><object-id xmlns:xlink="http://www.w3.org/1999/xlink" content-type="arpha" xlink:type="simple">F2457FEF-FC1C-5F81-8025-63312FDEFE80</object-id><label>Figure 8.</label><caption><p><italic><tp:taxon-name><tp:taxon-name-part taxon-name-part-type="genus" reg="Panaeolus">Panaeolus</tp:taxon-name-part> <tp:taxon-name-part taxon-name-part-type="species" reg="limoniformisporus">limoniformisporus</tp:taxon-name-part></tp:taxon-name></italic>. <bold>a–c</bold> basidiomes in the field; <bold>d</bold> basidia; <bold>e</bold> basidiospores; <bold>f</bold> cheilocystidia; <bold>g</bold> pleurocystidia. Scale bars: 20 μm (<bold>d</bold>, <bold>f–g</bold>); 10 μm (<bold>e</bold>).</p></caption><graphic xmlns:xlink="http://www.w3.org/1999/xlink" xlink:href="imafungus-17-e167329-g008.jpg" position="float" orientation="portrait" xlink:type="simple" id="oo_1515047.jpg"><uri content-type="original_file" xlink:type="simple">https://binary.pensoft.net/fig/1515047</uri></graphic></fig></tp:treatment-sec><tp:treatment-sec sec-type="habitat" id="SECID0EWAIM"><title>Habitat.</title><p>Grows in pastures and on soil.</p></tp:treatment-sec><tp:treatment-sec sec-type="Psilocybin-producing" id="SECID0E2AIM"><title>Psilocybin-producing.</title><p>Nonproducing (<italic>ZRL20181122</italic>, see Suppl. material <xref ref-type="supplementary-material" rid="S1">1</xref>: fig. S12).</p></tp:treatment-sec><tp:treatment-sec sec-type="notes" id="SECID0EHBIM"><title>Notes.</title><p><italic><tp:taxon-name><tp:taxon-name-part taxon-name-part-type="genus" reg="Panaeolus">Panaeolus</tp:taxon-name-part> <tp:taxon-name-part taxon-name-part-type="species" reg="limoniformisporus">limoniformisporus</tp:taxon-name-part></tp:taxon-name></italic> is revealed to be the sister species of <italic><tp:taxon-name><tp:taxon-name-part taxon-name-part-type="genus" reg="Panaeolus">P.</tp:taxon-name-part> <tp:taxon-name-part taxon-name-part-type="species" reg="medogensis">medogensis</tp:taxon-name-part></tp:taxon-name></italic> (Figs <xref ref-type="fig" rid="F2">2</xref>, <xref ref-type="fig" rid="F3">3</xref>). Morphologically, both species form small-sized basidiomes, but the pileus differs between them: the pileus of <italic><tp:taxon-name><tp:taxon-name-part taxon-name-part-type="genus" reg="Panaeolus">P.</tp:taxon-name-part> <tp:taxon-name-part taxon-name-part-type="species" reg="limoniformisporus">limoniformisporus</tp:taxon-name-part></tp:taxon-name></italic> is gray, black, or white, slightly fibrillose, and hygrophanous, whereas the pileus of <italic><tp:taxon-name><tp:taxon-name-part taxon-name-part-type="genus" reg="Panaeolus">P.</tp:taxon-name-part> <tp:taxon-name-part taxon-name-part-type="species" reg="medogensis">medogensis</tp:taxon-name-part></tp:taxon-name></italic> is brown and glabrous.</p></tp:treatment-sec><tp:treatment-sec sec-type="material" id="SECID0EBDIM"><title>Specimens examined.</title><p>China. Sichuan Province: Tibetan Autonomous Prefecture of Garzê, Batang County, 20 July 2015, Mao-Qiang He, <italic>ZRL2015390</italic>; Yajiang County, Gexi Natural Reserve, 15 August 2020, Mao-Qiang He, <italic>ZRL20200165</italic>; Xizang Autonomous Region: Nyingchi Municipality, Nang County, 19 September 2015, Xu-Ming Bai, <italic>ZRL20152331</italic>; Gansu Province: Wuwei, Tianzhu County, Kela, 19 August 2018, Zhi-Lin Ling, <italic>ZRL20180975</italic>; Shigatse Municipality, Gyirong County, Gyirong Town, <named-content xmlns:xlink="http://www.w3.org/1999/xlink" content-type="dwc:verbatimCoordinates" xlink:type="simple"><named-content content-type="geo-json" specific-use="{&#34;type&#34;:&#34;Point&#34;,&#34;coordinates&#34;:[85.327778,28.377500]}" id="NCID0ESDIM" xlink:type="simple">28.22.39°N, 85.19.40°E</named-content></named-content>, alt. 2780 m, 02 August 2022, Mao-Qiang He, <italic>ZRL20220678</italic>.</p></tp:treatment-sec><tp:treatment-sec><!--Section generated to contain objects referenced in tp:taxon-treatment.--><supplementary-material xmlns:xlink="http://www.w3.org/1999/xlink" id="S1" position="float" orientation="portrait" xlink:type="simple"><object-id content-type="doi" xlink:type="simple">10.3897/imafungus.17.167329.suppl1</object-id><object-id content-type="arpha" xlink:type="simple">4906B147-9814-5360-880B-3C5C26DB682F</object-id><label>Supplementary material 1</label><caption><p>HPLC-MS chromatograms</p></caption><statement content-type="dataType"><label>Data type</label><p>zip</p></statement><media xlink:href="imafungus-17-e167329-s001.zip" mimetype="application" mime-subtype="x-zip-compressed" position="float" orientation="portrait" xlink:type="simple" id="oo_1515057.zip"><uri content-type="original_file" xlink:type="simple">https://binary.pensoft.net/file/1515057</uri></media><permissions><license xlink:type="simple"><license-p>This dataset is made available under the Open Database License (http://opendatacommons.org/licenses/odbl/1.0/). The Open Database License (ODbL) is a license agreement intended to allow users to freely share, modify, and use this Dataset while maintaining this same freedom for others, provided that the original source and author(s) are credited.</license-p></license></permissions><attrib specific-use="authors">Mao-Qiang He, Wen-Qiang Yang, Dorji Phurbu, Fei Liu, Jia-Xin Li, Bin Cao, Rui-Lin Zhao</attrib></supplementary-material><fig id="F2" position="float" orientation="portrait"><object-id xmlns:xlink="http://www.w3.org/1999/xlink" content-type="doi" xlink:type="simple">10.3897/imafungus.17.167329.figure2</object-id><object-id xmlns:xlink="http://www.w3.org/1999/xlink" content-type="arpha" xlink:type="simple">B1EC72CA-AA14-5579-AECD-D204157DFC82</object-id><label>Figure 2.</label><caption><p>Maximum likelihood (<abbrev xmlns:xlink="http://www.w3.org/1999/xlink" xlink:title="Maximum likelihood" id="ABBRID0EK6FM" xlink:type="simple">ML</abbrev>) tree of <tp:taxon-name><tp:taxon-name-part taxon-name-part-type="suborder">Agaricineae</tp:taxon-name-part></tp:taxon-name> based on six genes. Bootstrap values and Bayesian posterior probabilities greater than 50%/0.9 (BS/<abbrev xmlns:xlink="http://www.w3.org/1999/xlink" xlink:title="Bayesian posterior probabilities" id="ABBRID0ET6FM" xlink:type="simple">PP</abbrev>) are indicated at the nodes. Bold branches indicate <abbrev xmlns:xlink="http://www.w3.org/1999/xlink" xlink:title="Bayesian posterior probabilities" id="ABBRID0EX6FM" xlink:type="simple">PP</abbrev> &gt; 0.95. “T” refers to sequences from type specimens.</p></caption><graphic xmlns:xlink="http://www.w3.org/1999/xlink" xlink:href="imafungus-17-e167329-g002.jpg" position="float" orientation="portrait" xlink:type="simple" id="oo_1515041.jpg"><uri content-type="original_file" xlink:type="simple">https://binary.pensoft.net/fig/1515041</uri></graphic></fig><fig id="F3" position="float" orientation="portrait"><object-id xmlns:xlink="http://www.w3.org/1999/xlink" content-type="doi" xlink:type="simple">10.3897/imafungus.17.167329.figure3</object-id><object-id xmlns:xlink="http://www.w3.org/1999/xlink" content-type="arpha" xlink:type="simple">28A22A82-A779-5554-852A-72CBE228C1E1</object-id><label>Figure 3.</label><caption><p>Maximum clade credibility (<abbrev xmlns:xlink="http://www.w3.org/1999/xlink" xlink:title="maximum clade credibility" id="ABBRID0E6CGM" xlink:type="simple">MCC</abbrev>) tree of <italic><tp:taxon-name><tp:taxon-name-part taxon-name-part-type="family">Galeropsidaceae</tp:taxon-name-part></tp:taxon-name></italic> based on six-gene sequences. Values noted on the branches represent SH-aLRT/UFBoot/<abbrev xmlns:xlink="http://www.w3.org/1999/xlink" xlink:title="Bayesian posterior probabilities" id="ABBRID0EJDGM" xlink:type="simple">PP</abbrev>/divergence time. Pink branch bars indicate clades that are fully supported by Bayesian posterior probability. “T” refers to sequences from type specimens.</p></caption><graphic xmlns:xlink="http://www.w3.org/1999/xlink" xlink:href="imafungus-17-e167329-g003.jpg" position="float" orientation="portrait" xlink:type="simple" id="oo_1515042.jpg"><uri content-type="original_file" xlink:type="simple">https://binary.pensoft.net/fig/1515042</uri></graphic></fig></tp:treatment-sec></tp:taxon-treatment>
