# Supplementary material for: ﻿Systematic study of Panaeolus (Agaricales, Galeropsidaceae) sensu lato and psilocybin-producing traits of species from China
Source: IMA Fungus. 2026 Jan 19;17:e167329. doi: 10.3897/imafungus.17.167329 (PMC12835877; doi:10.3897/imafungus.17.167329)
Supplement: XML Treatment for Panaeolus medogensis [file imafungus.17.167329-treatment11.xml]

<!DOCTYPE tp:taxon-treatment
  PUBLIC "-//TaxonX//DTD Taxonomic Treatment Publishing DTD v0 20100105//EN" "tax-treatment-NSO.dtd">
<tp:taxon-treatment xmlns:tp="http://www.plazi.org/taxpub"><tp:treatment-meta><kwd-group><label>Taxon classification</label><kwd>
              <named-content content-type="kingdom">Animalia</named-content>
            </kwd><kwd>
              <named-content content-type="order">Agaricales</named-content>
            </kwd><kwd>
              <named-content content-type="family">Galeropsidaceae</named-content>
            </kwd></kwd-group><mixed-citation publication-type="journal"><person-group><name><surname>He</surname><given-names>Mao-Qiang</given-names></name><name><surname>Yang</surname><given-names>Wen-Qiang</given-names></name><name><surname>Phurbu</surname><given-names>Dorji</given-names></name><name><surname>Liu</surname><given-names>Fei</given-names></name><name><surname>Li</surname><given-names>Jia-Xin</given-names></name><name><surname>Cao</surname><given-names>Bin</given-names></name><name><surname>Zhao</surname><given-names>Rui-Lin</given-names></name></person-group><article-title>﻿Systematic study of <italic><tp:taxon-name><tp:taxon-name-part taxon-name-part-type="genus" reg="Panaeolus">Panaeolus</tp:taxon-name-part></tp:taxon-name></italic> (<italic><tp:taxon-name><tp:taxon-name-part taxon-name-part-type="order">Agaricales</tp:taxon-name-part></tp:taxon-name></italic>, <italic><tp:taxon-name><tp:taxon-name-part taxon-name-part-type="family">Galeropsidaceae</tp:taxon-name-part></tp:taxon-name></italic>) sensu lato and psilocybin-producing traits of species from China</article-title><source>IMA Fungus</source><day>19</day><month>01</month><year>2026</year><volume>17</volume><pub-id pub-id-type="doi">10.3897/imafungus.17.167329</pub-id></mixed-citation></tp:treatment-meta><tp:nomenclature><label>﻿</label><tp:taxon-name><object-id xmlns:xlink="http://www.w3.org/1999/xlink" content-type="arpha" xlink:type="simple">5155D71B-AF1D-53EE-B7AA-1EA035BBEEFA</object-id>
            <tp:taxon-name-part taxon-name-part-type="genus" reg="Panaeolus">Panaeolus</tp:taxon-name-part>
            <tp:taxon-name-part taxon-name-part-type="species" reg="medogensis">medogensis</tp:taxon-name-part>
            <object-id xmlns:xlink="http://www.w3.org/1999/xlink" content-type="mycobank" xlink:type="simple">860269</object-id>
          </tp:taxon-name><tp:taxon-authority>M.Q. He &amp; R.L. Zhao</tp:taxon-authority><tp:taxon-status xmlns:xlink="http://www.w3.org/1999/xlink" xlink:type="simple">sp. nov.</tp:taxon-status><xref ref-type="fig" rid="F9">Fig. 9</xref></tp:nomenclature><tp:treatment-sec sec-type="etymology" id="SECID0EHFIM"><title>Etymology.</title><p><italic>medogensis</italic> (Lat.) refers to the type locality, Mêdog County, in the Xizang Autonomous Region of China.</p></tp:treatment-sec><tp:treatment-sec sec-type="diagnosis" id="SECID0EPFIM"><title>Diagnosis.</title><p><italic><tp:taxon-name><tp:taxon-name-part taxon-name-part-type="genus" reg="Panaeolus">Panaeolus</tp:taxon-name-part> <tp:taxon-name-part taxon-name-part-type="species" reg="medogensis">medogensis</tp:taxon-name-part></tp:taxon-name></italic> has small basidiomes with glabrous and rugulose pileus and narrowly clavate cheilocystidia with inflated base.</p></tp:treatment-sec><tp:treatment-sec sec-type="Holotype" id="SECID0EAGIM"><title>Holotype.</title><p>CHINA. Xizang Autonomous Region: Nyingchi Municipality, Mêdog County, <named-content xmlns:xlink="http://www.w3.org/1999/xlink" content-type="dwc:verbatimCoordinates" xlink:type="simple"><named-content content-type="geo-json" specific-use="{&#34;type&#34;:&#34;Point&#34;,&#34;coordinates&#34;:[95.697222,29.791667]}" id="NCID0EJGIM" xlink:type="simple">29.47.30°N, 95.41.50°E</named-content></named-content>, alt. 3670 m, 24 July 2021, Mao-Qiang He, HMAS287498 (<italic>ZRL20210733</italic>).</p></tp:treatment-sec><tp:treatment-sec sec-type="description" id="SECID0EQGIM"><title>Description.</title><p>Pileus 7.6–17.6 mm in diam., parabolic, light gray (pantone 427 c), light brown (pantone 4685 c), brown (pantone 4645 c), color radially getting paler from disc to margin, glabrous, surface dry, smooth, rugulose especially in/around the disc, margin straight or slightly decurved. Lamellae adnate, subdistant, broad, mottled grayish to blackish, entire, edge white. Stipe equal, hollow, 24.1–47.3 mm long, 1.6–2.6 mm thick, brown, the same color as pileus, longitudinally striate, some pruinose, base with whitish mycelium. Basidiomes getting brown when handling, bruising, and cutting.</p><p>Basidiospores 13.2–15.0 × 9.2–11.4 μm, [x = 13.9 ± 0.5 × 10.3 ± 0.6, Q = 1.2–1.5, Q<sub>m</sub> = 1.4 ± 0.1, n = 20], ellipsoid, limoniform, brown, thick wall with germ pore. Basidia 29.7–40.0 × 11.4–14.5 μm, 4-spored, smooth, hyaline. Cheilocystidia 23.1–35.9 × 4.2–8.7 μm, narrowly clavate, with an inflated base, slightly flexuose, hyaline, smooth. Pleurocystidia 22.4–37.7 × 10.7–14.1 μm, clavate, hyaline. Pileocystidia not observed. Caulocystidia 32.0–72.2 × 3.7–11.9 μm, long clavate, hyaline, some slightly flexuose.</p><fig id="F9" position="float" orientation="portrait"><object-id xmlns:xlink="http://www.w3.org/1999/xlink" content-type="doi" xlink:type="simple">10.3897/imafungus.17.167329.figure9</object-id><object-id xmlns:xlink="http://www.w3.org/1999/xlink" content-type="arpha" xlink:type="simple">3E7FE4B0-AD9F-5FAF-870A-D2A374B3B841</object-id><label>Figure 9.</label><caption><p><italic><tp:taxon-name><tp:taxon-name-part taxon-name-part-type="genus" reg="Panaeolus">Panaeolus</tp:taxon-name-part> <tp:taxon-name-part taxon-name-part-type="species" reg="medogensis">medogensis</tp:taxon-name-part></tp:taxon-name></italic>. <bold>a, b</bold> basidiomes in the field; <bold>c</bold> caulocystidia; <bold>d</bold> basidiospores; <bold>e</bold> pleurocystidia; <bold>f</bold> basidia; <bold>g</bold> cheilocystidia. Scale bars: 20 μm (<bold>c</bold>, <bold>e–g</bold>); 10 μm (<bold>d</bold>).</p></caption><graphic xmlns:xlink="http://www.w3.org/1999/xlink" xlink:href="imafungus-17-e167329-g009.jpg" position="float" orientation="portrait" xlink:type="simple" id="oo_1515048.jpg"><uri content-type="original_file" xlink:type="simple">https://binary.pensoft.net/fig/1515048</uri></graphic></fig></tp:treatment-sec><tp:treatment-sec sec-type="habitat" id="SECID0EDIIM"><title>Habitat.</title><p>Grows on fertile soil as pastures, grasslands, and forests.</p></tp:treatment-sec><tp:treatment-sec sec-type="Psilocybin-producing" id="SECID0EIIIM"><title>Psilocybin-producing.</title><p>Nonproducing (<italic>ZRL20210733</italic>, see Suppl. material <xref ref-type="supplementary-material" rid="S1">1</xref>: fig. S13).</p></tp:treatment-sec><tp:treatment-sec sec-type="notes" id="SECID0EUIIM"><title>Notes.</title><p><italic><tp:taxon-name><tp:taxon-name-part taxon-name-part-type="genus" reg="Panaeolus">Panaeolus</tp:taxon-name-part> <tp:taxon-name-part taxon-name-part-type="species" reg="medogensis">medogensis</tp:taxon-name-part></tp:taxon-name></italic> was found in a grazing area that is also a forest edge with lush grasses. According to the results of the phylogenetic analyses, <italic><tp:taxon-name><tp:taxon-name-part taxon-name-part-type="genus" reg="Panaeolus">P.</tp:taxon-name-part> <tp:taxon-name-part taxon-name-part-type="species" reg="medogensis">medogensis</tp:taxon-name-part></tp:taxon-name></italic> is sister to <italic><tp:taxon-name><tp:taxon-name-part taxon-name-part-type="genus" reg="Panaeolus">P.</tp:taxon-name-part> <tp:taxon-name-part taxon-name-part-type="species" reg="limoniformisporus">limoniformisporus</tp:taxon-name-part></tp:taxon-name></italic>. Morphologically, the two species can be distinguished by the pileus. Compared with other species in <italic><tp:taxon-name><tp:taxon-name-part taxon-name-part-type="genus" reg="Panaeolus">Panaeolus</tp:taxon-name-part></tp:taxon-name></italic>, <italic><tp:taxon-name><tp:taxon-name-part taxon-name-part-type="genus" reg="Panaeolus">P.</tp:taxon-name-part> <tp:taxon-name-part taxon-name-part-type="species" reg="medogensis">medogensis</tp:taxon-name-part></tp:taxon-name></italic> is characterized by its small-sized basidiomes with a brown, glabrous, and rugulose pileus.</p></tp:treatment-sec><tp:treatment-sec><!--Section generated to contain objects referenced in tp:taxon-treatment.--><supplementary-material xmlns:xlink="http://www.w3.org/1999/xlink" id="S1" position="float" orientation="portrait" xlink:type="simple"><object-id content-type="doi" xlink:type="simple">10.3897/imafungus.17.167329.suppl1</object-id><object-id content-type="arpha" xlink:type="simple">4906B147-9814-5360-880B-3C5C26DB682F</object-id><label>Supplementary material 1</label><caption><p>HPLC-MS chromatograms</p></caption><statement content-type="dataType"><label>Data type</label><p>zip</p></statement><media xlink:href="imafungus-17-e167329-s001.zip" mimetype="application" mime-subtype="x-zip-compressed" position="float" orientation="portrait" xlink:type="simple" id="oo_1515057.zip"><uri content-type="original_file" xlink:type="simple">https://binary.pensoft.net/file/1515057</uri></media><permissions><license xlink:type="simple"><license-p>This dataset is made available under the Open Database License (http://opendatacommons.org/licenses/odbl/1.0/). The Open Database License (ODbL) is a license agreement intended to allow users to freely share, modify, and use this Dataset while maintaining this same freedom for others, provided that the original source and author(s) are credited.</license-p></license></permissions><attrib specific-use="authors">Mao-Qiang He, Wen-Qiang Yang, Dorji Phurbu, Fei Liu, Jia-Xin Li, Bin Cao, Rui-Lin Zhao</attrib></supplementary-material></tp:treatment-sec></tp:taxon-treatment>
