# Supplementary material for: ﻿Systematic study of Panaeolus (Agaricales, Galeropsidaceae) sensu lato and psilocybin-producing traits of species from China
Source: IMA Fungus. 2026 Jan 19;17:e167329. doi: 10.3897/imafungus.17.167329 (PMC12835877; doi:10.3897/imafungus.17.167329)
Supplement: XML Treatment for Panaeolus nigrescens [file imafungus.17.167329-treatment12.xml]

<!DOCTYPE tp:taxon-treatment
  PUBLIC "-//TaxonX//DTD Taxonomic Treatment Publishing DTD v0 20100105//EN" "tax-treatment-NSO.dtd">
<tp:taxon-treatment xmlns:tp="http://www.plazi.org/taxpub"><tp:treatment-meta><kwd-group><label>Taxon classification</label><kwd>
              <named-content content-type="kingdom">Animalia</named-content>
            </kwd><kwd>
              <named-content content-type="order">Agaricales</named-content>
            </kwd><kwd>
              <named-content content-type="family">Galeropsidaceae</named-content>
            </kwd></kwd-group><mixed-citation publication-type="journal"><person-group><name><surname>He</surname><given-names>Mao-Qiang</given-names></name><name><surname>Yang</surname><given-names>Wen-Qiang</given-names></name><name><surname>Phurbu</surname><given-names>Dorji</given-names></name><name><surname>Liu</surname><given-names>Fei</given-names></name><name><surname>Li</surname><given-names>Jia-Xin</given-names></name><name><surname>Cao</surname><given-names>Bin</given-names></name><name><surname>Zhao</surname><given-names>Rui-Lin</given-names></name></person-group><article-title>﻿Systematic study of <italic><tp:taxon-name><tp:taxon-name-part taxon-name-part-type="genus" reg="Panaeolus">Panaeolus</tp:taxon-name-part></tp:taxon-name></italic> (<italic><tp:taxon-name><tp:taxon-name-part taxon-name-part-type="order">Agaricales</tp:taxon-name-part></tp:taxon-name></italic>, <italic><tp:taxon-name><tp:taxon-name-part taxon-name-part-type="family">Galeropsidaceae</tp:taxon-name-part></tp:taxon-name></italic>) sensu lato and psilocybin-producing traits of species from China</article-title><source>IMA Fungus</source><day>19</day><month>01</month><year>2026</year><volume>17</volume><pub-id pub-id-type="doi">10.3897/imafungus.17.167329</pub-id></mixed-citation></tp:treatment-meta><tp:nomenclature><label>﻿</label><tp:taxon-name><object-id xmlns:xlink="http://www.w3.org/1999/xlink" content-type="arpha" xlink:type="simple">008786BE-1DD7-5CE1-9EA0-BF05E4A6F7C0</object-id>
            <tp:taxon-name-part taxon-name-part-type="genus" reg="Panaeolus">Panaeolus</tp:taxon-name-part>
            <tp:taxon-name-part taxon-name-part-type="species" reg="nigrescens">nigrescens</tp:taxon-name-part>
            <object-id xmlns:xlink="http://www.w3.org/1999/xlink" content-type="mycobank" xlink:type="simple">860270</object-id>
          </tp:taxon-name><tp:taxon-authority>M.Q. He &amp; R.L. Zhao</tp:taxon-authority><tp:taxon-status xmlns:xlink="http://www.w3.org/1999/xlink" xlink:type="simple">sp. nov.</tp:taxon-status><xref ref-type="fig" rid="F10">Fig. 10</xref></tp:nomenclature><tp:treatment-sec sec-type="etymology" id="SECID0E2LIM"><title>Etymology.</title><p><italic>nigrescens</italic> (Lat.) refers to the black, grayish-black color of the pileus.</p></tp:treatment-sec><tp:treatment-sec sec-type="diagnosis" id="SECID0EDMIM"><title>Diagnosis.</title><p><italic><tp:taxon-name><tp:taxon-name-part taxon-name-part-type="genus" reg="Panaeolus">Panaeolus</tp:taxon-name-part> <tp:taxon-name-part taxon-name-part-type="species" reg="nigrescens">nigrescens</tp:taxon-name-part></tp:taxon-name></italic> has small, gray basidiomes with black hygrophanous stripes on the pileus and ellipsoid basidiospores.</p></tp:treatment-sec><tp:treatment-sec sec-type="Holotype" id="SECID0EUMIM"><title>Holotype.</title><p>CHINA. Gansu Province: Zhangye, 17 August 2018, Zhi-Ling Lin, HMAS287499 (<italic>ZRL20180732</italic>)</p></tp:treatment-sec><tp:treatment-sec sec-type="description" id="SECID0E3MIM"><title>Description.</title><p>Pileus 6.9–28.8 mm in diam., conic, occasionally campanulate when getting mature, disc slightly umbonate or rarely flattened, background gray (pantone 421 c), disc black, hygrophanous stripes black (pantone 426c), mottled and radially streaked, surface dry, margin slightly crenate. Lamellae adnate, close, broad, mottled grayish, entire, with a white edge. Stipe equal, flexuous, hollow, 52.6–126.7 mm long, 1.8–4.1 mm thick, white, pruinose, longitudinally striate, base with whitish mycelium, getting brown when touched, cut, or bruised.</p><p>Basidiospores 10.7–14.0 × 6.5–8.7 μm, [x = 12.0 ± 0.7 × 7.6 ± 0.5, Q = 1.5–1.8, Q<sub>m</sub> = 1.6 ± 0.1, n = 20], ellipsoid, blackish brown when mature, smooth, thick wall, germ pore distinctive. Basidia 19.6–26.0 × 8.8–11.1 μm, 4-spored, smooth, hyaline. Cheilocystidia 26.2–46.4 × 3.3–8.8 μm, narrowly cylindrical or flexuose, with a slightly inflated base, hyaline, smooth. Pleurocystidia absent. Cuticle composed of large vesicles, pileocystidia 12.9–46.9 × 9.4–35.5 μm, spheropedunculate, hyaline. Caulocystidia 12.1–47.3 × 5.0–10.1 μm, cylindrical or narrowly clavate, flexuose, or narrowly obovoid, hyaline, smooth.</p><fig id="F10" position="float" orientation="portrait"><object-id xmlns:xlink="http://www.w3.org/1999/xlink" content-type="doi" xlink:type="simple">10.3897/imafungus.17.167329.figure10</object-id><object-id xmlns:xlink="http://www.w3.org/1999/xlink" content-type="arpha" xlink:type="simple">E26A1A89-8604-51B1-A9F9-B7B4894A0E76</object-id><label>Figure 10.</label><caption><p><italic><tp:taxon-name><tp:taxon-name-part taxon-name-part-type="genus" reg="Panaeolus">Panaeolus</tp:taxon-name-part> <tp:taxon-name-part taxon-name-part-type="species" reg="nigrescens">nigrescens</tp:taxon-name-part></tp:taxon-name></italic>. <bold>a–d</bold> basidiomes in the field; <bold>e</bold> pileocystidia; <bold>f</bold> basidiospores; <bold>g</bold> basidia; <bold>h</bold> caulocystidia; <bold>i</bold> cheilocystidia. Scale bars: 20 μm (<bold>e</bold>, <bold>g–i</bold>); 10 μm (<bold>f</bold>).</p></caption><graphic xmlns:xlink="http://www.w3.org/1999/xlink" xlink:href="imafungus-17-e167329-g010.jpg" position="float" orientation="portrait" xlink:type="simple" id="oo_1515049.jpg"><uri content-type="original_file" xlink:type="simple">https://binary.pensoft.net/fig/1515049</uri></graphic></fig></tp:treatment-sec><tp:treatment-sec sec-type="habitat" id="SECID0EPOIM"><title>Habitat.</title><p>Grows on pastures and soil.</p></tp:treatment-sec><tp:treatment-sec sec-type="Psilocybin-producing" id="SECID0EUOIM"><title>Psilocybin-producing.</title><p>Nonproducing (<italic>ZRL20180732</italic>, see Suppl. material <xref ref-type="supplementary-material" rid="S1">1</xref>: fig. S10).</p></tp:treatment-sec><tp:treatment-sec sec-type="notes" id="SECID0EAPIM"><title>Notes.</title><p><italic><tp:taxon-name><tp:taxon-name-part taxon-name-part-type="genus" reg="Panaeolus">Panaeolus</tp:taxon-name-part> <tp:taxon-name-part taxon-name-part-type="species" reg="nigrescens">nigrescens</tp:taxon-name-part></tp:taxon-name></italic> is a distinctive species in subclade A1, characterized by its black or grayish black basidiomes, a pruinose stipe with longitudinal striations, and ellipsoid basidiospores. Compared with closely related species, namely <italic><tp:taxon-name><tp:taxon-name-part taxon-name-part-type="genus" reg="Panaeolus">P.</tp:taxon-name-part> <tp:taxon-name-part taxon-name-part-type="species" reg="limoniformisporus">limoniformisporus</tp:taxon-name-part></tp:taxon-name></italic>, <italic><tp:taxon-name><tp:taxon-name-part taxon-name-part-type="genus" reg="Panaeolus">P.</tp:taxon-name-part> <tp:taxon-name-part taxon-name-part-type="species" reg="medogensis">medogensis</tp:taxon-name-part></tp:taxon-name></italic>, and <italic><tp:taxon-name><tp:taxon-name-part taxon-name-part-type="genus" reg="Panaeolus">P.</tp:taxon-name-part> <tp:taxon-name-part taxon-name-part-type="species" reg="pallidus">pallidus</tp:taxon-name-part></tp:taxon-name></italic>, <italic><tp:taxon-name><tp:taxon-name-part taxon-name-part-type="genus" reg="Panaeolus">P.</tp:taxon-name-part> <tp:taxon-name-part taxon-name-part-type="species" reg="limoniformisporus">limoniformisporus</tp:taxon-name-part></tp:taxon-name></italic> most closely resembles <italic><tp:taxon-name><tp:taxon-name-part taxon-name-part-type="genus" reg="Panaeolus">P.</tp:taxon-name-part> <tp:taxon-name-part taxon-name-part-type="species" reg="nigrescens">nigrescens</tp:taxon-name-part></tp:taxon-name></italic> in the field. However, under the microscope, the two species can be separated by differences in basidiospore shape, with <italic><tp:taxon-name><tp:taxon-name-part taxon-name-part-type="genus" reg="Panaeolus">P.</tp:taxon-name-part> <tp:taxon-name-part taxon-name-part-type="species" reg="nigrescens">nigrescens</tp:taxon-name-part></tp:taxon-name></italic> having ellipsoid basidiospores and <italic><tp:taxon-name><tp:taxon-name-part taxon-name-part-type="genus" reg="Panaeolus">P.</tp:taxon-name-part> <tp:taxon-name-part taxon-name-part-type="species" reg="limoniformisporus">limoniformisporus</tp:taxon-name-part></tp:taxon-name></italic> having limoniform basidiospores.</p></tp:treatment-sec><tp:treatment-sec sec-type="material" id="SECID0E5RIM"><title>Specimens examined.</title><p>China. Gansu Province: Zhangye, Qilian Mountain National Nature Reserve, Kangle Grassland, <named-content xmlns:xlink="http://www.w3.org/1999/xlink" content-type="dwc:verbatimCoordinates" xlink:type="simple"><named-content content-type="geo-json" specific-use="{&#34;type&#34;:&#34;Point&#34;,&#34;coordinates&#34;:[100.653658,38.384457]}" id="NCID0EHSIM" xlink:type="simple">38.384457°N, 100.653658°E</named-content></named-content>, alt. 2800 m, 30 August 2016, Rui-Lin Zhao, Jean-Marc Moncalvo, <italic>ZRL20161807</italic>, <italic>ZRL20161828</italic>, <italic>ZRL20161875</italic>; Haichaoba Forestry Park, 26 August 2018, Ming-Zhe Zhang, <italic>ZRL20181924</italic>.</p></tp:treatment-sec><tp:treatment-sec><!--Section generated to contain objects referenced in tp:taxon-treatment.--><supplementary-material xmlns:xlink="http://www.w3.org/1999/xlink" id="S1" position="float" orientation="portrait" xlink:type="simple"><object-id content-type="doi" xlink:type="simple">10.3897/imafungus.17.167329.suppl1</object-id><object-id content-type="arpha" xlink:type="simple">4906B147-9814-5360-880B-3C5C26DB682F</object-id><label>Supplementary material 1</label><caption><p>HPLC-MS chromatograms</p></caption><statement content-type="dataType"><label>Data type</label><p>zip</p></statement><media xlink:href="imafungus-17-e167329-s001.zip" mimetype="application" mime-subtype="x-zip-compressed" position="float" orientation="portrait" xlink:type="simple" id="oo_1515057.zip"><uri content-type="original_file" xlink:type="simple">https://binary.pensoft.net/file/1515057</uri></media><permissions><license xlink:type="simple"><license-p>This dataset is made available under the Open Database License (http://opendatacommons.org/licenses/odbl/1.0/). The Open Database License (ODbL) is a license agreement intended to allow users to freely share, modify, and use this Dataset while maintaining this same freedom for others, provided that the original source and author(s) are credited.</license-p></license></permissions><attrib specific-use="authors">Mao-Qiang He, Wen-Qiang Yang, Dorji Phurbu, Fei Liu, Jia-Xin Li, Bin Cao, Rui-Lin Zhao</attrib></supplementary-material></tp:treatment-sec></tp:taxon-treatment>
