# Supplementary material for: ﻿Systematic study of Panaeolus (Agaricales, Galeropsidaceae) sensu lato and psilocybin-producing traits of species from China
Source: IMA Fungus. 2026 Jan 19;17:e167329. doi: 10.3897/imafungus.17.167329 (PMC12835877; doi:10.3897/imafungus.17.167329)
Supplement: XML Treatment for Panaeolus pallidus [file imafungus.17.167329-treatment13.xml]

<!DOCTYPE tp:taxon-treatment
  PUBLIC "-//TaxonX//DTD Taxonomic Treatment Publishing DTD v0 20100105//EN" "tax-treatment-NSO.dtd">
<tp:taxon-treatment xmlns:tp="http://www.plazi.org/taxpub"><tp:treatment-meta><kwd-group><label>Taxon classification</label><kwd>
              <named-content content-type="kingdom">Animalia</named-content>
            </kwd><kwd>
              <named-content content-type="order">Agaricales</named-content>
            </kwd><kwd>
              <named-content content-type="family">Galeropsidaceae</named-content>
            </kwd></kwd-group><mixed-citation publication-type="journal"><person-group><name><surname>He</surname><given-names>Mao-Qiang</given-names></name><name><surname>Yang</surname><given-names>Wen-Qiang</given-names></name><name><surname>Phurbu</surname><given-names>Dorji</given-names></name><name><surname>Liu</surname><given-names>Fei</given-names></name><name><surname>Li</surname><given-names>Jia-Xin</given-names></name><name><surname>Cao</surname><given-names>Bin</given-names></name><name><surname>Zhao</surname><given-names>Rui-Lin</given-names></name></person-group><article-title>﻿Systematic study of <italic><tp:taxon-name><tp:taxon-name-part taxon-name-part-type="genus" reg="Panaeolus">Panaeolus</tp:taxon-name-part></tp:taxon-name></italic> (<italic><tp:taxon-name><tp:taxon-name-part taxon-name-part-type="order">Agaricales</tp:taxon-name-part></tp:taxon-name></italic>, <italic><tp:taxon-name><tp:taxon-name-part taxon-name-part-type="family">Galeropsidaceae</tp:taxon-name-part></tp:taxon-name></italic>) sensu lato and psilocybin-producing traits of species from China</article-title><source>IMA Fungus</source><day>19</day><month>01</month><year>2026</year><volume>17</volume><pub-id pub-id-type="doi">10.3897/imafungus.17.167329</pub-id></mixed-citation></tp:treatment-meta><tp:nomenclature><label>﻿</label><tp:taxon-name><object-id xmlns:xlink="http://www.w3.org/1999/xlink" content-type="arpha" xlink:type="simple">656C2547-15E7-594E-AE88-760F74289D8D</object-id>
            <tp:taxon-name-part taxon-name-part-type="genus" reg="Panaeolus">Panaeolus</tp:taxon-name-part>
            <tp:taxon-name-part taxon-name-part-type="species" reg="pallidus">pallidus</tp:taxon-name-part>
            <object-id xmlns:xlink="http://www.w3.org/1999/xlink" content-type="mycobank" xlink:type="simple">860266</object-id>
          </tp:taxon-name><tp:taxon-authority>M.Q. He &amp; R.L. Zhao</tp:taxon-authority><tp:taxon-status xmlns:xlink="http://www.w3.org/1999/xlink" xlink:type="simple">sp. nov.</tp:taxon-status><xref ref-type="fig" rid="F11">Fig. 11</xref></tp:nomenclature><tp:treatment-sec sec-type="etymology" id="SECID0ECUIM"><title>Etymology.</title><p><italic>pallidus</italic> (Lat.) refers to the white and light color of the basidiome.</p></tp:treatment-sec><tp:treatment-sec sec-type="diagnosis" id="SECID0EKUIM"><title>Diagnosis.</title><p><italic><tp:taxon-name><tp:taxon-name-part taxon-name-part-type="genus" reg="Panaeolus">Panaeolus</tp:taxon-name-part> <tp:taxon-name-part taxon-name-part-type="species" reg="pallidus">pallidus</tp:taxon-name-part></tp:taxon-name></italic> has relatively large basidiomes with limoniform basidiospores and narrowly cylindrical, flexuose cheilocystidia.</p></tp:treatment-sec><tp:treatment-sec sec-type="Holotype" id="SECID0E2UIM"><title>Holotype.</title><p>CHINA. Gansu Province: Wuwei, Qilian Mountain National Nature Reserve, Haxi, 22 August 2018, Mao-Qiang He, HMAS287494 (<italic>ZRL20180988</italic>).</p></tp:treatment-sec><tp:treatment-sec sec-type="description" id="SECID0EDVIM"><title>Description.</title><p>Pileus 17.3–73.6 mm in diam., hemispheric most, also could be plane when totally mature, disc slightly umbonate or flattened, gray (pantone warm gray 1 c), light brown (pantone 467 c), sometimes hygrophanous, surface dry, smooth, occasionally rugulose, margin slightly exceeding gills. Lamellae adnate, close, broad, mottled grayish to blackish, entire, with a white edge. Stipe equal, hollow, 91.8–147.4 mm long, 3.0–5.4 mm thick, with the same color as pileus, smooth, pruinose, longitudinally striate, especially on the upper side, base with whitish mycelium.</p><p>Basidiospores 16.2–18.2 × 11.1–12.6 μm, [x = 17.2 ± 0.6 × 11.8 ± 0.4, Q = 1.4–1.5, Q<sub>m</sub> = 1.5 ± 0.0, n = 20], limoniform, blackish brown when mature, smooth, thick wall, germ pore distinctive. Basidia 24.6–40.6 × 10.7–15.3 μm, 4-spored, smooth, hyaline. Cheilocystidia 36.0–61.3 × 4.6–11.4 μm, narrowly cylindrical, flexuose, with an inflated or globose head, hyaline, smooth. Pleurocystidia 29.0–33.7 × 11.1–13.6 μm, clavate to narrowly clavate, hyaline, smooth. Cuticle composed of large vesicles, pileocystidia 20.3–32.6 × 15.3–28.9 μm, spheropedunculate, hyaline. Caulocystidia 33.2–66.4 × 4.3–5.8 μm, cylindrical, rarely flexuose, hyaline, smooth.</p><fig id="F11" position="float" orientation="portrait"><object-id xmlns:xlink="http://www.w3.org/1999/xlink" content-type="doi" xlink:type="simple">10.3897/imafungus.17.167329.figure11</object-id><object-id xmlns:xlink="http://www.w3.org/1999/xlink" content-type="arpha" xlink:type="simple">6DCA75B1-4553-5C1D-9132-6E5804BB867C</object-id><label>Figure 11.</label><caption><p><italic><tp:taxon-name><tp:taxon-name-part taxon-name-part-type="genus" reg="Panaeolus">Panaeolus</tp:taxon-name-part> <tp:taxon-name-part taxon-name-part-type="species" reg="pallidus">pallidus</tp:taxon-name-part></tp:taxon-name></italic>. <bold>a, b</bold> basidiomes in the field; <bold>c</bold> pleurocystidia; <bold>d</bold> pileocystidia; <bold>e</bold> basidiospores; <bold>f</bold> basidia; <bold>g</bold> cheilocystidia; <bold>h</bold> caulocystidia. Scale bars: 20 μm (<bold>c, d</bold>, <bold>f–h</bold>); 10 μm (<bold>e</bold>).</p></caption><graphic xmlns:xlink="http://www.w3.org/1999/xlink" xlink:href="imafungus-17-e167329-g011.jpg" position="float" orientation="portrait" xlink:type="simple" id="oo_1515050.jpg"><uri content-type="original_file" xlink:type="simple">https://binary.pensoft.net/fig/1515050</uri></graphic></fig></tp:treatment-sec><tp:treatment-sec sec-type="habitat" id="SECID0EYWIM"><title>Habitat.</title><p>Grows in pastures and on soil.</p></tp:treatment-sec><tp:treatment-sec sec-type="Psilocybin-producing property" id="SECID0E4WIM"><title>Psilocybin-producing property.</title><p>nonproducing (<italic>ZRL20180988</italic>, see Suppl. material <xref ref-type="supplementary-material" rid="S1">1</xref>: fig. S11).</p></tp:treatment-sec><tp:treatment-sec sec-type="notes" id="SECID0EJXIM"><title>Notes.</title><p>In the phylogenetic tree (Fig. <xref ref-type="fig" rid="F3">3</xref>), <italic><tp:taxon-name><tp:taxon-name-part taxon-name-part-type="genus" reg="Panaeolus">P.</tp:taxon-name-part> <tp:taxon-name-part taxon-name-part-type="species" reg="pallidus">pallidus</tp:taxon-name-part></tp:taxon-name></italic> is placed in subclade A1. The phylogenetically closest species are <italic><tp:taxon-name><tp:taxon-name-part taxon-name-part-type="genus" reg="Panaeolus">P.</tp:taxon-name-part> <tp:taxon-name-part taxon-name-part-type="species" reg="limoniformisporus">limoniformisporus</tp:taxon-name-part></tp:taxon-name></italic> and <italic><tp:taxon-name><tp:taxon-name-part taxon-name-part-type="genus" reg="Panaeolus">P.</tp:taxon-name-part> <tp:taxon-name-part taxon-name-part-type="species" reg="medogensis">medogensis</tp:taxon-name-part></tp:taxon-name></italic>. <italic><tp:taxon-name><tp:taxon-name-part taxon-name-part-type="genus" reg="Panaeolus">Panaeolus</tp:taxon-name-part> <tp:taxon-name-part taxon-name-part-type="species" reg="pallidus">pallidus</tp:taxon-name-part></tp:taxon-name></italic> was observed to have a plane pileus (observed in <italic>ZRL20190137</italic>), which is rarely observed in <italic><tp:taxon-name><tp:taxon-name-part taxon-name-part-type="genus" reg="Panaeolus">Panaeolus</tp:taxon-name-part></tp:taxon-name></italic>. In the field, <italic><tp:taxon-name><tp:taxon-name-part taxon-name-part-type="genus" reg="Panaeolus">P.</tp:taxon-name-part> <tp:taxon-name-part taxon-name-part-type="species" reg="grandis">grandis</tp:taxon-name-part></tp:taxon-name></italic> resembles <italic><tp:taxon-name><tp:taxon-name-part taxon-name-part-type="genus" reg="Panaeolus">P.</tp:taxon-name-part> <tp:taxon-name-part taxon-name-part-type="species" reg="pallidus">pallidus</tp:taxon-name-part></tp:taxon-name></italic> in having light-colored basidiomes, but the two species differ in cheilocystidia, with <italic><tp:taxon-name><tp:taxon-name-part taxon-name-part-type="genus" reg="Panaeolus">P.</tp:taxon-name-part> <tp:taxon-name-part taxon-name-part-type="species" reg="pallidus">pallidus</tp:taxon-name-part></tp:taxon-name></italic> having narrowly cylindrical and flexuose cheilocystidia, whereas <italic><tp:taxon-name><tp:taxon-name-part taxon-name-part-type="genus" reg="Panaeolus">P.</tp:taxon-name-part> <tp:taxon-name-part taxon-name-part-type="species" reg="grandis">grandis</tp:taxon-name-part></tp:taxon-name></italic> has tibiiform cheilocystidia with an inflated base.</p></tp:treatment-sec><tp:treatment-sec sec-type="Specimen examined" id="SECID0EU1IM"><title>Specimen examined.</title><p>China. Beijing, Fangshan District, Baicaopan Nature Park, 01 August 2019, Rui-Lin Zhao, <italic>ZRL20190137</italic>.</p></tp:treatment-sec><tp:treatment-sec><!--Section generated to contain objects referenced in tp:taxon-treatment.--><supplementary-material xmlns:xlink="http://www.w3.org/1999/xlink" id="S1" position="float" orientation="portrait" xlink:type="simple"><object-id content-type="doi" xlink:type="simple">10.3897/imafungus.17.167329.suppl1</object-id><object-id content-type="arpha" xlink:type="simple">4906B147-9814-5360-880B-3C5C26DB682F</object-id><label>Supplementary material 1</label><caption><p>HPLC-MS chromatograms</p></caption><statement content-type="dataType"><label>Data type</label><p>zip</p></statement><media xlink:href="imafungus-17-e167329-s001.zip" mimetype="application" mime-subtype="x-zip-compressed" position="float" orientation="portrait" xlink:type="simple" id="oo_1515057.zip"><uri content-type="original_file" xlink:type="simple">https://binary.pensoft.net/file/1515057</uri></media><permissions><license xlink:type="simple"><license-p>This dataset is made available under the Open Database License (http://opendatacommons.org/licenses/odbl/1.0/). The Open Database License (ODbL) is a license agreement intended to allow users to freely share, modify, and use this Dataset while maintaining this same freedom for others, provided that the original source and author(s) are credited.</license-p></license></permissions><attrib specific-use="authors">Mao-Qiang He, Wen-Qiang Yang, Dorji Phurbu, Fei Liu, Jia-Xin Li, Bin Cao, Rui-Lin Zhao</attrib></supplementary-material><fig id="F3" position="float" orientation="portrait"><object-id xmlns:xlink="http://www.w3.org/1999/xlink" content-type="doi" xlink:type="simple">10.3897/imafungus.17.167329.figure3</object-id><object-id xmlns:xlink="http://www.w3.org/1999/xlink" content-type="arpha" xlink:type="simple">28A22A82-A779-5554-852A-72CBE228C1E1</object-id><label>Figure 3.</label><caption><p>Maximum clade credibility (<abbrev xmlns:xlink="http://www.w3.org/1999/xlink" xlink:title="maximum clade credibility" id="ABBRID0E6CGM" xlink:type="simple">MCC</abbrev>) tree of <italic><tp:taxon-name><tp:taxon-name-part taxon-name-part-type="family">Galeropsidaceae</tp:taxon-name-part></tp:taxon-name></italic> based on six-gene sequences. Values noted on the branches represent SH-aLRT/UFBoot/<abbrev xmlns:xlink="http://www.w3.org/1999/xlink" xlink:title="Bayesian posterior probabilities" id="ABBRID0EJDGM" xlink:type="simple">PP</abbrev>/divergence time. Pink branch bars indicate clades that are fully supported by Bayesian posterior probability. “T” refers to sequences from type specimens.</p></caption><graphic xmlns:xlink="http://www.w3.org/1999/xlink" xlink:href="imafungus-17-e167329-g003.jpg" position="float" orientation="portrait" xlink:type="simple" id="oo_1515042.jpg"><uri content-type="original_file" xlink:type="simple">https://binary.pensoft.net/fig/1515042</uri></graphic></fig></tp:treatment-sec></tp:taxon-treatment>
