# Supplementary material for: ﻿Systematic study of Panaeolus (Agaricales, Galeropsidaceae) sensu lato and psilocybin-producing traits of species from China
Source: IMA Fungus. 2026 Jan 19;17:e167329. doi: 10.3897/imafungus.17.167329 (PMC12835877; doi:10.3897/imafungus.17.167329)
Supplement: XML Treatment for Panaeolus semiovatus [file imafungus.17.167329-treatment14.xml]

<!DOCTYPE tp:taxon-treatment
  PUBLIC "-//TaxonX//DTD Taxonomic Treatment Publishing DTD v0 20100105//EN" "tax-treatment-NSO.dtd">
<tp:taxon-treatment xmlns:tp="http://www.plazi.org/taxpub"><tp:treatment-meta><kwd-group><label>Taxon classification</label><kwd>
              <named-content content-type="kingdom">Animalia</named-content>
            </kwd><kwd>
              <named-content content-type="order">Agaricales</named-content>
            </kwd><kwd>
              <named-content content-type="family">Galeropsidaceae</named-content>
            </kwd></kwd-group><mixed-citation publication-type="journal"><person-group><name><surname>He</surname><given-names>Mao-Qiang</given-names></name><name><surname>Yang</surname><given-names>Wen-Qiang</given-names></name><name><surname>Phurbu</surname><given-names>Dorji</given-names></name><name><surname>Liu</surname><given-names>Fei</given-names></name><name><surname>Li</surname><given-names>Jia-Xin</given-names></name><name><surname>Cao</surname><given-names>Bin</given-names></name><name><surname>Zhao</surname><given-names>Rui-Lin</given-names></name></person-group><article-title>﻿Systematic study of <italic><tp:taxon-name><tp:taxon-name-part taxon-name-part-type="genus" reg="Panaeolus">Panaeolus</tp:taxon-name-part></tp:taxon-name></italic> (<italic><tp:taxon-name><tp:taxon-name-part taxon-name-part-type="order">Agaricales</tp:taxon-name-part></tp:taxon-name></italic>, <italic><tp:taxon-name><tp:taxon-name-part taxon-name-part-type="family">Galeropsidaceae</tp:taxon-name-part></tp:taxon-name></italic>) sensu lato and psilocybin-producing traits of species from China</article-title><source>IMA Fungus</source><day>19</day><month>01</month><year>2026</year><volume>17</volume><pub-id pub-id-type="doi">10.3897/imafungus.17.167329</pub-id></mixed-citation></tp:treatment-meta><tp:nomenclature><label>﻿</label><tp:taxon-name><object-id xmlns:xlink="http://www.w3.org/1999/xlink" content-type="arpha" xlink:type="simple">376F462B-60BF-57BD-A7C6-27411BCB0116</object-id>
            <tp:taxon-name-part taxon-name-part-type="genus" reg="Panaeolus">Panaeolus</tp:taxon-name-part>
            <tp:taxon-name-part taxon-name-part-type="species" reg="semiovatus">semiovatus</tp:taxon-name-part>
          </tp:taxon-name><tp:taxon-authority>(Sowerby) S. Lundell &amp; Nannf., Fungi Exsiccati Suecici 11–12(Sched.): 14 (no. 537) (1938)</tp:taxon-authority><xref ref-type="fig" rid="F12">Fig. 12</xref></tp:nomenclature><tp:treatment-sec sec-type="Basionym" id="SECID0EL3IM"><title>Basionym.</title><p><italic><tp:taxon-name><tp:taxon-name-part taxon-name-part-type="genus" reg="Agaricus">Agaricus</tp:taxon-name-part> <tp:taxon-name-part taxon-name-part-type="species" reg="semiovatus">semiovatus</tp:taxon-name-part></tp:taxon-name></italic> Sowerby</p></tp:treatment-sec><tp:treatment-sec sec-type="description" id="SECID0E33IM"><title>Description.</title><p>Pileus 7–41 mm in diam., ovoid when young, then parabolic (half-egg), surface dry, smooth (could be cracked where habitat is dry), glabrous, with light color from white to bright brown (pantone 4655 c), margin straight. Lamellae adnate, close, entire, broad, mottled grayish first then becoming blackish when mature, with a white edge. Stipe equal, hollow, 17–110 mm long, 1–7 mm thick, with some color as pileus, smooth, base occasionally could be brown, always with whitish mycelium. Annulus always remaining still mature, membranous, white, medium.</p><p>Basidiospores 18.9–22.3 × 10.9–12.6 μm, [x = 20.8 ± 0.9 × 11.7 ± 0.5, Q = 1.7–2.0, Q<sub>m</sub> = 1.8 ± 0.1, n = 20], ellipsoid, elongate, blackish brown when mature, smooth, thick wall, germ pore distinctive. Basidia 30.7–41.0 × 11.5–21.3 μm, 4-spored, smooth, hyaline. Cheilocystidia 26.6–39.4 × 8.1–20.8 μm, with virous shapes, clavate with a slightly narrow apex, Y-shaped, pyriform, hyaline, smooth. Pleurocystidia absent. Cuticle composed of large vesicles, pileocystidia not observed. Caulocystidia not observed.</p><fig id="F12" position="float" orientation="portrait"><object-id xmlns:xlink="http://www.w3.org/1999/xlink" content-type="doi" xlink:type="simple">10.3897/imafungus.17.167329.figure12</object-id><object-id xmlns:xlink="http://www.w3.org/1999/xlink" content-type="arpha" xlink:type="simple">E7B5F1DA-2E2D-51D8-ACE2-CBC1F4113503</object-id><label>Figure 12.</label><caption><p><italic><tp:taxon-name><tp:taxon-name-part taxon-name-part-type="genus" reg="Panaeolus">Panaeolus</tp:taxon-name-part> <tp:taxon-name-part taxon-name-part-type="species" reg="semiovatus">semiovatus</tp:taxon-name-part></tp:taxon-name></italic>. <bold>a–d</bold> basidiomes in the field; <bold>e</bold> basidia; <bold>f</bold> basidiospores; <bold>g</bold> cheilocystidia. Scale bars: 20 μm (<bold>e</bold>, <bold>g</bold>); 10 μm (<bold>f</bold>).</p></caption><graphic xmlns:xlink="http://www.w3.org/1999/xlink" xlink:href="imafungus-17-e167329-g012.jpg" position="float" orientation="portrait" xlink:type="simple" id="oo_1515051.jpg"><uri content-type="original_file" xlink:type="simple">https://binary.pensoft.net/fig/1515051</uri></graphic></fig></tp:treatment-sec><tp:treatment-sec sec-type="habitat" id="SECID0EL5IM"><title>Habitat.</title><p>Grows in pastures, on dung of horses and cows.</p></tp:treatment-sec><tp:treatment-sec sec-type="Psilocybin-producing" id="SECID0EQ5IM"><title>Psilocybin-producing.</title><p>Nonproducing (<italic>ZRL20201278</italic>, see Suppl. material <xref ref-type="supplementary-material" rid="S1">1</xref>: fig. S2).</p></tp:treatment-sec><tp:treatment-sec sec-type="notes" id="SECID0E35IM"><title>Notes.</title><p><italic><tp:taxon-name><tp:taxon-name-part taxon-name-part-type="genus" reg="Panaeolus">Panaeolus</tp:taxon-name-part> <tp:taxon-name-part taxon-name-part-type="species" reg="semiovatus">semiovatus</tp:taxon-name-part></tp:taxon-name></italic> is characterized by its medium- to large-sized basidiomes, a parabolic and glabrous pileus of light color, and a permanent annulus that persists at maturity. These characteristics make it a morphologically distinctive species in the wild, especially because of its large-sized basidiomes.</p></tp:treatment-sec><tp:treatment-sec sec-type="material" id="SECID0EN6IM"><title>Specimens examined.</title><p>China. Sichuan Province: Tibetan Autonomous Prefecture of Garzê, Batang County, Cuopugou, 20 July 2015, Mao-Qiang He, <italic>ZRL2015429</italic>; Zhubalong Natural Reserve, <named-content xmlns:xlink="http://www.w3.org/1999/xlink" content-type="dwc:verbatimCoordinates" xlink:type="simple"><named-content content-type="geo-json" specific-use="{&#34;type&#34;:&#34;Point&#34;,&#34;coordinates&#34;:[99.093800,29.660967]}" id="NCID0EY6IM" xlink:type="simple">29°39'39.48"N, 99°5'37.68"E</named-content></named-content>, alt. 4311 m, 19 August 2020, by Xin-Yu Zhu, Xi-Xi Han, <italic>ZRL20201190</italic>, <italic>ZRL20201375</italic>; Litang County, Zhaga Mountain, 20 August 2020, Xi-Xi Han, Bin Cao, <italic>ZRL20201260</italic>, <italic>ZRL20201261</italic>, <italic>ZRL20201278</italic>; Nuoergai County, 13 September 1992, Xiaolan Mao, HMAS61642; Gansu Province: Zhangye, Sunan County, Kangle, 27 August 2018, Ming-Zhe Zhang, <italic>ZRL20181933</italic>; Beijing: Fangshan District, Baicaopan Nature Park, 1 August 2019, Rui-Lin Zhao, <italic>ZRL20190162</italic>; Xizang Autonomous Region: Nyingchi Municipality, Mêdog County, Xironggou, <named-content xmlns:xlink="http://www.w3.org/1999/xlink" content-type="dwc:verbatimCoordinates" xlink:type="simple"><named-content content-type="geo-json" specific-use="{&#34;type&#34;:&#34;Point&#34;,&#34;coordinates&#34;:[95.596667,29.709167]}" id="NCID0EOAJM" xlink:type="simple">29.42.33°N, 95.35.8°E</named-content></named-content>, alt. 2800 m, 25 July 2021, Bin Cao, <italic>ZRL20210938</italic>, <italic>ZRL20210939</italic>; <named-content xmlns:xlink="http://www.w3.org/1999/xlink" content-type="dwc:verbatimCoordinates" xlink:type="simple"><named-content content-type="geo-json" specific-use="{&#34;type&#34;:&#34;Point&#34;,&#34;coordinates&#34;:[98.103056,28.607222]}" id="NCID0E1AJM" xlink:type="simple">28°36'26"N, 98°6'11"E</named-content></named-content>, alt. 3848 m, <italic>ZRL20231351</italic>; Shigatse Municipality, Yadong County, <named-content xmlns:xlink="http://www.w3.org/1999/xlink" content-type="dwc:verbatimCoordinates" xlink:type="simple"><named-content content-type="geo-json" specific-use="{&#34;type&#34;:&#34;Point&#34;,&#34;coordinates&#34;:[88.926667,27.422222]}" id="NCID0EEBJM" xlink:type="simple">27.25.20°N, 88.55.6°E</named-content></named-content>, alt. 3254, 27 July 2022, Mao-Qiang He, <italic>ZRL20220286</italic>; Jilin Province: 2 September 1992, Zongliu Chen, Suxiao Sun, HMAS59847; Xinjiang Uygur Autonomous Region: 10 August 1985, Li Fan, Yumei Li, HMAS86009; Qinghai Province: Beishan National Forestry Park, <named-content xmlns:xlink="http://www.w3.org/1999/xlink" content-type="dwc:verbatimCoordinates" xlink:type="simple"><named-content content-type="geo-json" specific-use="{&#34;type&#34;:&#34;Point&#34;,&#34;coordinates&#34;:[102.435278,36.928056]}" id="NCID0EOBJM" xlink:type="simple">36°55'41"N, 102°26'7"E</named-content></named-content>, alt. 2427 m, 9 July 2023, Mao-Qiang He, <italic>ZRL20230570</italic>, <italic>ZRL20235586</italic>, <italic>ZRL20235598</italic>, <italic>ZRL20235619</italic>; <named-content xmlns:xlink="http://www.w3.org/1999/xlink" content-type="dwc:verbatimCoordinates" xlink:type="simple"><named-content content-type="geo-json" specific-use="{&#34;type&#34;:&#34;Point&#34;,&#34;coordinates&#34;:[100.398333,38.053611]}" id="NCID0E5BJM" xlink:type="simple">38°3'13"N, 100°23'54"E</named-content></named-content>, alt. 3297 m, 29 August 2023, Mao-Qiang He, <italic>ZRL20235824</italic>.</p></tp:treatment-sec><tp:treatment-sec><!--Section generated to contain objects referenced in tp:taxon-treatment.--><supplementary-material xmlns:xlink="http://www.w3.org/1999/xlink" id="S1" position="float" orientation="portrait" xlink:type="simple"><object-id content-type="doi" xlink:type="simple">10.3897/imafungus.17.167329.suppl1</object-id><object-id content-type="arpha" xlink:type="simple">4906B147-9814-5360-880B-3C5C26DB682F</object-id><label>Supplementary material 1</label><caption><p>HPLC-MS chromatograms</p></caption><statement content-type="dataType"><label>Data type</label><p>zip</p></statement><media xlink:href="imafungus-17-e167329-s001.zip" mimetype="application" mime-subtype="x-zip-compressed" position="float" orientation="portrait" xlink:type="simple" id="oo_1515057.zip"><uri content-type="original_file" xlink:type="simple">https://binary.pensoft.net/file/1515057</uri></media><permissions><license xlink:type="simple"><license-p>This dataset is made available under the Open Database License (http://opendatacommons.org/licenses/odbl/1.0/). The Open Database License (ODbL) is a license agreement intended to allow users to freely share, modify, and use this Dataset while maintaining this same freedom for others, provided that the original source and author(s) are credited.</license-p></license></permissions><attrib specific-use="authors">Mao-Qiang He, Wen-Qiang Yang, Dorji Phurbu, Fei Liu, Jia-Xin Li, Bin Cao, Rui-Lin Zhao</attrib></supplementary-material></tp:treatment-sec></tp:taxon-treatment>
