# Supplementary material for: ﻿Systematic study of Panaeolus (Agaricales, Galeropsidaceae) sensu lato and psilocybin-producing traits of species from China
Source: IMA Fungus. 2026 Jan 19;17:e167329. doi: 10.3897/imafungus.17.167329 (PMC12835877; doi:10.3897/imafungus.17.167329)
Supplement: XML Treatment for Panaeolus subfoenisecii [file imafungus.17.167329-treatment15.xml]

<!DOCTYPE tp:taxon-treatment
  PUBLIC "-//TaxonX//DTD Taxonomic Treatment Publishing DTD v0 20100105//EN" "tax-treatment-NSO.dtd">
<tp:taxon-treatment xmlns:tp="http://www.plazi.org/taxpub"><tp:treatment-meta><kwd-group><label>Taxon classification</label><kwd>
              <named-content content-type="kingdom">Animalia</named-content>
            </kwd><kwd>
              <named-content content-type="order">Agaricales</named-content>
            </kwd><kwd>
              <named-content content-type="family">Galeropsidaceae</named-content>
            </kwd></kwd-group><mixed-citation publication-type="journal"><person-group><name><surname>He</surname><given-names>Mao-Qiang</given-names></name><name><surname>Yang</surname><given-names>Wen-Qiang</given-names></name><name><surname>Phurbu</surname><given-names>Dorji</given-names></name><name><surname>Liu</surname><given-names>Fei</given-names></name><name><surname>Li</surname><given-names>Jia-Xin</given-names></name><name><surname>Cao</surname><given-names>Bin</given-names></name><name><surname>Zhao</surname><given-names>Rui-Lin</given-names></name></person-group><article-title>﻿Systematic study of <italic><tp:taxon-name><tp:taxon-name-part taxon-name-part-type="genus" reg="Panaeolus">Panaeolus</tp:taxon-name-part></tp:taxon-name></italic> (<italic><tp:taxon-name><tp:taxon-name-part taxon-name-part-type="order">Agaricales</tp:taxon-name-part></tp:taxon-name></italic>, <italic><tp:taxon-name><tp:taxon-name-part taxon-name-part-type="family">Galeropsidaceae</tp:taxon-name-part></tp:taxon-name></italic>) sensu lato and psilocybin-producing traits of species from China</article-title><source>IMA Fungus</source><day>19</day><month>01</month><year>2026</year><volume>17</volume><pub-id pub-id-type="doi">10.3897/imafungus.17.167329</pub-id></mixed-citation></tp:treatment-meta><tp:nomenclature><label>﻿</label><tp:taxon-name><object-id xmlns:xlink="http://www.w3.org/1999/xlink" content-type="arpha" xlink:type="simple">13D385C5-D634-5F47-95BE-7E95FE0CCBBD</object-id>
            <tp:taxon-name-part taxon-name-part-type="genus" reg="Panaeolus">Panaeolus</tp:taxon-name-part>
            <tp:taxon-name-part taxon-name-part-type="species" reg="subfoenisecii">subfoenisecii</tp:taxon-name-part>
            <object-id xmlns:xlink="http://www.w3.org/1999/xlink" content-type="mycobank" xlink:type="simple">860271</object-id>
          </tp:taxon-name><tp:taxon-authority>M.Q. He &amp; R.L. Zhao</tp:taxon-authority><tp:taxon-status xmlns:xlink="http://www.w3.org/1999/xlink" xlink:type="simple">sp. nov.</tp:taxon-status><xref ref-type="fig" rid="F13">Fig. 13</xref></tp:nomenclature><tp:treatment-sec sec-type="etymology" id="SECID0ETDJM"><title>Etymology.</title><p>sub refers to it being morphologically the same and phylogenetically close to <italic><tp:taxon-name><tp:taxon-name-part taxon-name-part-type="genus" reg="Panaeolus">P.</tp:taxon-name-part> <tp:taxon-name-part taxon-name-part-type="species" reg="foenisecii">foenisecii</tp:taxon-name-part></tp:taxon-name></italic>.</p></tp:treatment-sec><tp:treatment-sec sec-type="diagnosis" id="SECID0EEEJM"><title>Diagnosis.</title><p><italic><tp:taxon-name><tp:taxon-name-part taxon-name-part-type="genus" reg="Panaeolus">Panaeolus</tp:taxon-name-part> <tp:taxon-name-part taxon-name-part-type="species" reg="subfoenisecii">subfoenisecii</tp:taxon-name-part></tp:taxon-name></italic> is phylogenetically sister to <italic><tp:taxon-name><tp:taxon-name-part taxon-name-part-type="genus" reg="Panaeolus">P.</tp:taxon-name-part> <tp:taxon-name-part taxon-name-part-type="species" reg="foenisecii">foenisecii</tp:taxon-name-part></tp:taxon-name></italic> but has smooth basidiospores.</p></tp:treatment-sec><tp:treatment-sec sec-type="Holotype" id="SECID0EAFJM"><title>Holotype.</title><p>CHINA. Xizang Autonomous Region: Shigatse Municipality, Gyirong County, Gyirong Town, <named-content xmlns:xlink="http://www.w3.org/1999/xlink" content-type="dwc:verbatimCoordinates" xlink:type="simple"><named-content content-type="geo-json" specific-use="{&#34;type&#34;:&#34;Point&#34;,&#34;coordinates&#34;:[85.327778,28.377500]}" id="NCID0EJFJM" xlink:type="simple">28.22.39°N, 85.19.40°E</named-content></named-content>, alt. 2780 m, 02 August 2022, Mao-Qiang He, HMAS287492 (<italic>ZRL20220850</italic>).</p></tp:treatment-sec><tp:treatment-sec sec-type="description" id="SECID0EQFJM"><title>Description.</title><p>Pileus 10.6–15.5 mm in diam., obtusely conic, brown (pantone 2470 c), disc darker (pantone 2469 c), hygrophanous, sometimes paler at margin, surface dry, radially rugulose, margin straight or decurved. Lamellae adnate, subdistant, broad, mottled grayish to blackish, entire, edge white. Stipe equal, hollow, 43.0–52.1 mm long, 1.0–2.0 mm thick, brown, the same color as pileus (pantone 2469 c), smooth, longitudinally striate, pruinose on the side close to the cap, base with whitish mycelium.</p><p>Basidiospores 11.1–12.8 × 6.5–8.3 μm, [x = 12.2 ± 0.5 × 7.5 ± 0.1, Q = 1.4–1.8, Q<sub>m</sub> = 1.6 ± 0.1, n = 20], ellipsoid, smooth, brown, blackish brown, thick wall with germ pore. Basidia 17.1–23.9 × 8.5–11.7 μm, 4-spored, smooth, hyaline. Cheilocystidia 14.4–43.6 × 3.1–7.7 μm, cylindro-clavate, with lightly inflated head and base, hyaline, smooth. Pleurocystidia absent. Cuticle composed of large vesicles, pileocystidia not observed. Caulocystidia absent.</p><fig id="F13" position="float" orientation="portrait"><object-id xmlns:xlink="http://www.w3.org/1999/xlink" content-type="doi" xlink:type="simple">10.3897/imafungus.17.167329.figure13</object-id><object-id xmlns:xlink="http://www.w3.org/1999/xlink" content-type="arpha" xlink:type="simple">B44F640A-2EB9-5049-B89B-FDFC9C1AA25D</object-id><label>Figure 13.</label><caption><p><italic><tp:taxon-name><tp:taxon-name-part taxon-name-part-type="genus" reg="Panaeolus">Panaeolus</tp:taxon-name-part> <tp:taxon-name-part taxon-name-part-type="species" reg="subfoenisecii">subfoenisecii</tp:taxon-name-part></tp:taxon-name></italic>. <bold>a, b</bold> basidiomes in the field; <bold>c</bold> basidiospores; <bold>d</bold> basidia; <bold>e</bold> cheilocystidia. Scale bars: 10 μm (<bold>c</bold>); 20 μm (<bold>d</bold>, <bold>e</bold>).</p></caption><graphic xmlns:xlink="http://www.w3.org/1999/xlink" xlink:href="imafungus-17-e167329-g013.jpg" position="float" orientation="portrait" xlink:type="simple" id="oo_1515052.jpg"><uri content-type="original_file" xlink:type="simple">https://binary.pensoft.net/fig/1515052</uri></graphic></fig></tp:treatment-sec><tp:treatment-sec sec-type="habitat" id="SECID0E6GJM"><title>Habitat.</title><p>Grows on fertile soil as pastures and grasslands.</p></tp:treatment-sec><tp:treatment-sec sec-type="Psilocybin-producing" id="SECID0EEHJM"><title>Psilocybin-producing.</title><p>Producing (<italic>ZRL20220850</italic>, Suppl. material <xref ref-type="supplementary-material" rid="S1">1</xref>: fig. S8).</p></tp:treatment-sec><tp:treatment-sec sec-type="notes" id="SECID0EQHJM"><title>Notes.</title><p><italic><tp:taxon-name><tp:taxon-name-part taxon-name-part-type="genus" reg="Panaeolus">Panaeolus</tp:taxon-name-part> <tp:taxon-name-part taxon-name-part-type="species" reg="subfoenisecii">subfoenisecii</tp:taxon-name-part></tp:taxon-name></italic> is phylogenetically close to and macromorphologically resembles <italic><tp:taxon-name><tp:taxon-name-part taxon-name-part-type="genus" reg="Panaeolus">P.</tp:taxon-name-part> <tp:taxon-name-part taxon-name-part-type="species" reg="foenisecii">foenisecii</tp:taxon-name-part></tp:taxon-name></italic>. The two species can be separated under the microscope in that <italic><tp:taxon-name><tp:taxon-name-part taxon-name-part-type="genus" reg="Panaeolus">P.</tp:taxon-name-part> <tp:taxon-name-part taxon-name-part-type="species" reg="subfoenisecii">subfoenisecii</tp:taxon-name-part></tp:taxon-name></italic> has smooth basidiospores, whereas <italic><tp:taxon-name><tp:taxon-name-part taxon-name-part-type="genus" reg="Panaeolus">P.</tp:taxon-name-part> <tp:taxon-name-part taxon-name-part-type="species" reg="foenisecii">foenisecii</tp:taxon-name-part></tp:taxon-name></italic> has verrucose basidiospores.</p></tp:treatment-sec><tp:treatment-sec sec-type="Specimen examined" id="SECID0ECJJM"><title>Specimen examined.</title><p>China. Xizang Autonomous Region: Shigatse Municipality, Gyirong County, Gyirong Town, <named-content xmlns:xlink="http://www.w3.org/1999/xlink" content-type="dwc:verbatimCoordinates" xlink:type="simple"><named-content content-type="geo-json" specific-use="{&#34;type&#34;:&#34;Point&#34;,&#34;coordinates&#34;:[85.327778,28.377500]}" id="NCID0ELJJM" xlink:type="simple">28.22.39°N, 85.19.40°E</named-content></named-content>, alt. 2780 m, 02<sup>nd</sup> August 2022, Mao-Qiang He, <italic>ZRL20220801</italic>.</p></tp:treatment-sec><tp:treatment-sec><!--Section generated to contain objects referenced in tp:taxon-treatment.--><supplementary-material xmlns:xlink="http://www.w3.org/1999/xlink" id="S1" position="float" orientation="portrait" xlink:type="simple"><object-id content-type="doi" xlink:type="simple">10.3897/imafungus.17.167329.suppl1</object-id><object-id content-type="arpha" xlink:type="simple">4906B147-9814-5360-880B-3C5C26DB682F</object-id><label>Supplementary material 1</label><caption><p>HPLC-MS chromatograms</p></caption><statement content-type="dataType"><label>Data type</label><p>zip</p></statement><media xlink:href="imafungus-17-e167329-s001.zip" mimetype="application" mime-subtype="x-zip-compressed" position="float" orientation="portrait" xlink:type="simple" id="oo_1515057.zip"><uri content-type="original_file" xlink:type="simple">https://binary.pensoft.net/file/1515057</uri></media><permissions><license xlink:type="simple"><license-p>This dataset is made available under the Open Database License (http://opendatacommons.org/licenses/odbl/1.0/). The Open Database License (ODbL) is a license agreement intended to allow users to freely share, modify, and use this Dataset while maintaining this same freedom for others, provided that the original source and author(s) are credited.</license-p></license></permissions><attrib specific-use="authors">Mao-Qiang He, Wen-Qiang Yang, Dorji Phurbu, Fei Liu, Jia-Xin Li, Bin Cao, Rui-Lin Zhao</attrib></supplementary-material></tp:treatment-sec></tp:taxon-treatment>
