# Supplementary material for: ﻿Systematic study of Panaeolus (Agaricales, Galeropsidaceae) sensu lato and psilocybin-producing traits of species from China
Source: IMA Fungus. 2026 Jan 19;17:e167329. doi: 10.3897/imafungus.17.167329 (PMC12835877; doi:10.3897/imafungus.17.167329)
Supplement: XML Treatment for Panaeolus variabilicolor [file imafungus.17.167329-treatment16.xml]

<!DOCTYPE tp:taxon-treatment
  PUBLIC "-//TaxonX//DTD Taxonomic Treatment Publishing DTD v0 20100105//EN" "tax-treatment-NSO.dtd">
<tp:taxon-treatment xmlns:tp="http://www.plazi.org/taxpub"><tp:treatment-meta><kwd-group><label>Taxon classification</label><kwd>
              <named-content content-type="kingdom">Animalia</named-content>
            </kwd><kwd>
              <named-content content-type="order">Agaricales</named-content>
            </kwd><kwd>
              <named-content content-type="family">Galeropsidaceae</named-content>
            </kwd></kwd-group><mixed-citation publication-type="journal"><person-group><name><surname>He</surname><given-names>Mao-Qiang</given-names></name><name><surname>Yang</surname><given-names>Wen-Qiang</given-names></name><name><surname>Phurbu</surname><given-names>Dorji</given-names></name><name><surname>Liu</surname><given-names>Fei</given-names></name><name><surname>Li</surname><given-names>Jia-Xin</given-names></name><name><surname>Cao</surname><given-names>Bin</given-names></name><name><surname>Zhao</surname><given-names>Rui-Lin</given-names></name></person-group><article-title>﻿Systematic study of <italic><tp:taxon-name><tp:taxon-name-part taxon-name-part-type="genus" reg="Panaeolus">Panaeolus</tp:taxon-name-part></tp:taxon-name></italic> (<italic><tp:taxon-name><tp:taxon-name-part taxon-name-part-type="order">Agaricales</tp:taxon-name-part></tp:taxon-name></italic>, <italic><tp:taxon-name><tp:taxon-name-part taxon-name-part-type="family">Galeropsidaceae</tp:taxon-name-part></tp:taxon-name></italic>) sensu lato and psilocybin-producing traits of species from China</article-title><source>IMA Fungus</source><day>19</day><month>01</month><year>2026</year><volume>17</volume><pub-id pub-id-type="doi">10.3897/imafungus.17.167329</pub-id></mixed-citation></tp:treatment-meta><tp:nomenclature><label>﻿</label><tp:taxon-name><object-id xmlns:xlink="http://www.w3.org/1999/xlink" content-type="arpha" xlink:type="simple">C91575F3-B4CE-5729-A4A7-CBED63705985</object-id>
            <tp:taxon-name-part taxon-name-part-type="genus" reg="Panaeolus">Panaeolus</tp:taxon-name-part>
            <tp:taxon-name-part taxon-name-part-type="species" reg="variabilicolor">variabilicolor</tp:taxon-name-part>
            <object-id xmlns:xlink="http://www.w3.org/1999/xlink" content-type="mycobank" xlink:type="simple">860272</object-id>
          </tp:taxon-name><tp:taxon-authority>M.Q. He &amp; R.L. Zhao</tp:taxon-authority><tp:taxon-status xmlns:xlink="http://www.w3.org/1999/xlink" xlink:type="simple">sp. nov.</tp:taxon-status><xref ref-type="fig" rid="F14">Fig. 14</xref></tp:nomenclature><tp:treatment-sec sec-type="etymology" id="SECID0ECLJM"><title>Etymology.</title><p><italic>variabilicolor</italic> (Lat.) refers to several colors of basidiome are observed.</p></tp:treatment-sec><tp:treatment-sec sec-type="diagnosis" id="SECID0EKLJM"><title>Diagnosis.</title><p><italic><tp:taxon-name><tp:taxon-name-part taxon-name-part-type="genus" reg="Panaeolus">Panaeolus</tp:taxon-name-part> <tp:taxon-name-part taxon-name-part-type="species" reg="variabilicolor">variabilicolor</tp:taxon-name-part></tp:taxon-name></italic> has hygrophanous or non-hygrophanous pileus, limoniform basidiospores, and cylindrical, clavate caulocystidia.</p></tp:treatment-sec><tp:treatment-sec sec-type="Holotype" id="SECID0E2LJM"><title>Holotype.</title><p>CHINA. Xizang Autonomous Region: Shigatse Municipality, Yadong County, <named-content xmlns:xlink="http://www.w3.org/1999/xlink" content-type="dwc:verbatimCoordinates" xlink:type="simple"><named-content content-type="geo-json" specific-use="{&#34;type&#34;:&#34;Point&#34;,&#34;coordinates&#34;:[88.942222,27.421389]}" id="NCID0EEMJM" xlink:type="simple">27.25.17°N, 88.56.32°E</named-content></named-content>, alt. 3024 m, 26 July 2022, Mao-Qiang He, HMAS287496 (<italic>ZRL20220096</italic>).</p></tp:treatment-sec><tp:treatment-sec sec-type="description" id="SECID0ELMJM"><title>Description.</title><p>Pileus 7.8–32.5 mm in diam., campanulate, conic, surface dry, hygrophanous, non-hygrophanous, color variable, gray (pantone 427c), grayish black (pantone 412c), light brown (pantone 166c), reddish brown (pantone 7583c), sometimes longitudinally striate near the margin, margin straight, uplifted, or decurved, occasionally with veil remnants. Lamellae adnate, close, entire, mottled grayish first then becoming blackish when mature, with a white edge. Stipe equal, hollow, 37.4–135.9 mm long, 1–2.7 mm thick, with some but darker color as pileus, smooth, slightly pruinose when basidiomes are fresh or young, base with whitish mycelium.</p><p>Basidiospores 9.9–12.2 × 7.5–8.5 μm, [x = 10.7 ± 0.6 × 8.0 ± 0.3, Q = 1.2–1.4, Q<sub>m</sub> = 1.3 ± 0.1, n = 20], lager basidiospores were observed in <italic>ZRL20220096</italic> as 12.3–15.1 × 9.1–11.5 μm, [x = 14.1 ± 0.7 × 10.3 ± 0.7, Q = 1.3–1.5, Q<sub>m</sub> = 1.4 ± 0.1, n = 20], limoniform, blackish brown when mature, smooth, thick wall, germ pore distinctive. Basidia 18.2–27.2 × 7.0–10.1 μm, 4-spored, smooth, hyaline. Cheilocystidia 15.4–34.8 × 3.8–8.2 μm, cylindrical with a slightly inflated apex and base, flexuose, hyaline, smooth. Pleurocystidia absent. Cuticle composed of large vesicles, pileocystidia not observed. Caulocystidia 12.9–53.8 × 4.2–7.8 μm, cylindrical, clavate.</p><fig id="F14" position="float" orientation="portrait"><object-id xmlns:xlink="http://www.w3.org/1999/xlink" content-type="doi" xlink:type="simple">10.3897/imafungus.17.167329.figure14</object-id><object-id xmlns:xlink="http://www.w3.org/1999/xlink" content-type="arpha" xlink:type="simple">BB6F1291-BE17-59B9-9C7D-21D27DF6E8AB</object-id><label>Figure 14.</label><caption><p><italic><tp:taxon-name><tp:taxon-name-part taxon-name-part-type="genus" reg="Panaeolus">Panaeolus</tp:taxon-name-part> <tp:taxon-name-part taxon-name-part-type="species" reg="variabilicolor">variabilicolor</tp:taxon-name-part></tp:taxon-name></italic>. <bold>a–f</bold> basidiomes in the field; <bold>g</bold> basidiospores; <bold>h</bold> caulocystidia; <bold>i</bold> basidia; <bold>j</bold> cheilocystidia. Scale bars: 10 μm (<bold>g</bold>); 20 μm (<bold>h–j</bold>).</p></caption><graphic xmlns:xlink="http://www.w3.org/1999/xlink" xlink:href="imafungus-17-e167329-g014.jpg" position="float" orientation="portrait" xlink:type="simple" id="oo_1515053.jpg"><uri content-type="original_file" xlink:type="simple">https://binary.pensoft.net/fig/1515053</uri></graphic></fig></tp:treatment-sec><tp:treatment-sec sec-type="habitat" id="SECID0E5NJM"><title>Habitat.</title><p>Grows on fertile soil as pastures, grasslands, and forests, and on dungs.</p></tp:treatment-sec><tp:treatment-sec sec-type="Psilocybin-producing" id="SECID0EDOJM"><title>Psilocybin-producing.</title><p>Nonproducing (<italic>ZRL20220096</italic>, see Suppl. material <xref ref-type="supplementary-material" rid="S1">1</xref>: fig. S9).</p></tp:treatment-sec><tp:treatment-sec sec-type="notes" id="SECID0EPOJM"><title>Notes.</title><p>Different basidiome colors were observed in <italic><tp:taxon-name><tp:taxon-name-part taxon-name-part-type="genus" reg="Panaeolus">P.</tp:taxon-name-part> <tp:taxon-name-part taxon-name-part-type="species" reg="variabilicolor">variabilicolor</tp:taxon-name-part></tp:taxon-name></italic>. The variable basidiome color makes it difficult to distinguish this species in the field. For example, the basidiomes of ZRL20210525 are orange brown and were found on dung in grassland. However, the basidiomes of <italic>ZRL20220075</italic> and <italic>ZRL2022096</italic> are grayish black and were found on soil in forest. Thus far, this species has only been found in the Xizang Autonomous Region. In the phylogenetic tree (Fig. <xref ref-type="fig" rid="F3">3</xref>), <italic><tp:taxon-name><tp:taxon-name-part taxon-name-part-type="genus" reg="Panaeolus">P.</tp:taxon-name-part> <tp:taxon-name-part taxon-name-part-type="species" reg="variabilicolor">variabilicolor</tp:taxon-name-part></tp:taxon-name></italic> has a sister relationship with the clade composed of <italic><tp:taxon-name><tp:taxon-name-part taxon-name-part-type="genus" reg="Panaeolus">P.</tp:taxon-name-part> <tp:taxon-name-part taxon-name-part-type="species" reg="acuminatus">acuminatus</tp:taxon-name-part></tp:taxon-name></italic> and <italic><tp:taxon-name><tp:taxon-name-part taxon-name-part-type="genus" reg="Panaeolus">P.</tp:taxon-name-part> <tp:taxon-name-part taxon-name-part-type="species" reg="paludosus">paludosus</tp:taxon-name-part></tp:taxon-name></italic>. Compared with these two species, <italic><tp:taxon-name><tp:taxon-name-part taxon-name-part-type="genus" reg="Panaeolus">P.</tp:taxon-name-part> <tp:taxon-name-part taxon-name-part-type="species" reg="variabilicolor">variabilicolor</tp:taxon-name-part></tp:taxon-name></italic> can be easily distinguished by its relatively large basidiomes (7.8–32.5 mm in diam.).</p></tp:treatment-sec><tp:treatment-sec sec-type="material" id="SECID0EUQJM"><title>Specimens examined.</title><p>China. Xizang Autonomous Region: Nyingchi Municipality, Chawalong, <named-content xmlns:xlink="http://www.w3.org/1999/xlink" content-type="dwc:verbatimCoordinates" xlink:type="simple"><named-content content-type="geo-json" specific-use="{&#34;type&#34;:&#34;Point&#34;,&#34;coordinates&#34;:[98.257500,28.562222]}" id="NCID0E4QJM" xlink:type="simple">28.33.44°N, 98.15.27°E</named-content></named-content>, alt. 2670 m, 21 July 2021, Mao-Qiang He, <italic>ZRL20210525</italic>; Shigatse Municipality, Yadong County, <named-content xmlns:xlink="http://www.w3.org/1999/xlink" content-type="dwc:verbatimCoordinates" xlink:type="simple"><named-content content-type="geo-json" specific-use="{&#34;type&#34;:&#34;Point&#34;,&#34;coordinates&#34;:[88.942222,27.421389]}" id="NCID0EHRJM" xlink:type="simple">27.25.17°N, 88.56.32°E</named-content></named-content>, alt. 3024 m, 26 July 2022, Mao-Qiang He, <italic>ZRL20220075</italic>, <italic>ZRL20220205</italic>; Dinggyê County, <named-content xmlns:xlink="http://www.w3.org/1999/xlink" content-type="dwc:verbatimCoordinates" xlink:type="simple"><named-content content-type="geo-json" specific-use="{&#34;type&#34;:&#34;Point&#34;,&#34;coordinates&#34;:[87.360278,27.920833]}" id="NCID0ETRJM" xlink:type="simple">27.55.15°N, 87.21.37°E</named-content></named-content>, alt. 3060 m, 29 July 2022, Dorji Phurbu, <italic>ZRL20220144</italic>; Gyirong County, Gyirong Twon, <named-content xmlns:xlink="http://www.w3.org/1999/xlink" content-type="dwc:verbatimCoordinates" xlink:type="simple"><named-content content-type="geo-json" specific-use="{&#34;type&#34;:&#34;Point&#34;,&#34;coordinates&#34;:[85.392778,28.395833]}" id="NCID0E4RJM" xlink:type="simple">28.23.45°N, 85.23.34°E</named-content></named-content>, alt. 3441 m, 2 August 2022, Jia-Xin Li, <italic>ZRL20220735</italic>.</p></tp:treatment-sec><tp:treatment-sec><!--Section generated to contain objects referenced in tp:taxon-treatment.--><supplementary-material xmlns:xlink="http://www.w3.org/1999/xlink" id="S1" position="float" orientation="portrait" xlink:type="simple"><object-id content-type="doi" xlink:type="simple">10.3897/imafungus.17.167329.suppl1</object-id><object-id content-type="arpha" xlink:type="simple">4906B147-9814-5360-880B-3C5C26DB682F</object-id><label>Supplementary material 1</label><caption><p>HPLC-MS chromatograms</p></caption><statement content-type="dataType"><label>Data type</label><p>zip</p></statement><media xlink:href="imafungus-17-e167329-s001.zip" mimetype="application" mime-subtype="x-zip-compressed" position="float" orientation="portrait" xlink:type="simple" id="oo_1515057.zip"><uri content-type="original_file" xlink:type="simple">https://binary.pensoft.net/file/1515057</uri></media><permissions><license xlink:type="simple"><license-p>This dataset is made available under the Open Database License (http://opendatacommons.org/licenses/odbl/1.0/). The Open Database License (ODbL) is a license agreement intended to allow users to freely share, modify, and use this Dataset while maintaining this same freedom for others, provided that the original source and author(s) are credited.</license-p></license></permissions><attrib specific-use="authors">Mao-Qiang He, Wen-Qiang Yang, Dorji Phurbu, Fei Liu, Jia-Xin Li, Bin Cao, Rui-Lin Zhao</attrib></supplementary-material><fig id="F3" position="float" orientation="portrait"><object-id xmlns:xlink="http://www.w3.org/1999/xlink" content-type="doi" xlink:type="simple">10.3897/imafungus.17.167329.figure3</object-id><object-id xmlns:xlink="http://www.w3.org/1999/xlink" content-type="arpha" xlink:type="simple">28A22A82-A779-5554-852A-72CBE228C1E1</object-id><label>Figure 3.</label><caption><p>Maximum clade credibility (<abbrev xmlns:xlink="http://www.w3.org/1999/xlink" xlink:title="maximum clade credibility" id="ABBRID0E6CGM" xlink:type="simple">MCC</abbrev>) tree of <italic><tp:taxon-name><tp:taxon-name-part taxon-name-part-type="family">Galeropsidaceae</tp:taxon-name-part></tp:taxon-name></italic> based on six-gene sequences. Values noted on the branches represent SH-aLRT/UFBoot/<abbrev xmlns:xlink="http://www.w3.org/1999/xlink" xlink:title="Bayesian posterior probabilities" id="ABBRID0EJDGM" xlink:type="simple">PP</abbrev>/divergence time. Pink branch bars indicate clades that are fully supported by Bayesian posterior probability. “T” refers to sequences from type specimens.</p></caption><graphic xmlns:xlink="http://www.w3.org/1999/xlink" xlink:href="imafungus-17-e167329-g003.jpg" position="float" orientation="portrait" xlink:type="simple" id="oo_1515042.jpg"><uri content-type="original_file" xlink:type="simple">https://binary.pensoft.net/fig/1515042</uri></graphic></fig></tp:treatment-sec></tp:taxon-treatment>
