# Supplementary material for: ﻿Systematic study of Panaeolus (Agaricales, Galeropsidaceae) sensu lato and psilocybin-producing traits of species from China
Source: IMA Fungus. 2026 Jan 19;17:e167329. doi: 10.3897/imafungus.17.167329 (PMC12835877; doi:10.3897/imafungus.17.167329)
Supplement: XML Treatment for Panaeolus subg. Panaeolus [file imafungus.17.167329-treatment17.xml]

<!DOCTYPE tp:taxon-treatment
  PUBLIC "-//TaxonX//DTD Taxonomic Treatment Publishing DTD v0 20100105//EN" "tax-treatment-NSO.dtd">
<tp:taxon-treatment xmlns:tp="http://www.plazi.org/taxpub"><tp:treatment-meta><kwd-group><label>Taxon classification</label><kwd>
              <named-content content-type="kingdom">Animalia</named-content>
            </kwd><kwd>
              <named-content content-type="order">Agaricales</named-content>
            </kwd><kwd>
              <named-content content-type="family">Galeropsidaceae</named-content>
            </kwd></kwd-group><mixed-citation publication-type="journal"><person-group><name><surname>He</surname><given-names>Mao-Qiang</given-names></name><name><surname>Yang</surname><given-names>Wen-Qiang</given-names></name><name><surname>Phurbu</surname><given-names>Dorji</given-names></name><name><surname>Liu</surname><given-names>Fei</given-names></name><name><surname>Li</surname><given-names>Jia-Xin</given-names></name><name><surname>Cao</surname><given-names>Bin</given-names></name><name><surname>Zhao</surname><given-names>Rui-Lin</given-names></name></person-group><article-title>﻿Systematic study of <italic><tp:taxon-name><tp:taxon-name-part taxon-name-part-type="genus" reg="Panaeolus">Panaeolus</tp:taxon-name-part></tp:taxon-name></italic> (<italic><tp:taxon-name><tp:taxon-name-part taxon-name-part-type="order">Agaricales</tp:taxon-name-part></tp:taxon-name></italic>, <italic><tp:taxon-name><tp:taxon-name-part taxon-name-part-type="family">Galeropsidaceae</tp:taxon-name-part></tp:taxon-name></italic>) sensu lato and psilocybin-producing traits of species from China</article-title><source>IMA Fungus</source><day>19</day><month>01</month><year>2026</year><volume>17</volume><pub-id pub-id-type="doi">10.3897/imafungus.17.167329</pub-id></mixed-citation></tp:treatment-meta><tp:nomenclature><label>﻿</label><tp:taxon-name><object-id xmlns:xlink="http://www.w3.org/1999/xlink" content-type="arpha" xlink:type="simple">3D79680A-C856-5647-9760-B51F463C8718</object-id>
            <tp:taxon-name-part taxon-name-part-type="genus" reg="Panaeolus">Panaeolus</tp:taxon-name-part>
            <tp:taxon-name-part taxon-name-part-type="infraspecific-rank">subg.</tp:taxon-name-part>
            <tp:taxon-name-part taxon-name-part-type="subgenus" reg="Panaeolus">Panaeolus</tp:taxon-name-part>
          </tp:taxon-name><tp:taxon-authority>(Fr.) Quél.</tp:taxon-authority></tp:nomenclature><tp:treatment-sec sec-type="Basionym" id="SECID0ELTJM"><title>Basionym.</title><p><tp:taxon-name><tp:taxon-name-part taxon-name-part-type="genus" reg="Agaricus">Agaricus</tp:taxon-name-part> <tp:taxon-name-part taxon-name-part-type="infraspecific-rank">subgen.</tp:taxon-name-part> <tp:taxon-name-part taxon-name-part-type="subgenus" reg="Panaeolus">Panaeolus</tp:taxon-name-part></tp:taxon-name> Fr., Summa vegetabilium Scandinaviae 2: 297 (1849)</p></tp:treatment-sec><tp:treatment-sec sec-type="type species" id="SECID0E5TJM"><title>Type species.</title><p>
            <italic>
              <tp:taxon-name><tp:taxon-name-part taxon-name-part-type="genus" reg="Panaeolus">Panaeolus</tp:taxon-name-part> <tp:taxon-name-part taxon-name-part-type="species" reg="papilionaceus">papilionaceus</tp:taxon-name-part></tp:taxon-name>
            </italic>
          </p></tp:treatment-sec><tp:treatment-sec sec-type="notes" id="SECID0EPUJM"><title>Notes.</title><p>Traditionally, subgenus <tp:taxon-name><tp:taxon-name-part taxon-name-part-type="genus" reg="Panaeolus"/><tp:taxon-name-part taxon-name-part-type="subgenus" reg="Panaeolus">Panaeolus</tp:taxon-name-part></tp:taxon-name> is roughly equivalent to <italic><tp:taxon-name><tp:taxon-name-part taxon-name-part-type="genus" reg="Panaeolus">Panaeolus</tp:taxon-name-part></tp:taxon-name></italic> s.s. According to the results of the phylogenetic analyses, the type species <italic><tp:taxon-name><tp:taxon-name-part taxon-name-part-type="genus" reg="Panaeolus">P.</tp:taxon-name-part> <tp:taxon-name-part taxon-name-part-type="species" reg="papilionaceus">papilionaceus</tp:taxon-name-part></tp:taxon-name></italic> is clustered in clade B1 together with other species referred to as the <italic><tp:taxon-name><tp:taxon-name-part taxon-name-part-type="genus" reg="Panaeolus">P.</tp:taxon-name-part> <tp:taxon-name-part taxon-name-part-type="species" reg="papilionaceus">papilionaceus</tp:taxon-name-part></tp:taxon-name></italic> species complex in some studies (Voto and Angelini 2024). Clade B is phylogenetically supported with statistical values of 97/96/1.0 (SH-aLRT/UFBoot/<abbrev xmlns:xlink="http://www.w3.org/1999/xlink" xlink:title="Bayesian posterior probabilities" id="ABBRID0E2VJM" xlink:type="simple">PP</abbrev>). Two subclades are supported: B1 is a widely distributed lineage with samples from the Americas, Asia, Europe, and Oceania, whereas B2, represented by a single species, <italic><tp:taxon-name><tp:taxon-name-part taxon-name-part-type="genus" reg="Panaeolus">P.</tp:taxon-name-part> <tp:taxon-name-part taxon-name-part-type="species" reg="punjabensis">punjabensis</tp:taxon-name-part></tp:taxon-name></italic> Asif, Firdous, Izhar, Niazi &amp; Khalid, is known only from western Asia.</p></tp:treatment-sec><tp:treatment-sec sec-type="Species included" id="SECID0EKWJM"><title>Species included.</title><p><italic><tp:taxon-name><tp:taxon-name-part taxon-name-part-type="genus" reg="Panaeolus">P.</tp:taxon-name-part> <tp:taxon-name-part taxon-name-part-type="species" reg="alcis">alcis</tp:taxon-name-part></tp:taxon-name></italic> M.M. Moser, <italic><tp:taxon-name><tp:taxon-name-part taxon-name-part-type="genus" reg="Panaeolus">P.</tp:taxon-name-part> <tp:taxon-name-part taxon-name-part-type="species" reg="desertorum">desertorum</tp:taxon-name-part></tp:taxon-name></italic> (Velen. &amp; Dvořák) E.F. Malysheva, G. Moreno, Svetash. &amp; M. Villarreal, <italic><tp:taxon-name><tp:taxon-name-part taxon-name-part-type="genus" reg="Panaeolus">P.</tp:taxon-name-part> <tp:taxon-name-part taxon-name-part-type="species" reg="detriticola">detriticola</tp:taxon-name-part></tp:taxon-name></italic> Voto &amp; Bougher, <italic><tp:taxon-name><tp:taxon-name-part taxon-name-part-type="genus" reg="Panaeolus">P.</tp:taxon-name-part> <tp:taxon-name-part taxon-name-part-type="species" reg="pantropicalis">pantropicalis</tp:taxon-name-part></tp:taxon-name></italic> Voto, Angelini &amp; Barrett, <italic><tp:taxon-name><tp:taxon-name-part taxon-name-part-type="genus" reg="Panaeolus">P.</tp:taxon-name-part> <tp:taxon-name-part taxon-name-part-type="species" reg="papilionaceus">papilionaceus</tp:taxon-name-part></tp:taxon-name></italic>, <italic><tp:taxon-name><tp:taxon-name-part taxon-name-part-type="genus" reg="Panaeolus">P.</tp:taxon-name-part> <tp:taxon-name-part taxon-name-part-type="species" reg="parvisporus">parvisporus</tp:taxon-name-part></tp:taxon-name></italic> (Ew. Gerhardt) Voto &amp; Angelini, <italic><tp:taxon-name><tp:taxon-name-part taxon-name-part-type="genus" reg="Panaeolus">P.</tp:taxon-name-part> <tp:taxon-name-part taxon-name-part-type="species" reg="punjabensis">punjabensis</tp:taxon-name-part></tp:taxon-name></italic>, <italic><tp:taxon-name><tp:taxon-name-part taxon-name-part-type="genus" reg="Panaeolus">P.</tp:taxon-name-part> <tp:taxon-name-part taxon-name-part-type="species" reg="ranwuensis">ranwuensis</tp:taxon-name-part></tp:taxon-name></italic> M.Q. He, R.L. Zhao &amp; B. Cao, <italic><tp:taxon-name><tp:taxon-name-part taxon-name-part-type="genus" reg="Panaeolus">P.</tp:taxon-name-part> <tp:taxon-name-part taxon-name-part-type="species" reg="xiaolanii">xiaolanii</tp:taxon-name-part></tp:taxon-name></italic> M.Q. He &amp; R.L. Zhao.</p></tp:treatment-sec></tp:taxon-treatment>
