# Supplementary material for: ﻿Systematic study of Panaeolus (Agaricales, Galeropsidaceae) sensu lato and psilocybin-producing traits of species from China
Source: IMA Fungus. 2026 Jan 19;17:e167329. doi: 10.3897/imafungus.17.167329 (PMC12835877; doi:10.3897/imafungus.17.167329)
Supplement: XML Treatment for Panaeolus papilionaceus [file imafungus.17.167329-treatment18.xml]

<!DOCTYPE tp:taxon-treatment
  PUBLIC "-//TaxonX//DTD Taxonomic Treatment Publishing DTD v0 20100105//EN" "tax-treatment-NSO.dtd">
<tp:taxon-treatment xmlns:tp="http://www.plazi.org/taxpub"><tp:treatment-meta><kwd-group><label>Taxon classification</label><kwd>
              <named-content content-type="kingdom">Animalia</named-content>
            </kwd><kwd>
              <named-content content-type="order">Agaricales</named-content>
            </kwd><kwd>
              <named-content content-type="family">Galeropsidaceae</named-content>
            </kwd></kwd-group><mixed-citation publication-type="journal"><person-group><name><surname>He</surname><given-names>Mao-Qiang</given-names></name><name><surname>Yang</surname><given-names>Wen-Qiang</given-names></name><name><surname>Phurbu</surname><given-names>Dorji</given-names></name><name><surname>Liu</surname><given-names>Fei</given-names></name><name><surname>Li</surname><given-names>Jia-Xin</given-names></name><name><surname>Cao</surname><given-names>Bin</given-names></name><name><surname>Zhao</surname><given-names>Rui-Lin</given-names></name></person-group><article-title>﻿Systematic study of <italic><tp:taxon-name><tp:taxon-name-part taxon-name-part-type="genus" reg="Panaeolus">Panaeolus</tp:taxon-name-part></tp:taxon-name></italic> (<italic><tp:taxon-name><tp:taxon-name-part taxon-name-part-type="order">Agaricales</tp:taxon-name-part></tp:taxon-name></italic>, <italic><tp:taxon-name><tp:taxon-name-part taxon-name-part-type="family">Galeropsidaceae</tp:taxon-name-part></tp:taxon-name></italic>) sensu lato and psilocybin-producing traits of species from China</article-title><source>IMA Fungus</source><day>19</day><month>01</month><year>2026</year><volume>17</volume><pub-id pub-id-type="doi">10.3897/imafungus.17.167329</pub-id></mixed-citation></tp:treatment-meta><tp:nomenclature><label>﻿</label><tp:taxon-name><object-id xmlns:xlink="http://www.w3.org/1999/xlink" content-type="arpha" xlink:type="simple">B692FA70-6561-5607-B4F1-5CCB469990C1</object-id>
            <tp:taxon-name-part taxon-name-part-type="genus" reg="Panaeolus">Panaeolus</tp:taxon-name-part>
            <tp:taxon-name-part taxon-name-part-type="species" reg="papilionaceus">papilionaceus</tp:taxon-name-part>
          </tp:taxon-name><tp:taxon-authority>(Bull.) Quél., Mém. Soc. Émul. Montbéliard, Sér. 2 5: 152 [122 repr.] (1872)</tp:taxon-authority><xref ref-type="fig" rid="F15">Fig. 15</xref></tp:nomenclature><tp:treatment-sec sec-type="Basionym" id="SECID0E31JM"><title>Basionym.</title><p><italic><tp:taxon-name><tp:taxon-name-part taxon-name-part-type="genus" reg="Agaricus">Agaricus</tp:taxon-name-part> <tp:taxon-name-part taxon-name-part-type="species" reg="papilionaceus">papilionaceus</tp:taxon-name-part></tp:taxon-name></italic> Bull., Herb. Fr. (Paris) 1: 561 (1781).</p></tp:treatment-sec><tp:treatment-sec sec-type="description" id="SECID0EN2JM"><title>Description.</title><p>Pileus 4–19 (–49) mm in diam., conical to broadly conical, surface dry, smooth, occasionally hygrophanous, color variable, from gray (pantone 427 c), grayish olive (pantone 7536 c) to black (pantone 412 c), brown (pantone 7587 c) is also observed (in <italic>ZRL20220358</italic>), usually paler at edge, margin entire, covered by white, triangular veil remnants. Lamellae adnate, close, broad, mottled grayish first then becoming blackish when mature, entire, with a white edge. Stipe equal, hollow, 13–140 mm long, up to 2 mm thick, always the same color as pileus, gray to black, dark purple, paler above, smooth, pruinose especially on the side close to the cap, occasionally with whitish mycelium.</p><p>Basidiospores 15.7–18.3 × 9.6–12.4 μm, [x = 16.9 ± 0.6 × 11.5 ± 0.7, Q = 1.4–1.7, Q<sub>m</sub> = 1.3 ± 0.1, n = 20], limoniform, ellipsoid, blackish brown when mature, smooth, thick wall, protruding germ pore. Basidia 22.1–27.0 × 13.9–16.3 μm, 4-spored, smooth, hyaline. Cheilocystidia 23.2–33.4 × 2.9–6.6 μm, cylindrical or narrowly clavate, flexuose, hyaline, smooth. Pleurocystidia absent. Cuticle composed of large vesicles, pileocystidia spheropedunculate, hyaline, some light brown, darker at the base. Caulocystidia 43.0–60.9 × 4.1–7.7 μm, cylindrical or narrowly clavate, flexuose, hyaline and light brown, smooth.</p><fig id="F15" position="float" orientation="portrait"><object-id xmlns:xlink="http://www.w3.org/1999/xlink" content-type="doi" xlink:type="simple">10.3897/imafungus.17.167329.figure15</object-id><object-id xmlns:xlink="http://www.w3.org/1999/xlink" content-type="arpha" xlink:type="simple">F6CCA03E-0E40-5CBA-8BD4-22C83A4FABDB</object-id><label>Figure 15.</label><caption><p><italic><tp:taxon-name><tp:taxon-name-part taxon-name-part-type="genus" reg="Panaeolus">Panaeolus</tp:taxon-name-part> <tp:taxon-name-part taxon-name-part-type="species" reg="papilionaceus">papilionaceus</tp:taxon-name-part></tp:taxon-name></italic>. <bold>a–f</bold> basidiomes in the field; <bold>g</bold> basidiospores; <bold>h</bold> pileocystidia; <bold>i</bold> basidia; <bold>j</bold> caulocystidia; <bold>k</bold> cheilocystidia. Scale bars: 10 μm (<bold>g</bold>, <bold>h</bold>); 20 μm (<bold>i</bold>, <bold>j</bold>, <bold>k</bold>).</p></caption><graphic xmlns:xlink="http://www.w3.org/1999/xlink" xlink:href="imafungus-17-e167329-g015.jpg" position="float" orientation="portrait" xlink:type="simple" id="oo_1515054.jpg"><uri content-type="original_file" xlink:type="simple">https://binary.pensoft.net/fig/1515054</uri></graphic></fig></tp:treatment-sec><tp:treatment-sec sec-type="habitat" id="SECID0EH4JM"><title>Habitat.</title><p>Grows in pastures, on dung of horses and cows.</p></tp:treatment-sec><tp:treatment-sec sec-type="Psilocybin-producing" id="SECID0EM4JM"><title>Psilocybin-producing.</title><p>Nonproducing (<italic>ZRL20210652</italic>, see Suppl. material <xref ref-type="supplementary-material" rid="S1">1</xref>: fig. S4).</p></tp:treatment-sec><tp:treatment-sec sec-type="notes" id="SECID0EY4JM"><title>Notes.</title><p><italic><tp:taxon-name><tp:taxon-name-part taxon-name-part-type="genus" reg="Panaeolus">Panaeolus</tp:taxon-name-part> <tp:taxon-name-part taxon-name-part-type="species" reg="papilionaceus">papilionaceus</tp:taxon-name-part></tp:taxon-name></italic> is characterized by its small-sized basidiomes, a conical to broadly conical pileus, and limoniform basidiospores. An extremely small mature basidiome was observed in ZRL20220202, in which the pileus is 4 mm in diam. and the stipe is 13 mm long.</p></tp:treatment-sec><tp:treatment-sec sec-type="material" id="SECID0EJ5JM"><title>Specimens examined.</title><p>China. Yunan Province: Dêqên Tibetan Autonomous Prefecture, Shangri-la City, 23 July 2012, collected by Rui-Lin Zhao, <italic>ZRL2012412</italic>; Inner Mongolia Autonomous Region: Hulunbeier City, Lalantun, Chaihe Wildlife Natural Reserve, <named-content xmlns:xlink="http://www.w3.org/1999/xlink" content-type="dwc:verbatimCoordinates" xlink:type="simple"><named-content content-type="geo-json" specific-use="{&#34;type&#34;:&#34;Point&#34;,&#34;coordinates&#34;:[121.222778,47.545556]}" id="NCID0EU5JM" xlink:type="simple">47°32'44"N, 121°13'22"E</named-content></named-content>, alt. 810 m, 27 August 2017, Zhilin Ling, <italic>ZRL20170629</italic>; Xinbaerhuzuo County, <named-content xmlns:xlink="http://www.w3.org/1999/xlink" content-type="dwc:verbatimCoordinates" xlink:type="simple"><named-content content-type="geo-json" specific-use="{&#34;type&#34;:&#34;Point&#34;,&#34;coordinates&#34;:[120.202500,49.755556]}" id="NCID0E55JM" xlink:type="simple">49°45'20"N, 120°12'9"E</named-content></named-content>, alt. 510 m, 26 August 2017, Zhilin Ling, <italic>ZRL20170653</italic>; Gansu Province: Wuwei, Tianzhu County, 19 August 2018, Bin Cao, <italic>ZRL20181046</italic>; Beijing: Fangshan District, Baicaopan Nature Park, 1 August 2019, Rui-Lin Zhao, <italic>ZRL20190135</italic>; Sichuan Province: Garze Tibetan Autonomous Prefecture, Litang County, 21 August 2019, Bin Cao, <italic>ZRL20191490</italic>; Sichuan Province: Li County, 1 August 1958, Qionglin Hu, HMAS23784; Jiuzhaigou, 9 June 1983, Huaan Wen, Jingjun Su, HMAS51233; Xizang Autonomous Region: Nyingchi Municipality, Chawalong, <named-content xmlns:xlink="http://www.w3.org/1999/xlink" content-type="dwc:verbatimCoordinates" xlink:type="simple"><named-content content-type="geo-json" specific-use="{&#34;type&#34;:&#34;Point&#34;,&#34;coordinates&#34;:[98.087000,28.612778]}" id="NCID0EO6JM" xlink:type="simple">28.36.46°N, 98.5.22°E</named-content></named-content>, alt. 4110 m, 21 July 2021, Mao-Qiang He, <italic>ZRL20210652</italic>; Qamdo Municipality, Baxoi County, <named-content xmlns:xlink="http://www.w3.org/1999/xlink" content-type="dwc:verbatimCoordinates" xlink:type="simple"><named-content content-type="geo-json" specific-use="{&#34;type&#34;:&#34;Point&#34;,&#34;coordinates&#34;:[95.888889,29.793611]}" id="NCID0EY6JM" xlink:type="simple">29.47.37°N, 95.53.20°E</named-content></named-content>, alt. 2870 m, 23 July 2021, Rui-Lin Zhao, <italic>ZRL20210692</italic>, <italic>ZRL20210750</italic>; Xizang Autonomous Region: Shigatse Municipality, Yadong County, <named-content xmlns:xlink="http://www.w3.org/1999/xlink" content-type="dwc:verbatimCoordinates" xlink:type="simple"><named-content content-type="geo-json" specific-use="{&#34;type&#34;:&#34;Point&#34;,&#34;coordinates&#34;:[88.942222,27.421389]}" id="NCID0EEAKM" xlink:type="simple">27.25.17°N, 88.56.32°E</named-content></named-content>, alt. 3024 m, 26 July 2022, Mao-Qiang He, <italic>ZRL20220092</italic>, <italic>ZRL20220153</italic>, <italic>ZRL20220201</italic>, <italic>ZRL20220202</italic>, <italic>ZRL20220203</italic>, <italic>ZRL20220358</italic>; Gyirong County, <named-content xmlns:xlink="http://www.w3.org/1999/xlink" content-type="dwc:verbatimCoordinates" xlink:type="simple"><named-content content-type="geo-json" specific-use="{&#34;type&#34;:&#34;Point&#34;,&#34;coordinates&#34;:[85.327778,28.377500]}" id="NCID0EYAKM" xlink:type="simple">28.22.39°N, 85.19.40°E</named-content></named-content>, alt. 2780 m, 2<sup>nd</sup> August 2022, Jiaxin Li, <italic>ZRL20220703</italic>; Ningxia Hui Autonomous Region, 24 August 1997, Huaan Wen, Suxiao Sun, HMAS72699; Hubei Province: Shennongjia forestry district, Dajiuhu, 24 June 2023, Mao-Qiang He, <italic>ZRL20230343</italic>.</p></tp:treatment-sec><tp:treatment-sec><!--Section generated to contain objects referenced in tp:taxon-treatment.--><supplementary-material xmlns:xlink="http://www.w3.org/1999/xlink" id="S1" position="float" orientation="portrait" xlink:type="simple"><object-id content-type="doi" xlink:type="simple">10.3897/imafungus.17.167329.suppl1</object-id><object-id content-type="arpha" xlink:type="simple">4906B147-9814-5360-880B-3C5C26DB682F</object-id><label>Supplementary material 1</label><caption><p>HPLC-MS chromatograms</p></caption><statement content-type="dataType"><label>Data type</label><p>zip</p></statement><media xlink:href="imafungus-17-e167329-s001.zip" mimetype="application" mime-subtype="x-zip-compressed" position="float" orientation="portrait" xlink:type="simple" id="oo_1515057.zip"><uri content-type="original_file" xlink:type="simple">https://binary.pensoft.net/file/1515057</uri></media><permissions><license xlink:type="simple"><license-p>This dataset is made available under the Open Database License (http://opendatacommons.org/licenses/odbl/1.0/). The Open Database License (ODbL) is a license agreement intended to allow users to freely share, modify, and use this Dataset while maintaining this same freedom for others, provided that the original source and author(s) are credited.</license-p></license></permissions><attrib specific-use="authors">Mao-Qiang He, Wen-Qiang Yang, Dorji Phurbu, Fei Liu, Jia-Xin Li, Bin Cao, Rui-Lin Zhao</attrib></supplementary-material></tp:treatment-sec></tp:taxon-treatment>
