# Supplementary material for: ﻿Systematic study of Panaeolus (Agaricales, Galeropsidaceae) sensu lato and psilocybin-producing traits of species from China
Source: IMA Fungus. 2026 Jan 19;17:e167329. doi: 10.3897/imafungus.17.167329 (PMC12835877; doi:10.3897/imafungus.17.167329)
Supplement: XML Treatment for Panaeolus parvisporus [file imafungus.17.167329-treatment19.xml]

<!DOCTYPE tp:taxon-treatment
  PUBLIC "-//TaxonX//DTD Taxonomic Treatment Publishing DTD v0 20100105//EN" "tax-treatment-NSO.dtd">
<tp:taxon-treatment xmlns:tp="http://www.plazi.org/taxpub"><tp:treatment-meta><kwd-group><label>Taxon classification</label><kwd>
              <named-content content-type="kingdom">Animalia</named-content>
            </kwd><kwd>
              <named-content content-type="order">Agaricales</named-content>
            </kwd><kwd>
              <named-content content-type="family">Galeropsidaceae</named-content>
            </kwd></kwd-group><mixed-citation publication-type="journal"><person-group><name><surname>He</surname><given-names>Mao-Qiang</given-names></name><name><surname>Yang</surname><given-names>Wen-Qiang</given-names></name><name><surname>Phurbu</surname><given-names>Dorji</given-names></name><name><surname>Liu</surname><given-names>Fei</given-names></name><name><surname>Li</surname><given-names>Jia-Xin</given-names></name><name><surname>Cao</surname><given-names>Bin</given-names></name><name><surname>Zhao</surname><given-names>Rui-Lin</given-names></name></person-group><article-title>﻿Systematic study of <italic><tp:taxon-name><tp:taxon-name-part taxon-name-part-type="genus" reg="Panaeolus">Panaeolus</tp:taxon-name-part></tp:taxon-name></italic> (<italic><tp:taxon-name><tp:taxon-name-part taxon-name-part-type="order">Agaricales</tp:taxon-name-part></tp:taxon-name></italic>, <italic><tp:taxon-name><tp:taxon-name-part taxon-name-part-type="family">Galeropsidaceae</tp:taxon-name-part></tp:taxon-name></italic>) sensu lato and psilocybin-producing traits of species from China</article-title><source>IMA Fungus</source><day>19</day><month>01</month><year>2026</year><volume>17</volume><pub-id pub-id-type="doi">10.3897/imafungus.17.167329</pub-id></mixed-citation></tp:treatment-meta><tp:nomenclature><label>﻿</label><tp:taxon-name><object-id xmlns:xlink="http://www.w3.org/1999/xlink" content-type="arpha" xlink:type="simple">C6C22B80-5A18-5499-8D35-CCF489051C94</object-id>
            <tp:taxon-name-part taxon-name-part-type="genus" reg="Panaeolus">Panaeolus</tp:taxon-name-part>
            <tp:taxon-name-part taxon-name-part-type="species" reg="parvisporus">parvisporus</tp:taxon-name-part>
          </tp:taxon-name><tp:taxon-authority>(Ew. Gerhardt) Voto &amp; Angelini, Mycological Observations 9: 21 (2024)</tp:taxon-authority><xref ref-type="fig" rid="F16">Fig. 16</xref></tp:nomenclature><tp:treatment-sec sec-type="description" id="SECID0EMCKM"><title>Description.</title><p>Pileus 16–38 mm in diam., ovoid when young, then parabolic or occasionally convex when getting mature, light brown (pantone 4685 c), brown (pantone 4645 c), surface dry, surface could be cracked with erect darker scales, margin slightly exceeding gills. Lamellae adnate, close, broad, mottled grayish first then becoming blackish-brown when mature, entire, with a white edge. Stipe equal, hollow, 19–54 mm long, 2–4 mm thick, brown, usually con-color with the pileus, smooth, pruinose, base with whitish mycelium, base getting darker when touched or bruised.</p><p>Basidiospores 14.4–16.9 × 9.6–11.1 μm, [x = 15.7 ± 0.6 × 10.4 ± 0.5, Q = 1.4–1.6, Q<sub>m</sub> = 1.5 ± 0.1, n = 20], ellipsoid, elongate, blackish brown when mature, smooth, thick wall, germ pore distinctive. Basidia 26.4–33.8 × 9.6–12.1 μm, 4-spored, smooth, hyaline. Cheilocystidia 18.6–30.4 × 3.5–8.2 μm, cylindrical or narrowly clavate, flexuose, occasionally with an inflated apex, hyaline and yellowish-brown, smooth. Pleurocystidia absent. Cuticle composed of large vesicles, pileocystidia 23.3–46.5 × 11.5–28.1 μm, spheropedunculate, hyaline, occasionally yellowish-brown. Caulocystidia 17.7–60.2 × 3.4–7.4 μm, cylindrical or narrowly clavate, flexuose, hyaline, occasionally light brown, smooth.</p><fig id="F16" position="float" orientation="portrait"><object-id xmlns:xlink="http://www.w3.org/1999/xlink" content-type="doi" xlink:type="simple">10.3897/imafungus.17.167329.figure16</object-id><object-id xmlns:xlink="http://www.w3.org/1999/xlink" content-type="arpha" xlink:type="simple">ED82DB73-C77F-5322-A4A0-6C76F0878A45</object-id><label>Figure 16.</label><caption><p><italic><tp:taxon-name><tp:taxon-name-part taxon-name-part-type="genus" reg="Panaeolus">Panaeolus</tp:taxon-name-part> <tp:taxon-name-part taxon-name-part-type="species" reg="parvisporus">parvisporus</tp:taxon-name-part></tp:taxon-name></italic>. <bold>a–d</bold> basidiomes in the field; <bold>e</bold> basidia; <bold>f</bold> pileocystidia; <bold>g</bold> caulocystidia; <bold>h</bold> basidiospores; <bold>i</bold> cheilocystidia. Scale bars: 10 μm (<bold>h</bold>); 20 μm (<bold>e</bold>, <bold>g</bold>, <bold>i</bold>).</p></caption><graphic xmlns:xlink="http://www.w3.org/1999/xlink" xlink:href="imafungus-17-e167329-g016.jpg" position="float" orientation="portrait" xlink:type="simple" id="oo_1515055.jpg"><uri content-type="original_file" xlink:type="simple">https://binary.pensoft.net/fig/1515055</uri></graphic></fig></tp:treatment-sec><tp:treatment-sec sec-type="habitat" id="SECID0EBEKM"><title>Habitat.</title><p>Grows on fertile soil as pastures, grasslands, and forests.</p></tp:treatment-sec><tp:treatment-sec sec-type="Psilocybin-producing" id="SECID0EGEKM"><title>Psilocybin-producing.</title><p>Nonproducing (<italic>ZRL20170604</italic>, see Suppl. material <xref ref-type="supplementary-material" rid="S1">1</xref>: fig. S3).</p></tp:treatment-sec><tp:treatment-sec sec-type="notes" id="SECID0ESEKM"><title>Notes.</title><p><italic><tp:taxon-name><tp:taxon-name-part taxon-name-part-type="genus" reg="Panaeolus">Panaeolus</tp:taxon-name-part> <tp:taxon-name-part taxon-name-part-type="species" reg="parvisporus">parvisporus</tp:taxon-name-part></tp:taxon-name></italic> is a recently proposed species based on <tp:taxon-name><tp:taxon-name-part taxon-name-part-type="genus" reg="Panaeolus">P.</tp:taxon-name-part> <tp:taxon-name-part taxon-name-part-type="species" reg="papilionaceus">papilionaceus</tp:taxon-name-part> <tp:taxon-name-part taxon-name-part-type="infraspecific-rank">var.</tp:taxon-name-part> <tp:taxon-name-part taxon-name-part-type="variety" reg="parvisporus">parvisporus</tp:taxon-name-part></tp:taxon-name> from the <italic><tp:taxon-name><tp:taxon-name-part taxon-name-part-type="genus" reg="Panaeolus">P.</tp:taxon-name-part> <tp:taxon-name-part taxon-name-part-type="species" reg="papilionaceus">papilionaceus</tp:taxon-name-part></tp:taxon-name></italic> complex (Voto and Angelini 2024). Five samples from China share identical ITS sequences with two European samples of <italic><tp:taxon-name><tp:taxon-name-part taxon-name-part-type="genus" reg="Panaeolus">P.</tp:taxon-name-part> <tp:taxon-name-part taxon-name-part-type="species" reg="parvisporus">parvisporus</tp:taxon-name-part></tp:taxon-name></italic>. However, they differ in basidiospores, with our samples having larger basidiospores.</p></tp:treatment-sec><tp:treatment-sec sec-type="material" id="SECID0EKGKM"><title>Specimens examined.</title><p>China. Inner Mongolia Autonomous Region: Hulunbeier, Xinbaerhuzuo County, <named-content xmlns:xlink="http://www.w3.org/1999/xlink" content-type="dwc:verbatimCoordinates" xlink:type="simple"><named-content content-type="geo-json" specific-use="{&#34;type&#34;:&#34;Point&#34;,&#34;coordinates&#34;:[120.202500,49.755556]}" id="NCID0ETGKM" xlink:type="simple">49°45'20"N, 120°12'9"E</named-content></named-content>, alt. 510 m, 26 August 2017, Zhilin Ling, <italic>ZRL20170602</italic>, <italic>ZRL20170603</italic>, <italic>ZRL20170604</italic>, <italic>ZRL20170654</italic>; Inner Mongolia Autonomous Region, Chaihe Wildlife Nature Reserve, Zhalantun City, 25 August 2017, Zhilin Ling, <italic>ZRL20170634</italic>; Ningxia Hui Autonomous Region: 11 September 1995, Xiaolan Mao, Cangkuan Wang, HMAS69762.</p></tp:treatment-sec><tp:treatment-sec><!--Section generated to contain objects referenced in tp:taxon-treatment.--><supplementary-material xmlns:xlink="http://www.w3.org/1999/xlink" id="S1" position="float" orientation="portrait" xlink:type="simple"><object-id content-type="doi" xlink:type="simple">10.3897/imafungus.17.167329.suppl1</object-id><object-id content-type="arpha" xlink:type="simple">4906B147-9814-5360-880B-3C5C26DB682F</object-id><label>Supplementary material 1</label><caption><p>HPLC-MS chromatograms</p></caption><statement content-type="dataType"><label>Data type</label><p>zip</p></statement><media xlink:href="imafungus-17-e167329-s001.zip" mimetype="application" mime-subtype="x-zip-compressed" position="float" orientation="portrait" xlink:type="simple" id="oo_1515057.zip"><uri content-type="original_file" xlink:type="simple">https://binary.pensoft.net/file/1515057</uri></media><permissions><license xlink:type="simple"><license-p>This dataset is made available under the Open Database License (http://opendatacommons.org/licenses/odbl/1.0/). The Open Database License (ODbL) is a license agreement intended to allow users to freely share, modify, and use this Dataset while maintaining this same freedom for others, provided that the original source and author(s) are credited.</license-p></license></permissions><attrib specific-use="authors">Mao-Qiang He, Wen-Qiang Yang, Dorji Phurbu, Fei Liu, Jia-Xin Li, Bin Cao, Rui-Lin Zhao</attrib></supplementary-material></tp:treatment-sec></tp:taxon-treatment>
