# Supplementary material for: ﻿Systematic study of Panaeolus (Agaricales, Galeropsidaceae) sensu lato and psilocybin-producing traits of species from China
Source: IMA Fungus. 2026 Jan 19;17:e167329. doi: 10.3897/imafungus.17.167329 (PMC12835877; doi:10.3897/imafungus.17.167329)
Supplement: XML Treatment for Panaeolus xiaolanii [file imafungus.17.167329-treatment20.xml]

<!DOCTYPE tp:taxon-treatment
  PUBLIC "-//TaxonX//DTD Taxonomic Treatment Publishing DTD v0 20100105//EN" "tax-treatment-NSO.dtd">
<tp:taxon-treatment xmlns:tp="http://www.plazi.org/taxpub"><tp:treatment-meta><kwd-group><label>Taxon classification</label><kwd>
              <named-content content-type="kingdom">Animalia</named-content>
            </kwd><kwd>
              <named-content content-type="order">Agaricales</named-content>
            </kwd><kwd>
              <named-content content-type="family">Galeropsidaceae</named-content>
            </kwd></kwd-group><mixed-citation publication-type="journal"><person-group><name><surname>He</surname><given-names>Mao-Qiang</given-names></name><name><surname>Yang</surname><given-names>Wen-Qiang</given-names></name><name><surname>Phurbu</surname><given-names>Dorji</given-names></name><name><surname>Liu</surname><given-names>Fei</given-names></name><name><surname>Li</surname><given-names>Jia-Xin</given-names></name><name><surname>Cao</surname><given-names>Bin</given-names></name><name><surname>Zhao</surname><given-names>Rui-Lin</given-names></name></person-group><article-title>﻿Systematic study of <italic><tp:taxon-name><tp:taxon-name-part taxon-name-part-type="genus" reg="Panaeolus">Panaeolus</tp:taxon-name-part></tp:taxon-name></italic> (<italic><tp:taxon-name><tp:taxon-name-part taxon-name-part-type="order">Agaricales</tp:taxon-name-part></tp:taxon-name></italic>, <italic><tp:taxon-name><tp:taxon-name-part taxon-name-part-type="family">Galeropsidaceae</tp:taxon-name-part></tp:taxon-name></italic>) sensu lato and psilocybin-producing traits of species from China</article-title><source>IMA Fungus</source><day>19</day><month>01</month><year>2026</year><volume>17</volume><pub-id pub-id-type="doi">10.3897/imafungus.17.167329</pub-id></mixed-citation></tp:treatment-meta><tp:nomenclature><label>﻿</label><tp:taxon-name><object-id xmlns:xlink="http://www.w3.org/1999/xlink" content-type="arpha" xlink:type="simple">B9A82FC5-C57B-512A-B722-D0C2E2039F4B</object-id>
            <tp:taxon-name-part taxon-name-part-type="genus" reg="Panaeolus">Panaeolus</tp:taxon-name-part>
            <tp:taxon-name-part taxon-name-part-type="species" reg="xiaolanii">xiaolanii</tp:taxon-name-part>
            <object-id xmlns:xlink="http://www.w3.org/1999/xlink" content-type="mycobank" xlink:type="simple">852930</object-id>
          </tp:taxon-name><tp:taxon-authority>M.Q. He &amp; R.L. Zhao</tp:taxon-authority><tp:taxon-status xmlns:xlink="http://www.w3.org/1999/xlink" xlink:type="simple">sp. nov.</tp:taxon-status><xref ref-type="fig" rid="F17">Fig. 17</xref></tp:nomenclature><tp:treatment-sec sec-type="etymology" id="SECID0EQIKM"><title>Etymology.</title><p><italic>xiaolanii</italic> is in honor of the Chinese mycologist Xiao-Lan Mao, who made a great contribution to the macrofungal research in China.</p></tp:treatment-sec><tp:treatment-sec sec-type="diagnosis" id="SECID0EYIKM"><title>Diagnosis.</title><p><italic><tp:taxon-name><tp:taxon-name-part taxon-name-part-type="genus" reg="Panaeolus">Panaeolus</tp:taxon-name-part> <tp:taxon-name-part taxon-name-part-type="species" reg="xiaolanii">xiaolanii</tp:taxon-name-part></tp:taxon-name></italic> has small basidiomes with gray, hygrophanous pileus, limoniform basidiospores, and cylindrical, flexuose cheilocystidia.</p></tp:treatment-sec><tp:treatment-sec sec-type="Holotype" id="SECID0EJJKM"><title>Holotype.</title><p>CHINA. Xizang Autonomous Region: Shigatse Municipality, Yadong County, Xiayadong Village, Boluoka grassland, <named-content xmlns:xlink="http://www.w3.org/1999/xlink" content-type="dwc:verbatimCoordinates" xlink:type="simple"><named-content content-type="geo-json" specific-use="{&#34;type&#34;:&#34;Point&#34;,&#34;coordinates&#34;:[88.973611,27.380000]}" id="NCID0ESJKM" xlink:type="simple">27.22.8°N, 88.58.25°E</named-content></named-content>, alt. 2872 m, 22 July 2022, Mao-Qiang He, HMAS287493 (<italic>ZRL20220031</italic>).</p></tp:treatment-sec><tp:treatment-sec sec-type="description" id="SECID0EZJKM"><title>Description.</title><p>Pileus 11–38 mm in diam., conical to broadly conical, surface dry, smooth, hygrophanous, color variable, from gray (pantone 427 c), grayish yellow (pantone 7536 c) to grayish black (pantone 412 c), usually paler at edge, some with crenulate margin, margin usually covered by white veil remnants. Lamellae adnate, close, broad, mottled grayish first then becoming blackish when mature, entire, with a white edge. Stipe equal, hollow, 34–130 mm long, 1–3 mm thick, always the same color as pileus, gray to black, dark purple, paler above, smooth, pruinose especially on the side close to the cap, base getting darker when touched or bruised and occasionally with whitish mycelium.</p><fig id="F17" position="float" orientation="portrait"><object-id xmlns:xlink="http://www.w3.org/1999/xlink" content-type="doi" xlink:type="simple">10.3897/imafungus.17.167329.figure17</object-id><object-id xmlns:xlink="http://www.w3.org/1999/xlink" content-type="arpha" xlink:type="simple">79C7FD77-A7E8-56BB-BB55-7390193566E8</object-id><label>Figure 17.</label><caption><p><italic><tp:taxon-name><tp:taxon-name-part taxon-name-part-type="genus" reg="Panaeolus">Panaeolus</tp:taxon-name-part> <tp:taxon-name-part taxon-name-part-type="species" reg="xiaolanii">xiaolanii</tp:taxon-name-part></tp:taxon-name></italic>. <bold>a–c</bold> basidiomes in the field; <bold>d</bold> basidiospores; <bold>e</bold> basidia; <bold>f</bold> cheilocystidia; <bold>g</bold> caulocystidia. Scale bars: 10 μm (<bold>d</bold>); 20 μm (<bold>e</bold>, <bold>f</bold>, <bold>g</bold>).</p></caption><graphic xmlns:xlink="http://www.w3.org/1999/xlink" xlink:href="imafungus-17-e167329-g017.jpg" position="float" orientation="portrait" xlink:type="simple" id="oo_1515056.jpg"><uri content-type="original_file" xlink:type="simple">https://binary.pensoft.net/fig/1515056</uri></graphic></fig><p>Basidiospores 13.8–16.3 × 10.7–12.0 μm, [x = 15.3 ± 0.7 × 11.4 ± 0.3, Q = 1.2–1.5, Q<sub>m</sub> = 1.3 ± 0.1, n = 20], limoniform, blackish brown when mature, smooth, thick wall, protruding germ pore. Basidia 19.1–26.9 × 12.9–15.8 μm, 4-spored, smooth, hyaline. Cheilocystidia 23.3–32.4 × 3.9–7.4 μm, cylindrical or narrowly clavate, flexuose, hyaline, smooth. Pleurocystidia absent. Cuticle composed of large vesicles, pileocystidia not observed. Caulocystidia 31.4–55.7 × 5.5–9.6 μm, cylindrical or narrowly clavate, flexuose, hyaline and light brown, smooth.</p></tp:treatment-sec><tp:treatment-sec sec-type="habitat" id="SECID0EMLKM"><title>Habitat.</title><p>Grows in pastures, on dung of horses and cows.</p></tp:treatment-sec><tp:treatment-sec sec-type="Psilocybin-producing" id="SECID0ERLKM"><title>Psilocybin-producing.</title><p>Nonproducing (<italic>ZRL20220031</italic>, see Suppl. material <xref ref-type="supplementary-material" rid="S1">1</xref>: fig. S5).</p></tp:treatment-sec><tp:treatment-sec sec-type="notes" id="SECID0E4LKM"><title>Notes.</title><p>Compared with other phylogenetically closely related species, <italic><tp:taxon-name><tp:taxon-name-part taxon-name-part-type="genus" reg="Panaeolus">P.</tp:taxon-name-part> <tp:taxon-name-part taxon-name-part-type="species" reg="xiaolanii">xiaolanii</tp:taxon-name-part></tp:taxon-name></italic> can be distinguished from <italic><tp:taxon-name><tp:taxon-name-part taxon-name-part-type="genus" reg="Panaeolus">P.</tp:taxon-name-part> <tp:taxon-name-part taxon-name-part-type="species" reg="papilionaceus">papilionaceus</tp:taxon-name-part></tp:taxon-name></italic> in the field by its more conical and darker pileus. Additionally, the two species differ in basidiospores, with <italic><tp:taxon-name><tp:taxon-name-part taxon-name-part-type="genus" reg="Panaeolus">P.</tp:taxon-name-part> <tp:taxon-name-part taxon-name-part-type="species" reg="papilionaceus">papilionaceus</tp:taxon-name-part></tp:taxon-name></italic> having ellipsoid basidiospores, whereas <italic><tp:taxon-name><tp:taxon-name-part taxon-name-part-type="genus" reg="Panaeolus">P.</tp:taxon-name-part> <tp:taxon-name-part taxon-name-part-type="species" reg="xiaolanii">xiaolanii</tp:taxon-name-part></tp:taxon-name></italic> has limoniform basidiospores. It is difficult to separate <italic><tp:taxon-name><tp:taxon-name-part taxon-name-part-type="genus" reg="Panaeolus">P.</tp:taxon-name-part> <tp:taxon-name-part taxon-name-part-type="species" reg="xiaolanii">xiaolanii</tp:taxon-name-part></tp:taxon-name></italic> from <italic><tp:taxon-name><tp:taxon-name-part taxon-name-part-type="genus" reg="Panaeolus">P.</tp:taxon-name-part> <tp:taxon-name-part taxon-name-part-type="species" reg="parvisporus">parvisporus</tp:taxon-name-part></tp:taxon-name></italic> in the field. A relatively distinguishable difference is the larger basidiospores of <italic><tp:taxon-name><tp:taxon-name-part taxon-name-part-type="genus" reg="Panaeolus">P.</tp:taxon-name-part> <tp:taxon-name-part taxon-name-part-type="species" reg="xiaolanii">xiaolanii</tp:taxon-name-part></tp:taxon-name></italic>.</p></tp:treatment-sec><tp:treatment-sec sec-type="Other specimen examined" id="SECID0EQOKM"><title>Other specimen examined.</title><p>China. Jilin Province: Yanbian Korean Autonomous Prefecture, Longjin City, Xianfeng National Forestry Park, 23 July 2016, <italic>ZRL20160575</italic>; Xizang Autonomous Region: Shigatse Municipality, Yadong County, Xiayadong village, Boluoka grassland, <named-content xmlns:xlink="http://www.w3.org/1999/xlink" content-type="dwc:verbatimCoordinates" xlink:type="simple"><named-content content-type="geo-json" specific-use="{&#34;type&#34;:&#34;Point&#34;,&#34;coordinates&#34;:[88.973611,27.380000]}" id="NCID0E2OKM" xlink:type="simple">27.22.8°N, 88.58.25°E</named-content></named-content>, alt. 2872 m, 22 July 2022, collected by Mao-Qiang He, <italic>ZRL20220039</italic>, <italic>ZRL20220044</italic>, <italic>ZRL20220154</italic>, <italic>ZRL20220155</italic>; Renqinggang, <named-content xmlns:xlink="http://www.w3.org/1999/xlink" content-type="dwc:verbatimCoordinates" xlink:type="simple"><named-content content-type="geo-json" specific-use="{&#34;type&#34;:&#34;Point&#34;,&#34;coordinates&#34;:[88.926667,27.422222]}" id="NCID0ELPKM" xlink:type="simple">27.25.20°N, 88.55.6°E</named-content></named-content>, alt. 3254, 23 July 2022, Mao-Qiang He, <italic>ZRL20220360</italic>, <italic>ZRL20220381</italic>; Dinggyê County, Chentang Town, <named-content xmlns:xlink="http://www.w3.org/1999/xlink" content-type="dwc:verbatimCoordinates" xlink:type="simple"><named-content content-type="geo-json" specific-use="{&#34;type&#34;:&#34;Point&#34;,&#34;coordinates&#34;:[87.421667,27.871389]}" id="NCID0EXPKM" xlink:type="simple">27.52.17°N, 87.25.18°E</named-content></named-content>, alt. 2600 m, 30 July 2022, Mao-Qiang He, <italic>ZRL20220451</italic>, <italic>ZRL20220452</italic>; Gyirong County, Jilonggou, <named-content xmlns:xlink="http://www.w3.org/1999/xlink" content-type="dwc:verbatimCoordinates" xlink:type="simple"><named-content content-type="geo-json" specific-use="{&#34;type&#34;:&#34;Point&#34;,&#34;coordinates&#34;:[85.315000,28.409722]}" id="NCID0EDQKM" xlink:type="simple">28.24.35°N, 85.18.54°E</named-content></named-content>, alt. 2935 m, 1<sup>st</sup> August 2022, Rui-Lin Zhao, <italic>ZRL20220560</italic>; Chongse, <named-content xmlns:xlink="http://www.w3.org/1999/xlink" content-type="dwc:verbatimCoordinates" xlink:type="simple"><named-content content-type="geo-json" specific-use="{&#34;type&#34;:&#34;Point&#34;,&#34;coordinates&#34;:[85.327778,28.377500]}" id="NCID0EPQKM" xlink:type="simple">28.22.39°N, 85.19.40°E</named-content></named-content>, alt. 2780 m, 2<sup>nd</sup> August 2022, Bin Cao, <italic>ZRL20220697</italic>.</p></tp:treatment-sec><tp:treatment-sec><!--Section generated to contain objects referenced in tp:taxon-treatment.--><supplementary-material xmlns:xlink="http://www.w3.org/1999/xlink" id="S1" position="float" orientation="portrait" xlink:type="simple"><object-id content-type="doi" xlink:type="simple">10.3897/imafungus.17.167329.suppl1</object-id><object-id content-type="arpha" xlink:type="simple">4906B147-9814-5360-880B-3C5C26DB682F</object-id><label>Supplementary material 1</label><caption><p>HPLC-MS chromatograms</p></caption><statement content-type="dataType"><label>Data type</label><p>zip</p></statement><media xlink:href="imafungus-17-e167329-s001.zip" mimetype="application" mime-subtype="x-zip-compressed" position="float" orientation="portrait" xlink:type="simple" id="oo_1515057.zip"><uri content-type="original_file" xlink:type="simple">https://binary.pensoft.net/file/1515057</uri></media><permissions><license xlink:type="simple"><license-p>This dataset is made available under the Open Database License (http://opendatacommons.org/licenses/odbl/1.0/). The Open Database License (ODbL) is a license agreement intended to allow users to freely share, modify, and use this Dataset while maintaining this same freedom for others, provided that the original source and author(s) are credited.</license-p></license></permissions><attrib specific-use="authors">Mao-Qiang He, Wen-Qiang Yang, Dorji Phurbu, Fei Liu, Jia-Xin Li, Bin Cao, Rui-Lin Zhao</attrib></supplementary-material></tp:treatment-sec></tp:taxon-treatment>
