# Supplementary material for: ﻿Systematic study of Panaeolus (Agaricales, Galeropsidaceae) sensu lato and psilocybin-producing traits of species from China
Source: IMA Fungus. 2026 Jan 19;17:e167329. doi: 10.3897/imafungus.17.167329 (PMC12835877; doi:10.3897/imafungus.17.167329)
Supplement: Supplementary material 1 — HPLC-MS chromatograms [file imafungus-17-e167329-s001.zip]

Archive with 28 entries (28 files):
- Supplementary Fig. S1 HMAS52750.png
- __MACOSX/._Supplementary Fig. S1 HMAS52750.png
- Supplementary Fig. S2 ZRL20201278.png
- __MACOSX/._Supplementary Fig. S2 ZRL20201278.png
- Supplementary Fig. S3 ZRL20170604.png
- __MACOSX/._Supplementary Fig. S3 ZRL20170604.png
- Supplementary Fig. S4 ZRL20210652.png
- __MACOSX/._Supplementary Fig. S4 ZRL20210652.png
- Supplementary Fig. S5 ZRL20220031.png
- __MACOSX/._Supplementary Fig. S5 ZRL20220031.png
- Supplementary Fig. S6 ZRL20210662.png
- __MACOSX/._Supplementary Fig. S6 ZRL20210662.png
- Supplementary Fig. S7 ZRL20200005.png
- __MACOSX/._Supplementary Fig. S7 ZRL20200005.png
- Supplementary Fig. S8 ZRL20220850.png
- __MACOSX/._Supplementary Fig. S8 ZRL20220850.png
- Supplementary Fig. S9 ZRL20220096.png
- __MACOSX/._Supplementary Fig. S9 ZRL20220096.png
- Supplementary Fig. S10 ZRL20180732.png
- __MACOSX/._Supplementary Fig. S10 ZRL20180732.png
- Supplementary Fig. S11 ZRL20180988.png
- __MACOSX/._Supplementary Fig. S11 ZRL20180988.png
- Supplementary Fig. S12 ZRL20181122.png
- __MACOSX/._Supplementary Fig. S12 ZRL20181122.png
- Supplementary Fig. S13 ZRL20210733.png
- __MACOSX/._Supplementary Fig. S13 ZRL20210733.png
- Supplementary Fig. S14 ZRL20220208.png
- __MACOSX/._Supplementary Fig. S14 ZRL20220208.png
