# Supplementary material for: ﻿Systematic study of Panaeolus (Agaricales, Galeropsidaceae) sensu lato and psilocybin-producing traits of species from China
Source: IMA Fungus. 2026 Jan 19;17:e167329. doi: 10.3897/imafungus.17.167329 (PMC12835877; doi:10.3897/imafungus.17.167329)
Supplement: Supplementary material 2 — Agaricineae sixgene [file imafungus-17-e167329-s002.phy]

137 4950
22_Bolbitiaceae_Galerella_nigeriensis_CNF1_5859_                      ?????????????????????????????????????????????????????????????????????????????????????????????????????????????????????????????????????????????????????????????????????????????????????????????????????????????????????????????????????????????????????????????????????????????????????????????????????????????????????????????????????????????????????????????????????????????????????????????????????????????????????????????????????????????????????????????????????????????????????????????????????????????????????????????????????????????????????????????????????????????????????????????????????????????????????????????????????????????????????????????????????????????????????????????????????????????????????????????????????????????????????????????????????????????????????????????????????????????????????????????????????????????????????????????????????????????????????????????????????????????????????????????????????????????????????????????????????????????????????????????????????????????????????????????????????????????????????????????????????????????????????????????????????????????????????????????????????????????????????????????????????????????????????????????????????????????????????????????????????????????????????GCCGTGGTACTGGTGAATTCGAAGCCGGTATCTCCAAGGATGGACAGACTCGCGAGCACGCTCTCTTGGCCTTCACTCTCGGTGTCCGGCAGCTCATCGTCGCCGTCAACAAGATGGACACCACCA-----AGTGGAGCGAGGACCGATTCAA-CGAAATCGTCAAGGAAACCTCCACCTTCATCAAGAAGGTCGGTTACAACCCCAAGGCCGTCGCTTTCGTTCCCATCTCCGGCTGGCACGGTGACAACATGTTGGAGGAGTCCAGCACATGCCATGGTACAAGGGCTGGACCAAGGAAAATAAATCTGGTGTCGTCAAGGGCAAGACCCTCCTCGATGCCATCGACGCCATCGAACCTCCCGTCCGACCTTCCGAT?????????????????????????????????????????????????????????????????????????????????????????????????????????????????????????????????????????????????????????????????????????????????????????????????????????????????????????????????????????????????????????????????????????????????????????????????????????????????????????????????????????????????????????????????????????????????????????????????????????????????????????????????????????????????????????????????????????????????????????????????????????????????????????????????????????????????????????????????????????????????????????????????????????????????????????????????????????????????????????????????????????????????????????????????????????????????????????????????GTTG-TCGCTGGCC----TC------GAGCA---TGTGCACGC----------CATTTTTGTTCTCTTTCCACC---TGTGCACCCTATATG----CTCTATG-TATTCTTTATCTTACCACAA----------TGTATGTCGTCGAACGTATGTGTAACCACATGG--GCG----CGA-----GCCCTGTGAT-AACAA--TCT-ATACAACTTTCAGCAACGGATCTCTTGGCTCTCGCATCGATGAAGAACGCAGCGAAATGCGATAAGTAATGTGAATTGCAGAATTCAGTGAATCATCGAATCTTTGAACGCACCTTGCGCTCCTTGG-TATTCCGAGGAGCATGCCTGTTTGAGTGTCATTAA-AT-TCTC--AAC-CTTCCCT---------TCGTTTACG----------AGGGAC-----GG-----CTGGA--GTTGGG-AG-----------TCTGCGGGCCT------------------CG------TC-CGCTCTCCTGAAATGCATTAGC------TGG-----GCTC----GGGATCCAT----CTA-CTGGCGGTGAT---------AA-TTATCTACGCT----------AATCTAGTTGGATC--GTCCCAAAA------------GTCTGCT-TCATAAC--CGACCCC----------------------------------AGT-GAAGCGG-GAAAAGCTCAAATTTAAAATCTGGCAGAC---TCGTGCTGTCCGAGTTGTAATCTAGAGAAGTG-TTATCCGCGTTGGA--CCGTGTACAAGTCTCCTGGGATGGAGCATCATAGAGGGTGAGAATCCCGTCTTTGACACGGACTACCAGTGC-TGTGTGA-TGCGCTCTCAAAGAGTCGAGTTGTTTGGGAATGCAGCTCAAAATGGGTGGTAAATTCCATCTAAAGCTAAATATTGGCGAGAGACCGATAGCGAACAAGTACCGTGAGGGAAAGATGAAAAGAACTTTGGAAAGAGAGTTAAACAGTACGTGAAATTGCTGAAAGGGAAACGCTTGAAGTCAGTCGCGTTGTCCGGAAATCAA-----CTTTTGC-TGGGCGTACTTTC-CGT-T-CAACGGGTCAGCATCAATTTTGACCGCTGG-AAAAAGGGCAGAGGAAGGTGGCCTC--T-TCG--GAGGTGTTATAG-CCTCTGCTTGCATACGGCGG-TGGGATTGAGGAACTCAGCACG-CCGC----A-GGCCGGGT-TT------CG-ACCACG--TTCG-TGCTTAGGAT-GCTGGCATAATGGCTTTAATCGACCCGTCTTGAAACACGGACCAAGGAGTCTAACATG-CCTGCGAGTGTTTGGGTGG-AAAACCCGAGCGCGCAATGAAAGTGAAA-GTTGAGATCCCTGTCG--TGGGGAGC-ATCGACGCCCGGACCAGACC-TTCTGCGACGGATCCGCGGTAG-AGCATGTA-TGTTGGGACCCGAAAGATGGTGAACTATGCCTGAATAGGGTGAAGCCAGA-GGAAACTCTGGTGGAGGCTCGTAG-CGATTCTGACGTGCAAATCGATCGTC-AAATTTGGGTATA-GGGGCGAAAGACTAATCGAACC?????????????????????????????????????????????????????????????????????????????????????????????????????????????????????????????????????????????????????????????????????????????????????????????????????????????????????????????????????????????????????????????????????????????????????????????????????????????????????????????????????????????????????????????????????????????????????????????????????????????????????????????????????????????????????????????????????????????????????????????????????????????????????????????????????????????????????????????????????????????????????????????????????????????????????????????????????????????????????????????????????????????????????????????????????????????????????????????????????????????????????????????????????????????????????????????????????????????????????????????????????????????????????????????????????????????????????????????????????????????????????????????????????????????????????????????????????????????????????????????????????????????????????????????????????????????????????????????????????????????????????
100_Nidulariaceae_Mycocalia_denudata_CBS_494_85                       ?????????????????????????????????????????????????????????????????????????????????????????????????????????????????????????????????????????????????????????????????????????????????????????????????????????????????????????????????????????????????????????????????????????????????????????????????????????????????????????????????????????????????????????????????????????????????????????????????????????????????????????????????????????????????????????????????????????????????????????????????????????????????????????????????????????????????????????????????????????????????????????????????????????????????????????????????????????????????????????????????????????????????????????????????????????????????????????????????????????????????????????????????????????????????????????????????????????????????????????????????????????????????????????????????????????????????????????????????????????????????????????????????????????????????????????????????????????????????????????????????????????????????????????????????????????????????????????????????????????????????????????????????????????????????????????????????????????????????????????????????????????????????????????????????????????????????????????????????????????????????????------------------------------------------------------------------------------------------AGCTCATCGTCGCCGTCAACAAGATGGACACCACCAAGTATAGTGGAGCGAGGATCGTTTCAA-CGAAATCATCAAGGAGACTTCCACCTTCATTAAGAAGGTCGGCTATAACCCCAAGGCCGTTGCATTCGTCCCCATCTCCGGCTGGCACGGTGACAACATGTTGGAGGAGTCCGCCACATGCCCTGGTACAAAGGCTGGACCAAGGAGACCAAGGCTGGTGTTGTCAAGGGTAAGACCCTCCTCGATGCCATCGATGCCATCGAGCCCCCCGTCCGTCCTTCCGAC-----------------------------GGCTTGTCA----ACCTTGCTCTTATGGCCTGTATATCAG-TGGGATCCTACTCAGCCCCTGTGATTGAATTCCTGGAGGAATGGGGCCTAGAATCTCTTGAAGAGAACGCCCATTCTACAACCCCGTGCACAAAAGTATTTGTAAACGGCGTATGGATGGGAGTTCACCGTGATCCGGCTAATTTGGTGAAAACCATTAAGAAGCTCCGTAGAAAGGATGACATCAGTCCGGAAGTGTCTGTTGTTCGCGATATCCGTGAAAAAGAACTACGGCTTTATACAGATGCAGGACGTGTTTGCCGTCCATTGTTTATTGTAGAGAATCAGCAACTCATGCTGCAGAAGAAACATATTCGATTAATTCAAAATGGCGAAACAGACGACGGTGAAGAGTACAAATGGGAACATCTAGTGAAGGGGGGCGTCATCGAGCTCTTAGATGCGGAAGAGGAGGAGACAGTAATGATATGCATGACACCGGAGGATCTAGAAAATTCGCGTCT--GCAAGCCAGCGGAGTTGACCCACATGCGGA---TGATGG---CGAATTCGATCCTGCAGCCCGCTTGAAGGCTGACACGCATGCATATACATGGACACACTGTGAAATCCACCCCAGTATGATTTTGGGTATTTGCGCGAGTATCATTCC--------------------GTGA--TGCTGACTCTT-------CGGAGTA---TGTGCACGG-------------GTTAATTCTT---CCACC---TGTGAACTTTTTGTA-GA-GTCTATG-------TTTTA----CACAC--TCTA----TGTATGGA-CTAGA---ATGAAATTT--ATTGG--GCT----TCA----TTGCCTAT-----GAAA--TAA-ATACAACTTTCAGCAACGGATCTCTTGGCTCTCGCATCGATGAAGAACGCAGCGAAATGCGATAAGTAATGTGAATTGCAGAATTCAGTGAATCATCGAATCTTTGAACGCACCTTGCGCTCCTTGG-TATTCCGAGGAGCATGCCTGTTTGAGTGTCATTAA-AT-TATC--AAC-C--CTTC---------AGTCTTTTT-----------AAGATTGCTGGG----CTTGGAT-GT-GGG-GGCTTGTCGGACTCTCGCGA----------------------GG------TC-GACTCCCCTGAAATGCATTAGC------GGA-----ACATATT-GCTGGCCGT----CTA-TTGGTG-TGAT---------AA-TTATCTATGCC------TTT----------GGATG--GTTGGTGAG------------TTCAGCT-TC-TAAC--CGTCCTTCACT----GGAC--AA------------C-TGCGAGT-GAAGCGG-GAAAAGCTCAAATTTAAAATCTGGCAGTC---TTCGATTGTCCGAGTTGTAATCTAGAGAAGTG-TTACCCGCGCTGGC--CTGTGCAAAAGTCTTCTGGAATGAAGCATCAAAGAGGGTGAGAATCCCGTATTTGGCACAGACTACCAGGGC-TATGTGG-TGCGCTCTCAACGAGTCGAGTTGTTTGGGAATGCAGCTCAAAATGGGTGGTAAATTCCATCTAAAGCTAAATATTGGCGAGAGACCGATAGCGAACAAGTACCGTGAGGGAAAGATGAAAAGAACTTTGGAAAGAGAGTTAAAAAGTACGTGAAATTGCTGAAAGGGAAACGCTTGAAGTCAGTCGCGTCGGTTGGAAATCAG-----CTTTTGC-ATGGTGTACTTTC-TGA-T-TGACGGCTCAGCATCAGTTTTGACCATTGG-ATAAAGGTCGTCGGAATGTGGCACC--T-TCG--GGTGTGTTATAG-CCTTCGATTGCATACATTGGTTGGGATTGAGGAACTCAATGCG-CCGC---AA-GGCCGGGT-CT------TTGACCACG--TACG-CATTTAGGAT-GCTGGGATAATGGCTTTAATCGACCCGTCTTGAAACACGGACCAAGGAGTCTAACATG-CCTGCGAGTATTTGGGTGG-AAAACCCGGATGCGCAATGAAAGTGAAA-GTTGAGATCCCTGTCA--TGGGGAGC-ATCGACGCCCGGACTTGATG-TTTACTGAC------------------------------------------------------------------------------------------------------------------------------------------------------------------?????????????????????????????????????????????????????????????????????????????????????????????????????????????????????????????????????????????????????????????????????????????????????????????????????????????????????????????????????????????????????????????????????????????????????????????????????????????????????????????????????????????????????????????????????????????????????????????????????????????????????????????????????????????????????????????????????????????????????????????????????????????????????????????????????????????????????????????????????????????????????????????????????????????????????????????????????????????????????????????????????????????????????????????????????????????????????????????????????????????????????????????????????????????????????????????????????????????????????????????????????????????????????????????????????????????????????????????????????????????????????????????????????????????????????????????????????????????????????????????????????????????????????????????????????????????????????????????????????????????????????
101_Nidulariaceae_Nidula_emodensis_FLAS_F_65780                       ?????????????????????????????????????????????????????????????????????????????????????????????????????????????????????????????????????????????????????????????????????????????????????????????????????????????????????????????????????????????????????????????????????????????????????????????????????????????????????????????????????????????????????????????????????????????????????????????????????????????????????????????????????????????????????????????????????????????????????????????????????????????????????????????????????????????????????????????????????????????????????????????????????????????????????????????????????????????????????????????????????????????????????????????????????????????????????????????????????????????????????????????????????????????????????????????????????????????????????????????????????????????????????????????????????????????????????????????????????????????????????????????????????????????????????????????????????????????????????????????????????????????????????????????????????????????????????????????????????????????????????????????????????????????????????????????????????????????????????????????????????????????????????????????????????????????????????????????????????????????????????GCCGTGGTACTGGTGAGTTCGAGGCTGGTATCTCCAAGGACGGCCAGACCCGCGAGCACGCCCTTCTCGCCTTCACCCTCGGTGTCCGTCAGCTCATCGTTGCCGTCAACAAGATGGACACCACCAAGTATAGTGGAGCGAGGACCGCTTCCA-GGAAATCGTCAAGGAGACCTCCACCTTCATCAAGAAAGTCGGTTACAACCCTAAGGCTGTCGCCTTTGTGCCCATTTCCGGCTGGCATGGTGACAACATGTTGGAGGAATCCCCCACATGACCTGGTACAAGGGCTGGACCAAGGAGACCAAGGGTGGTGTTGTCAAGGGCAAGACCCTCCTCGACGCCATCGATGCCATCGAGCCTCCCGTCCGCCCCTCCGAC?????????????????????????????????????????????????????????????????????????????????????????????????????????????????????????????????????????????????????????????????????????????????????????????????????????????????????????????????????????????????????????????????????????????????????????????????????????????????????????????????????????????????????????????????????????????????????????????????????????????????????????????????????????????????????????????????????????????????????????????????????????????????????????????????????????????????????????????????????????????????????????????????????????????????????????????????????????????????????????????????????????????????????????????????????????????????????????????????GCTG-ATGCTGGCTCCT-------TGGAGCA---TGTGCTCGC---------GATCTTTAATCTCT---CCACCTTTTGTGCACCTTTTGTA-GA--TCTATG--------TTTA----CATAC--CCTATAATAAAAAACC--TAGA---ATGTTTA----TATGG--GCC----TTT----GTGCCTATAAA-GAAAA------ATACAACTTTCAGCAACGGATCTCTTGGCTCTCGCATCGATGAAGAACGCAGCGAAATGCGATAAGTAATGTGAATTGCAGAATTCAGTGAATCATCGAATCTTTGAACGCACCTTGCGCCCCTTGG-TATTCCGAGGGGCATGCCTGTTTGAGTGTCATTAA-AT-TATC--AAC-CTCGAAA---------GCTTTCATT------------AGCTCGAGAGG----CTTGGAT-GT-GGG-GG------------TTGCAGGCCTTTTGTTA-----------GG------TCTTGCTCCTCTTAAAAGCATTAGC------GGA------ACCTTT-GTGGAACAG----CTA-TTGGTG-TGAT---------AA-TTATCTACGCC---------------------TTTGGTTTGTGAAG-------CGGTGTTCAGCT-TC-TAAC--GGTCCTTAAGCT---GGAC--AA-TCCCCTAGTAAC-TGCGAGT-GAAGCGG-GAAAAGCTCAAATTTAAAATCTGGTTGTC-TATATGGCAGTCCGAGTTGTAATCTAGAGAAGTG-CTACCCGCGCTGGA--CCGTGTACAAGTCTCCTGGAACGGAGCATCATAGAGGGTGAGAATCCCGTCTTTGACACGGACTGCCAGGGC-TATGTGG-TGCGCTCTCAACGAGTCGAGTTGTTTGGGAATGCAGCTCAAAATGGGTGGTAAATTCCATCTAAAGCTAAATATTGGCGAGAGACCGATAGCGAACAAGTACCGTGAGGGAAAGATGAAAAGAACTTTGGAAAGAGAGTTAAACAGTACGTGAAATTGCTGAAAGGGAAACGCTTGAAGTCAGTCGCGCTGGCCAGGGATCAA-----CTTTTGT-GTGGTGCACTTTC-TGG-T-CGGTGGGTCAGCATCAGTTTTGGTTGCTGG-ATAAAGGCCTTGGGAATGTGGCATC--T-TCG--GATGTGTTATAG-CCCTTGGTTGTATACAGTGGCTGGGATTGAGGAACTCAGCACG-CCGC---AA-GGCCGGGC-TA------TTAGCCACG--TACG-TGCTTGGGAT-GCTGGCATAATGGCTTTAATCGACCCGTCTTGAAACACGGACCAAGGAGTCTAACATG-CCTGCGAGTATTTGGGTGG-AAAACCCGAGTGCGCAATGAAAGTGAAA-GTTGAGATCCCTGTCG--TGGGGAGC-ATCGACGCCCGGACCTGAGG-CTTGCTGACGGTTCTGCGGTAG-AGCATGTA-TGTTGGGACCCGAAAGATGGTGAACTATGCCTGAATAGGGTGAAGCCAGA-GGAAACTCTGGTGGAGGCTCGTAG-CGATTCT--------------------------------------------------------?????????????????????????????????????????????????????????????????????????????????????????????????????????????????????????????????????????????????????????????????????????????????????????????????????????????????????????????????????????????????????????????????????????????????????????????????????????????????????????????????????????????????????????????????????????????????????????????????????????????????????????????????????????????????????????????????????????????????????????????????????????????????????????????????????????????????????????????????????????????????????????????????????????????????????????????????????????????????????????????????????????????????????????????????????????????????????????????????????????????????????????????????????????????????????????????????????????????????????????????????????????????????????????????????????????????????????????????????????????????????????????????????????????????????????????????????????????????????????????????????????????????????????????????????????????????????????????????????????????????????????
102_Nidulariaceae_Nidularia_pulvinata_FLAS_F_66545                    ?????????????????????????????????????????????????????????????????????????????????????????????????????????????????????????????????????????????????????????????????????????????????????????????????????????????????????????????????????????????????????????????????????????????????????????????????????????????????????????????????????????????????????????????????????????????????????????????????????????????????????????????????????????????????????????????????????????????????????????????????????????????????????????????????????????????????????????????????????????????????????????????????????????????????????????????????????????????????????????????????????????????????????????????????????????????????????????????????????????????????????????????????????????????????????????????????????????????????????????????????????????????????????????????????????????????????????????????????????????????????????????????????????????????????????????????????????????????????????????????????????????????????????????????????????????????????????????????????????????????????????????????????????????????????????????????????????????????????????????????????????????????????????????????????????????????????????????????????????????????????????-------------TAGGATCTGTGCTAAAATC------------------------------------------------------------------------------------------------TCTAATGGAGCGAGGACCGCTTCCA-GGAAATTGTCAAGGAAACCTCCACCTTCATCAAGAAGGTCGGTTACAACCCCAAGGCTGTCGCCTTCGTGCCCATTTCCGGCTGGCACGGTGACAACATGTTGGAGGAGTCCCCCACATGCCCTGGTACAAGGGCTGGACTAAGGAGACCAAGGGTGGTGTTGTCAAGGGCAAGACCCTCCTCGACGCCATCGATGCCATCGAGCCTCCCGTCCGCCCCTCCGAC---------------------AGT------------------GTCTTGCTTTGATGGCTTGTATATCTG-TCGGCTCTTATTCCGCTCCTGTTATCGAATTCTTAGAAGAGTGGGGCTTGGAATCTCTTGAAGAAAATGCTCACTCATCCACTCCGTGCACAAAAGTATTTGTCAACGGTGTATGGATGGGTGTGCATCGTGATCCCGCCAACTTGGTGAAGACAATCAAGAAGCTACGGAGAAAAGATGATATCAGTCCTGAGGTTTCTGTCGTCCGCGATATCCGAGAAAAGGAGTTGCGTCTTTACACGGATGCTGGACGTGTTTGTCGCCCACTGTTCATTGTCGAGAACCAACAGCTTATGCTGCAGAAGAAGCATGTTCGTTGGCTTTCTAACGGTCAAAGTGACGATGGCGAGGAATTCAAATGGGAGCACTTGGTTAAGAGCGGAATCGTGGAACTGCTGGATGCTGAAGAAGAGGAGACAGTCATGATATCCATGACCCCGGAGGATCTGGAGATTTCCCGACT--TCGTGCAAGCGGAGTCGATCCAGAGACGAA---CGAAGG---TGACTTCGATCCAGCTGCCCGACTGAAAGCCGCTACTCGTGCTACTACATGGACTCATTGCGAGATTCATCCCAGTATGATTCTTGGCATTTGCGCAAGTATCATTCCTTTCCCAGATCATAACCAGG---------------------------------------------------------------------------------------------AG--TCTATG--------TTTA----CATAC--CCTATAATGAAAAACC--TAGA---ATGTCTA----TGTGG--GCC----TTT----GTGCCTATAAA-GAAAA------ATACAACTTTCAGCAACGGATCTCTTGGCTCTCGCATCGATGAAGAACGCAGCGAAATGCGATAAGTAATGTGAATTGCAGAATTCAGTGAATCATCGAATCTTTGAACGCACCTTGCGCCCCTTGG-TATTCCGAGGGGCATGCCTGTTTGAGTGTCATTAA-AT-TATC--AAC-CTCAAAA---------GCTTTCATT------------AGCTTGAGAGG----CTTGGAT-GT-GGG-GG------------TTGCAGGCNTTTTGTTA-----------GG------TC-TGCTCCTCTTAAATGCATTAGC------GTG-----AACCTTT-GTGGAACAG----CTA-TTGGTG-TGAT---------AA-TTATCTACGCC---------------------TTTGGTTTGTGAAG------CNAGTGTTCAGCT-TC-TAAC--GGTCNCTTAAGCT--GGACNAAT-TCCCCTAGTAAC-TGCGAGT-GAAGCGG-GAAAAGCTCAAATTTAAAATCTGGCTGTCTATNNNGGCAGTCCGAGTTGTAATCTAGAGAAGTG-CTACCCGCGCTGGA--CCGTGTACAAGTCTCCTGGAACGGAGCATCATAGAGGGTGAGAATCCCGTCTTTGACACGGACTGCCAGGGC-TATGTGG-TGCGCTCTCAACGAGTCGAGTTGTTTGGGAATGCAGCTCAAAATGGGTGGTAAATTCCATCTAAAGCTAAATATAGGCGAGAGACCGATAGCGAACAAGTACCGTGAGGGAAAGATGAAAAGAACTTTGGAAAGAGAGTTAAACAGTACGTGAAATTGCTGAAAGGGAAACGCTTGAAGTCAGTCGCGCTGGCCAGGGATCAA-----CTTTTGT-GAGGCGCACTTTC-TGG-T-CGGTGGGTCAGCATCAGTTTTGGTTGCTGG-ATAAAGGCCTTGGGAATGTGGCATC--T-TCG--GATGTGTTATAG-CCCTTGGTTGGATACAGTGGCTGGGATTGAGGAACTCAGCACG-CCGC---AA-GGCCGGGC-TT-T----TA-GCCACG--TACG-TGCTTGGGAT-GCTGGCATAATGGCTTTAATCGACCCGTCTTGAAACACGGACCAAGGAGTCTAACATG-CCTGCGAGTATTTGGGTGG-AAAACCCGAGTGCGCAATGAAAGTGAAA-GTTGAGATCCCTGTCG--TGGGGAGC-ATCGACGCCCGGACCTGAGG-CTTGCTGACGGTTCTGCGGTAG-AGCATGTA-TGTTGGGACCCGAAAGATGGTGAACTATGCCTGAATAGGGTGAAGCCAGA-GGAAACTCTGGTGGAGGCTCGTAG-CGA------------------------------------------------------------?????????????????????????????????????????????????????????????????????????????????????????????????????????????????????????????????????????????????????????????????????????????????????????????????????????????????????????????????????????????????????????????????????????????????????????????????????????????????????????????????????????????????????????????????????????????????????????????????????????????????????????????????????????????????????????????????????????????????????????????????????????????????????????????????????????????????????????????????????????????????????????????????????????????????????????????????????????????????????????????????????????????????????????????????????????????????????????????????????????????????????????????????????????????????????????????????????????????????????????????????????????????????????????????????????????????????????????????????????????????????????????????????????????????????????????????????????????????????????????????????????????????????????????????????????????????????????????????????????????????????????
103_Psathyrellaceae_Coprinellus_curtus__SZMC_NL_2339                  ?????????????????????????????????????????????????????????????????????????????????????????????????????????????????????????????????????????????????????????????????????????????????????????????????????????????????????????????????????????????????????????????????????????????????????????????????????????????????????????????????????????????????????????????????????????????????????????????????????????????????????????????????????????????????????????????????????????????????????????????????????????????????????????????????????????????????????????????????????????????????????????????????????????????????????????????????????????????????????????????????????????????????????????????????????????????????????????????????????????????????????????????????????????????????????????????????????????????????????????????????????????????????????????????????????????????????????????????????????????????????????????????????????????????????????????????????????????????????????????????????????????????????????????????????????????????????????????????????????????????????????????????????????????????????????????????????????????????????????????????????????????????????????????????????????????????????????????????????????????????????????GCCGTGGTACTGGTGAGTTCGAGGCTGGTATCTCCAAGGATGGCCAGACTCGCGAGCACGCCCTCCTCGCATTCACCCTCGGTGTCCGTCAGCTCATCGTCGCTGTCAACAAGATGGACACCACCAAGCATAGTGGTCTGAGGATCGTTTCAA-CGAGATCGTCAAGGAGACCTCCAACTTCATCAAGAAGGTTGGTTACAACCCCAAGGCTGTTGCCTTCGTCCCCATCTCCGGATGGCACGGTGACAACATGTTGGAGGAGTCCACCACATGCCCTGGTACAAGGGTTGGTCCCGTGAGGGCAAGACCGGTACCCTCAAGGGTAAGACCCTCCTTGACGCCATCGACGCCATCGAGCCCCCCGTCCGTCCCTCCGAC?????????????????????????????????????????????????????????????????????????????????????????????????????????????????????????????????????????????????????????????????????????????????????????????????????????????????????????????????????????????????????????????????????????????????????????????????????????????????????????????????????????????????????????????????????????????????????????????????????????????????????????????????????????????????????????????????????????????????????????????????????????????????????????????????????????????????????????????????????????????????????????????????????????????????????????????????????????????????????????????????????????????????????????????????????????????????????????????????GTTG-TAGCTGCCTCC--TC----GGAGGAA---TGTGCACGC----------CATTTTTATCTTT---CCACC---TGTGCACCGACTGTA-GG-CTCTACG---------TCA----CAAAC--CCCAAT--AGTATGAT-ATAGA---ATGTAGTC---AATGG--GCT------------TGCCTAT-----AAAA--CACTATACAACTTTTAGCAACGGATCTCTTGGCTCTCGCATCGATGAAGAACGCAGCGAAATGCGATAAGTAATGTGAATTGCAGAATTCAGTGAATCATCGAATCTTTGAACGCACCTTGCGCTCCTTGG-TATTCCGAGGAGCATGCCTGTTTGAGTGTCATTAA-AT-TCTC--AAC-C-TCACC---------AGTTTTCTG-----AACTGTGTCGA-----GG----CTTGGAT-GT-GGG-GG---------TTTGTGCAGGCTGCCTCAGCGC---------GG------TC-TGCTCCCCTGAAATGTATTAGC------GAG------TTCATA-CTGAGCTCCGT--CTA-TTGGTG-TGAT---------AA-TTATCTACGCC------GTTGGT--------------------------CGGGTTCAGACTTGCT-TC-TAAC--CGTCC----------GCAT--GG----------------------------------------------------------------TGGCCGTCCGAGTTGTAATCTAGAGAAGTG-TTACCCGCGTCGGA--CCGTGTACAAGTCTCCTGGAATGGAGCGTCATAGAGGGTGAGAATCCCGTCTTTGACACGGACTACCGAGGC-TTTGTGG---TGCTCTCAAAGAGTCGAGTTGTTTGGGAATGCAGCTCAAAATGGGTGGTAAATTCCATCTAAAGCTAAATATTGGCGAGAGACCGATAGCGAACAAGTACCGTGAGGGAAAGATGAAAAGAACTTTGGAAAGAGAGTTAAACAGTACGTGAAATTGCTAAAAGGGAAACGCTTGAAGTCAGTCGCGTTGTCCGGGAATCAG-----CTTCTGG-TTGGTGTACTTCC-TGG-T-TGACGGGCCAGCATCAGTTTTGACCGGTGG-AAAAAGTTCGAGGGAAGGTGGCACC--T-TCG--GGTGTGTTATAG-CCCTCGTTCGTATACATCGGTTGGGACTGAGGAACTCAGCACG-CCGC---AA-GGCCGGGA-TT------CG-TCCACG--TTCG-TGCTTAGGAT-GCTGGCATAATGGCTTTAATCGACCCGTCTTGAAACACGGACCAAGGAGTCTAACATG-CCTGCGAGTGTTTGGGTGG-AAAACCCGAGCGCGTAATGAAAGTGAAA-GTTGAGATCCCTGTCA--TGGGGAGC-ATCGACGCCCGGACCAGACG-TTTTCTGACGGTTCTGCGGTAG-AGCATGTA-TGTTGGGACCCGAAAGATGGTGAACTATGCCTGAATAGGGTGAAGCCAGA-GGAAACTCTGGTGGAGGCTCGTAG-C--------------------------------------------------------------?????????????????????????????????????????????????????????????????????????????????????????????????????????????????????????????????????????????????????????????????????????????????????????????????????????????????????????????????????????????????????????????????????????????????????????????????????????????????????????????????????????????????????????????????????????????????????????????????????????????????????????????????????????????????????????????????????????????????????????????????????????????????????????????????????????????????????????????????????????????????????????????????????????????????????????????????????????????????????????????????????????????????????????????????????????????????????????????????????????????????????????????????????????????????????????????????????????????????????????????????????????????????????????????????????????????????????????????????????????????????????????????????????????????????????????????????????????????????????????????????????????????????????????????????????????????????????????????????????????????????????
104_Psathyrellaceae_Coprinopsis_atramentaria_PBM_992                  ?????????????????????????????????????????????????????????????????????????????????????????????????????????????????????????????????????????????????????????????????????????????????????????????????????????????????????????????????????????????????????????????????????????????????????????????????????????????????????????????????????????????????????????????????????????????????????????????????????????????????????????????????????????????????????????????????????????????????????????????????????????????????????????????????????????????????????????????????????????????????????????????????????????????????????????????????????????????????????????????????????????????????????????????????????????????????????????????????????????????????????????????????????????????????????????????????????????????????????????????????????????????????????????????????????????????????????????????????????????????????????????????????????????????????????????????????????????????????????????????????????????????????????????????????????????????????????????????????????????????????????????????????????????????????????????????????????????????????????????????????????????????????????????????????????????????????????????????????????????????????????????????????????????????????????????????????????????????????????????????????????????????????????????????????????????????????????????????????????????????????????????????????????????????????????????????????????????????????????????????????????????????????????????????????????????????????????????????????????????????????????????????????????????????????????????????????????????????????????????????????????????????????????????????????????????????????????????????????????????????????????????????????????????????????????????????????????????????????????????????????????????????????????????????????????????????????????????????????????????????????????????????????????????????????????????????????????????????????????????????????????????????????????????????????????????????????????????????????????????????????????????????????????????????????????????????????????????????????????????????????????????????????????????????????????????????????????????????????????????????????????????????????????????????????????????????????????????????????????????????????????????????????????????????????????????????????GTTG-TAGCTGGCYCTC-------CGGGGCA--ATGTGCACAC----------CACCTTTATCTTT---CCACC---TGTGCACACACTGTA-GT-GTCTATG----ATCTCTCA----TACAC--CCCAAA--AGAATGTA-ATGGA---ATGTCATC---ACAAG--GCC----CTT----GTGCCTAT----ATAAA--TTT-ATACAACTTTCAGCAACGGATCTCTTGGCTCTCGCATCGATGAAGAACGCAGCGAAATGCGATAAGTAATGTGAATTGCAGAATTCAGTGAATCATCGAATCTTTGAACGCACCTTGCGCTCCTTGG-TATTCCGAGGAGCATGCCTGTTTGAGTGTCATTAA-AT-TCTC--AAC-C-TCACC---------AATTTTGTC-ATGAAGTTGTGTGTA-----GG----CTTGGAG-GT-GGG-GG---------TTTTTGCAGGTCCACAATATGGT--------GG------TC-TGCTCCTCTGAAATGTATTAGC------GGG----------TT-AGGCCCCTAAT--CTA-TTGGTG-TGAT---------AA-CTATCTACTCC------GTGGATTGGGTTTTGGCT--TATCCATAG------------ACCTGCT-CC-AAAC--CGTCCTTCTCT----GGAC--AATTCCCCTAGTAAC-TGCGAGT-GAAGCGG-GAAAAGCTCAAATTTAAAATCTGGCGGTC---TTTGGCCGTCCGAGTTGTAATCTAGAGAAGTG-TTACCCGCGCCGGA--CCGTGTATAAGTCTCCTGGAATGGAGCGTCATAGAGGGTGAGAATCCCGTCTTTGACACGGACTCCCGGGGCATTTGTGG-TGCGCTCTCAAAGAGTCGAGTTGTTTGGGAATGCAGCTCAAAATGGGTGGTAAATTCCATCTAAAGCTAAATATTGGCGAGAGACCGATAGCGAACAAGTACCGTGAGGGAAAGATGAAAAGAACTTTGGAAAGAGAGTTAAACAGTACGTGAAATTGCTGAAAGGGAAACGCTTGAAGTCAGTCGCGTTGGCCGGAAATCAA-----CTTCTGC-TGGGTGTACTTTC-TGG-TCTGACGGGCCAGCATCAGTTTTGACCGGTGG-AGAAAGTTCAAGGGAATGTGGCATC--T-CTG--GATGTGTTATAG-CCCTTGATCGTATACATCGGTTGGGACTGAGGAATTCAGCACG-CCGA---AA-GGCCGGGT-GA------ATAACCACG--TTCG-TGCTTAGGAT-GCTGGCATAATGGCTTTAATCGACCCGTCTTGAAACACGGACCAAGGAGTCTAACATG-CCTGCGAGTGTTTGGGTGG-AAAACCCGAGCGCGTAATGAAAGTGAAA-GTTGGGATCCTTGTCA--TGGGGAGC-ACCGACGCCCGGACCAGAAG-TTTACGGACGGATCCGCGGTAA-AGCATGTA-TGTTGGGACCCGAAAGATGGTGAACTATGCCTGAATAGGGTGAAGCCAGA-GGAAACTCTGGTGGAGGCTCGTAG-CGATTCTGACGTGCAAATCGATCGTC-AAATTTGGGTATA-GGGGCGAAAGACTAATCGAACCTTTGTACTGTGAAACTGCGAATGGCTCATTAAATCAGTTATAGTTTATTTGATGGTATCTTACTACATGGATAACTGTGGTAATTCTAGAGCTAATACATGCAATCAA-GCCCCGACTTCCGGAAGGGGTGTATTTATTAGATAAAAAACCAACGCGGCTCGCC-GCTCCCTTGGTGATTCATAATAACTTCTCGAATC-GCATGGCCTTGTGCCGGCGATGCTTCATTCAAATATCTGCCCTATCAACTTTCGATGGTAGGATAGAGGCCTACCATGGTTTCAACGGGTAAC-GGGGAATAAGGGTTCGATTCCGGAGAGGGAGCCTGAGAAACGGCTACCACATCCAAGGAAGGCAGCAGGCGCGCAAATTACCCAATCCCGACACGGGGAGGTAGTGACAATAAATAACAATATAGGGCTCTTTTGGGTCTTATAATTGGAATGAGTACAATTTAAATCCCTTAACGAGGAACAATTGGAGGGCAAGTCTGGTGCCAGCAGCCGCGGTAATTCCAGCTCCAATAGCGTATATTAAAGTTGTTGCAGTTAAAAAGCTCGTAGTTGAACTTCAGACCTGGCTGGGCGGTCCG-CCTAACGGCGTGTACTGTCTGGCTGGGCCTTACCTCTTGGTGAGCCGGCGTGCCCTTTATTGGTGTGCGTCGGGGAACCAGGACTTTTACCTTGAGAAAATTAGAGTGTTCAAAGCAGGCCTGTGCCCGAATACATTAGCATGGAATAATAAAATAGGACGTGC-GGTTCTATTTTGTTGGTTTCTAGAGTCGCCGTAATGATTAATAGGGATAGTTGGGGGCATTGGTATTGAGTCGCTAGAGGTGAAATTCTTGGATTGACTCAAGACCGACTATTGCGAAAGCATTTGCCAAGGATGTTTTCATTAATCAAGAACGAAGGTTAGGGGATCGAAAACGATCAGATACCGTTGTAGTCTTAACAGTAAACTATGCCGACTAGGGATCGGGCG-ACCTCAATTTTGATGTGTCGCTCGGCACCTTACGAGAAATCAAAGTCTTTGGGTTCT
105_Psathyrellaceae_Cystoagaricus_strobilomyces__30_V_1997            ?????????????????????????????????????????????????????????????????????????????????????????????????????????????????????????????????????????????????????????????????????????????????????????????????????????????????????????????????????????????????????????????????????????????????????????????????????????????????????????????????????????????????????????????????????????????????????????????????????????????????????????????????????????????????????????????????????????????????????????????????????????????????????????????????????????????????????????????????????????????????????????????????????????????????????????????????????????????????????????????????????????????????????????????????????????????????????????????????????????????????????????????????????????????????????????????????????????????????????????????????????????????????????????????????????????????????????????????????????????????????????????????????????????????????????????????????????????????????????????????????????????????????????????????????????????????????????????????????????????????????????????????????????????????????????????????????????????????????????????????????????????????????????????????????????????????????????????????????????????????????????????????????????????????????????????????????????????????????????????????????????????????????????????????????????????????????????????????????????????????????????????????????????????????????????????????????????????????????????????????????????????????????????????????????????????????????????????????????????????????????????????????????????????????????????????????????????????????????????????????????????????????????????????????????????????????????????????????????????????????????????????????????????????????????????????????????????????????????????????????????????????????????????????????????????????????????????????????????????????????????????????????????????????????????????????????????????????????????????????????????????????????????????????????????????????????????????????????????????????????????????????????????????????????????????????????????????????????????????????????????????????????????????????????????????????????????????????????????????????????????????????????????????????????????????????????????????????????????????????????????????????????????????????????????????????????????TCTG-TTGCTGGCTCTT-------AGGAGCA---TGTGCACGT----------CATTTTTAATACATTTCCACC---TGTGCACTACATGTA-GA--TCTATG----TCTTTTAA----CATAC--CCCAAA--CGAATGTC--TAGA---GTGTAGT----CAAGG--CTT----TTA----CAGCCTAT-----AAAC--TATTATACAACTTTCAGCAACGGATCTCTTGGCTCTCGCATCGATGAAGAACGCAGCGAAATGCGATAAGTAATGTGAATTGCAGAATTCAGTGAATCATCGAATCTTTGAACGCACCTTGCGCTCCTTGG-TATTCCGAGGAGCATGCCTGTTTGAGTGTCATTAA-AT-TCTC--AAC-C-TCATT---------AGTTTTATC--------ACAAAGCTAGTAAGG----CTTGGATTAT-GGA-GG---------TTTTTGCCGGTCGCACTCGTTGT--------AA------TC-AGCTCCTCTGAAACGCATTAGC------AAG----------TT-GACGACTTG-T--TTC-TTGATG-TGAT---------AA-TTATCTACATC------ATGAAC--------------GGTTTAAAG-------------CTCGCT--CATAACCTCGTCTGTAT------AGAC--GGTTCCCTTAGTAAC-TGCGAGT-GAAGCGG-GAAAAGCTCAAATTTAAAATCTGGCGGTC---TTTGGCCGTCCGAGTTGTAATCTAGAGAAGTG-TTACCCGCGTTGGA--CCGTGTATAAGTCTCCTGGAATGGAGCGTCATAGAGGGTGAGAATCCCGTCTTTGACACGGACTCCCAAGGC-TTTGTGG-TGCGCTCTCAAAGAGTCGAGTTGTTTGGGAATGCAGCTCAAAATGGGTGGTAAATTCCATCTAAAGCTAAATATTGGCGAGAGACCGATAGCGAACAAGTACCGTGAGGGAAAGATGAAAAGAACTTTGGAAAGAGAGTTAAACAGTACGTGAAATTGCTGAAAGGGAAACGCTTGAAGTCAGTCGCGTTGGCTGGAAATCAA-----CTTTTGC-TGGGCGTACTTTC-TAG-T-TGACGGGTCAGCATCAGTTTTGACTGGTAG-AGAAAGGCTAGGGGAATGTGGCATC--T-TCG--GATGTGTTATAG-CCCTTGGTCGTATATGCCAGTTGGGACTGAGGAACTCAGCACG-CCGA---AA-GGCCGGGT-CT-T----TG-ACCACG--TTCG-TGCTTAGGAT-GCTGGCATAATGGCTTTAATCGACCCGTCTTGAAACACNNNNNNNNNNNNNNNNNNTG-CCTGCCATTGTTTGGGTGG-AAAACCCGAGCGCGTAATGAAAGTGAAA-GTTGAGATCCTTGTCA--TGGGGAGC-ATCGACGCCCGGACCTGAAG-TTTTCTGACGGATCTGCGGTAG-AGCATGTA-TGTTGGGACCCGAAAGATGGTGAACTATGCCTGAATAGGGTGAAGCCAGA-GGAAACTCTGGTGGAGGCTCGTAG-CGATTCTGACGTGCAAATCGATCGTC-AAATTTGGGTATA-GGGGCGAAAGACTAATCGAACC?????????????????????????????????????????????????????????????????????????????????????????????????????????????????????????????????????????????????????????????????????????????????????????????????????????????????????????????????????????????????????????????????????????????????????????????????????????????????????????????????????????????????????????????????????????????????????????????????????????????????????????????????????????????????????????????????????????????????????????????????????????????????????????????????????????????????????????????????????????????????????????????????????????????????????????????????????????????????????????????????????????????????????????????????????????????????????????????????????????????????????????????????????????????????????????????????????????????????????????????????????????????????????????????????????????????????????????????????????????????????????????????????????????????????????????????????????????????????????????????????????????????????????????????????????????????????????????????????????????????????????
106_Psathyrellaceae_Lacrymaria_lacrymabunda_AFTOL_ID_478              ????????????????????????????????????????????????????????????????????????????????????????????????????????????????????????????????????????????????????????????????????????????????????????????????????????????????????????????????????????????????????????????????????????????????????????????????????????????????????????????????????????????????????????????????????????????????????????????????????????????????????????????????????????????????????????????????????????????????????????????????????????????????????????????????????????????????????????????????????????????????????????????????????????????????????????????????????????????????????????????????????????????????????????????????????????????????????????????????????????????????????????????????????????????????????????????????????????????????????????????????????????????????????????????????????????????????????????????????????????????????????????????????????????????????????????????????????????????????????????????????????????????????????????????????????????????????????????????????????????????????????????????????????????????????????????????????????????????????????????????????????????????????????????????????????????????????????????????????????????????????????????????????????????????????????????????????????????????????????????????????????????????????????????????????????????????????????????????????????????????????????????????????????????????????????????????????????????????????????????????????????????????????????????????????????????????????????????????????????????????????????????????????????????????????????????????????????????????????GCAGAAACTCCAGAAGGGCA-GGCTTGCGGTCTGGTCAAGA-ACTTGGCGTTGATGTCGTGTATTTCCG-TGGGTTCATACTCCGCGCCCGTCATCGAGTTCTTGGAAGAGTGGGGWCTGGAGTCATTGGAAGAGAACGCCCATTCCTCGACGCCGTGCACGAAGGTATTCGTCAAYGGTGTATGGATGGGTGTACATCGGGACCCCGCAAACTTGGTCAAGACCATCAAAAAGCTGCGGMGAAAGGATGAYATCAGYCCAGAAGTGTCCGTTGTCCGYGATATTCGAGAAAGAGAGTTGCGGCTGTATACGGACGCCGGCCGTGTCTGTCGCCCTCTCTTCATTGTGGAGAACCAACAATTGGTTTTGCAGAAGAAGCACGTTAGATGGTTGGCCAACCATGAAAACGACGAGGGAGAGGAATTCAAATGGGAGAGCCTAGTSAAGTCGGGCGTTGTGGAATTGCTTGAYGCAGAGGAGGAGGAAACCGTTATGATCTGTATGACTCCGGAAGACCTTGAAGTTTCACGTCG--GCAGGAAGAGGGCACTGATACTCAAGAGCC---TGAGGC---AGAGTTCGATCCAGCCGCGCGACTCAAGGCCGGAACACATGCTCATACCTGGACGCATTGCGAAATCCATCCTAGTATGATCCTTGGAATTTGCGCCAGCATCATC----------------------GTTG-TAGCTGGCTCCT-------AGGAGCA---TGTGCACGC----------TACTTTTATCTTT---CCACC---TGTGCACCCATTGTA-GG--TCTATG----TTTTCTTA----CATAC--CCCAAT--TGAATGTT-ACCGA---ATGTTATC---AATGG--GCW-----TA-----CGCCTAT-----AAAA--CACAATACAACTTTCAGCAACGGATCTCTTGGCTCTCGCATCGATGAAGAACGCAGCGAAATGCGATAAGTAATGTGAATTGCAGAATTCAGTGAATCATCGAATCTTTGAACGCACCTTGCGCTCCTTGG-TATTCCGAGGAGCATGCCTGTTTGAGTGTCATTAA-AT-TCTC--AAC-T-TCACC---------AACTTTGTT-----------GTTGA-----AG----CTTGGAT-GT-GGG-GG----------TTTTGCAGGTCTGCCTTARTTGTGT-----GG------TC-TGCTCTCCTGAAATATATTAGC------GGG--TTGGCTTCCC-----------T--CTA-TCAGTG-TGAT---------AA-TTATCTACGCT------GTGGAT-------GGGTTTGGCTTTCAGA-------------CCAGCT-TC-TAAT--CGTCCTTCTA-----GGAC--AATTCCCCTAGTAAC-TGCGAGT-GAAGCGG-GAAAAGCTCAAATTTAAAATCTGGTGGTC---TTTGGCCATCCGAGTTGTAATCTAGAGAAGTG-TTACCCGCGCCGGA--CCGTGTATAAGTCTCCTGGAATGGAGCGTCATAGAGGGTGAGAATCCCGTCTTTGACACGGACTACCGGGGCTTTTGTGG-TGCGCTCTCAAAGAGTCGAGTTGTTTGGGAATGCAGCTCAAAATGGGTGGTAAATTCCATCTAAAGCTAAATATTGGCGAGAGACCGATAGCGAACAAGTACCGTGAGGGAAAGATGAAAAGAACTTTGGAAAGAGAGTTAAACAGTACGTGAAATTGCTGAAAGGGAAACGCTTGAAGTCAGTCGCGTTGGCTGGAAATCAA-----CTTTTGC-TGGGCGTACTTTC-TAG-T-TGACGGGCCAGCATCAGTTTTGACCGGTGG-AAAAAGTCTAGGGGAATGTGGCATC--T-TCG--GATGTGTTATAG-CCCTTGGTCGTATACATCGGTTGGGACTGAGGAACTCAGCACG-CCGC---AA-GGCCGGGTCAT------TG-ACCACG--TTCG-TGCTTAGGAT-GCTGGCATAATGGCTTTAATCGACCCGTCTTGAAACACGGACCAAGGAGTCTAACATG-CCTGCGAGTATTTGGGTGG-AAAACCCGAGTGCGTAATGAAAGTGATA-GTTGAGATCCCTGTCG--YGGGGAGC-ATCGACGCCCGGACCAGACG-TTCTCTGACGGCTCCGAGGTAG-AGCATGTA-TGTTGGGACCCGAAAGATGGTGAACTATGCCTGAATAGGGTGAAGCCAGA-GGAAACTCTGGTGGAGGCTCGTAG-CGATTCTGACGTGCAAATCGATCGTC-GAATTTGGGTATA-GGGGCGAAAGACTAATCGAACCTTTGTACTGTGAAACTGCGAATGGCTCATTAAATCAGTTATAGTTTATTTGATGGTATCTTGCTACATGGATAACTGTGGTAATTCTAGAGCTAATACATGCAATCAA-GCCCCGACTTCCGGAAGGGGTGTATTTATTAGATAAAAAACCAACGCGGCTCGCC-GCTCCCTTGGTGATTCATAATAACTTCTCGAATC-GCATGGCCTTGTGCCGGCGATGCTTCATTCAAATATCTGCCCTATCAACTTTCGATGGTAGGATAGAGGCCTACCATGGTTTCAACGGGTAAC-GGGGAATAAGGGTTCGATTCCGGAGAGGGAGCCTGAGAAACGGCTACCACATCCAAGGAAGGCAGCAGGCGCGCAAATTACCCAATCCCGACACGGGGAGGTAGTGACAATAAATAACAATATAGGGCTCTTTTGGGTCTTATAATTGGAATGAGTACAATTTAAATCCCTTAACGAGGAACAATTGGAGGGCAAGTCTGGTGCCAGCAGCCGCGGTAATTCCAGCTCCAATAGCGTATATTAAAGTTGTTGCAGTTAAAAAGCTCGTAGTTGAACTTCAGACCTGGCTGGGCGGTCCG-CTTAACGGCGTGTACTGTCTGGCTGGGCCTTACCTCTTGGTGAGCCGGTGTGCCCTTTATTGGTGTGCATCGGGGAACCAGGACTTTTACCTTGAGAAAATTAGAGTGTTCAAAGCAGGCCTGTGCCCGAATACATTAGCATGGAATAATAAAATAGGACGTGC-GGTTCTATTTTGTTGGTTTCTAGAGTCGCCGTAATGATTAATAGGGATAGTTGGGGGCATTGGTATTGAGTCGCTAGAGGTGAAATTCTTGGATTGACTCAAGACCGACTATTGCGAAAGCATTTGCCAAGGATGTTTTCATTAATCAAGAACGAAGGTTAGGGGATCGAAAACGATCAGATACCGTTGTAGTCTTAACAGTAAACTATGCCGACTAGGGATCGGGCG-ACCTCAATTTTTATGTGTCGCTCGGCACCTTACGAGAAATCAAAGTCTTTGGGTTCT
107_Psathyrellaceae_Parasola_conopilus_ZRL20151990                    ????????????????????????????????????????????????????????????????????????????????????????????????????????????????????????????????????????????????????????????????????????????????????????????????????????????????????????????????????????????????????????????????????????????????????????????????????????????????????????????????????????????????????????????????????????????????????????????????????????????????????????????????????????????????????????????????????????????????????????????????????????????????????????????????????????????????????????????????????????????????????????????????????????????????????????????????????????????????????????????????????????????????????????????????????????????????????????????????????????????????????????????????????????????????????????????????????????????????????????????????????????????????????????????????????????????????????????????????????????????????????????????????????????????????????????????????????????????????????????????????????????????????????????????????????????????????????????????????????????????????????????????????????????????????????????????????????????????????????????????????????????????????????????????????????????????????????????????????????????????????????????????????????????????????????????????????????????????????????????????????????????????????????????????????????????????????????????????????????????????????????????????????????????????????????????????????????????????????????????????????????????????????????????????????????????????????????????????????????????????????????????????????????????????????????????????????????????????????------------AAGGGGAGGAAGCTGCGGTCTCGTGTA---ACTTGGCTTT-ATGTCATGTATCTCCG-TTGGTTCATATTCTGCACCCGTTATCGAATTCTTGGAGGAGTGGGGATTGGAGTCGCTGGAAGAAAATGCTCATTCATCGACGCCATGCACGAAAGTCTTCGTCAACGGTGTATGGATGGGTGTCCATCGTGATCCTTTGAACTTGGTCAAGACTATCAAGAAGCTTAGGCGGAAGGATGACATCAGTCCTGAAGTCTCGGTTGTCCGTGATATTCGTGAACGCGAGCTGCGTCTTTACACTGACGCTGGCCGTGTCTGCCGACCCCTCTTCATTGTCGAGAATCATCGGTTAGCTTTGCAAAAGAAGCACGTCAGATGGCTTGCCAACCACTACGACGACGAAGGCCAACCGTACAAGTGGGAGAATCTGGTCAAGACCGGTATCGTTGAGCTGTTGGATGCCGAGGAAGAGGAGACTGTTATGATTTCCATGACCCCCGAAGACCTCGAAATTTCCCGTCGAAGCATCGAAGAGG-----ACGGTCAGCCAGAGCAGGAACAAGATACATTCGACCCTGCAGCACGCTTAAAGGCCGGAACGCACGCTCATACTTGGACACATTGTGAAATTCATCCTAGCATGATTCTTGGTATCTGTGCTAGTATCATTCCATTCAACGATCACAATCAGGGTTG-TTGCTGGCTTCT-------AGGAGCA---TGTGCACAC----------CACCTTTATCTTT---CCACC---TGTGCACACTTTGTA-GG--TCTATG----TTTATTAA----CACAC-CCCTAT---CGAATGT--ATAAAAGAATGTTGATTTCAAAGG--GCT-----------CTGCCCATATA-GAAAC--TCA-ATACAACTTTCAGCAACGGATCTCTTGGCTCTCGCATCGATGAAGAACGCAGCGAAATGCGATAAGTAATGTGAATTGCAGAATTCAGTGAATCATCGAATCTTTGAACGCACCTTGCGCTCCTTGG-TATTCCGAGGAGCATGCCTGTTTGAGTGTCATTAA-AT-TCTC--AAC-C-TCATC---------TAGTTTTTT-------CTGGGTGAT-----GG----CTTGGAC-TT-GGG-GG----------TTTTGCAGGCCTTTCTTA------------GG------TC-TGCTCCCTTGAAATGAATTAGC------GGG---TCTTCCCCT-CCATTCCCC--------TCGGTG-TGAT---------AA-CTATCTACGCC------TTGGTGTTGG---AGATC-----------------TATGGGACCAGCT-TA-CAAC--CGTCCGCAA------GGAC--AATTCCCCTAGTAAC-TGCGAGT-GAAGAGG-GAAAAGCTCAAATTTAAAATCTGGCGGCA---TTTCGCCGTCCGAGTTGTAATCTAGAGAAGTG-TTACCCGCGCCGGA--CCGTGTATAAGTCTCCTGGAATGGAGCGTCATAGAGGGTGAGAATCCCGTCTTCGACACGGATCCCCGGGGC-TTTGTGG-TGCGCTCTCAACGAGTCGAGTTGTTTGGGAATGCAGCTCAAAATGGGTGGTAAATTCCATCTAAAGCTAAATATTGGCGAGAGACCGATAGCGAACAAGTACCGTGAGGGAAAGATGAAAAGAACTTTGGAAAGAGAGTTAAACAGTACGTGAAATTGCTGAAAGGGAAACGCTTGAAGTCAGTCGCGTCGTCTGGAAATCAA-----CTTTTGC-TGGGCGTACTTTC-CAG-T-TGACGGGCCAGCATCAGTTTTGACCGGTGG-AAAAAGTCCAAGGGAATGTGGCACC--T-TCG--GGTGTGTTATAG-CCTTTGGTCGTATACATCGATTGGGACTGAGGAACTCAGCACG-CCGA---AA-GGCCGGGT-CT-T----CGGACCACG--TTCG-TGCTTAGGAT-GCTGGCATAATGGCTTTAATCGACCCGTCTTGAAACACGGACCAAGGAGTCTAACATG-CCTGCGAGTGTTTGGGTGG-AAAACCCGAGCGCGTAATGAAAGTGAAA-GTTGAGATCCCTGTCG--CGGGGAGC-ATCGACGCCCGGACCAGACG-TTCTCTGACGGATCCGCGGTAG-AGCATGTA-TGTTGGGACCCGAAAGATGGTGAACTATGCCTGAATAGGGTGAAGCCAGA-GGAAACTCTGGTGGAGGCTCGTAG-CGATTCTGACGTGCAAATCGATCGTC-AAATTTGGGTATA-GGGGCGAAAGACTAATCGAACCTTTGTACTGTGAAACTGCGAATGGCTCATTAAATCAGTTATAGTTTATTTGATGGTATCTTGCTACATGGATAACTGTGGTAATTCTAGAGCTAATACATGCAATCAA-GCCCCGACTTCCGGAAGGGGTGTATTTATTAGATAAAAAACCAACGCGGCTCGCC-GCTCCCTTGGTGATTCATAATAACTTCTCGAATC-GCATGGCCTTGTGCCGGCGATGCTTCATTCAAATATCTGCCCTATCAACTTTCGATGGTAGGATAGAGGCCTACCATGGTTTCAACGGGTAAC-GGGGAATAAGGGTTCGATTCCGGAGAGGGAGCCTGAGAAACGGCTACCACATCCAAGGAAGGCAGCAGGCGCGCAAATTACCCAATCCCGACACGGGGAGGTAGTGACAATAAATAACAATATGGGGCTCTTTCGGGTCTCATAATTGGAATGAGTACAATTTAAATCCCTTAACGAGGAACAATTGGAGGGCAAGTCTGGTGCCAGCAGCCGCGGTAATTCCAGCTCCAATAGCGTATATTAAAGTTGTTGCAGTTAAAAAGCTCGTAGTTGAACTTCAGACCTGGCTGGGCGGTCCG-CTTAACGGCGTGTACTGTCTGGCTGGGCCTTACCTCTTGGTGAGCCGGCGTGCCCTTTATTGGTGTGCGTCGGGGAACCAGGACTTTTACCTTGAGAAAATTAGAGTGTTCAAAGCAGGCCTGTGCCCGAATACATTAGCATGGAATAATAAAATAGGACGTGC-GGTTCTATTTTGTTGGTTTCTAGAGTCGCCGTAATGATTAATAGGGATAGTTGGGGGCATTGGTATTGAGTCGCTAGAGGTGAAATTCTTGGATTGACTCAAGACCGACTATTGCGAAAGCATTTGCCAAGGATGTTTTCATTAATCAAGAACGAAGGTTAGGGGATCGAAAACGATCAGATACCGTTGTAGTCTTAACAGTAAACTATGCCGACTAGGGATCGGGCG-ACCTCAATTTTGATGTGTCGCTCGGCACCTTACGAGAAATCAAAGTCTTTGGGTTCT
108_Psathyrellaceae_Psathyrella_candolleana_ZRL20151400               AGGCTTTATTGTGAAGGTCAAGAAGATTTTGGAGTC-CATCTGTGTCAACTGTGGCAAGCTCAAAGCCGACATTGTGAGTAGCGTCTTCTTCTTTTCGTCTACTCGTTTCG-CA-CCCCACCATCCC-ATTTTCT-GGGGGCTCTCTCCACATACCATGGGGAAC-CCCGAACCCACACCACGC-TAG-ACCCTTGA-CAA-CGAGGGCGCTCTTCCAC-CTG--GCAGGGGA----ACACGGGCGCGCGTTTTCGGTCGCTTGACCGCCGCGCTC-ATCCCATCCAAACTGCT-CAG-GACCGGTTGGGCACGAGGTTGTG-GGTGAAAAGGGGGGCTGAACG---AGTGCGGAAAGTTGGAG--TTCTTCGTCCGCCGCAGGCTGTAAAGCAGTTTGGCT---GGCGCGTCGTTCATGGGTTCTGCACTTGGAGAGAC-TCGATGATGTTGTCTTTGCCCCCTTTTTTCGTTCGTAGATC-TAGATTGCTGACATT----TTCATTTCTTTTCTGATGTTCCGC--AGAACGACACGAC-CTTTGCGAACAAGATTCGTCATTG---CCGTGACCCTAAAACCCGGATGGCAGTCGTCTGGTCTCATTGCAAAACAAAGATGACGTGTGATGCAGATGACCCC---AAAGAAG-AAGGTGCTGACCCCGATGCCGAAGAG-CCCAAGAAGGGCCACGGGGGTTGCGGTCACCAGCAACCTGTCATCAGGAAAGAAGGCTTGAAAATGTTTGTCCAATACAAACGG---TCAAAGGATGATGACGATGTAGGTGTCAATCTCGTTACTTCCTACTGGTCCGTAACCCTTCTTTGCTCACCTA--------TCTATAGGAAATGAAG--TCCCTGCAACCCGA-TAAGCGTCTGATCAC--CCCGTCCGAAATCTCCCCGG--TGTTCAAAAAGAT-TTCGGA--TGCGGATCTTC---------------------------------------------------------------------------------------------------------------------------------------------------------------------------------------------------------------------------------------------------------GCTGTGGTACTGGTGAATTCGAAGCTGGTATCTCCAAGGATGGTCAGACTCGTGAACACGCTCTCCTTGCCTTCACCCTCGGTGTCCGTCAGCTCATCGTCGCGGTCAACAAGATGGACACCACCAAGTGCAGTGGTCTGAGGAGCGTTTCAC-TGAAATCGTCAAGGAAACCTCCAACTTCATCAAGAAGGTCGGTTATAACCCCAAGACTGTTGCCTTCGTGCCCATCTCCGGCTGGCACGGTGACAACATGTTGGAGGAGTCGAAGACATGACCTGGTACAAGGGCTGGACTCGTGAGGCCAAGGCTGGTGTCCTCAAGGGTAAGACCCTCCTCGACGCCATTGATGCCATCGAGCCCCCCGTCCGTCCCTCCGAC-----------------------GCTGCGGTCT-GTCAG---ATTTGGCCTTGATGTCCTGCATTTCCG-TTGGGTCTTACTCCGCCCCCGTTATCGAGTTCCTGGAAGAGTGGGGTTTGGAATCGCTGGAAGAAAATGCGCACTCATCCACGCCGTGCACGAAGGTATTCGTCAATGGTGTTTGGATGGGTGTCCATCGTGATCCCGCCAACTTGGTCAAGACCATCAAGAAGCTGCGCAGAAAGGACGATATCAGTCCGGAAGTGTCAGTTGTACGAGATATTAGGGAACGGGAACTCCGACTCTATACGGATGCTGGCCGAGTCTGTCGCCCACTTTTCATCGTCGAAAATCAACAGCTACTGTTGCAGAAGAAGCATATCAGGTGGCTAAGCGATGGAACGGACGAGGAAGGCAATGACTACAAATGGGAGAGCCTCATCAAGTCCGGTGTCATTGAAATGCTTGACGCCGAAGAAGAAGAGACGGTCATGATTTCGATGACTCCAGAGGATTTGGAGGTATCAAGGCG--GCAGTCGGAGGGTCTGACTC---AAGAACA---GGATGG---CGAGTTCGATCCTGCTGCCCGTCTTAAGGCAGGAACTCAGGCTCATACCTGGACGCATTGCGAGATTCATCCCAGTATGATTCTTGGTATTTGCGCTAGCATCATTCCGTTCCCCGACCACAATCAAGGTTG-TAGCTGGCTCCT-------AGGAGCA--TTGTGCACGC-------CATTCATATCATCTTT---CCACC---TGTGAACCATGTGTA-GG-TTCTATG-----TCTTTTA----CACAC--CCCATT--CGAATGAT-TTAGA---ATGTAGTC---AATGG--GCT----TTC----ATGCCTAT----AAAAA--ACT-ATACAACTTTCAGCAACGGATCTCTTGGCTCTCGCATCGATGAAGAACGCAGCGAAATGCGATAAGTAATGTGAATTGCAGAATTCAGTGAATCATCGAATCTTTGAACGCACCTTGCGCTCCTTGG-TATTCCGAGGAGCATGCCTGTTTGAGTGTCATTAA-AT-TCTC--AAC-C-TCACC---------AGTTTTGTA--ACGAGACAGGTGAA-----GG----CTTGGAT-GT-GGG-GG----------TTTTGCAGGCTGCCTCAGTGCT--------GG------TC-TGCTCCCCTGAAATGCATTAGC------GAG----CTCATATT-GAGCTTCCG-T--CTA-TTGGTG-TGAT---------AA-TTATCTACGCC--------------GT---GGATT--GGACTCATG-------------CTTGCT-TC-TAAC--CGTCCGAAA------GGAC--AATTCCCCTAGTAAC-TGCGAGT-GAAGCGG-GAAAAGCTCAAATTTAAAATCTGGTGGTC---TCTGGCCATCCGAGTTGTAATCTAGAGAAGTG-TTACCCGCGTCGGA--CCGTGTATAAGTCTCCTGGAATGGAGCGTCATAGAGGGTGAGAATCCCGTCTTTGACACGGACTACCGAGGC-TTTGTGG-TATGCTCTCAAAGAGTCGAGTTGTTTGGGAATGCAGCTCAAAATGGGTGGTAAATTCCATCTAAAGCTAAATATTGGCGAGAGACCGATAGCGAACAAGTACCGTGAGGGAAAGATGAAAAGAACTTTGGAAAGAGAGTTAAACAGTACGTGAAATTGCTGAAAGGGAAACGCTTGAAGTCAGTCGCGTTGGCCGGGAATCAG-----CTTTTGC-TTGGTGTACTTTC-TGG-T-TGACGGGCCAGCATCAGTTTTGACCGGTGG-AAAAAGTTCAGGGGAATGTGGCATC--T-TCG--GGTGTGTTATAG-CCCTTGTTCGTATACATCGGTTGGGACTGAGGAACTCAGCACG-CCGC---AA-GGCCGGGT-CT------TTGACCACG--TTCG-TGCTTAGGAT-GCTGGCATAATGGCTTTAATCGACCCGTCTTGAAACACGGACCAAGGAGTCTAACATG-CCTGCGAGTGTTTGGGTGG-AAAACCCGAGCGCGTAATGAAAGTGAAA-GTTGAGATCCTTGTCA--TGGGGAGC-ATCGACGCCCGGACCTGACG-TTTTCTGACGGCCCTGCGGTAG-AGCATGTA-TGTTGGGACCCGAAAGATGGTGAACTATGCCTGAATAGGGTGAAGCCAGA-GGAAACTCTGGTGGAGGCTCGTAG-CGATTCTGACGTGCAAATCGATCGTC-AAATTTGGGTATA-GGGGCGAAAGACTAATCGAACCTTTGTACTGTGAAACTGCGAATGGCTCATTAAATCAGTTATAGTTTATTTGATGGTATCTTGCTACATGGATAACTGTGGTAATTCTAGAGCTAATACATGCAATCAA-GCCCCGACTTCTGGGAGGGGTGTATTTATTAGATAAAAAACCAACGCGGCTCGCC-GCTCCCTTGGTGATTCATAATAACTTCTCGAATC-GCATGGCCTTGTGCCGGCGATGCTTCATTCAAATATCTGCCCTATCAACTTTCGATGGTAGGATAGAGGCCTACCATGGTTTCAACGGGTAAC-GGGGAATAAGGGTTCGATTCCGGAGAGGGAGCCTGAGAAACGGCTACCACATCCAAGGAAGGCAGCAGGCGCGCAAATTACCCAATCCCGACACGGGGAGGTAGTGACAATAAATAACAATGTAGGGCCCTTTCGGGTCTTACAATTGGAATGAGTACAATTTAAATCCCTTAACGAGGAACAATTGGAGGGCAAGTCTGGTGCCAGCAGCCGCGGTAATTCCAGCTCCAATAGCGTATATTAAAGTTGTTGCAGTTAAAAAGCTCGTAGTTGAACTTCAGACCTGGCTGGGCGGTCCG-CTTAACGGCGTGTACTGTCTGGCTGGGCCTTACCTCTTGGTGAGCCGGCGTGCCCTTTATTGGTGTGCGTCGGGGAACCAGGACTTTTACCTTGAGAAAATTAGAGTGTTCAAAGCAGGCCTATGCCCGAATACATTAGCATGGAATAATAAAATAGGACGTGC-GGTTCTATTTTGTTGGTTTCTAGAGTCGCCGTAATGATTAATAGGGATAGTTGGGGGCATTGGTATTGAGTCGCTAGAGGTGAAATTCTTGGATTGACTCAAGACCGACTATTGCGAAAGCATTTGCCAAGGATGTTTTCATTAATCAAGAACGAAGGTTAGGGGATCGAAAACGATTAGATACCGTTGTAGTCTTAACAGTAAACTATGCCGACTAGGGATCGGGCG-ACCTCAATTTTTATGTGTCGCTCGGCACCTTACGAGAAATCAAAGTCTTTGGGTTCT
10_Agaricaceae_Lepiota_cristata_ZRL20151133                           AGGTTTTATCGTAAAAGTGAAGAAGATTCTGGAGTGSTATTTGCGTGAATTGTGGAAAATTGAAAGCCGACATCGTGAGTCGCATCT-------TTCCTCTACTCGTTTCG-CA-CCCCACCATCCCAATTTTCT-GGGGGCTCTCTCCAC---CCATGGAGAAC-CCCAAGCCCGCACCACGC-TAG-TCCCTTGATCTATCGAGGGCGTTCTTCCAC-CTGTTGCGGGGGAG---CTAC-GGCGCGCGTTTTCGGTCGCTTGATCGCCGCGTCT-GTCCCATTACATCTGCA-CGGTGCTTGGTTGGACACGAGGTTGCG-GGTGAAATGGGGGGCTAAACGAGGAGTGCGAAAAGTTGGAG---AGGCTGGCCCTTCTCTGCTGTAACGCAGCGTGAGA---TGTGTGC--C-TTTGGCCATTGCGCAT---A-GGC-TCGTTG------GGAGTGGCCCCCT---TTGGTCGTAGACA--CTCATGCTGACGAT----CTGATTCACATATTGCTCTTGTTCTAAGTCGGATCCCAA-TTTCGCGGACAAAATTCGCCACAT---CCGTGAACCAAAAGCTCGCATGGCCGTCGTTTGGGCCCATTGCAAGACCAAGACAGTTTGTGAGCCTGATGATATC---AAGGAGG-AAGGTGCAGATCCGGACAGCGATGAA-CCCAAAAAGGGTCATGGTGGATGCGGTCATATCCAGCCACAGATCAGGAAGGAGGGTTTAAAGCTCTTCGTGCAGTACAAGAAA---ACGAAGGATGACGATGATGTCGGT-------TTTCCT-------CTATCATTATTGTCGCTGATGCTAATTTTTGGGNCGCCGATAGGGAGGTCAAGNTCCATGCCACCCTGATTAACCGGCTAATAACCGCCCTCAGAAGGTATATACCGGTCTTTAAAAAAGATGGACGGAATTCGGAATTTGCACCCTACCGGG----------------------------------------------------GTCCCTCC------------------------------TGAAGGAGTTAGGCGAGG----------------------------------------------------------------------------------------------------------------------------------GCTGCGGTACCGGTGAGTTCGAGGCTGGTATCTCTAAAGATGGTCAGACCCGCGAGCACGCTCTCTTGGCCTTCACTCTCGGTGTCCGTCAGCTCATTGTTGCCGTCAACAAGATGGACACCACGAAGTTCAGTGGAGTGAGGACCGCTTCAA-CGAAATCATCAAGGAAACTTCCACTTTCATCAAAAAGGTCGGCTACAACCCCAAGACCGTCGCCTTTGTCCCGATCTCTGGCTGGCATGGTGACAACATGCTGGAAGAGTCTCCAATATGACATGGTACAAGGGCTGGACTAAAGAAAGCAAGGCTGGTGTTATCAAGGGGAAAACCCTTCTTGATGCCATTGATGGCATTGAGCCCCCCGTCCGTCCGTCGGAC------------GTGGAGCA---GCTGCGGTCTTGTCAG---ACCTTGCTCTTATGTCATGCATCTCCG-TCGGCTCATATTCTGCTCCTGTCATCGAGTTCCTGGAAGAGTGGGGTTTGGAATCATTGGAGGAAAACGCGCACTCAACAACACCGTGCACGAAGGTCTTTGTCAATGGAGTTTGGATGGGTGTACATCGTGACCCTGCCAACCTTGTGAAGACGATCAAAAAGTTGAGGCGGAAGGATGATATCAGTCCTGAAGTCTCAGTCGTTCGCGATATACGAGAGAAGGAGCTGAGGATCTACACTGATGCTGGCCGGGTTTGTCGACCGTTATTCATCGTCGAGAACCAGCAACTTCTTCTCCAAAAGAAGCATATCAGGTGGTTGAATACTGGCTATAACGATGAAAACGAGGAGTATAAGTGGGAGCAGCTGATTAAGGGTGGTGTCATTGAGTTATTGGATGCTGAGGAAGAAGAGACTGTCATGATTTCAATGACACCGGAGGACCTTGAAAATTCCCGATT--GCAAGCTGCTGGCGTTGACACTCGAGCAGA---TGACGG---CGAATTTGACCCTGCTGCGCGTCTCAAGGCCGGGACTCACGCCCATACATGGACCCATTGCGAGATTCACCCAAGTATGATTCTTGGTATCTGCGCTAGCATTATCCCCTTCCCTGATCATAACCAAGGTTG-TAGCTGGCTTTT-------CGAAGCA---TGTGCACGC----------CATCTTTATCCAT---CCACC---TGTGCACCCTTTGTA-G---TCTATG----TCTTTTCC----CATAT--ACCACAT-AGTATGTT-GTAGA---ATGTATCA---TATGG--GCC--------CATGTGCCTAT----AAAAC--TCA-ATACAACTTTCAGCAACGGATCTCTTGGCTCTCGCATCGATGAAGAACGCAGCGAAATGCGATAAGTAATGTGAATTGCAGAATTCAGTGAATCATCGAATCTTTGAACGCACCTTGCGCTCCTTGG-TATTCCGAGGAGCATGCCTGTTTGAGTGTCACTAA-AT-TCTC--AAC-CAACTCC---------AGCCTTTGC-----AGGTTGGATGT-----GG----CTTGGAT-GTTGGG-GG---------TTTCTGCGGGCCTCTCTTTTGA---------GG------TC-GGCTCCCCTGAAATGCATTAGC------GGA-----ACCGTTT-GCAGTCC---G--TCG-CCGGTG-TGAT---------AA-TTATCTACGCC------ATAGACAA-----AGGCT--GCTCTC---------TGTCTGTTCAGCT-TC-TAAC--TGTCCCCAGT-----GGAC--AATTCCCCTAGTAAC-TGCGAGT-GAAGCGG-GAAAAGCTCAAATTTAAAATCTGGCGGTC---CTTGGCCGTCCGAGTTGTAATCTAGAGAAGTG-TTACCCGCGCTGGA--CCGTGTACAAGTCTCCTGGAATGGAGCGTCATAGAGGGTGAGAATCCCGTCTCTGACACGGACTACCAGGGC-TTTGTGG-TATGCTCTCAAAGAGTCGAGTTGTTTGGGAATGCAGCTCAAAATGGGTGGTAAATTCCATCTAAAGCTAAATATTGGCGAGAGACCGATAGCGAACAAGTACCGTGAGGGAAAGATGAAAAGAACTTTGGAAAGAGAGTTAAACAGTACGTGAAATTGCTGAAAGGGAAACGCTTGAAGTCAGTCACGTTGGCTGGGGATCAG-----CTTTTGC-ATGGTGTACTTTC-TGG-T-TGACGGGTCAGCATCAATTTTGACCGCTGG-AAAAAGGCTTGGGGAATGTGGCAGC--T-CCG--GCTGTGTTATAG-CCCCTTGTCATATACAGCGGTTGGGATTGAGGAACTCAGCACG-CCGC---AA-GGCCGGGG-TC-A------AACCACG--TTCG-TGCTTAGGAT-GCTGGCATAATGGCTTTAAGCGACCCGTCTTGAAACACGGACCAAGGAGTCTAACATG-CCTGCGAGTGTTTGGGTGG-AAAACCCGAGCGCGTAATGAAAGTGAAA-GTTGAGATCCCTGTCG--TGGGGAGC-ATCGACGCCCGGACCAGAAC-TTTTGGGACGGATCCGCGGTAG-AGCATGTA-TGTTGGGACCCGAAAGATGGTGAACTATGCCTGAATAGGGTGAAGCCAGA-GGAAACTCTGGTGGAGGCTCGTAG-CGATTCTGACGTGCAAATCGATCGTC-AAATTTGGGTATA-GGGGCGAAAGACTAATCGAACCTTTGTACTGTGAAACTGCGAATGGCTCATTAAATCAGTTATAGTTTATTTGATGATACCTTGCTACATGGATAACTGTGGTAATTCTAGAGCTAATACATGCAATCAA-GCCCCGACTTCTGGAAGGGGTGTATTTATTAGATAAAAAACCAACGCGGTTCGCC-GCTCCCTTGGTGATTCATAATAACTTCTCGAATC-GCATGGCCTTGTGCTGGCGATGCTTCATTCAAATATCTGCCCTATCAACTTTCGATGGTAGGATAGAGGCCTACCATGGTTTCAACGGGTAAC-GGGGAATAAGGGTTCGATTCCGGAGAGGGAGCCTGAGAAACGGCTACCACATCCAAGGAAGGCAGCAGGCGCGCAAATTACCCAATCCCGACACGGGGAGGTAGTGACAATAAATAACAATATAGGGCTCTTTCGGGTCTTATAATTGGAATGAGTACAATTTAAATCCCTTAACGAGGAACAATTGGAGGGCAAGTCTGGTGCCAGCAGCCGCGGTAATTCCAGCTCCAATAGCGTATATTAAAGTTGTTGCAGTTAAAAAGCTCGTAGTTGAACTTCAGACCTGGCTGGGCGGTCCG-CTTAACGGCGTGTACTGTCTGGCTGGGCCTTACCTCTTGGTGAGCCGGCGTGCCCTTTATTGGTGTGCGTCGGGGAACCAGGACTTTTACCTTGAGAAAATTAGAGTGTTCAAAGCAGGCCTATGCCCGAATACATTAGCATGGAATAATAAAATAGGATGTGC-GGTTCTATTTTGTTGGTTTCTAGAGTCGCCGTAATGATTAATAGGGATAGTTGGGGGCATTGGTATTGAGTCGCTAGAGGTGAAATTCTTGGATTGACTCAAGACCAACTATTGCGAAAGCATTTGCCAAGGATGTTTTCATTAATCAAGAACGAAGGTTAGGGGATCGAAAACGATCAGATACCGTTGTAGTCTTAACAGTAAACTATGCCGACTAGGGATCGGGCG-ACCTCAAATTTGATGTGTCGCTCGGCACCTTACGAGAAATCAAAGTCTTTGGGTTCT
110_Strophariaceae_Agrocybe_praecox_AFTOL_ID_728                      AGGGTTTATTGTGAAAGTAAAGAAGATTTTGGAGAG-TATATGTGTCAATTGTGGCAAACTTAAATCTGACATCGTGAGTCGCGTCGTTCATA-TTCCTCTACTCGTTTCG-CA-CCCCACCATCCCAATTTTCT-AGGGGCTCTCTCCACATCCCATGGAGAAC-CCCAAACCCGTGCCACGT-TAG-TACCTTGA-CAATCGAGGTCGCTCTTCCAC-CCGGGGCGGGGGGGTC-ATAT-GGCGCGCG-TTTCRATCGCTTGATCGCCGCGTCG-ACCCCATTGCATCCGTC-TCGGTGAAGGTTGGGCACGAGGCTTCGTGGTGAAATGGGGGGCTGAACGAGGAGTGCGGGAAAGACGGA-TATGGCCAACCGGACTCCGCTGTAACGCAGTAGGATG---TCTGTGT--C-ACAAGGCCCTGCACTT---ATCAC-TCGATG------TCTTTTGCCCCCTCTGTTGTCCGTAAACA-ATGCATACTGACCAT----CTATTTTTTATATTTTTCTTTCAATAAGTCGGACCCCAA-TTTCGCAGAAAAGATTCGCCATAT---TCGAGATCCCAAGGCGCGAATGGCCGCTGTGTGGTCACACTGCAAGACGAAAATGATTTGCGAACCTGACGATCCA---AAGGAGG-AAGGTGTGGATCCTGACAACGAGGAC-GTTAAGAAAGGCCACGGGGGTTGCGGTCATATTCAGCCTCAGGTCAGGAAGGAGGGTCTCAAACTTTTCGTGCAATACAAAAAG---ACGAAAGACGATGACGATGTAAGC-------CAAATT---AT---CATCACTTACTGGGTCAACACTTACATA----GA-----GTAGGAGGTCAAG--TCGATGCAACCCGA-TAAGAGACTCATCAC--TCCTTCGGAAGTATACACTG--TCTTCAAAAAGAT-GTCCGA--CCACGATTTGCACTTGCTTGGCCTTTCAGAGGAATATG-CAAGGCCTGAGTGGATGATTTTGACAGTGATGCCCGTTCCTCCACCTCCTGTCCGTCCCAGTATTGCAGTCGATGGAGGCGCCATGCGCAGCGAGGATGATTTGACGTACAAGTTGGGCGATATCATCAAGGCATCTGCAAACGTACGGCGATGCGAGCAAGAAGGTGCACCTGCACACGTCATCACCGAGTTCGAGCAATTGCTCCAGGTAAGTTAGCAA???????????????????????????????????????????????????????????????????????????????????????????????????????????????????????????????????????????????????????????????????????????????????????????????????????????????????????????????????????????????????????????????????????????????????????????????????????????????????????????????????????????????????????????????????????????????????????????GCTGAAACACCCGAAGGTCA-GGCTTGCGGGTTGGTGAAGA-ACTTGGCTTTAATGTCATGCATTTCCG-TCGGTTCTCTCTCTGCACCGGTTGTCGAGTTTCTGGACGAATGGGGCCTGGAGTCATTAGAAGAAAATGCGCACTCCACAGTGCCGTGCACGAAAGTTTTCATAAATGGTGTGTGGATGGGCGTGCATCGTGATGCCGCAAATCTGGTGAAGACACTGAAGAAGCTCAGAAGAAGGGACGACATTAGTCCGGAGGTGTCGGTTGTGCGTGACATTCGAGAGAAAGAACTACGCATATACACCGATGCTGGCCGAGTCTGTCGACCGCTGTTTATTGTGGAAGATCAACAACTTACTCTGCAGAAGAAGCACGTYCGATGGCTTAACAACGCTGTTAATGATGACGGTGAAGAGTATAAATGGGAACATCTCATCAAAACAGGAATAATCGAGCTGCTAGATGCGGAAGAAGAGGAAACCGTTATGATATCCATGACTCCAGAAGATCTGGACAACTCCCGCTT--ACAGCAAGCTGGTCAGGATCCACATGCAAA---TGACGG---CGAGTTTGACCCAGCTGCTCGACTTAAAGCTGGGACACATGCCCACACATGGACACATTGCGAAATCCATCCTAGTATGATTTTGGGTATTTGTGCTAGTATCATC----------------------GTTG-TAGCTGGCYCTC-TC----GGGGGCA---TGTGCTCGC-----------AACTTTATATCT---CCACC---TGTGCACCCTTTGTA-GA--CCTATG-----TTATTCA----CATAC--CCCAA---AGAATGTA-ACAGA---ATGTATCAT--TATGG--CCT----------AGTGCCTAT-----AAAC--TAT-ATACAACTTTCAGCAACGGATCTCTTGGCTCTCGCATCGATGAAGAACGCAGCGAAATGCGATAAGTAATGTGAATTGCAGAATTCAGTGAATCATCGAATCTTTGAACGCACCTTGCGCTCCTTGG-TATTCCGAGGAGCATGCCTGTTTGAGTGTCATTAA-AT-TCTC--AAC-CTTATTA---------GCTTTTGCT----------GATAAT-----GG----CTTGGAY-TT-GGG-GG--------TCTTTTGCTGGCTTTCATY-------------AG------TC-TGCTCCCCTTAAATGTATTAGC------TGG----CGCCCCGCAGTGGACCGT----CTA-TTGGTG-TGAT---------AA-TTATCTACGCC------GTGGATGTCT----------GCTTTCAAT---GGGTCTTTGCGCTGCT-TC-AAAC--CGTCCTC--------GGAC--AATTCCCCTAGTAAC-TGCGAGT-GAAGCGG-GAAAAGCTCAAATTTAAAATCTGGCGGTC---TTTGGCCGTCCGAGTTGTAATCTAGAGAAGTG-TTATCCGCGCTGGA--CCGTGTACAAGTCTCCTGGAATGGAGCGTCATAGAGGGTGAGAATCCCGTCTTTGACACGGACTGCCAGGGC-TTTGTGA-TGCGCTCTCAAAGAGTCGAGTTGTTTGGGAATGCAGCTCCAAATGGGTGGTAAATTCCATCTAAAGCTAAATATTGGCGAGAGACCGATAGCGAACAAGTACCGTGAGGGAAAGATGAAAAGAACTTTGGAAAGAGAGTTAAACAGTACGTGAAATTGCTGAAAGGGAAACGCTTGAAGTCAGTCGCGTTGGCCGGGAATCAA-----CTTTTGC-TGGGCGTACTTTC-CGG-T-CGACGGGTCAGCATCAATTTCGACCGTTGG-ATAAAGTCTAGAGGAATGTGGCATC--T-TCG--GGTGTGTTATAG-CCTCTGGTCGCATACAACGGTTGGGATTGAGGAACTCAGCACG-CCGC---AA-GGCCGGGT-AC-T----CGTACCACG--TTCG-TGCTTAGGAT-GCTGGCATAATGGCTTTAATCGACCCGTCTTGAAACACGGACCAAGGAGTCTAACATG-CCTGCGAGTGTTTGGGTGG-AAAACCCGAGCGCGTAATGAAAGTGAAA-GTTGAGATCCCTGTCG--CGGGGAGC-ATCGACGCCCGGACCAGACC-TTTTGTGACGGTCCCGCGGTAG-AGCATGTA-TGTTGGGACCCGAAAGATGGTGAACTATGCCTGAATAGGGTGAAGCCAGA-GGAAACTCTGGTGGAGGCTCGTAG-CGATTCTGACGTGCAAATCGATCGTC-AAATTTGGGTATA-GGGGCGAAAGACTAATCGAACCTTTGTACTGTGAAACTGCGAATGGCTCATTAAATCAGTTATAGTTTATTTGATGTTAACTTGCTACATGGATAACTGTGGTAATTCTAGAGCTAATACATGCAATCAA-GCCCCGACTTACGGAAGGGGTGTATTTATTAGATAAAAAACCAACGCGGCTCGCC-GCTCCCTTGGTGATTCATAATAACTTCTCGAATC-GCATGGCCTTGTGCCGGCGATGCTTCATTCAAATATCTGCCCTATCAACTTTCGATGGTAGGATAGAGGCCTACCATGGTTTCAACGGGTAAC-GGGGAATAAGGGTTCGATTCCGGAGAGGGAGCCTGAGAAACGGCTACCACATCCAAGGAAGGCAGCAGGCGCGCAAATTACCCAATCCCGACACGGGGAGGTAGTGACAATAAATAACAATATAGGGCTCTTTCGGGTCTTATAATTGGAATGAGTACAATTTAAATCCCTTAACGAGGAACAATTGGAGGGCAAGTCTGGTGCCAGCAGCCGCGGTAATTCCAGCTCCAATAGCGTATATTAAAGTTGTTGCAGTTAAAAAGCTCGTAGTTGAACTTCAGACCTGGCCGGGCGGTCCG-CCTCACGGCATGTACTGTCTGGCTGGGCCTTACCTCTTGGTGAGCCGGCGTGCCCTTTATTGGTGTGCGTCGGGGAACCAGGACTTTTACCTTGAGAAAATTAGAGTGTTCAAAGCAGGCCTATGCCCGAATACATTAGCATGGAATAATAAAATAGGACGTGC-GGTTCTATTTTGTTGGTTTCTAGAGTCGCCGTAATGATTAATAGGGATAGTTGGGGGCATTGGTATTGAGTCGCTAGAGGTGAAATTCTTGGATTGACTCAAGACCAACTATTGCGAAAGCATTTGCCAAGGATGTTTTCATTAATCAAGAACGAAGGTTAGGGGATCGAAAACGATCAGATACCGTTGTAGTCTTAACAGTAAACTATGCCGACTAGGGATCGGGCG-ACCTCAATTATGATGTGTCGCTCGGCACCTTACGAGAAATCAAAGTCTTTGGGTTCT
111_Strophariaceae_Bogbodia_uda_G0790                                 ??????????????????????????????????????????????????????????????????????????????????????????????????????????????????????????????????????????????????????????????????????????????????????????????????????????????????????????????????????????????????????????????????????????????????????????????????????????????????????????????????????????????????????????????????????????????????????????????????????????????????????????????????????????????????????????????????????????????????????????????????????????????????????????????????????????????????????????????????????????????????????????????????????????????????????????????????????????????????????????????????????????????????????????????????????????????????????????????????????????????????????????????????????????????????????????????????????????????????????????????????????????????????????????????????????????????????????????????????????????????????????????????????????????????????????????????????????????????????????????????????????????????????????????????????????????????????????????????????????????????????????????????????????????????????????????????????????????????????????????????????????????????????????????????????????????????????????????????????????????????????????????????????????????????????????????????????????????????????????????????????????????????????????????????????????????????????????????????????????????????????????????????????????????????????????????????????????????????????????????????????????????????????????????????????????????????????????????????????????????????????????????????????????????????????????????????????????????????????????????????????????????????????????????????????????????????????????????????????????????????????????????????????????????????????????????????????????????????????????????????????????????????????????????????????????????????????????????????????????????????????????????????????????????????????????????????????????????????????????????????????????????????????????????????????????????????????????????????????????????????????????????????????????????????????????????????????????????????????????????????????????????????????????????????????????????????????????????????????????????????????????????????????????????????????????????????????????????????????????????????????????????????????????????????????????????????????????????????????????????????????????????????????????????????????????????????????????????????????????????????????????????????????????????????????????????????????????????????????????????????????????????????????????????????????????????????????????????????????????????????????????????????????????????????????????????????????????????????????????????????????????????????????????????????????????????????????????????????????????????????????????????????????????????????????????????????????????????????????????????????????????????????????????????????????????????????????????????????????????????????????????????????????????????????????????????????????????????????????????????????????????????????---CCCTAGTAAC-TGCGAGT-GAAGCGG-GAAAAGCTCAAATTTAAAATCTGGCGGTC---TTTGGCCGTCCGAGTTGTAATCTAGAGAAGTG-TTATCCGCGCTGGA--CCGTGTACAAGTCTCCTGGAATGGAGCGTCATAGAGGGTGAGAATCCCGTCTTTGACACGGACTGCCAGGGC-TTTGTGA-TACGCTCTCAAAGAGTCGAGTTGTTTGGGAATGCAGCTCAAAATGGGTGGTAAATTCCATCTAAAGCTAAATATTGGCGAGAGACCGATAGCGAACAAGTACCGTGAGGGAAAGATGAAAAGAACTTTGGAAAGAGAGTTAAACAGTACGTGAAATTGCTGAAAGGGAAACGCTTGAAGTCAGTCGCATTGTCTGGGAATCAA-----CTTTTGC-TGGGCGTACTTTC-CAG-A-TGATGGGTCAGCATCAATTTTGACCGTTGG-ATAAAGTCCAGAGGAATGTGGCATC--T-TCG--GATGTGTTATAG-CCTTTGGTCGCATACAACGGTTGGGATTGAGGAACTCAGCATG-CCGA---AA-GGTCGGGTACT------TGTACCACG--TTCA-TGCTTAGGAT-GCTGGCATAATGGCTTTAATCGACCCGTCTTGAAACACGGACCAAGGAGTCTAACATG-CCTGCGAGTATTTGGGTGG-AAAACCCGAGTGCGTAATGAAAGTGAAA-GTTGAGATCCTTGTCA--TGGGGAGC-ATCGACGCCCGGACCAGAAC-TTTTGTGACGGATCTGCGGTAG-AGCATGTA-TGTTGGGACCCGAAAGATGGTGAACTATGCCTGAATAGGGTGAAGCCAGA-GGAAACTCTGGTGGAGGCTCGTAG-CGATTCTGACGTGCAAATCGATCGTC-AAATTTGGGTATA-GGGGCGAAAGACTAATCGAACC?????????????????????????????????????????????????????????????????????????????????????????????????????????????????????????????????????????????????????????????????????????????????????????????????????????????????????????????????????????????????????????????????????????????????????????????????????????????????????????????????????????????????????????????????????????????????????????????????????????????????????????????????????????????????????????????????????????????????????????????????????????????????????????????????????????????????????????????????????????????????????????????????????????????????????????????????????????????????????????????????????????????????????????????????????????????????????????????????????????????????????????????????????????????????????????????????????????????????????????????????????????????????????????????????????????????????????????????????????????????????????????????????????????????????????????????????????????????????????????????????????????????????????????????????????????????????????????????????????????????????????
112_Strophariaceae_Deconica_sp__PBM3781                               ---------GAGGAGTGCGGAAAAAACTACGG-----TATATGTGTCACTAGTG----------------------------------------ATCATATAC---------CA-----------------------------------------------------------------------------------------------------------------------------------------------------------------------------------------------------------------------------------------AGTG------GATGGAA--TAGGCCGACCTCTC-CAGCTGTGACGCAGCACAGGA---GATGTGT----TACGGGCCATGCACTT---ATTAC-TCGC---------------CCCCRTCTATGTTTCGTAGACA-CATGATACTGACGAT----TTTATTCCCCTAT---------GATAAGTTGGACCCCAA-TTTTGCGGAGAAAATTCGTCACAT---CCGCGATCCCAAGGCGCGCATGTCCGTCGTGTGGGGACATTGCAAGGGAAAAATGATTTGCGAGCCTGATGATCCC---AAAGAAG-AAGGCGCCGAAGGCGAGCCCGAAGAA-GGTAAAAAAGGTCATGGTGGCTGCGGTCACAACCAACCCGTAGTCCGCAAAGAAGGCCTTAAACTTTTTGTACAGTACAAGAAA---ACCAAAGATGATGACGATGTTAGT------------------AATTCCTATCTCTTCTGCGAATGTTTGCTCA----CCCTTTTGCAGGATATGAAA--GCAATGCAACCCGA-TAAGAGGCTGATTAC--GCCATCGGAAGTGTATACCG--TTTTCAAGAAGAT-GTCAGA--TCACGATCTGCACCTTCTCGGTCTCTCGGAGGAATACG-CCAGGCCGGAATGGATGATCYTGACCGTCATGCCTGTGCCCCCTCCTCCCGTTCGTCCGAGTATCGCGGTTGATGGCGGCGCCATGCGCAGCGAAGATGATCTGACCTACAAGTTGGGCGACATYATCAAAGCGTCGGCAAATGTGCGTCGTTGTGAGCAGGAAGGTGCCCCCGCCCACGTCATCACGGAATTCGAGCAGCTTCTCCAGGTACGTTACTCT???????????????????????????????????????????????????????????????????????????????????????????????????????????????????????????????????????????????????????????????????????????????????????????????????????????????????????????????????????????????????????????????????????????????????????????????????????????????????????????????????????????????????????????????????????????????????????????--------------------------------------------CTCGCGCTAATGGCGTGTATATCTG-TCGGCTCGTTATCCGCGCCTGTCATTGAGTTCTTGGAGGAATGGGGTCTTGAATCATTGGAGGAGAATGCTCACTCAACAACCCCATGCACAAAGGTATTTGTCAACGGTGTATGGATGGGTGTTCATCGTGATGCGGCAAATTTAGTCAAGACCCTGAAGAAATTGAGGAGGAGAGATGATATCAGTCCCGAAGTTTCGGTGGTTCGAGATATCCGGGAGAAGGAGCTGCGGTTGTATACTGATGCTGGTCGTGTATGCCGTCCCCTCTTCATCGTCGACAATCATCAGCTCGTTATCCAGAAGAAGCACGTCAGGTGGATTAACAATGGATACGATGATGAGGGCGAAGAGTATAAATGGGAGAATTTGATCAAGGGTGGCGTCGTCGAGCTGTTAGACGCCGAGGAAGAGGAAACTGTTATGATCTCCATGACGCCAGAAGACCTCGAGAATTCGCGAAA--TCAACTTGCCGGCATCGAAATAGAACAGAA---CGATGG---AGAATATGACCCCGCTGCTCGTCTGAAAGCTGGGACACACGCACACACCTGGACACATTGTGAGATTCATCCAAGTATGATACTTGGCATTTGCGCCAGTATCATCCCCTTCCCTGATCACAACCAGG?????????????????????????????????????????????????????????????????????????????????????????????????????????????????????????????????????????????????????????????????????????????????????????????????????????????????????????????????????????????????????????????????????????????????????????????????????????????????????????????????????????????????????????????????????????????????????????????????????????????????????????????????????????????????????????????????????????????????????????????????????????????????????????????????????????????????????????????????????????????????????????????????????????????????????????????????????????????????????????????????????????????????????????????????????????????---------TAAC-TGCKAGT-GAAGCGG-GAAAAGCTCAAATTTAAAATCTGGTAGTC---TCTGGCTGCCCGAGTTGTAATCTAGAGAAGTG-TTATCCGCGTTGGA--CCGTGTACAAGTCTCCTGGAATGGAGCGTCATAGAGGGTGAGAATCCCGTCTTTGACACGGACTACCAGTGC-TTTGTGA-TACGCTCTCAAAGAGTCGAGTTGTTTGGGAATGCAGCTCAAAATGGGTGGTAAATTCCATCTAAAGCTAAATATTGGCGAGAGACCGATAGCGAACAAGTACCGTGAGGGAAAGATGAAAAGAACTTTGGAAAGAGAGTTAAACAGTACGTGAAATTGCTGAAAGGGAAACGCTTGAAGTCAGTCGCGTTGTTTGGAGATCAA-----CTTTTGC-TGGGTGTACTTTC-CAG-A-TGACGGGTCAGCATCAATTTTGACCGTTGG-ATAAAGTTCAGGGAAATGTGGCATCATT-TTT--GGTGTGTTATAG-TCTCTGTTCGCATACAACGGTTGGGATTGAGGAACTCAGTACG-CCGC---AA-GGCCGAGA-AT-T----TATTCTACG--TTCG-TACTTAGGAT-GCTGGCATAATGGCTTTAATCGACCCGTCTTGAAACACGGACCAAGGAGTCTAACATG-CCTGCGAGTGTTTGGGTGG-AAAACCCGAGCGCGTAATGAAAGTGAAA-GTTGAGATCCCTGTCG--TGGGGAGC-ATCGACGCCCGGACCAGACC-TTTTGTGACGGATCTGCGGTAG-AGCATGTA-TGTTGGGACCCGAAAGATGGTGAACTATGCCTGAATAGGGTGAAGCCAGA-GGAAACTCTGGTGGAGGCTCGTAG-CGATTCTGACGTGCAAATCGATCGTC-AAATTTGGGTATA-GGGGCGAAAGACTAATCGAACCTTTGTACTGTGAAACTGCGAATGGCTCATTAAATCAGTTATAGTTTATTTGATGTTAACTTGCTACATGGATAACTGTGGTAATTCTAGAGCTAATACATGCAATCAA-GCCCCGACTTCCGGGAGGGGTGTATTTATTAGATAAAAAACCAACGCGGCTCGCC-GCTCCCTTGGTGATTCATAATAACTTCTCGAATC-GCATGGCCTTGTGCCGGCGATGCTTCATTCAAATATCTGCCCTATCAACTTTCGATGGTAGGATAGAGGCCTACCATGGTTTCAACGGGTAAC-GGGGAATAAGGGTTCGATTCCGGAGAGGGAGCCTGAGAAACGGCTACCACATCCAAGGAAGGCAGCAGGCGCGCAAATTACCCAATCCCGACACGGGGAGGTAGTGACAATAAATAACAATATAGGGCTCTTTCGGGTCTTATAATTGGAATGAGTACAATTTAAATCCCTTAACGAGGAACAATTGGAGGGCAAGTCTGGTGCCAGCAGCCGCGGTAATTCCAGCTCCAATAGCGTATATTAAAGTTGTTGCAGTTAAAAAGCTCGTAGTTGAACTTCAGACCTGGTTGGGTGGTCCG-CTTAACGGCGAGTACTGTCTGACTGGGCCTTACCTCTTGGTGAGCCGGCGTGCCCTTTACTGG-GTGCGTCGGGGAACCAGGACTTTTACCTTGAGAAAATTAGAGTGTTCAAAGCAGGCCTATGCCCGAATACATTAGCATGGAATAATAAAATAGGACGTGC-GGTTCTATTTTGTTGGTTTCTAGAGTCGCCGTAATGATTAATAGGGATAGTTGGGGGCATTGGTATTGAGTCGCTAGAGGTGAAATTCTTGGATTGACTCAAGACCAACTATTGCGAAAGCATTTGCCAAGGATGTTTTCATTAATCAAGAACGAAGGTTAGGGGATCGAAAACGATCAGATACCGTTGTAGTCTTAACAGTAAACTATGCCGACTAGGGATCGGGCG-ACCTCAATTATGATGTGTCGCTCGGCACCTTACGAGAAATCAAAGTCTTTGGGTTCT
113_Strophariaceae_Hypholoma_sublateritium__AFTOL_ID_597              ?????????????????????????????????????????????????????????????????????????????????????????????????????????????????????????????????????????????????????????????????????????????????????????????????????????????????????????????????????????????????????????????????????????????????????????????????????????????????????????????????????????????????????????????????????????????????????????????????????????????????????????????????????????????????????????????????????????????????????????????????????????????????????????????????????????????????????????????????????????????????????????????????????????????????????????????????????????????????????????????????????????????????????????????????????????????????????????????????????????????????????????????????????????????????????????????????????????????????????????????????????????????????????????????????????????????????????????????????????????????????????????????????????????????????????????????????????????????????????????????????????????????????????????????????????????????????????????????????????????????????????????????????????????????????????????????????????????????????????????????????????????????????????????????????????????????????????????????????????????????????????????????????????????????????????????????????????????????????????????????????????????????????????????????????????????????????????????????????????????????????????????????????????????????????????????????????????????????????????????????????????????????????????????????????????????????????????????????????????????????????????????????????????????????????????????????????????????????????????????????????????????????????????????????????????????????????????????????????????????????????????????????????????????????????????????????????????????????????????????????????????????????????????????????????????????????????????????????????????????????????????????????????????????????????????????????????????????????????????????????????????????????????????????????????????????????????????????????????????????????????????????????????????????????????????????????????????????????????????????????????????????????????????????????????????????????????????????????????????????????????????????????????????????????????????????????????????????????????????????????????????????????????????????????????????????????????GTTG-CTGCTGGTCTTT-TC----GAAGGCA---TGTGCACAC----------TATCTTTATATCT---CCACC---TGTGCACCTTTTGTA-GA---CTATG------TTTTCA----TATAC--ACCATA--AGAATGTA-ACAGA---ATGTCATT---ATTAG--GCT-------TAGTTGCCTTAT-----AAAC--TAT-ATACAACTTTCAGCAACGGATCTCTTGGCTCTCGCATCGATGAAGAACGCAGCGAAATGCGATAAGTAATGTGAATTGCAGAATTCAGTGAATCATCGAATCTTTGAACGCACCTTGCGCTCCTTGG-TATTCCGAGGAGCATGCCTGTTTGAGTGTCATTAA-AT-TCTC--AAC-CTTTGCT---------TACTTTTTT-----GGTTAGCAAAT-----GG----CTTGGAT-GT-GGG-GG-----------TATGCAGGTTTCTGTAATGA---------AA------TT-AGCTCCCCTGAAATACATTAGC------TGG---TTGCCTTGT-GTGAACCTG-T--CTA-TTGGTG-TGAT---------AA-TTATCTACGCC------GTGGACTATT---CGCCG--TTTTTAGCA--------------CTGCT-TA-TAAC--CGTCTGTTCATTC--GGAC--AATTCCCCTAGTAAC-TGCGAGT-GAAGCGG-GAAAAGCTCAAATTTAAAATCTGGCGGTC---TTTGGCCGTCCGAGTTGTAATCTAGAGAAGTG-TTATCCGCGCTGGA--CCGTGTACAAGTCTCCTGGAATGGAGCGTCATAGAGGGTGAGAATCCCGTCTTTGACACGGACTGCCAGGGC-TTTGTGA-TGCGCTCTCAAAGAGTCGAGTTGTTTGGGAATGCAGCTCAAAATGGGTGGTAAATTCCATCTAAAGCTAAATATTGGCGAGAGACCGATAGCGAACAAGTACCGTGAGGGAAAGATGAAAAGAACTTTGGAAAGAGAGTTAAACAGTACGTGAAATTGCTGAAAGGGAAACGCTTGAAGTCAGTCGCATTGTGTGGGAATCAA-----CTTTTGC-TGGGCGTACTTTC-CAT-A-TGATGGGTCAGCATCAATTTTGACCGTTGG-ATAAAGTCTAAAGGAATGTGGCATC--T-TCG--GATGTGTTATAG-CCTTTGGTCGCATACAACGATTGGGATTGAGGAACTCAGCACG-CCGA---AA-GGCCGGGT-CT------TGTACCACG--TTCG-TGCTTAGGAT-GCTGGCATAATGGCTTTAATCGACCCGTCTTGAAACACGGACCAAGGAGTCTAACATG-CCTGCGAGTATTTGGGTGG-AAAACCCGAGTGCGCAATGAAAGTGAAA-GTTGAGATCCTTGTCA--TGGGGAGC-ATCGACGCCCGGACCAGACC-TTTTGTGACGGATCTGCGGTAG-AGCATGTA-TGTTGGGACCCGAAAGATGGTGAACTATGCCTGAATAGGGTGAAGCCAGA-GGAAACTCTGGTGGAGGCTCGTAG-CGATTCTGACGTGCAAATCGATCGTC-AAATTTGGGTATA-GGGGCGAAAGACTAATCGAACCTTTGTACTGTGAAACTGCGAATGGCTCATTAAATCAGTTATAGTTTATTTGATGTTAACTTGCTACATGGATAACTGTGGTAATTCTAGAGCTAATACATGCAATCAA-GCCCCGACTTCCGGAAGGGGTGTATTTATTAGATAAAAAACCAACGCGGCTCGCC-GCTCCCTTGGTGATTCATAATAACTTCTCGAATC-GCATGGCCTTGTGCCGGCGATGCTTCATTCAAATATCTGCCCTATCAACTTTCGATGGTAGGATAGAGGCCTACCATGGTTTCAACGGGTAACAGGGGAATAAGGGTTCGATTCCGGAGAGGGAGCCTGAGAAACGGCTACCACATCCAAGGAAGGCAGCAGGCGCGCAAATTACCCAATCCCGACACGGGGAGGTAGTGACAATAAATAACAATATAGGGCTCTTTTGGGTCTTATAATTGGAATGAGTACAATTTAAATCTCTTAACGAGGAACAATTGGAGGGCAAGTCTGGTGCCAGCAGCCGCGGTAATTCCAGCTCCAATAGCGTATATTAAAGTTGTTGCAGTTAAAAAGCTCGTAGTTGAATTTCAGACCTGGCCGGGTGGTCCG-CTTAACGGCGTGTACTGTCTGGCTGGGCCTTACCTCTTGGTGAGCCGGCGTATGCTTTTTTAGTGTGCGTCGGGGAACCAGGACTTTTACCTTGAGAAAATTAGAGTGTTCAAAGCAGGCCTATGCCCGAATACATTAGCATGGAATAATAAAATAGGACGTGC-GGTTCTATTTTGTTGGTTTCTAGAGTCGCCGTAATGATTAATAGGGATAGTTGGGGGCATTGGTATTGAGTCGCTAGAGGTGAAATTCTTGGATTGACTCAAGACCAACTATTGCGAAAGCATTTGCCAAGGATGTTTTCATTAATCAAGAACGAAGGTTAGGGGATCGAAAACGATCAGATACCGTTGTAGTCTTAACAGTAAACTATGCCGACTAGGGATCGGGCG-ACCTCAATTATGATGTGTCGCTCGGCACCTTACGAGAAATCAAAGTCTTTGGGTTCT
114_Strophariaceae_Kuehneromyces_rostratus__AFTOL_ID_1676             AGGGTTCATCATCAAAGTAAAGAAGATTTTGGAGAG-TATATGTGTCAATTGTGGAAAGCTAAAAGCCGACATCGTGAGTCGCGTCGTTTACC-TTCCTCTACTCGTTTTG-CA-CCCCACCTTCCCAATTTTCT-GGGGGCTCTCTCCACATCCCATGGAGAAC-CCCAAACCCGTTCCACGT-TAGTTCCCTTGA-CAATCGAGGGCGTTCTTCCAC-CTGTGGCGGGGGG-AC-ACAT-GACGCGCGTTTTCGGTCGCTTGATCGCCGCGTCG-TCCCCATTGCATCCGCT-CAGCGATTGGTTGGACACGAGGTTGCGCGGTGAAATGGGGGGCTGAACGAGCAGTGCGGAAAGATGGA--CTTGGTCAACCGCTCTCAGCTGTGACGCAGCAGGAGA---GTTGCGT--T--ATGGGCCCTGCACTT---GCTAC-TCGATA------TTCTTTGCCCCCTTCATCATTTGTAGACA-CTTCATGCTGACGCT----TTTATTTGCATATTTTTGTT-TCATAAGTTGGATCCCAA-TTTTTCAGAGAAGATTCGTCACAT---TCGTGATCCTAAAGCCCGCATGGCTGTTGTCTGGGCTCACTGCAAGAGCAAGATGATTTGCGAACCTGATGACCCG---AAGGAAG-AAGGTGCCGA---GGACAGCGAAGAG-GTCAAAAAGGGTCATGGTGGTTGCGGTCACAACCAGCCACTGGTTCGAAAGGAAGGTCTAAAGCTTTTCGTACAATATAAAAAG---ACGAAAGATGATGACGATGTTTGT-------TATTTT-------CTTGTCATTATAAGGTTAATGCTCATATT--------CTTACAGGACATCAAG--TCGATGCAGCCCGA-TAAAAGGCTTATAAC--TCCATCGGAAGTCTACACCG--TATTCAAGAAGAT-GTCTGA--CCATGATCTCCATCTCCTCGGTCTCTCGGAAGAATACG-CCAGGCCCGAATGGATGATTCTTACTGTCATGCCAGTGCCACCGCCACCTGTACGGCCCAGTATAGCGGTGGATGGCGGTGCCATGCGTAGTGAAGATGATTTGACATACAAGTTGGGYGATATCATCAAGGCTTCTGCAAACGTGCGTCGCTGCGAGCAAGAAGGTGCTCCTGCCCACGTCATCACAGAGTTCGAACAACTGCTTCAGGTATGCACTCTCGCTGTGGAACTGGTGAGTTCGAAGCTGGTATCTCCAAGGATGGCCAGACCCGCGAGCACGCCCTCCTCGCCTTCACCCTCGGTGTCCGTCAGCTCATTGTCGCCGTCAACAAGATGGACACCACCAAGCCCAGTGGTCCGAAGATCGTTTCAA-CGAAATTATCAAGGAAACCTCGGGCTTCATCAAGAAGGTTGGTTACAACCCCAAGGCTGTCGCCTTCGTCCCCATCTCCGGATGGCACGGAGACAACATGTTGGAGGAATCCGTCACATGCCCTGGTTCAAGGGCTGGACCAAGGAGACCAAGGCTGGTGTCGTCAAGGGTAAGACCCTCCTCGATGCCATTGATGCCATCGAACCCCCTGTCCGTCCTTCCGACGCTGAAACACCAGAAGGTCA-AGCTTGTGGTCTGGTCAAGA-ATCTTGCTTTGATGGCGTGTATCTCCG-TCGGATCTTTGTCTGCCCCCGTTATCGAGTTCCTGGAGGAGTGGGGTCTCGAATCATTGGAAGAAAATGCCCATTCGACGACACCTTGCACCAAGGTCTTCGTCAATGGTGTCTGGATGGGTGTTCATCGCGATGCTGCCAACCTCGTCAAAACCCTGAAGAAGCTGAGAAGAAGAGACGATATCAGTCCTGAAGTTTCGGTTGTTCGAGATATTCGTGAAAAGGAGTTGAGACTTTACACCGATGCTGGCCGTGTCTGCAGGCCGTTATTCATCGTTGAAAACCAGCAGCTCGCTTTGCAGAAAAAACACATCAGGTGGATTAACAACGGTACCCATGATGATGGAGAGGAGTACAAGTGGGAGCAGATGATTAAGGGCGGTGTTATCGAACTTTTGGATGCCGAGGAGGAAGAAACCGTCATGATATCCATGACACCGGAAGACTTGGAAAACTCGCGCCT--TCAACAAAGCGGTATAGCGCCCGAACAGAA---CACTGG---AGAGTTCGATCCTGCTGCTCGACTCAAGGCTGGTACTCCTGCGCATACTTGGACACATTGCGARATTCAYCCCAGTATGATTCTCGGTATTTGCGCCAGTATCATCCCTTTCCCAGATCACAACCAGGGTTG-TAGCTGGCTCTC-TC----GAGAGTA---TGTGCACAT----------CATCTTTATCTCT---CCACC---TGTGCACATTTTGTA-GA--CCTATG-----TTTTTCA----TATAC--CCTAT---AGTATGTA-ACAGA---ATGTATC----AATGA--GCC----TTG-----TGCTTAT-----AAAC--TAT-ATACAACTTTCAACAACGGATCTCTTGGCTCTCGCATCGATGAAGAACGCAGCGAAATGCGATAAGTAATGTGAATTGCAGAATTCAGTGAATCATCGAATCTTTGAACGCACCTTGCGCTCCTTGG-TATTCCGAGGAGCATGCCTGTTTGAGTGTCATTAA-AT-TCTC--AAC-C-TTATT---------AGCTTTGGC--------TTGATAAT-----GG----TTTGGAT-TT-GGG-GG--------TCTTTTGCTGGCTTTCACA-------------AG------TC-AGCTCCCCTTAAATGTATTAGC------TGG----TGCCCTCT-GGTTAACCA-T--CTA-TTGGTG-TGAT---------AA-TTATCTACGCC------GTGGATGTTA-----GCC--GCTTTGTAG---------GTGCACTGCT-TC-TAAC--CGTCTGTTCATTC--GGAC--AATTCCCCTAGTAAC-TGCGAGT-GAAGCGG-GAAAAGCTCAAATTTAAAATCTGGCGGTC---TCTGGCCGTCCGAGTTGTAATCTAGAGAAGTG-TTATCCGTGCTGGA--CCGTGTACAAGTCTCCTGGAATGGAGCGTCATAGAGGGTGAGAATCCCGTCTTTGACACGGACTGCCAGTGC-TTTGTGA-TGCGCTCTCAAAGAGTCGAGTTGTTTGGGAATGCAGCTCAAAATGGGTGGTAAATTCCATCTAAAGCTAAATATTGGCGAGAGACCGATAGCGAACAAGTACCGTGAGGGAAAGATGAAAAGAACTTTGGAAAGAGAGTTAAACAGTACGTGAAATTGTTGAAAGGGAAACGCTTGAAGTCAGTCGCGTTAGTTGGGGATCAA-----CTTTTGC-TGGGTGTACTTTC-CAA-T-TGACGGGTCAGCATCAATTTTGACCGTTGG-ATAAAGTCTAGGGGAATGTGGCATC--T-TCG--GATGTGTTATAG-CCCTTGGTCGCATACAACGATTGGGATTGAGGAACTCAGCACG-CCGC---AA-GGCCGAGA-AT-T----TATTCTACG--TTCG-TGCTTAGGAT-GCTGGCATAATGGCTTTAATCGACCCGTCTTGAAACACGGACCAAGGAGTCTAACATG-CCTGCGAGTGTTTGGGTGG-AAAACCCGAGCGCGTAATGAAAGTGAAA-GTTGAGATCCCTGTCG--CGGGGAGC-ATCGACGCCCGGACCAGACC-TTTTGTGACGGCTCCGCGGTAG-AGCATGTA-TGTTGGGACCCGAAAGATGGTGAACTATGCCTGAATAGGGTGAAGCCAGA-GGAAACTCTGGTGGAGGCTCGTAG-CGATTCTGACGTGCAAATCGATCGTC-AAATTTGGGTATA-GGGGCGAAAGACTAATCGAACCTTTGTACTGTGAAACTGCGAATGGCTCATTAAATCAGTTATAGTTTATTTGATGTTACCTTGCTACATGGATAACTGTGGTAATTCTAGAGCTAATACATGCAATCAA-GCCCCGACTTCCGGAAGGGGTGTATTTATTAGATAAAAAACCAACGCGGCTCGCC-GCTCCCTTGGTGATTCATAATAACTTCTCGAATC-GCATGGCCTTGTGCCGGCGATGCTTCATTCAAATATCTGCCCTATCAACTTTCGATGGTAGGATAGAGGCCTACCATGGTTTCAACGGGTAAC-GGGGAATAAGGGTTCGATTCCGGAGAGGGAGCCTGAGAAACGGCTACCACATCCAAGGAAGGCAGCAGGCGCGCAAATTACCCAATCCCGACACGGGGAGGTAGTGACAATAAATAACAATATAGGGCTCTTTCGGGTCTTATAATTGGAATGAGTACAATTTAAATCCCTTAACGAGGAACAATTGGAGGGCAAGTCTGGTGCCAGCAGCCGCGGTAATTCCAGCTCCAATAGCGTATATTAAAGTTGTTGCAGTTAAAAAGCTCGTAGTTGAACTTCAGACCTGGCCGGGCGGTCCG-CTTAACGGCGTGTACTGTCTGGCTGGGCCTTACCTCTTGGTGAGCCGGCGTGCCCTTAATTGGTGTGCGTCGGGGAACCAGGACTTTTACCTTGAGAAAATTAGAGTGTTCAAAGCAGGCCTATGCCCGAATACATTAGCATGGAATAATAAAATAGGACGTGC-GGTTCTATTTTGTTGGTTTCTAGAGTCGCCGTAATGATTAATAGGGATAGTTGGGGGCATTGGTATTGAGTCGCTAGAGGTGAAATTCTTGGATTGACTCAAGACCAACTATTGCGAAAGCATTTGCCAAGGATGTTTTCATTAATCAAGAACGAAGGTTAGGGGATCGAAAACGATCAGATACCGTTGTAGTCTTAACAGTAAACTATGCCGACTAGGGATCGGGCG-ACCTCAATTATGATGTGTCGCTCGGCACCTTACGAGAAATCAAAGTCTTTGGGTTCT
115_Strophariaceae_Leratiomyces_tesquorum_SAV_F_4052_type             ?????????????????????????????????????????????????????????????????????????????????????????????????????????????????????????????????????????????????????????????????????????????????????????????????????????????????????????????????????????????????????????????????????????????????????????????????????????????????????????????????????????????????????????????????????????????????????????????????????????????????????????????????????????????????????????????????????????????????????????????????????????????????????????????????????????????????????????????????????????????????????????????????????????????????????????????????????????????????????????????????????????????????????????????????????????????????????????????????????????????????????????????????????????????????????????????????????????????????????????????????????????????????????????????????????????????????????????????????????????????????????????????????????????????????????????????????????????????????????????????????????????????????????????????????????????????????????????????????????????????????????????????????????????????????????????????????????????????????????????????????????????????????????????????????????????????????????????????????????????????????????????????????????????????????????????????????????????????????????????????????????????????????????????????????????????????????????????????????????????????????????????????????????????????????????????????????????????????????????????????????????????????????????????????????????????????????????????????????????????????????????????????????????????????????????????????????????????????????????????????????????????????????????????????????????????????????????????????????????????????????????????????????????????????????????????????????????????????????????????????????????????????????????????????????????????????????????????????????????????????????????????????????????????????????????????????????????????????????????????????????????????????????????????????????????????????????????????????????????????????????????????????????????????????????????????????????????????????????????????????????????????????????????????????????????????????????????????????????????????????????????????????????????????????????????????????????????????????????????????????????????????????????????????????????????????????????GTTG-CTGCTGGTCTTT-TC----GAAGGCA---TGTGCACAC----------TATCTTTATCTCT---CCACC---TGTGCACCTTTTGTA-GA--CCTATG-----TTTTTCA----TATAC--ACCATA--AGAATGTA-ACAGA---ATGTAA-----ATTRG--GCT----TTA---TTGTCCTAT-----AAAC--TAT-ATACAACTTTCAGCAACGGATCTCTTGGCTCTCGCATCGATGAAGAACGCAGCGAAATGCGATAAGTAATGTGAATTGCAGAATTCAGTGAATCATCGAATCTTTGAACGCACCTTGCGCTCCTTGG-TATTCCGAGGAGCATGCCTGTTTGAGTGTCATTAA-AT-TCTC--AAC-CTTTATC------------TTTATT--------TGATAAAT-----GG----CTTGGAC-TTGGGG-------------KTTTGCTGGCGAA-----------------AG------TC-AGCTCCTCTGAAATGTATTAGC------TGG---TTGCCTTGT-GTGAACTTG-T--CTA-TTGGTG-TGAT---------AA-TTATCTACGCC------GTGG----------------GCTGTTTGC----YGTTTTAGCACTGCT-TC-TAAC--TGTCTGTTAACTC--GGAC--AA------------------------------------------------ATCTGGCAGTC---TCTGATTGTCCGAGTTGTAATCTAGAGAAGTG-TTATCCGCGCTGGA--CCGTGTACAAGTCTCCTGGAATGGAGCGTCATAGAGGGTGAGAATCCCGTCTTTGACACGGACTGCCAGGGC--TTGTGA-TGCGCTCTCAAAGAGTCGAGTTGTTTGGGAATGCAGCTCAAAATGGGTGGTAAATTCCATCTAAAGCTAAATATTGGCGAGAGACCGATAGCGAACAAGTACCGTGAGGGAAAGATGAAAAGAACTTTGGAAAGAGAGTTAAACAGTACGTGAAATTGCTGAAAGGGAAACGCTTGAAGTCAGTCGCATTGTCTGGGAATCAA-----CTTTTGC-TGGGYGTACTTTC-CAG-A-CAATGGGTCAGCATCAATTTTGATCGTTGG-ATAAAGTCGAGAGGAATGTGGCATC--T-TCG--GATGTGTTATAG-CCTTTTGTCGCATACAACGGTTGGGATTGAGGAACTCAGCACG-CCGC---AA-GGCCGGGT-AC-T----TGTACCACG--TTCG-TGCTTAGGAT-GCTGGCATAATGGCTTTAATCGACCCGTCTTGAAACACGGACCAAGGAGTCTAACATG-CCTGCGAGTATTTGGGTGG-AAAACCCGAGTGCGCAATGAAAGTGAAA-GTTGAGATCCCTGTCA--TGGGGAGC-ATCGACGCCCGGACCAGACC-TTTTGTGACGGATCTGCGGTAG-AGCATGTA-TGTTGGGACCCGAAAGATGGTGAACTATGCCTGAATAGGGTGAAGCCAGA-GGAAACTCTGGTGGAGGCTCGTAG-CGATTCTGACGTGCAAATCGATCGTC-AAATTTGGGTATA-GGGGCGAAAGACTAATCGA---?????????????????????????????????????????????????????????????????????????????????????????????????????????????????????????????????????????????????????????????????????????????????????????????????????????????????????????????????????????????????????????????????????????????????????????????????????????????????????????????????????????????????????????????????????????????????????????????????????????????????????????????????????????????????????????????????????????????????????????????????????????????????????????????????????????????????????????????????????????????????????????????????????????????????????????????????????????????????????????????????????????????????????????????????????????????????????????????????????????????????????????????????????????????????????????????????????????????????????????????????????????????????????????????????????????????????????????????????????????????????????????????????????????????????????????????????????????????????????????????????????????????????????????????????????????????????????????????????????????????????????
116_Strophariaceae_Melanotus_hartii__CBS_273_81_type                  ?????????????????????????????????????????????????????????????????????????????????????????????????????????????????????????????????????????????????????????????????????????????????????????????????????????????????????????????????????????????????????????????????????????????????????????????????????????????????????????????????????????????????????????????????????????????????????????????????????????????????????????????????????????????????????????????????????????????????????????????????????????????????????????????????????????????????????????????????????????????????????????????????????????????????????????????????????????????????????????????????????????????????????????????????????????????????????????????????????????????????????????????????????????????????????????????????????????????????????????????????????????????????????????????????????????????????????????????????????????????????????????????????????????????????????????????????????????????????????????????????????????????????????????????????????????????????????????????????????????????????????????????????????????????????????????????????????????????????????????????????????????????????????????????????????????????????????????????????????????????????????????????????????????????????????????????????????????????????????????????????????????????????????????????????????????????????????????????????????????????????????????????????????????????????????????????????????????????????????????????????????????????????????????????????????????????????????????????????????????????????????????????????????????????????????????????????????????????????????????????????????????????????????????????????????????????????????????????????????????????????????????????????????????????????????????????????????????????????????????????????????????????????????????????????????????????????????????????????????????????????????????????????????????????????????????????????????????????????????????????????????????????????????????????????????????????????????????????????????????????????????????????????????????????????????????????????????????????????????????????????????????????????????????????????????????????????????????????????????????????????????????????????????????????????????????????????????????????????????????????????????????????????????????????????????????????????GTTG--TGCTGGCTCTC-TC----GGGAGTA---TGTGCACGC----------TATCTTTATATTT---CCACC---TGTGCACCTTTTGTA-GA--TCTATG----TCTTATCA----TATAC--CCCAT---AGTATGTC-TTTGA---ATGTATC----AATGG--GCT----TTG----ATGCCTAT------AAA--CATTATACAACTTTCAGCAACGGATCTCTTGGCTCTCGCATCGATGAAGAACGCAGCGAAATGCGATAAGTAATGTGAATTGCAGAATTCAGTGAATCATCGAATCTTTGAACGCACCTTGCGCTCCTTGG-TATTCCGAGGAGCATGCCTGTTTGAGTGTCATTAA-AT-TCTC--AAC-C-TCTCT---------AGTTTTTTG-----------ACTAGTAGATGG----CTTGGAT-GT-GGG-GG--------TTTTGTGCAGGCTTTCACA-------------AG------TC-AGCTCCCCTGAAATACATTAGC------CGG----TACTTTCT----GACCGT----CTA-TTGGTG-TGAT---------AA-TTATCTACGCC------GTGGACTATT---GGATA-------------------AATGTACTGCT-TC-TAAT--CGTCTTGTACT----AGAC--AATTCCCCTAGTAAC-TGCGAGT-GAAGCGG-GAAAAGCTCAAATTTAAAATCTGGTAGTC---TTTGGCTGCCCGAGTTGTAATCTAGAGAAGTG-TTATCCGCGTTGGA--CCGTGTACAAGTCTCCTGGAATGGAGCGTCATAGAGGGTGAGAATCCCGTCTTTGACACGGACTGCCAGTGC-TTTGTGA-TGCGCTCTCAAAGAGTCGAGTTGTTTGGGAATGCAGCTCAAAATGGGTGGTAAATTCCATCTAAAGCTAAATATTGGCGAGAGACCGATAGCGAACAAGTACCGTGAGGGAAAGATGAAAAGAACTTTGGAAAGAGAGTTAAACAGTACGTGAAATTGCTGAAAGGGAAACGCTTGAAGTCAGTCGCGTTGCCTGGGGATCAA-----CTTTTGT-TGGGTGTACTTTCCAGG---TGACGGGTCAGCATCAATTTTGACCGTTGG-ATAAAGTGTAGAGAAATGTGGCATC--T-TCG--GGTGTGTTATAG-TCTTTATTCGTATACAACGGTTGGGATTGAGGAACTCAGTACG-CCGC---AA-GGCCGGGA-TT------TA-TCCACG--TTCG-TACTTAGGAT-GCTGGCATAATGGCTTTAATCGACCCGTCTTGAAACACGGACCAAGGAGTCTAACATG-CCTGCGAGTGTTTGGGTGG-AAAACCCGAGCGCGTAATGAAAGTGAAA-GTTGAGATCCCTGTCG--TGGGGAGC-ATCGACGCCCGGACCAGACC-TTTTGTGACGGATCTGCGGTAG-AGCATGTA-TGTTGGGACCCGAAAGATGGTGAACTATGCCTGAATAGGGTGAAGCCAGA-GGAAACTCTGGTGGAGGCTCGTAG-CGATTCTGACGTGCAAATCGATCGTC-AAATTTGGGTATA-GGGGCGAAAGACTAATCGAACC?????????????????????????????????????????????????????????????????????????????????????????????????????????????????????????????????????????????????????????????????????????????????????????????????????????????????????????????????????????????????????????????????????????????????????????????????????????????????????????????????????????????????????????????????????????????????????????????????????????????????????????????????????????????????????????????????????????????????????????????????????????????????????????????????????????????????????????????????????????????????????????????????????????????????????????????????????????????????????????????????????????????????????????????????????????????????????????????????????????????????????????????????????????????????????????????????????????????????????????????????????????????????????????????????????????????????????????????????????????????????????????????????????????????????????????????????????????????????????????????????????????????????????????????????????????????????????????????????????????????????????
117_Strophariaceae_Pholiota_squarrosa_HMJAU37515                      ????????????????????????????????????????????????????????????????????????????????????????????????????????????????????????????????????????????????????????????????????????????????????????????????????????????????????????????????????????????????????????????????????????????????????????????????????????????????????????????????????????????????????????????????????????????????????????????????????????????????????????????????????????????????????????????????????????????????????????????????????????????????????????????????????????????????????????????????????????????????????????????????????????????????????????????????????????????????????????????????????????????????????????????????????????????????????????????????????????????????????????????????????????????????????????????????????????????????????????????????????????????????????????????????????????????????????????????????????????????????????????????????????????????????????????????????????????????????????????????????????????????????????????????????????????????????????????????????????????????????????????????????????????????????????????????????????????????????????????????????????????????????????????????????????????????????????????????????????????????????????????????????????????????????????????????????????????????????????????????????????????????????????????????????????????????????????????????????????????????????????????????????????????????????????????????????????????????????????????????????????????????????????????????????????????????????????????????????????????????????????????????????????????????????????????????????????????????????---------CCAGAAGGTCA-AGCTTGTGGTCTCGTCAAAA-ATTTGGCGCTCATGGCATGTATCTCTG-TCGGATCCCCGTCAGCGCCCGTCATCGAATTCTTGGAGGAGTGGGGCCTGGAATCGTTGGAAGAAAATGCTCACTCGACAACACCCTGCACCAAAGTCTTCGTCAATGGTGTGTGGATGGGCGTGCATCGCGATGCCGCAAATTTGGTCAAAACATTGAAGAAGCTGAGGAGAAGGGACGATATCAGCCCTGAAGTGTCTGTCGTGCGAGATATCCGAGAAAAGGAACTTCGGCTATATACCGATGCTGGTCGAGTTTGCCGACCGTTGTTTATCGTGGAGAACCAGCAGCTTGCTCTTCAGAAGAAGCACATCAGGTGGCTTGGCAATGGCTACAATGAGGAAGGGGAAGAGTTCAAATGGGAGCATCTGATCAAGGGAGGTGTAATTGAGCTATTAGATGCTGAAGAAGAAGAGACGGTCATGATTTCCATGACGCCTGAAGACTTGGAGAATTCGCGTCT--TCAACAGAGTGGTGTTACTCCTCCGGCGAA---CGACGG---AGAGTTCGATCCAGCTGCGCGTCTCAAAGCTGGCACGCACGCACATACTTGGACGCATTGTGAAATTCATCCTAGTATGATTCTCGGCATCTGTGCCAGTATCATTCCCTTCCCA-------------ATTG-TAGCTGGTCCTT-TC----GAGGGCA---TGTGCACAT-----------ATCTTTATCTTT---CCACC---TGTGCACCAATTGTA-GG--TCTATG------TTTTCA----CATAC--ACCAT---AAAATGTA-ATAGA---ATGTTATT---ATTGG--GCT----TTT---ATTGCCTAT-----AAAC--TAT-ATACAACTTTCAGCAACGGATCTCTTGGCTCTCGCATCGATGAAGAACGCAGCGAAATGCGATAAGTAATGTGAATTGCAGAATTCAGTGAATCATCGAATCTTTGAACGCACCTTGCGCTCCTTGG-TATTCCGAGGAGCATGCCTGTTTGAGTGTCATTAA-AT-TCTC--AAC-C-TTATC--------AGCTTTTGTT----------GATAAT-----GG----CTTGGAT-GT-GGG-GG--------TTTATTGCTGGCTTCTAACGA-----------GG------TT-GGCTCCCCTTAAATACATTAGC------TGG---TTGCCTTGT-GCAGACATG-T--CTA-TTGGTG-TGAT---------AA-TTATCTACGCT------GTGGACTTTCTGCCAGTA------------------TTTAGCACCGCT-TC-TAAC--TGTCTGTTAACTT--GGAC--AATTCCCCTAGTAAC-TGCGAGT-GAAGCGG-GAAAAGCTCAAATTTAAAATCTGGCGGTC---TTTGGCCGTCCGAGTTGTAATCTAGAGAAGTG-TTATCCGCGCTGGA--CCGTGTACAAGTCTCCTGGAATGGAGCGTCATAGAGGGTGAGAATCCCGTCTTTGACACGGACTGCCAGGGC-TTTGTGA-TGCGCTCTCAAAGAGTCGAGTTGTTTGGGAATGCAGCTCAAAATGGGTGGTAAATTCCATCTAAAGCTAAATATTGGCGAGAGACCGATAGCGAACAAGTACCGTGAGGGAAAGATGAAAAGAACTTTGGAAAGAGAGTTAAACAGTACGTGAAATTGCTGAAAGGGAAACGCTTGAAGTCAGTCGCGTTGTCTGGGGATCAA-----CTTTTGC-TGGGCGTACTTTC-CAG-A-TGACGGGTCAGCATCAATTTTGACCGTTGG-ATAAAGTCTGGAGGAATGTGGCATC--T-TCG--GATGTGTTATAG-CCTCTAGTTGCATACAACGGTTGGGATTGAGGAACTCAGCACG-CCGC---AA-GGCCGGGTACT------TGTACCACG--TTCG-TGCTTAGGAT-GCTGGCATAATGGCTTTAATCGACCCGTCTTGAAACACGGACCAAGGAGTCTAACATG-CCTGCGAGTATTTGGGTGG-AAAACCCGAGTGCGTAATGAAAGTGAAA-GTTGAGATCCTTGTCA--TGGGGAGC-ATCGACGCCCGGACCAGACC-TTTTGTGACGGATCTGCGGTAG-AGCATGTA-TGTTGGGACCCGAAAGATGGTGAACTATGCCTGAATAGGGTGAAGCCAGA-GGAAACTCTGGTGGAGGCTCGTAG-CGATTCTGACGTGCAAATCGATCGTC-AAATTTGGGTATA-GGGGCGAAAGACTAATCGAACC?????????????????????????????????????????????????????????????????????????????????????????????????????????????????????????????????????????????????????????????????????????????????????????????????????????????????????????????????????????????????????????????????????????????????????????????????????????????????????????????????????????????????????????????????????????????????????????????????????????????????????????????????????????????????????????????????????????????????????????????????????????????????????????????????????????????????????????????????????????????????????????????????????????????????????????????????????????????????????????????????????????????????????????????????????????????????????????????????????????????????????????????????????????????????????????????????????????????????????????????????????????????????????????????????????????????????????????????????????????????????????????????????????????????????????????????????????????????????????????????????????????????????????????????????????????????????????????????????????????????????????
119_Strophariaceae_Protostropharia_dorsipora_Mushroom_Observer_488159 ?????????????????????????????????????????????????????????????????????????????????????????????????????????????????????????????????????????????????????????????????????????????????????????????????????????????????????????????????????????????????????????????????????????????????????????????????????????????????????????????????????????????????????????????????????????????????????????????????????????????????????????????????????????????????????????????????????????????????????????????????????????????????????????????????????????????????????????????????????????????????????????????????????????????????????????????????????????????????????????????????????????????????????????????????????????????????????????????????????????????????????????????????????????????????????????????????????????????????????????????????????????????????????????????????????????????????????????????????????????????????????????????????????????????????????????????????????????????????????????????????????????????????????????????????????????????????????????????????????????????????????????????????????????????????????????????????????????????????????????????????????????????????????????????????????????????????????????????????????????????????????????????????????????????????????????????????????????????????????????????????????????????????????????????????????????????????????????????????????????????????????????????????????????????????????????????????????????????????????????????????????????????????????????????????????????????????????????????????????????????????????????????????????????????????????????????????????????????????????????????????????????????????????????????????????????????????????????????????????????????????????????????????????????????????????????????????????????????????????????????????????????????????????????????????????????????????????????????????????????????????????????????????????????????????????????????????????????????????????????????????????????????????????????????????????????????????????????????????????????????????????????????????????????????????????????????????????????????????????????????????????????????????????????????????????????????????????????????????????????????????????????????????????????????????????????????????????????????????????????????????????????????????????????????????????????????????GTTG-CTGCTGGCCTTT-TC----GGAGGCA---TGTGCACGC----------CATCTTTATATCT---CCACC---TGTGCACCTTTTGTA-GA-GCCTATG------TTTTCA----TATAC--ACCATA--AGAATGTA-ACAGA---ATGTCATT---ATTAG--ACT----TTA---TTGTCTTAT-----AAAC--TAT-ATACAACTTTCAGCAACGGATCTCTTGGCTCTCGCATCGATGAAGAACGCAGCGAAATGCGATAAGTAATGTGAATTGCAGAATTCAGTGAATCATCGAATCTTTGAACGCACCTTGCGCTCCTTGG-TATTCCGAGGAGCATGCCTGTTTGAGTGTCATTAA-AT-TCTC--AAC-CTTTACC---------TTCTTTTTT--AAAAGTGGGTAAAT-----GG----CTTGGAT-GT-GGG-GG----------TTTTGCCGGTTTCTCTTTTGA---------AA------TC-AGCTCCCCTGAAAGATATTAGC------TGG---TTGCCTTGT-GTAAACCTG-T--CTA-TTGGTG-TGAT---------AA-TTATCTACGCC------GTGGAT-------GGTTT--GCCGTTTAT----------AGCACTGCT-TC-TAAC--CGTCTGTTCATTC--AGAC--AA????????????????????????????????????????????????????????????????????????????????????????????????????????????????????????????????????????????????????????????????????????????????????????????????????????????????????????????????????????????????????????????????????????????????????????????????????????????????????????????????????????????????????????????????????????????????????????????????????????????????????????????????????????????????????????????????????????????????????????????????????????????????????????????????????????????????????????????????????????????????????????????????????????????????????????????????????????????????????????????????????????????????????????????????????????????????????????????????????????????????????????????????????????????????????????????????????????????????????????????????????????????????????????????????????????????????????????????????????????????????????????????????????????????????????????????????????????????????????????????????????????????????????????????????????????????????????????????????????????????????????????????????????????????????????????????????????????????????????????????????????????????????????????????????????????????????????????????????????????????????????????????????????????????????????????????????????????????????????????????????????????????????????????????????????????????????????????????????????????????????????????????????????????????????????????????????????????????????????????????????????????????????????????????????????????????????????????????????????????????????????????????????????????????????????????????????????????????????????????????????????????????????????????????????????????????????????????????????????????????????????????????????????????????????????????????????????????????????????????????????????????????????????????????????????????????????????????????????????????????????????????????????????????????????????????????????????????????????????????????????????????????????????????????????????????????????????????
11_Agaricaceae_Leucocoprinus_fragilissimus_ZRL20151466                AGGTTTCATTGTGAAAGTTAAGAAGATTCTCGAGAG-TATATGTGTAAACTGTGGAAAGTTGAAAGCCGACATCGTGAGTTGTGTCTCCTG---TTCCTCTACTCGTTTCG-CACCCCCACCA-CCCAATTTTCT-GGGGGCTCTCTCCAA-TACCCTGGAGAAC-CCCAAACCCGCACTGCGG-TAGTTCTCTCAC-TCGTTGAGGGCGTTCTTCTAC-CTG--GCGGGAGG-TC-ATAT-GACGCGCGTTTTCGGTCGTTTGATCGCCGCGTCG-ACCTCATTGCAACCGTT-CAGTG-TTGGTTGGACCCGCGGCTGCGTGGTGAAATGGGGGGCTGAACGAGGAGTGCGAAAAGATGGA--TTGGCTCAACCGCACTATGCTGTAACGCAGCAGTGG----TGCGTGTTGT---TTGGCCTAGCACTTCATGATTC-TTCATG------TTGAATGCCCC-TTTTTTGTTCGTAGACA-CAGCACGCTGACCTTGCCATCTGTTTCCATGTTTATGGAACTGTAAGACGGACCCCAA-TTTTGCGGACAAAATCCGACATAT---CCGTGATCCTAAAGCTCGAATGTCGGTAGTTTGGACGCTCTGCAAAACGAAAATGGTGTGCGAAACTGATGACCCT---AAAGACG-AAGGTATCGATCCGGAGGGTGAAGAG-GCAAAGAAGGGTCATGGTGGCTGTGGTCATGTCCAGCCACAGATAAGGAAGGAAGGGCTTAAACTTTATGTTCAGTATAAGAGG---CCCAAAGATGACGACGACGTATGT----------------CTCATACTCCATGATAGTCGGGATACTGAATTG-GTTGTGCTTCTCAGGAGGTGAAG--TCATTGCAACCAGA-TAAACGCTTGATTAC--GCCCTATGAGGTGTACCCGG--TTTTCAAAAAGAA-GTCAAA--TTCGGATCTTCATCTTCGGGGGCTATCAAAAGAATATGCCCCAACCTGAATGGATGATTTTAACTGTTATGCCTGTTCC-------------------------------------------------------------------------------------------------------------------------------------------------------------------------------------GCCGTGGTACTGGTGAGTTCGAGGCTGGTATCTCCAAGGACGGTCAGACTCGCGAGCACGCTCTCTTGGCCTTCACCCTCGGTGTCCGTCAGCTCATCGTCGCCGTCAACAAGATGGACACCACCAAGCGCAGTGGAGCGAGGATCGTTTCAA-CGAAATTATCAAAGAAACCTCCACCTTCATCAAGAAGGTCGGTTACAACCCCAAGGCTGTCGCCTTCGTCCCCATCTCCGGATGGCACGGAGACAACATGTTGGAGGAGTCCGCCACATGCCCTGGTACAAGGGCTGGACCAAGGAGACCAAGGCTGGTGTCGTTAAGGGTAAGACCCTCCTCGATGCTATTGACGCCATCGAGCCCCCCGTTCGTCCCTCCGAC-------------------------TGTGG-CTTGTTAA---ACTTGGCCCTCATGTCCTGTATTTCCG-TTGGCTCATACTCTGCTCCTGTCATCGAGTTTCTGGAGGAATGGGGCCTTGAATCTTTGGAGGAAAACGCACATTCCACGTCCCCTTGCACGAAGGTTTTCGTCAATGGTGTTTGGATGGGTGTGCATCGTGACCCAGCCAACCTCGTTAAAACCATCAAAAAGCTGAGGCGCAAGGACGATATTAGCCCAGAAGTTTCGGTGGTTCGGGATATCCGAGAGAAGGAGCTCAGAATATACACTGACGCAGGTCGTGTCTGCCGGCCACTCTTCATTGTAGAGAACCAGCAGTTGCTCTTGCAGAAAAAGCACATCCGCTGGATCAGCAACCGTTTTGATGATGAGGGCAACGAATATAAGTGGGAGTCCTTGATCAAGGGTGGAGTGATTGAATTGTTGGATGCCGAGGAAGAAGAGACCGTCATGATTTCTATGACTCCTGAAGATTTAGAGAATTCCCGTCT--ACAGGCTGCTGGTGTGGATACACATGCGAA---CGATGG---AGAATTTGACCCTGCGGCCCGGTTGAAGGCTGGAACTCATGCTCATACGTGGACTCACTGCGAGATCCATCCTAGTATGATTCTTGGTATTTGCGCTAGTATTATTCCTTTCCCTGACCACAACCAGGGTTG-TCGCTGGTCTTT-------CGGGACA---TGTGCACGT---------TTACTTCTATTCAT---CCACC---TGTGAACCTTTTGTA-GT-GGCTATG-----TCTTATA---TCATAA--ACCATGT-AGTATGTTGCCAGA---ATGTATTC---AATGG--GCC----TTT----GTGCCTAT----AAAAC--CTT-ATACAACTTTCAGCAACGGATCTCTTGGCTCTCGCATCGATGAAGAACGCAGCGAAATGCGATAAGTAATGTGAATTGCAGAATTCAGTGAATCATCGAATCTTTGAACGCACCTTGCGCTCCTTGG-AATTCCGAGGAGCATGCCTGTTTGAGTGTCAGTAA-AT-TCTC--AAC-T-CCTTC---------AGCTTTTTG-----TAGTTGAAGTG-----AG----CTTGGAT-AT-GGA-GG----------TTTTGCGGGTTCAATCTAATTG--------GA------TC-GGCTCCTCTGAAATGCATTAGC------GGA-----ACCGTTT-GCGATCC-G----TCA-CAGGTG-TGAT---------AA-TTATCTACGCC------------TAGT---GGGTT--GCTCTCTGT--------CTTGTTCAGCT-GC-CAAC--CGTCCCAGTCATG--GGAC--AATTCCCCTAGTAAC-TGCGAGT-GAAGCGG-GAAAAGCTCAAATTTAAAATCTGGCGGTC---TCTGGCCGTCCGAGTTGTAATCTAGAGAAGCA-ATGCCCGCGCTGGA--CCGTGTACAAGTCTCCTGGAATGGAGCGTCATAGAGGGTGAGAATCCCGTCTTTGACACGGACTCCCAGGGC-TTTGTGG-TATGCTCTCAAAGAGTCGAGTTGTTTGGGAATGCAGCTCAAAATGGGTGGTAAATTCCATCTAAAGCTAAATATTGGCGAGAGACCGATAGCGAACAAGTACCGTGAGGGAAAGATGAAAAGAACTTTGGAAAGAGAGTTAAACAGTACGTGAAATTGCTGAAAGGGAAACGCTTGAAGTCAGTCGCGTTGGCCGGGGATCAG-----CTTTTGC-GTGGTGTACTTTC-CGG-T-TGACGGGTCAGCATCAATTTTGATCACTGG-AAAAAGACTTGGAGAATGTGGCAGC--T-TCG--GCTGTGTTATAG-CTTCTTGTTATATACAGTGGTTGGGATTGAGGTACTCAGCACG-CCGC---AA-GGCCGGGT-TT------CG-ACCACG--TTCG-TGCTTAGGAT-GCTGGCATAATGGCTTTAAGCGACCCGTCTTGAAACACGGACCAAGGAGTCTAACATG-CCTGCGAGTGTTTGGGTGG-AAAACCCGAGCGCGTAATGAAAGTGAAA-GTTGAGATCCCTGTCG--TGGGGAGC-ATCGACGCCCGGACCAGAAC-TTTTGGGACGGATCCGCGGTAG-AGCATGTA-TGTTGGGACCCGAAAGATGGTGAACTATGCCTGAATAGGGTGAAGCCAGA-GGAAACTCTGGTGGAGGCTCGTAG-CGATTCTGACGTGCAAATCGATCGTC-AAATTTGGGTATA-GGGGCGAAAGACTAATCGAACCTTTGTACTGTGAAACTGCGAATGGCTCATTAAATCAGTTATAGTTTATTTGATGATATCTTGCTACATGGATAACTGTGGTAATTCTAGAGCTAATACATGCAATCAA-GCCCCAACTTCCGGAAGGGGTGTATTTATTAGATAAAAAACCAACGCGGTTCGCC-GCTCCCTTGGTGATTCATAATAACTTCTCGAATC-GCATGGCCTTGCGCCGGCGATGCTTCATTCAAATATCTGCCCTATCAACTTTCGATGGTAGGATAGAGGCCTACCATGGTTTCAACGGGTAAC-GGGGAATAAGGGTTCGATTCCGGAGAGGGAGCCTGAGAAACGGCTACCACATCCAAGGAAGGCAGCAGGCGCGCAAATTACCCAATCCCGACACGGGGAGGTAGTGACAATAAATAACAATATAGGGCTCTTTCGGGTCTTATAATTGGAATGAGTACAATTTAAATCCCTTAACGAGGAACAATTGGAGGGCAAGTCTGGTGCCAGCAGCCGCGGTAATTCCAGCTCCAATAGCGTATATTAAAGTTGTTGCAGTTAAAAAGCTCGTAGTTGAACTTCAGATCTGGCTGGGCGGTCCG-CTTAACGGCGTGTACTGTTCGGCTGGTTCTTACCTCTTGGTGAGCCGGCGTGCCCTTTATTGGTGTGCGTCGGGGAACCAGGACTTTTACCTTGAGAAAATTAGAGTGTTCAAAGCAGGCCTATGCCCGAATACATTAGCATGGAATAATAAAATAGGACGTGC-GGTTCTATTTTGTTGGTTTCTAGAGTCGCCGTAATGATTAATAGGGATAGTTGGGGGCATTGGTATTGAGTCGCTAGAGGTGAAATTCTTGGATTGACTCAAGACCGACTATTGCGAAAGCATTTGCCAAGGATGTTTTCATTAATCAAGAACGAAGGTTAGGGGATCGAAAACGATCAGATACCGTTGTAGTCTTAACAGTAAACTATGCCGACTAGGGATCGGACG-ACCTCAAATTTGATGTGTCGTTCGGCACCTTACGAGAAATCAAAGTCTTTGGGTTCT
120_Strophariaceae_Pyrrhulomyces_astragalinus__PBM4330                ?????????????????????????????????????????????????????????????????????????????????????????????????????????????????????????????????????????????????????????????????????????????????????????????????????????????????????????????????????????????????????????????????????????????????????????????????????????????????????????????????????????????????????????????????????????????????????????????????????????????????????????????????????????????????????????????????????????????????????????????????????????????????????????????????????????????????????????????????????????????????????????????????????????????????????????????????????????????????????????????????????????????????????????????????????????????????????????????????????????????????????????????????????????????????????????????????????????????????????????????????????????????????????????????????????????????????????????????????????????????????????????????????????????????????????????????????????????????????????????????????????????????????????????????????????????????????????????????????????????????????????????????????????????????????????????????????????????????????????????????????????????????????????????????????????????????????????????????????????????????????????????????????????????????????????????????????????????????????????????????????????????????????????????????????????????????????????????????????????????????????????????????????????????????????????????????????????????????????????????????????????????????????????????????????????????????????????????????????????????????????????????????????????????????????????????????????????????????????????????????????????????????????????????????????????????????????????????????????????????????????????????????????????????????????????????????????????????????????????????????????????????????????????????????????????????????????????????????????????????????????????????????????????????????????????????????????????????????????????????????????????????????????????????????????????????????????????????????????????????????????????????????????????????????????????????????????????????????????????????????????????????????????????????????????????????????????????????????????????????????????????????????????????????????????????????????????????????????????????????????????????????????????????????????????????????????????GTTG--TGCTGGTCTTT-TTTTAAAAAGGCA---TGTGCACGC----------CATCTTTACTTTT--TTCCCC---TGTGCACATTTTGTA-GA-GTCTATG-----TTTTTTA----TATAC--CCCCTTATTATA-----ATAGA---ATGTTATTT--AATGG--ACT----TGA---CTGTCCTAT----TAAAC---AT-ATACAACTTTCAGCAACGGATCTCTTGGCTCTCGCATCGATGAAGAACGCAGCGAAATGCGATAAGTAATGTGAATTGCAGAATTCAGTGAATCATCGAATCTTTGAACGCACCTTGCGCTCCTTGG-TATTCCGAGGAGCATGCCTGTTTGAGTGTCATTAA-AT-TATC--AAC-C-TATTT---------GTCGTTATT--------GGCAAATA-----GG----CTTGGAT-GT-GGG-GG---------TTATTGGTGGCTTTCT---------------AG------TC-AGCTCTCCTCAAATGTATTAGC------TGG---TTGCCTTGT-GTAAACTTG-T--CTA-TTGGTG-TGAT---------AG-TTATCTACGCT------AA-----------GGGCT--GTTTACTGA-------TTTAGCACTGCT-TC-TAAC--TGTCTTC--------AGAC--AATTCCCCTAGTAAC-TGCGAGT-GAAGCGG-GAAAAGCTCAAATTTAAAATCTGGCAGTC---TTTGGCTGTCCGAGTTGTAATCTAGAGAAGTG-TTATCCGCGCTGGA--CCGTGTACAAGTCTCCTGGAATGGAGCGTCATAGAGGGTGAGAATCCCGTCTTTGACACGGACTGCCAGGGC-TTTGTGA-TGCGCTCTCAAAGAGTCGAGTTGTTTGGGAATGCAGCTCAAAATGGGTGGTAAATTCCATCTAAAGCTAAATATTGGCGAGAGACCGATAGCGAACAAGTACCGTGAGGGAAAGATGAAAAGAACTTTGGAAAGAGAGTTAAACAGTACGTGAAATTGCTGAAAGGGAAACGCTTGAAGTCAGTCGCGTTGTCTGGGAATCAA-----CTTTTGC-TGGGTGTACTTTC-TAG-A-TAATGGGTCAGCATCAATTTTGACTGTTGG-ATAAAGTCTAGAGGAATGTGGCATC--T-TCG--GATGTGTTATAG-CCTTTGGTTGCATACAACAGTTGGGATTGAGGAACTCAGCACG-CCGC---AA-GGCCGGGT-AA-TA---TATACCACG--TTCG-TGCTTAGGAT-GCTGGCATAATGGCTTTAATCGACCCGTCTTGAAACACGGACCAAGGAGTCTAACATG-CCTGCGAGTATTTGGGTGG-AAAACCCGAGTGCGCAATGAAAGTGAAA-GTTGAGATCCCTGTCA--TGGGGAGC-ATCGACGCCCGGACCGGAGC-TTTTGTGATGGATCTGCGGTAG-AGCATGTA-TGTTGGGACCCGAAAGATGGTGAACTATGCCTGAATAGGGTGAAGCCAGA-GGAAACTCTGGTGGAGGCTCGTAG-CGATTCTGACGTGCAAATCGATCGTC-AAATTTGGGTATA-GGGGCGAAAGACTAATCGAACC?????????????????????????????????????????????????????????????????????????????????????????????????????????????????????????????????????????????????????????????????????????????????????????????????????????????????????????????????????????????????????????????????????????????????????????????????????????????????????????????????????????????????????????????????????????????????????????????????????????????????????????????????????????????????????????????????????????????????????????????????????????????????????????????????????????????????????????????????????????????????????????????????????????????????????????????????????????????????????????????????????????????????????????????????????????????????????????????????????????????????????????????????????????????????????????????????????????????????????????????????????????????????????????????????????????????????????????????????????????????????????????????????????????????????????????????????????????????????????????????????????????????????????????????????????????????????????????????????????????????????????
121_Strophariaceae_Stropharia_ambigua_AFTOL_726                       ----------------------------------------------------------------------------------------------------------------TA-------------------------------------------------------------------------------------------------------------------------------------------------------------------------------------------------------------------------------------------------------------------GCCGCTCTTAGCTGTCAAGCAGCACGAGA---CGCGGAC----TGAAGGCCCTGCACTT---TTTAC-TCGATG------TCGATTGCCCCCTTTATTATCAGGAAACACATCTATGCTGACGTC----TTCATTTGCATGTTGTAACCTTGTTAAGTTGGACCCCAA-TTTTTCGGAGAAAATCCGTCACAT---CCGTGATCCCAAAGCCCGCATGGCCGTTGTTTGGGCCCATTGCAAGACGAAAATGGTGTGCGAGCCTGACGAGCTC---AAGGAAG-ATGGGGCGGATCCCGAAAACGAAGAC-ACGAAGAAGGGCCACGGCGGCTGTGGGCACGCCCAGCCCCTCGTCCGCAAAGAAGGATTGAAGCTTTTTGTGCAGTACAAGAAG---GCCAAAGATGAGGATGACGTAAGA-----------------CCATATGCATGTTGCCCATGCATGCCAGATCCTAACGCGTTGAACAGGACATGAAA--GCGATGCAGCCGGA-CAAGCGACTGATCAC--CCCGTCAGAGGTCTACACCG--TCTTCAAAAAGAT-GTCTGA--TCACGACYTACACCTTCTTGGTCTGTCCGACGAGTACG-CTAGGCCCGAATGGATGATCTTGRCTGTCATGCCCGTGCCGCCCCCGCCCGTYCGTCCGAGTATTGCAGTTGATGGTGGCGCGATGCGCAGCGAGGATGATTTGACGTACAAGCTGGGTGATATCATTAAAGCCTCCGCAAACGTCCGCCGTTGCGAGCAAGAAGGTGCACCCGCGCACGTCATCACTGAATTCGAACAGTTGCTCCAGGTAAATAATTTGGCTGTGGAACTGGTGAGTTCGAGGCTGGTATCTCCAAGGATGGCCAGACCCGCGAGCACGCTCTCCTCGCCTTCACCCTCGGTGTCCGTCAGCTCATCGTCGCCGTCAACAAGATGGATACCACCAAGTATAGTGGTCCGAGGATCGTTTCAA-CGAAATCATCAAGGAGACCTCCGGCTTCATCAAGAAGGTCGGTTACAACCCCAAGACCGTCGCCTTCGTCCCCATCTCGGGATGGCACGGAGACAACATGTTGGAGGAGTCCCCCACATGCCCTGGTACAAGGGTTGGACCAGAGAGACCAAGGCCGGTCCCGTCAAGGGAAAGACCCTCCTCGATGCCATCGATGCCATCGAGCCCCCTGTCCGTCCCTCCGACGCCGAAACTCCTGAAGGCCA-AGCCTGTGGTCTCGTCAAAA-ATCTGGCATTGATGTCATGTATCTCTG-TGGGCTCCTTGTCCGCACCTGTCATCGAGTTCTTGGAGGAGTGGGGCTTGGAATCCTTAGAAGAGAATGCTCACTCAACGACTCCTTGTACGAAGGTGTTTGTCAACGGTGTCTGGATGGGTGTACATCGTGACGCTGCTAACCTGGTCAAGACCCTGAAGAAGTTGAGACGACGAGACGACATCAGTCCCGAAGTGTCAGTTGTACGAGACATTCGTGAAAAGGAGTTGCGTCTGTACACTGATGCCGGTCGTGTATGCCGACCTCTATTTATTGTCGAGAACCAACAATTAGCTCTTCAAAAGAAGCACATCAAGTGGCTCAATAGTGGTATCAACGATGAAGGCGAGGAATACAAATGGGAACATCTTATCAAAGGAGGCGTTGTCGAATTACTAGACGCTGAAGAAGAAGAGACGGTTATGATCTCCATGACTCCTGAAGACTTGGAAAACTCTCGTCT--CCAGCAAGCTGGCGTCGCCCCCCAGGTAAA---CGAAGG---CGAGTTTGATCCAGCCGCGCGTCTAAAGGCCGGCACACATGCACATACCTGGACGCATTGCGAAATTCATCCCAGCATGATCCTTGGTATCTGTGCTAGTATCATTCC--------------------GTTG-TTGCTGGTCTCT-TC----GGAGGCA---TGTGCACGC----------CATCTTTATATCT---CCACC---TGTGCACCTTTTGTA-GA--CCTATG------TTTTCA----TATAC--ACCATA--AGAATGTA-ACAGA---ATGT-------CATTGAGACT----TTA----TGTCTTAT-----AAAC--TAT-ATACAACTTTCAGCAACGGATCTCTTGGCTCTCGCATCGATGAAGAACGCAGCGAAATGCGATAAGTAATGTGAATTGCAGAATTCAGTGAATCATCGAATCTTTGAACGCACCTTGCGCTCCTTGG-TATTCCGAGGAGCATGCCTGTTTGAGTGTCATTAA-AT-TCTC--AAC-CTTTATC---------ATCTTTTTG-----AGTTGATAAAT-----GG----CTTGGAT-GT-GGG-AG------------TTGCCGGTTTCTTTTTGA----------GA------TC-AGCTCTCCTGAAATACATTAGC------TGG---TTGCCTTGT-GTAGACCTG-T--CTA-TTGGTG-TGAT---------AA-TTATCTACGCC------GTGGACT------GTTTGCCGTTTTTAAG------------CACCGCT-TC-TAAT--CGTCTGTTCATTC--GGAC--AATTCCCCTAGTAAC-TGCGAGT-GAAGCGG-GAAAAGCTCAAATTTAAAATCTGGCGGTC---TTTGGCCGTCCGAGTTGTAATCTAGAGAAGTG-TTATCCGCGCTGGA--CCGTGTACAAGTCTCCTGGAATGGAGCGTCATAGAGGGTGAGAATCCCGTCTTTGACACGGACTGCCAGGGC-TTTGTGA-TGCGCTCTCAAAGAGTCGAGTTGTTTGGGAATGCAGCTCAAAATGGGTGGTAAATTCCATCTAAAGCTAAATATTGGCGAGAGACCGATAGCGAACAAGTACCGTGAGGGAAAGATGAAAAGAACTTTGGAAAGAGAGTTAAACAGTACGTGAAATTGCTGAAAGGGAAACGCTTGAAGTCAGTCGCATTGTCTGAGAATCAA-----CTTTTGC-TGGGCGTACTTCT-TAG-A-TGATGGGTCAGCATCAATTTTGACCGTTGG-ATAAAGTCTAAAGGAATGTGGCATC--C-TCG--GATGTGTTATAG-CCTTTGGTCGCATACAACGATTGGGATTGAGGAACTCAGCACG-CCGA---AA-GGCCGGGTACT------TGTACCACG--TTCG-TGCTTAGGAT-GCTGGCATAATGGCTTTAATCGACCCGTCTTGAAACACGGACCAAGGAGTCTAACATG-CCTGCGAGTATTTGGGTGG-AAAACCCGAGTGCGTAATGAAAGTGAAA-GTTGAGATCCCTGTCA--TGGGGAGC-ATCGACGCCCGGACCAGACC-TTTTGTGACGGATCTGCGGTAG-AGCATGTA-TGTTGGGACCCGAAAGATGGTGAACTATGCCTGAATAGGGTGAAGCCAGA-GGAAACTCTGGTGGAGGCTCGTAG-CGATTCTGACGTGCAAATCGATCGTC-AAATTTGGGTATA-GGGGCGAAAGACTAATCGAACCTTTGTACTGTGAAACTGCGAATGGCTCATTAAATCAGTTATAGTTTATTTGATGTTAACTTGCTACATGGATAACTGTGGTAATTCTAGAGCTAATACATGCAATCAA-GCCCCGACTTCCGGAAGGGGTGTATTTATTAGATAAAAAACCAACGCGGCTCGCC-GCTCCCTTGGTGATTCATAATAACTTCTCGAATC-GCATGGCCTTGTGCCGGCGATGCTTCATTCAAATATCTGCCCTATCAACTTTCGATGGTAGGATAGAGGCCTACCATGGTTTCAACGGGTAAC-GGGGAATAAGGGTTCGATTCCGGAGAGGGAGCCTGAGAAACGGCTACCACATCCAAGGAAGGCAGCAGGCGCGCAAATTACCCAATCCCGACACGGGGAGGTAGTGACAATAAATAACAATATAGGGCTCTTTTGGGTCTTATAATTGGAATGAGTACAATTTAAATCTCTTAACGAGGAACAATTGGAGGGCAAGTCTGGTGCCAGCAGCCGCGGTAATTCCAGCTCCAATAGCGTATATTAAAGTTGTTGCAGTTAAAAAGCTCGTAGTTGAATTTCAGACCTGGCCGGGTGGTCCG-CTTAACGGCGTGTACTGTCTGGCTGGGCCTTACCTCTTGGTGAGCCGGCGTATTCTTTTTTAGTGTGCGTCGGGGAACCAGGACTTTTACCTTGAGAAAATTAGAGTGTTCAAAGCAGGCCTATGCCCGAATACATTAGCATGGAATAATAAAATAGGACGTGC-GGTTCTATTTTGTTGGTTTCTAGAGTCGCCGTAATGATTAATAGGGATAGTTGGGGGCATTGGTATTGAGTCGCTAGAGGTGAAATTCTTGGATTGACTCAAGACCAACTATTGCGAAAGCATTTGCCAAGGATGTTTTCATTAATCAAGAACGAAGGTTAGGGGATCGAAAACGATCAGATACCGTTGTAGTCTTAACAGTAAACTATGCCGACTAGGGATCGGGCG-ACCTCAATTATGATGTGTCGCTCGGCACCTTACGAGAAATCAAAGTCTTTGGGTTCT
123_Tubariaceae_Flammulaster_sp__PBM3449                              ?????????????????????????????????????????????????????????????????????????????????????????????????????????????????????????????????????????????????????????????????????????????????????????????????????????????????????????????????????????????????????????????????????????????????????????????????????????????????????????????????????????????????????????????????????????????????????????????????????????????????????????????????????????????????????????????????????????????????????????????????????????????????????????????????????????????????????????????????????????????????????????????????????????????????????????????????????????????????????????????????????????????????????????????????????????????????????????????????????????????????????????????????????????????????????????????????????????????????????????????????????????????????????????????????????????????????????????????????????????????????????????????????????????????????????????????????????????????????????????????????????????????????????????????????????????????????????????????????????????????????????????????????????????????????????????????????????????????????????????????????????????????????????????????????????????????????????????????????????????????????????????????????????????????????????????????????????????????????????????????????????????????????????????????????????????????????????????????????????????????????????????????????????????????????????????????????????????????????????????????????????????????????????????????????????????????????????????????????????????????????????????????????????????????????????????????????????????????????????????????????????????????????????????????????????????????????????????????????????????????????????????????????????????????????????????????????????????????????????????????????????????????????????????????????????????????????????????????????????????????????????????????????????????????????????????????????????????????????????????????????????????????????????????????????????????????????????????????????????????????????????????????????????????????????????????????????????????????????????????????????????????????????????????????????????????????????????????????????????????????????????????????????????????????????????????????????????????????????????????????????????????????????????????????????????????????????GTTG-TAGCTGGTTCTT-TC----GAGGACA---TGTGCTCGC----------CATCTTTATATCT---CCACC---TGTGCACATCTTGTA-GA---CTATG-----TTTTTCA----TATAC--CCCAT---TGTATGTA-AAAGA---ATGTTC-----ATTGG--GCC----TTG-----TGCCTAT-----AAAC--TAT-ATACAACTTTCAGCAACGGATCTCTTGGCTCTCGCATCGATGAAGAACGCAGCGAAATGCGATAAGTAATGTGAATTGCAGAATTCAGTGAATCATCGAATCTTTGAACGCACCTTGCGCTCCTTGG-TATTCCGAGGAGCATGCCTGTTTGAGTGTCATTAA-AT-TCTC--AAC-TTTATTA---------GCTTTTGCT-----------AGTAA-----AG----CTTGGAT-GT-GGA-GG----------TTCTGCAGGCTTTCTAA-------------AG------TC-AGCTCCTCTGAAATGCATTAGT------AG-----TACCCAGTGGTGGAAC----------TTGGTG-TGAT---------AA-TTATCTACGCC------ATGGACTCCG----------CTTGTTATA--------------CTGCT-TA-TAAC--CGTCTTT--------GGAC--AATTCCCCTAGTAAC-TGCGAGT-GAAGCGG-GAAAAGCTCAAATTTAAAATCTGGCAGTC---TTCGATTGTCCGAGTTGTAATCTAGAGAAGTG-TTATCCGCGTTGGA--CCGTGTACAAGTCTCCTGGAATGGAGCGTCATAGAGGGTGAGAATCCCGTCTTTGACACGGACTACCAAGGC-TTTGTGA-TGCGCTCTCAAAGAGTCGAGTTGTTTGGGAATGCAGCTCAAAATGGGTGGTAAATTCCATCTAAAGCTAAATATTGGCGAGAGACCGATAGCGAACAAGTACCGTGAGGGAAAGATGAAAAGAACTTTGGAAAGAGAGTTAAACAGTACGTGAAATTGCTGAAAGGGAAACGCTTGAAGTCAGTCGCGTCTTCTAGGGATCAA-----CTTTTGC-TTGGTGTACTTTC-TAG-T-TGATGGGTCAGCATCAGTTTTGACCGTTGG-ATAAAGTCTTTGGGAATGTGGCATC--T-TCG--GATGTGTTATAG-CCCTTGGTCGCATACAACGGTTGGGATTGAGGAACTCAGCACG-CCGC---AA-GGCCGGGT-TT-T----TA-ACCACG--TTCG-TGCTTAGGAT-GCTGGCATAATGGCTTTAATCGACCCGTCTTGAAACACGGACCAAGGAGTCTAACATG-CTTGCGAGTATTTGGGTGG-AAAACCCGAGTGCGTAATGAAAGTGATA-GTTGAGATCCCTGTCG--TGGGGAGC-ATCGACGCCCGGACCAGACC-TTTTGTGACGGATCCGCGGTAG-AGCACGTA-TGTTGGGACCCGAAAGATGGTGAACTATGCCTGAATAGGGTGAAGCCAGA-GGAAACTCTGGTGGAGGCTCGTAG-CGATTCTGACGTGCAAATCGATCGTC-AAATTTGGGTATA-GGGGCGAAAGACTAATCGAACCTTTGTACTGTGAAACTGCGAATGGCTCATTAAATCAGTTATAGTTTATTTGATGTTACCTTGCTACATGGATAACTGTGGTAATTCTAGAGCTAATACATGCAATCAA-GCCCCGACTTCCGGAAGGGGTGTATTTATTAGATAAAAAACCAACGCGGCTCGCC-GCTCCCTTGGTGATTCATAATAACTTCTCGAATC-GCATGGCCTTGTGCCGGCGATGCTTCATTCAAATATCTGCCCTATCAACTTTCGATGGTAGGATAGAGGCCTACCATGGTTTCAACGGGTAAC-GGGGAATAAGGGTTCGATTCCGGAGAGGGAGCCTGAGAAACGGCTACCACATCCAAGGAAGGCAGCAGGCGCGCAAATTACCCAATCCCGACACGGGGAGGTAGTGACAATAAATAACAATATAGGGCTCTTTTGGGTCTTATAATTGGAATGAGTACAATTTAAATCCCTTAACGAGGAACAATTGGAGGGCAAGTCTGGTGCCAGCAGCCGCGGTAATTCCAGCTCCAATAGCGTATATTAAAGTTGTTGCAGTTAAAAAGCTCGTAGTTGAACTTCAGACCTGGCTGGGCGGTCCG-CTTAACGGCGTGTACTGTCTGGCTGGGCCTTACCTCTTGGTGAGCCGGCGTGCCCTTTATTGG-ATGCGTCGGGGAACCAGGACTTTTACCTTGAGAAAATTAGAGTGTTCAAAGCAGGCCTATGCCCGAATACATTAGCATGGAATAATAAAATAGGACGTGC-GGTTCTATTTTGTTGGTTTCTAGAGTCGCCGTAATGATTAATAGGGATAGTTGGGGGCATTGGTATTGAGTCGCTAGAGGTGAAATTCTTGGATTGACTCAAGACCAACTATTGCGAAAGCATTTGCCAAGGATGTTTTCATTAATCAAGAACGAAGGTTAGGGGATCGAAAACGATCAGATACCGTTGTAGTCTTAACAGTAAACTATGCCGACTAGGGATCGGGCG-ACCTCAATTATGATGTGTCGCTCGGCACCTTACGAGAAATCAAAGTCTTTGGGTTCT
124_Tubariaceae_Hemistropharia_albocrenulata_G0088                    ??????????????????????????????????????????????????????????????????????????????????????????????????????????????????????????????????????????????????????????????????????????????????????????????????????????????????????????????????????????????????????????????????????????????????????????????????????????????????????????????????????????????????????????????????????????????????????????????????????????????????????????????????????????????????????????????????????????????????????????????????????????????????????????????????????????????????????????????????????????????????????????????????????????????????????????????????????????????????????????????????????????????????????????????????????????????????????????????????????????????????????????????????????????????????????????????????????????????????????????????????????????????????????????????????????????????????????????????????????????????????????????????????????????????????????????????????????????????????????????????????????????????????????????????????????????????????????????????????????????????????????????????????????????????????????????????????????????????????????????????????????????????????????????????????????????????????????????????????????????????????????????????????????????????????????????????????????????????????????????????????????????????????????????????????????????????????????????????????????????????????????????????????????????????????????????????????????????????????????????????????????????????????????????????????????????????????????????????????????????????????????????????????????????????????????????????????????????????????????????????????????????????????????????????????????????????????????????????????????????????????????????????????????????????????????????????????????????????????????????????????????????????????????????????????????????????????????????????????????????????????????????????????????????????????????????????????????????????????????????????????????????????????????????????????????????????????????????????????????????????????????????????????????????????????????????????????????????????????????????????????????????????????????????????????????????????????????????????????????????????????????????????????????????????????????????????????????????????????????????????????????????????????????????????????????????????????????????????????????????????????????????????????????????????????????????????????????????????????????????????????????????????????????????????????????????????????????????????????????????????????????????????????????????????????????????????????????????????????????????????????????????????????????????????????????????????????????????????????????????????????????????????????????????????????????????????????????????????????????????????????????????????????????????????????????????????????????????????????????????????????????????????????????????????????????????????????????????????????????????????????????????????????????????????????????????????????????????????????????????????????????????????---CCCTAGTAAC-TGCGAGT-GAAGCGG-GAAAAGCTCAAATTTAAAATCTGGCAGTC--TTTTGGCTGTCCGAGTTGTAATCTAGAGAAGTG-TTATCCGCGCTGGA--CCGTGTACAAGTCTCCTGGAATGGAGCGTCGTAGAGGGTGAGAATCCCGTCTTTGACACGGACTGCCAGGGC-TTTGTGA-TACGCTCTCAAAGAGTCGAGTTGTTTGGGAATGCAGCTCAAAATGGGTGGTAAATTCCATCTAAAGCTAAATATTGGCGAGAGACCGATAGCGAACAAGTACCGTGAGGGAAAGATGAAAAGAACTTTGGAAAGAGAGTTAAACAGTACGTGAAATTGCTGAAAGGGAAACGCTTGAAGTCAGTCGCGTTGGCTGGGAATCAA-----CTTTTGC-TTGGTGTATTTTC-TGG-T-CGACGGGTCAGCATCAATTTTGACCATTGG-AAAAAGGCTTGGGGAATGTGGCATC--T-TCG--GATGTGTTATAG-CCCTTGGTTGTATACAATGGTTGGGATTGAGGAACTCAGCACG-CCGC---AA-GGCCGGGT-TT-T----CGAACCACG--TTCG-TGCTTAGGAT-GCTGGCATAATGGCTTTAATCGACCCGTCTTGAAACACGGACCAAGGAGTCTAACATG-CCTGCGAGTGTTTGGGTGG-AAAACCCGAGCGCGTAATGAAAGTGAAA-GTTGAGATCCCTGTCG--TGGGGAGC-ATCGACGCCCGGACCAGACC-TTTTGTGACGGATCCGCGGTAG-AGCATGTA-TGTTGGGACCCGAAAGATGGTGAACTATGCCTGAATAGGGTGAAGCCAGA-GGAAACTCTGGTGGAGGCTCGTAG-CGATTCTGACGTGCAAATCGATCGTC-AAATTTGGGTATA-GGGGCGAAAGACTAATCGAACC?????????????????????????????????????????????????????????????????????????????????????????????????????????????????????????????????????????????????????????????????????????????????????????????????????????????????????????????????????????????????????????????????????????????????????????????????????????????????????????????????????????????????????????????????????????????????????????????????????????????????????????????????????????????????????????????????????????????????????????????????????????????????????????????????????????????????????????????????????????????????????????????????????????????????????????????????????????????????????????????????????????????????????????????????????????????????????????????????????????????????????????????????????????????????????????????????????????????????????????????????????????????????????????????????????????????????????????????????????????????????????????????????????????????????????????????????????????????????????????????????????????????????????????????????????????????????????????????????????????????????????
125_Tubariaceae_Pachylepyrium_fulvidula_MICH_11636_type               ?????????????????????????????????????????????????????????????????????????????????????????????????????????????????????????????????????????????????????????????????????????????????????????????????????????????????????????????????????????????????????????????????????????????????????????????????????????????????????????????????????????????????????????????????????????????????????????????????????????????????????????????????????????????????????????????????????????????????????????????????????????????????????????????????????????????????????????????????????????????????????????????????????????????????????????????????????????????????????????????????????????????????????????????????????????????????????????????????????????????????????????????????????????????????????????????????????????????????????????????????????????????????????????????????????????????????????????????????????????????????????????????????????????????????????????????????????????????????????????????????????????????????????????????????????????????????????????????????????????????????????????????????????????????????????????????????????????????????????????????????????????????????????????????????????????????????????????????????????????????????????????????????????????????????????????????????????????????????????????????????????????????????????????????????????????????????????????????????????????????????????????????????????????????????????????????????????????????????????????????????????????????????????????????????????????????????????????????????????????????????????????????????????????????????????????????????????????????????????????????????????????????????????????????????????????????????????????????????????????????????????????????????????????????????????????????????????????????????????????????????????????????????????????????????????????????????????????????????????????????????????????????????????????????????????????????????????????????????????????????????????????????????????????????????????????????????????????????????????????????????????????????????????????????????????????????????????????????????????????????????????????????????????????????????????????????????????????????????????????????????????????????????????????????????????????????????????????????????????????????????????????????????????????????????????????????????GTTG-TAGCTGGCTTCT-TT----GGGGGCA---TGTGCACAC----------CATTTTTATTTCT---CCACC---TGTGCACCTTTTGTA-GA-ATCTATG-----TTTTTCA----TATAC--TCTGAA--TGTATGTA-ACAGA---ATGTGTGA---AATGG--GCA----TTA-----TGCCTAT-----AAAC--TAT-ATACAACTTTCAGCAACGGATCTCTTGGCTCTCGCATCGATGAAGAACGCAGCGAAATGCGATAAGTAATGTGAATTGCAGAATTCAGTGAATCATCGAATCTTTGAACGCACCTTGCGCTCCTTGG-TATTCCGAGGAGCATGCCTGTTTGAGTGTCATTAA-AT-TCTC--AAC-CTTTACT---------ACCTTTTTCTACAAAGGTTTAGTAT-----AG----TTTGGATGGT-GGG-GGTTTC-------TGTGCAGGCCTCTCTCTAATGA-------GG------TC-AGCTCCCCTAAAATGCATTAGC------TGG---TGCCCCTGT-GTGGAGTCG-C--CTA-TTGGTG-TGAT---------AA-TTATCTACGCC------ATGGACATWT---CCACT--AATTTAATA------GGGTTGTGCTGCT-TC-TAAG--TGTCTTC--------GGAC--AATTCCCCTAGTAAC-TGCGAGT-GAAGCGG-GAAAAGCTCAAATTTAAAATCTGGCGGTC---TTTGGCCGTCCGAGTTGTAATCTAGAGAAGTG-TTATCCGCGCTGGA--CCGTGTACAAGTCTCCTGGAATGGAGCGTCATAGAGGGTGAGAATCCCGTCTTTGACACGGACTACCAGGGC-TTTGTGA-TGCGCTCTCAAAGAGTCGAGTTGTTTGGGAATGCAGCTCTAAATGGGTGGTAAATTCCATCTAAAGCTAAATATTGGCGAGAGACCGATAGCGAACAAGTACCGTGAGGGAAAGATGAAAAGAACTTTGGAAAGAGAGTTAAACAGTACGTGAAATTGCTGAAAGGGAAACGCTTGAAGTCAGTCGCGTTGGCCGGGGATCAA-----CTTTTGC-TGGGCGTACTTTC-CGG-T-TGACGGGCCAGCATCAATTTTGACCGCTGG-ATAAAGTCCTTGGGAATGTGGCATC--T-TCG--GATGTGTTATAG-CCCTTGGTCGCATACAACGGTTGGGATTGAGGAACTCAGCACG-CCGC---AA-GGCCGGGT-AT-T----CTTACCACG--TTCG-TGCTTAGGAT-GCTGGCATAATGGCTTTAATCGACCCGTCTTGAAACACGGACCAAGGAGTCTAACATG-CCTGCGAGTGTTTGGGTGG-AAAACCCGAGCGCGTAATGAAAGTGAAA-GTTGAGATCCCTGTCG--TGGGGAGC-ATCGACGCCCGGACCAGACC-TTCTGTGACGGATCCGCGGTAG-AGCATGTA-TGTTGGGACCCGAAAGATGGTGAACTATGCCTGAATAGGGTGAAGCCAGA-GGAAACTCTGGTGGAGGCTCGTAG-CGATTCTGACGTGCAAATCGATCGTC-AAATTTGGGTATA-GGGGCGAAAGACTAATCGAACC?????????????????????????????????????????????????????????????????????????????????????????????????????????????????????????????????????????????????????????????????????????????????????????????????????????????????????????????????????????????????????????????????????????????????????????????????????????????????????????????????????????????????????????????????????????????????????????????????????????????????????????????????????????????????????????????????????????????????????????????????????????????????????????????????????????????????????????????????????????????????????????????????????????????????????????????????????????????????????????????????????????????????????????????????????????????????????????????????????????????????????????????????????????????????????????????????????????????????????????????????????????????????????????????????????????????????????????????????????????????????????????????????????????????????????????????????????????????????????????????????????????????????????????????????????????????????????????????????????????????????????
126_Tubariaceae_Pachylepyrium_fulvidula_T1495                         ????????????????????????????????????????????????????????????????????????????????????????????????????????????????????????????????????????????????????????????????????????????????????????????????????????????????????????????????????????????????????????????????????????????????????????????????????????????????????????????????????????????????????????????????????????????????????????????????????????????????????????????????????????????????????????????????????????????????????????????????????????????????????????????????????????????????????????????????????????????????????????????????????????????????????????????????????????????????????????????????????????????????????????????????????????????????????????????????????????????????????????????????????????????????????????????????????????????????????????????????????????????????????????????????????????????????????????????????????????????????????????????????????????????????????????????????????????????????????????????????????????????????????????????????????????????????????????????????????????????????????????????????????????????????????????????????????????????????????????????????????????????????????????????????????????????????????????????????????????????????????????????????????????????????????????????????????????????????????????????????????????????????????????????????????????????????????????????????????????????????????????????????????????????????????????????????????????????????????????????????????????????????????????????????????????????????????????????????????????????????????????????????????????????????????????????????????????????????GCCGAAACTCCAGAAGGCCA-AGCTTGTGGTCTCGTGAAGA-ACTTGGCYTTGATGGCATGTATATCTG-TCGGAACAATATCTGCTCCAGTCATTGAGTTCTTGGAGGAGTGGGGTCTGGAGTCATTGGAAGAAAATGCTCATTCGACAACGCCTTTCACAAAGGTGTTTGTCAATGGTGTTTGGATTGGTGTTCACCGTGATGCAGCCAACCTCGTTAAGACATTGAAGAAGTTGAGGAGAAAGGATGATCTCAGTCCGGAGGTTTCCGTCGTGCGAGATATYAGAGAAAAGGAGTTGCGAATCTACACCGATGCTGGTCGCGTTTGCAGGCCACTGTTTATCGTAGAGAATCAGCAGCTCGTATTGCAGAAGAAGCACATCAGGTGGTTGAACAATGGAGTTAATGATGAAGGAGACGAATTCAAGTGGGAACATTTGATAAAGGGAGGCACTATCGAGCTTTTGGACGCAGAGGAAGAAGAGACTGTCATGATATCTATGACTCCTGAAGACTTAGAGAACTCGCGTCT--TCAACAGCGRGGTATCGATCCTCACGCAAA---CGACGG---AGATTATGACCCTGCCGCCCGTCTGAAGGCTGGTACACATGCTCATACTTGGACCCATTGCGAGATCCATCCTAGTATGATCCTTGGTATTTGTGCCAGTATTATCCCTTTCCCTGATCACAACCAGGGTTG-TAGCTGGCTTCT-TT----GGGGGCA---TGTGCACAC----------CATTTTTATTTCT---CCACC---TGTGCACCTTTTGTA-GA--TCTATG-----TTTTTCA----TATAC--TCTGAA--TGTATGTA-ACAGA---ATGTGTGA---AATGG--GCA----TTA-----TGCCTAT-----AAAC--TAT-ATACAACTTTCAGCAACGGATCTCTTGGCTCTCGCATCGATGAAGAACGCAGCGAAATGCGATAAGTAATGTGAATTGCAGAATTCAGTGAATCATCGAATCTTTGAACGCACCTTGCGCTCCTTGG-TATTCCGAGGAGCATGCCTGTTTGAGTGTCATTAA-AT-TCTC--AAC-CTTTACT---------ACCTTTTTCTACAAAGGTTTAGTAT-----AG----TTTGGATGGT-GGG-GG-------TTTCTGTGCAGGCCTCTCTCTAATGA-------GG------TC-AGCTCCCCTAAAATGCATTAGC------TGG----TGCCCCTGTGTGGAGTCG-C--CTA-TTGGTG-TGAT---------AA-TTATCTACGCC------ATGGACATWT---CCACT--AATTTAATA------GGGTTGTGCTGCT-TC-TAAG--TGTCTTC--------GGAC--AATTCCCCTAGTAAC-TGCGAGT-GAAGCGG-GAAAAGCTCAAATTTAAAATCTGGCGGTC---TTTGGCCGTCCGAGTTGTAATCTAGAGAAGTG-TTATCCGCGCTGGA--CCGTGTACAAGTCTCCTGGAATGGAGCGTCATAGAGGGTGAGAATCCCGTCTTTGACACGGACTACCAGGGC-TTTGTGA-TGCGCTCTCAAAGAGTCGAGTTGTTTGGGAATGCAGCTCTAAATGGGTGGTAAATTCCATCTAAAGCTAAATATTGGCGAGAGACCGATAGCGAACAAGTACCGTGAGGGAAAGATGAAAAGAACTTTGGAAAGAGAGTTAAACAGTACGTGAAATTGCTGAAAGGGAAACGCTTGAAGTCAGTCGCGTTGGCCGGGGATCAA-----CTTTTGC-TGGGCGTACTTTC-CGG-T-TGACGGGCCAGCATCAATTTTGACCGCTGG-ATAAAGTCCTTGGGAATGTGGCATC--T-TCG--GATGTGTTATAG-CCCTTGGTCGCATACAACGGTTGGGATTGAGGAACTCAGCACG-CCGC---AA-GGCCGGGT-AT-T----CTTACCACG--TTCG-TGCTTAGGAT-GCTGGCATAATGGCTTTAATCGACCCGTCTTGAAACACGGACCAAGGAGTCTAACATG-CCTGCGAGTGTTTGGGTGG-AAAACCCGAGCGCGTAATGAAAGTGAAA-GTTGAGATCCCTGTCG--TGGGGAGC-ATCGACGCCCGGACCAGACC-TTCTGTGACGGATCCGCGGTAG-AGCATGTA-TGTTGGGACCCGAAAGATGGTGAACTATGCCTGAATAGGGTGAAGCCAGA-GGAAACTCTGGTGGAGGCTCGTAG-CGATTCTGACGTGCAAATCGATCGTC-AAATTTGGGTATA-GGGGCGAAAGACTAATCGAACCTTTGTACTGTGAAACTGCGAATGGCTCATTAAATCAGTTATAGTTTATTTGATGTTACCTTGCTACATGGATAACTGTGGTAATTCTAGAGCTAATACATGCAATCAA-GCCCCGACTTCCGGAAGGGGTGTATTTATTAGATAAAAAACCAACGCGGCTCGCC-GCTCCCTTGGTGATTCATAATAACTTCTCGAATC-GCATGGCCTTGTGCCGGCGATGCTTCATTCAAATATCTGCCCTATCAACTTTCGATGGTAGGATAGAGGCCTACCATGGTTTCAACGGGTAAC-GGGGAATAAGGGTTCGATTCCGGAGAGGGAGCCTGAGAAACGGCTACCACATCCAAGGAAGGCAGCAGGCGCGCAAATTACCCAATCCCGACACGGGGAGGTAGTGACAATAAATAACAATATAGGGCTCCTATGGGTCTTATAATTGGAATGAGTACAATTTAAATCCCTTAACGAGGAACAATTGGAGGGCAAGTCTGGTGCCAGCAGCCGCGGTAATTCCAGCTCCAATAGCGTATATTAAAGTTGTTGCAGTTAAAAAGCTCGTAGTTGAACTTCAGACCTGGCTGGGCGGTCCG-CTTAACGGCGAGTACTGTCCGGCTGGGCCTTACCTCTTGGTGAGCCGGCGTGTCCTTTATTGG-ATGCGTCGGGGAACCAGGACTTTTACCTTGAGAAAATTAGAGTGTTCAAAGCAGGCCTATGCCCGAATACATTAGCATGGAATAATAAAATAGGACGTGC-GGTTCTATTTTGTTGGTTTCTAGAATCGCCGTAATGATTAATAGGGATAGTTGGGGGCATTGGTATTGAGTCGCTAGAGGTGAAATTCTTGGATTGACTCAAGACCAACTACTGCGAAAGCATTTGCCAAGGATGTTTTCATTAATCAAGAACGAAGGTTAGGGGATCGAAAACGATCAGATACCGTTGTAGTCTTAACAGTAAACTATGCCGACTAGGGATCGGGCG-ACCTCAATTATTATGCGTCGCTCGGCACCTTACGAGAAATCAAAGTCTTTGGGTTCT
127_Tubariaceae_Phaeomarasmius_proximans__AFTOL_ID_979                ?????????????????????????????????????????????????????????????????????????????????????????????????????????????????????????????????????????????????????????????????????????????????????????????????????????????????????????????????????????????????????????????????????????????????????????????????????????????????????????????????????????????????????????????????????????????????????????????????????????????????????????????????????????????????????????????????????????????????????????????????????????????????????????????????????????????????????????????????????????????????????????????????????????????????????????????????????????????????????????????????????????????????????????????????????????????????????????????????????????????????????????????????????????????????????????????????????????????????????????????????????????????????????????????????????????????????????????????????????????????????????????????????????????????????????????????????????????????????????????????????????????????????????????????????????????????????????????????????????????????????????????????????????????????????????????????????????????????????????????????????????????????????????????????????????????????????????????????????????????????????????GCTGTGGTACTGGTGAATTTGAGGCCGGTATCTCCAAGGATGGCCAGACTCGCGAGCACGCCCTCCTTGCCTTCGCTCTCGGCGTCCGTCAGCTCATCGTTGCTGTCAACAAGATGGACACCACTAAGTACAGTGGAGTGAGGACCGCTTCAA-CGAAATCGTCAAGGAAACTTCCACCTTCATTAAGAAGGTTGGCTATAACCCCAAGGCTGTTGCCTTTGTGCCCATCTCTGGATGGCACGGTGATAATATGCTGGAGGAGTCCCCCACATGCCGTGGTACAAAGGTTGGACCAAGGAGACCAAGGCTGGTGTCGTTAAGGGAAAGACCCTCCTCGACGCCATCGATGCCATCGAACCTCCCGTTCGCCCCTCAGACGCCGAAACACCAGAAGGTCA-AGCCTGTGGTCTCGTCAAGA-ACCTAGCCCTGATGTCCTGTATCTCGG-TCGGCACAATTTCTGCACCTGTCATCGAATTCTTGGAAGAATGGGGTCTGGAATCACTGGAAGAAAATGCTCATTCGACGACACCGTTTACCAAGGTATTCGTCAATGGTGTTTGGATTGGAGTCCATCGCGATGCCGCTAACCTTGTCAAGACTCTAAAGAAGTTGAGGAGAAAGGACGATCTCAGTCCGGAAGTTTCTGTCGTACGGGACATCAGAGAAAAGGAGTTACGAGTGTATACGGATGCCGGCCGTGTCTGCAGGCCCTTATTCATCGTGGAGAACCAGCAACTTATGTTGCAGAAGAAGCATATTCGATGGCTCAACAATGGAGTAAACGATGAAGGATCCGAGTTCAAGTGGGAGCACTTGATACGTGGTGGTACCATCGAATTACTTGATGCAGAGGAAGAAGAAACGGTCATGATATCTATGACTCCGGAAGATCTAGAGAACTCGCGCCT--CCAGCAAAGAGGTATTGATGTTCCGGTGAA---CGATGG---AGAATACGACCCTGCTGCTCGTCTCAAGGCTGGTACCCATGCCCATACGTGGACACATTGCGAGATCCATCCCAGTATGATTCTGGGAATTTGTGCCAGTATCATCCCTTTCCCTGATCACAACCAAGGTTG-TAGCTGGCTTCT-CC----GGAGGCA---TGTGCACGC----------CTTCTTKATATCT---CCACC---TGTGCACCTTTTGTA-GA--CCTATG----TTTTTTCA----TATAC--CCCGT---CGTATGTA-ACAGA---ATGTATC----AATGG--GCC----TTT---AGTGCCTAT-----AAAC--CTT-ATACAACTTTCAGCAACGGATCTCTTGGCTCTCGCATCGATGAAGAACGCAGCGAAATGCGATAAGTAATGTGAATTGCAGAATTCAGTGAATCATCGAATCTTTGAACGCACCTTGCGCTCCTTGG-TATTCCGAGGAGCATGCCTGTTTGAGTGTCATTAA-AT-TCTC--AAC-C-TAACC---------AGTTTATTC---------TGGTCAA-----GG----CTTGGAT-GT-GAG-GG--------TTTTTTGCCGGCTTCTAACGA-----------AG------TC-AGCTCCCTTGAAATGTATTAGC------TGG----TGCCCCGA-GTGGACATTGT--CTA-TTGGTG-TGAT---------AA-TTATCTGCGCC------GTTGACTTGT----------TCTGAATGG---GTTTTTTTGCGCTGCT-TC-TAAC--CGTCCGCTTCAT---GGAC--AA???????????????????????????????????????????????????????????????????????????????????????????????????????????????????????????????????????????????????????????????????????????????????????????????????????????????????????????????????????????????????????????????????????????????????????????????????????????????????????????????????????????????????????????????????????????????????????????????????????????????????????????????????????????????????????????????????????????????????????????????????????????????????????????????????????????????????????????????????????????????????????????????????????????????????????????????????????????????????????????????????????????????????????????????????????????????????????????????????????????????????????????????????????????????????????????????????????????????????????????????????????????????????????????????????????????????????????????????????????????????????????????????????????????????????????????????????TTTGTACTGTGAAACTGCGAATGGCTCATTAAATCAGTTATAGTTTATTTGATGTTACCTTGCTACATGGATAACTGTGGTAATTCTAGAGCTAATACATGCAATCAA-GCCCCGACTTCCGGAAGGGGTGTATTTATTAGATAAAAAACCAACGCGGCTCGCC-GCTCCCTTGGTGATTCATAATAACTTCTCGAATC-GCATGGCCTTGTGCCGGCGATGCTTCATTCAAATATCTGCCCTATCAACTTTCGATGGTAGGATAGAGGCCTACCATGGTTTCAACGGGTAAC-GGGGAATAAGGGTTCGATTCCGGAGAGGGAGCCTGAGAAACGGCTACCACATCCAAGGAAGGCAGCAGGCGCGCAAATTACCCAATCCCGACACGGGGAGGTAGTGACAATAAATAACAATATAGGGCTCTTTCGGGTCTTATAATTGGAATGAGTACAATTTAAATCCCTTAACGAGGAACAATTGGAGGGCAAGTCTGGTGCCAGCAGCCGCGGTAATTCCAGCTCCAATAGCGTATATTAAAGTTGTTGCAGTTAAAAAGCTCGTAGTTGAACTTCAGACCTGGCCGGGTGGTCCG-CTTAACGGCGTGTACTATTTGGCTGGGCCTTACCTCTTGGTGAGCCGGCGTGCCCTTTATTGG-GTGCATCGGGGAACCAGGACTTTTACCTTGAGAAAATTAGAGTGTTCAAAGCAGGCCTATGCCCGAATACATTAGCATGGAATAATAAAATAGGACGTGC-GGTTCTATTTTGTTGGTTTCTAGAGTCGCCGTAATGATTAATAGGGATAGTTGGGGGCATTGGTATTGAGTCGCTAGAGGTGAAATTCTTGGATTGACTCAAGACCAACTATTGCGAAAGCATTTGCCAAGGATGTTTTCATTAATCAAGAACGAAGGTTAGGGGATCGAAAACGATCAGATACCGTTGTAGTCTTAACAGTAAACTATGCCGACTAGGGATCGGGCG-ACCTCAATTATGATGTGTCGCTCGGCACCTTACGAGAAATCAAAGTCTTTGGGTTCT
129_Tubariaceae_Tubaria_confragosa_AFTOL_ID_498                       -------------------------ATTTTGGAAAG-CATTTGTGTTAATTGTGGCATGCTTAAAGCCGACATCGTGAGTTGAGCCGTTCACT-TTCCTCTACTCGTTTCG-CA-CCCCACCATCCCAATTTTCTGGGGGGCTCTCTCCATATACCATGGTGAAC-CCC-AACCCGCACCCCGTTGTT-ACCCTTGA-CTATTGAGGGCACCCTTCCAC-CCGTGGCGGGGGG-TC-ACAT-GGCGCGCGTTTTCGGTCGCTTGATCGCCGCGTCG-ACCCCATTGCATCTGCC-CGGTGAACGGTTGGGCACGAGGTTGTGTGGTGAAAAGGGGGGCTGAACGAGCAGTGCAGGAAGATGGAA-TAAGGCC-ACCGCTCTCAGCTGTGACGCAGCACGAGA---AGCGAGT--C--AGAGGCCCTGCAC-T---ATTAC-TCGATA------TGACTTGCCCCCCTCCATGTCCATAGACA-TTCCATGCTGACGCT----TTTACTTCCATACTCTTGATGTGATAAGTCAGACCCCAA-TTTTGCGGAGAAGATTCGTCATAT---CCGCGACCCCAAAGCTCGAATGGCAGTCGTTTGGGCGCATTGCAAAGTGAAAACTACTTGCGAACCTGATGACCCC---AAAGACG-AAGGTGGGGACCCAGACAACGAGGAA-ACAAAACGGGGCCACGGTGGTTGCGGGCATAACCAACCTCAAATTCGTAAGGAGGGTCTGAAGCTTTTTGTTCAGTACAAGAAG---ACGAAAGATGACGATGATGTTTGT-------TGCTTC---CTTGTTCTTTTTGATATGCTTGTTGCTTACTC---------TTAGCAGGAGGCCAAG--TCACTACAACCCGA-TAAGAGGTTGATTAC--CCCTTCGGAGGTCTACACAG--TGTTCAAAAAGAT-GTCAGA--TCATGATCTGCACTTGCTTGGCCTATCGGAAGAGTATG-CCAGACCTGAGTGGATGATCTTAACTGTCATGCCTGTTCCTCCTCCTCCCGTTCGCCCTAGTATTGCCGTTGATGGTGGGGCCATGCGTAGTGAGGACGATTTGACGTATAAGCTTGGTGACATCATCAAGGCTTCCGCCAATGTTCGTCGTTGTGAGCAAGAAGGTGCCCCTGCACATGTCATCACGGAGTTTGAGCAACTCCTGCAGGTTTGTTGTTTC???????????????????????????????????????????????????????????????????????????????????????????????????????????????????????????????????????????????????????????????????????????????????????????????????????????????????????????????????????????????????????????????????????????????????????????????????????????????????????????????????????????????????????????????????????????????????????????GCAGAAACGCCCGAAGGACA-GGCTTGTGGTCTTGTGAAGA-ATCTGGCCTTGATGGCGTGTATCTCTG-TTGGTACGATTTCGGCACCTGTCATCGAGTTTTTGGAGGAGTGGGGTCTTGAATCCCTGGAAGAAAATGCACACTCGACAACACCTTTCACCAAGGTCTTTGTCAATGGTGTTTGGATTGGTGTCCATCGTGATGCCGCCAATCTCGTCAAGACACTGAAGAAGCTTAGGCGGAAGGACGATCTCAGTCCGGAGGTTTCTGTCGTACGAGATATCAGAGAAAAAGAGCTGCGGGTGTATACAGATGCTGGCCGTGTATGCAGGCCGTTGTTCATCGTTGAGAACCAACAACTTGTTCTGCAGAAGAAGCATGTAAGATGGTTGAACAATGGGCTCAACGACGATGGCGAGGAGTACAAGTGGGAAAATCTGATTAAAGGCGGAACCGTCGAGCTTTTGGACGCCGAAGAGGAAGAGACCGTCATGATATCAATGACCCCTGAAGACTTGGAGAACTCGCGCCT--TCAACAGCGAGGTCTCGATCCCCATACAAA---TGAGGG---AGAATATGATCCAGCTGCGCGTCTCAAGGCGGGTACTCACGCGCATACTTGGACTCATTGTGAGATCCATCCTAGTATGATTCTCGGCATCTGTGCAAGTATTATTC---------------------GTTG-CAGCTGGTTTCT-TT----TGGGACA--TTGTGCTCAC----------TATCTTTATATCT--CCCACC---TGTGCACCTTTTGTA-GA-GCCTATG-----TTTTTCA----AATAC--TCCA----TGAATGTA-ACAGA---ATGTA------AATTAGGTCT----TTA----GTGCCTAT----AAAAC----T-ATACAACTTTCAGCAACGGATCTCTTGGCTCTCGCATCGATGAAGAACGCAGCGAAATGCGATAAGTAATGTGAATTGCAGAATTCAGTGAATCATCGAATCTTTGAACGCACCTTGCGCTCCTTGG-TATTCCGAGGAGCATGCCTGTTTGAGTGTCATTAA-AT-TCTC--AAT-CCTTATT---------GGCTTTTTG-------GTTAATGAG-----GC----TTTGGAT-GT-GGA-GG----------TTTTGCTGGTTTTTAGATAAAA--------AG------TC-AGCTCCTCTAAAATGCATTAGC------GGT------TCATAT-GTGGAACTGTT--CTA-TTGGTG-TGAT---------AA-TTATCTATGCC------ATGGATCTCT----------------------------ACATGCCGCT-TA-TAAT--CGTCCTTTAAG----GGAC--AATTCCCCTAGTAAC-TGCGAGT-GAAGCGG-GAAAAGCTCAAATTTAAAATCTGGCAGTC---TTTGATTGTCCGAGTTGTAATCTAGAGAAGTG-TTATCCGCGTTGGA--CTGTGTACAAGTCTCCTGGAATGGAGCGTCATAGAGGGTGAGAATCCCGTCTTTGACACAGACTACCAAGGCTTTTGTGA-TATGCTCTCAAAGAGTCGAGTTGTTTGGGAATGCAGCTCAAAATGGGTGGTAAATTCCATCTAAAGCTAAATATTGGCGAGAGACCGATAGCGAACAAGTACCGTGAGGGAAAGATGAAAAGAACTTTGGAAAGAGAGTTAAACAGTACGTGAAATTGCTGAAAGGGAAACGCTTGAAGTCAGTCGCGTTGTTCAGAACTCAA-----CTTTTGT-GGGGTGTACTTTC-TGT-T-TAACGGGTCAGTATCAATTTTGACTGTTGG-ATAAAGTCCTTGGGAATGTGGCTTC--T-TCG--GAAGTGTTATAG-CCTTTGGTCGCATACAGCAGTCAAGATTGAGGTACTCAGCACG-CTGC---AA-AGCCGGGT-TT------CR-ACCACG--TTCG-TGCTTAGGAT-ACTGGCATAATGGCTTTAATCGACCCGTCTTGAAACACGGACCAAGGAGTCTAACATG-CCTGCAAGTGTTTGGGTGG-AAAACCCGAGCGCGTAATGAAAGTGAAA-GTTGAGATCCCTGTCG--TGGGGAGC-ATCGACGCCCAGACCAGACC-TTCTGTGACGGATCTGCGGTAG-AGCATGTA-TGTTGGGACCCGAAAGATGGTGAACTATGCCTGAATAGGGTGAAGCCAGA-GGAAACTCTGGTGGAGGCTCGTAG-CGATTCTGACGTGCAAATCGATCGTC-AAATTTGGGTATA-GGGGCGAAAGACTAATCGAACCTTTGTACTGTGAAACTGCGAATGGCTCATTAAATCAGTTATAGTTTATTTGATGTTACATTGCTACATGGATAACTGTGGTAATTCTAGAGCTAATACATGCAATCAA-GCCCCAACTTTTGGAAGGGGTGTATTTATTAGATAAAAAACCAGCGCGGCTCGCC-GCTCCCTTGGTGATTCATAATAACTTCTCGAATC-GTATGGCCTTGTGCCGACGATGCTTCATTCAAATATCTGCCCTATCAACTTTCGATGGTAGGATAGAGGCCTACCATGGTTTCAACGGGTAAC-GGGGAATAAGGGTTCGATTCCGGAGAGGGAGCCTGAGAAACGGCTACCACATCCAAGGAAGGCAGCAGGCGCGCAAATTACCCAATCCCGACACGGGGAGGTAGTGACAATAAATAACAATATAGGGCTCTTTCGGGTCTTATAATTGGAATGAGTACAATTTAAATCCCTTAACGAGGAACAATTGGAGGGCAAGTCTGGTGCCAGCAGCCGCGGTAATTCCAGCTCCAATAGCGTATATTAAAGTTGTTGCAGTTAAAAAGCTCGTAGTTGAACTTCAGACCTGGCTGGATGGTCCG-CCTAACGGCGTGTACTGTTCGGCTGGGCCTTACCTCTTGGTGAGCCGGCGTGCCCTTTATTGG-ATGCGTCGGGGAACCAGGACTTTTACCTTGAGAAAATTAGAGTGTTCAAAGCAGGCCTATGCCCGAATACATTAGCATGGAATAATAAAATAGGACGTGC-GGTTCTATTTTGTTGGTTTCTAGAGTCGCCGTAATGATTAATAGGGATAGTTGGGGGCATTGGTATTGAGTCGCTAGAGGTGAAATTCTTGGATTGACTCAAGACCAACTATTGCGAAAGCATTTGCCAAGGATGTTTTCATTAATCAAGAACGAAGGTTAGGGGATCGAAAACGATCAGATACCGTTGTAGTCTTAACAGTAAACTATGCCGACTAGGGATCGGGCG-ATCTCAATTATGATGTGTCGCTCGGCACCTTACGAGAAATCAAAGTCTTTGGGTTCT
12_Agaricaceae_Lycoperdon_ericaeum_ZRL20151498                        AGGTTTCATTGTGAAAGTGAAGAAGATTTTGGAGTG-TATTTGTGTAAATTGTGGAAAACTGAAAGCCGACATCGTGAGTCGAATCT-------TTCCTCTGCTCGTTTCG-CA-CCCCACCATCCCAATTTTCT-GGGGGCTCTCTCCACTCACCCTGGAGAAC-CCCAAGCCTGCACCACGCTCAG-TCCCTTAA---TTCAAGGGCGTTCTTCCAC-CCGTTGCGGGGGAGTC---AT-GACGCGCGTTTTCGGTCGCTTGATCGCCGCGTCT-TTCCCATTACATCCGCA-CGGTGCTTGGTTGGACACGAGGTTGCG-GGTGAAATGGGGGGCTGAACGAGGAGTGCGAAAAGTTGGAA-AGAGGCTGCCACTTCTCTGCTGTGACGCAGCGTGAGAAAGTGTGCTT--T-TAGCCGTCATGCGCAT---A-GGC-TCGTTG------GCTATGGCCCCCTCTACTGCGTGTAGACACCG--ATGCTGACCAT----TTGATTCACATATTTTTATTAAATTAAGTCGGATCCTAA-TTTCGCGGACAAAGTTCGTCATATTCGCCGCGATCCAAAAGCTCGCATGGCCGTTGTTTGGGCGCATTGCAAAACCAAGACTGTTTGTGAGCCTGATGATATC---AAGGATG-AAGGTGCCGATCCCGACAGCGATGAG-CCTAAAAAAGGACATGGTGGATGCGGTCACATTCAACCCCAGATCAGAAAAGAAGGTCTAAAACTCTTCGTTCAATACAAGAAA---GCGAAGGACGACGATGACGTTGGT-------TCTTT----TTTTAAACGTTTCTTATTGCAAGTGCTAACCTATTGGAATTA--ATAGGAGGTCAAG--TCCATGCAACCTGA-CAAGCGTCTCATCAC--GCCTTCAAAAGTCTACACCG--TCTTCAAGAAAAT-GTCAGA--TTCGGATCTTAACCTCCTGGGGCTGTCTGATGAATATG-CCCCCCCTGAATGGATGAATCCCACCGTCATGCCCGTTCCACCTCCCCCTG--------------------------------------------------------------------------------------------------------------------------------------------------------------------------???????????????????????????????????????????????????????????????????????????????????????????????????????????????????????????????????????????????????????????????????????????????????????????????????????????????????????????????????????????????????????????????????????????????????????????????????????????????????????????????????????????????????????????????????????????????????????????----ATCAATACGGAGGTCA---GCTGCGGCT--GTCAG---ATCTCGCACTTATGTCATGCATTTCCG-TTGGTTCATACTCAGCTCCGGTCATCGAATTTTTGGAGGAGTGGGGCTTGGAGTCGCTAGAGGAGAATGCACATTCGACAACGCCTTGTACAAAGGTCTTCGTAAATGGTGTTTGGATGGGTGTTCACCGCGATCCTGCCAATCTTGTGAAAACAATCAAGAAGCTCAGGAGAAAAGACGATATTAGTCCCGAAGTCTCCGTCGTCCGTGACATCCGAGAGAAGGAGCTTAGGATTTACACGGATGCGGGTCGCGTCTGCCGCCCGTTGTTCATTGTCGAAAACCAGCAGTTATTACTGCAGAAGAAGCACATTCGTTGGCTGAATAACGCTTTTGACGAGGAAGGGAACGAGTACAAATGGGAGCAATTGATAAAAGGCGGTGTTATTGAACTGTTGGATGCTGAAGAGGAGGAGACTGTCATGATCTCAATGACGCCAGAAGATTTGGAGAACTCTCGGTT--GCAAGCTGCTGGCGTTGATCCTCATGCAAA---TGACGG---CGAGTTCGACCCTGCGGCGCGTCTCAAAGCTGGCACACATGCTCACACCTGGACACATTGTGAGATTCATCCGAGCATGATTCTTGGTATCTGTGCCAGTATTATTCCTTTCCCCGACCACAATCAAGGTTG-TAGCTGGCTCTC-------CGGAGCA---TGTGCACAC----TTGTCTTGACTTTATTCAT---CCACC---TGTGCACCTTTTGTA-GT-TACTATG------TATTCA----TATAC--CACAT---AGTATGTT-GTAGA---ATGTGATC---AATGG--GAT-------------------------AAT--CAT-ATACAACTTTCAGCAACGGATCTCTTGGCTCTCGCATCGATGAAGAACGCAGCGAAATGCGATAAGTAATGTGAATTGCAGAATTCAGTGAATCATCGAATCTTTGAACGCACCTTGCGCTCCTTGG-TATTCCGAGGAGCATGCCTGTTTGAGTGTCATTAA-AT-TCTC--AAC-CCCTCCA---------GCTTTTGCG----------AGTTGTGATGGGG----CTTGGAT-AT-GGG-AG-----------TTTGCGGGTCTTTATCAATAAA-------GG------TC-AGCTCTCCTGAAATGCATTAGC------GGA-----ACCGTTT-GCAGTCCCG----TCA-CTAGTG-TGAT---------AA-TTATCTACACT------GTGA---------TGATT--GCTCTCTGA--------CTAGTTCAGCT-GC-TAAT--CGTCCGCTAT-----GGAC--AATTCCCCTAGTAAC-TGCGAGT-GAAGCGG-GAAAAGCTCAAATTTAAAATCTGGCGGTC---CCTGGCCGTCCGAGTTGTAATCTAGAGAAGTG-ATGCCCGCGCTGGA--CCGTGTACAAGTCTCCTGGAATGGAGCGTCATAGAGGGTGAGAATCCCGTCTCTGACACGGACTACCAGGGC-TTTGTGG-TACGCTCTCAAAGAGTCGAGTTGTTTGGGAATGCAGCTCTAAATGGGTGGTAAATTCCATCTAAAGCTAAATATTGGCGAGAGACCGATAGCGAACAAGTACCGTGAGGGAAAGATGAAAAGAACTTTGGAAAGAGAGTTAAACAGTACGTGAAATTGCTGAAAGGGAAACGCTTGAAGTCAGTCGCGTTGACCAGGACTCAG-----CTCTTGC-GTGGTGTACTTTC-TGG-T-TGACGGGTCAGCATCAATTTTGACTGCTGG-AAAAAGGCTTAGGGAATGTGGCAGC--T-TCG--GCTGTGTTATAG-CCCTTGGTCACATACAGCGGTTGGGATTGAGGAACTCAGCACG-CCGC---AA-GGCCGGGT-TT------CG-ACCACG--TTCG-TGCTTAGGAT-GCTGGCATAATGGCTTTAAGCGACCCGTCTTGAAACACGGACCAAGGAGTCTAACATG-CCTGCGAGTGTTTGGGTGG-TAAACCCGAGCGCGTAATGAAAGTGAAA-GTTGAGATCCCTGTCG--TGGGGAGC-ATCGACGCCCGGACCTGAAC-TTTTGTGACGGATCCGCGGTAG-AGCATGTA-TGTTGGGACCCGAAAGATGGTGAACTATGCCTGAATAGGGTGAAGCCAGA-GGAAACTCTGGTGGAGGCTCGTAG-CGATTCTGACGTGCAAATCGATCGTC-AAATTTGGGTATA-GGGGCGAAAGACTAATCGAACCTTTGTACTGTGAAACTGCGAATGGCTCATTAAATCAGTTATAGTTTATTTGATGATAACTTGCTACATGGATAACTGTGGTAATTCTAGAGCTAATACATGCAATCAA-GCCCCGACTTCTGGAAGGGGTGTATTTATTAGATAAAAAACCAACGCGGTTCGCC-GCTCCCTTGGTGATTCATAATAACTTCTCGAATC-GCATGGCCTTGTGCCGGCGATGCTTCATTCAAATATCTGCCCTATCAACTTTCGATGGTAGGATAGAGGCCTACCATGGTTTCAACGGGTAAC-GGGGAATAAGGGTTCGATTCCGGAGAGGGAGCCTGAGAAACGGCTACCACATCCAAGGAAGGCAGCAGGCGCGCAAATTACCCAATCCCGACACGGGGAGGTAGTGACAATAAATAACAATATAGGGCTCTTTCGGGTCTTATAATTGGAATGAGTACAATTTAAATCCCTTAACGAGGAACAATTGGAGGGCAAGTCTGGTGCCAGCAGCCGCGGTAATTCCAGCTCCAATAGCGTATATTAAAGTTGTTGCAGTTAAAAAGCTCGTAGTTGAACTTCAGACCTGGCTGGGCGGTCCG-CTTAACGGCGTGTACTGTCTGGCTGGGCCTTACCTCTTGGTGAGCCGGCGTGCCCTTTATTGGTGTGCGTCGGGGAACCAGGACTTTTACCTTGAGAAAATTAGAGTGTTCAAAGCAGGCCTATGCCCGAATACATTAGCATGGAATAATAAAATAGGACGTGC-GGTTCTATTTTGTTGGTTTCTAGAGTCGCCGTAATGATTAATAGGGATAGTTGGGGGCATTGGTATTGGGTCGCTAGAGGTGAAATTCTTGGATTGACCCAAGACCGACTATTGCGAAAGCATTTGCCAAGGATGTTTTCATTAATCAAGAACGAAGGTTAGGGGATCGAAAACGATCAGATACCGTTGTAGTCTTAACAGTAAACTATGCCGACTAGGGATCGGGCG-ACCTCAAATTTGATGTGTCGCTCGGCACCTTACGAGAAATCAAAGTCTTTGGGTTCT
130_Amanitaceae_Amanita_brunnescens_AFTOL_ID_673                      AGGCTTTATTATCAAAGTGAAGAAAGTTTTGGAGTC-TATCTGTGTAAATTGTGGAAAATTGAAAGCCGACATCGTGAGTTATAATTCCCGCC-TTCCTACACTCGTTTCG-CA-CCCCACCACCCAAATTTTCT-GGGGGCTCTCTCCAGATT---TGGAGAAC-CCCAAGCCCGTACCACGT-TAGTTCCCTTTG-TTTTCAAGGGCGCTCTTCCAGCATGGGGTAGGGAA------AA-GGCGCGCGTTTTCGGTCGCTTGATCGCCGCGTTA-ATTCCCAAACATTCACC-CTATGTTTGGTTGGGCACGAGGT-GCGTGGTGAAATGGGGGGCTGAACGAGGAGTGCGGAAAGGTGTAT-CGGGTTGGACCGCACCTGGCTGTGACGCAGMTCGGGT---TGCGCGT--T-CATAGGCTTTGCACTT---ATTACATTCATG---------TTTGGCCCCTTCATTGTCTATAGACA-CACGATGCTGACGCT----TTCATTCGCATATATTCGCAATTGTAAGATGGATCCCAG-TTTTGCGGACAAAATTCGGCATAT---TCGCGACCCCAAAGCACGCATGGCTGTCGTTTGGAACCATTGCAAGGCAAAAATGGGTTGCGAACCTGATGAGCCCCCAAAAGACG-ACGGTGCAGAGGGTGAGAACGAAGAA-CCAAAGAAAGGCCACGGTGGATGCGGTCACGTTCAACCTCAGATCCGMAAAGAAGGCTTAAAGCTGTTTGTACACTACAAGAAG---ACCAAAGATGACGACGAGGTTTGT-------------ATATGCGGAACGCGACAAGTCATAAACCTTGACTAAATGTTATATACTCAGGATATTAAG--TCCCTTCAACCGGA-TAAACGCYTGTTTAC--ACCGTCTGAAGTGTACACGA--CATTTAAGAAGAT-GTCAGA--CTCTGACCTTCATCTCCTGGGTCTGTCGGATGAGTATG-CACGTCCGGAGTGGATGATTTTGACCGTCTTACCTGTCCCGCCGCCTCCGGTGCGGCCGAGCATAGCAGTGGATGGAGGGGCGATGCGAAGTGAGGATGACTTAACGTATAAACTCGGTGATATCATCAAAGCATCCGCTAACGTACGGCGATGCGAACAAGAGGGCGCACCCGCGCATGTTATCAATGAATTCGAACAATTGCTCCAGGTTTGTCA----GCTGTGGTACCGGTGAATTCGAAGCTGGTATTTCCAAGGATGGTCAGACTCGCGAGCACGCTCTCCTTGCCTTCACCCTCGGTGTCAGGCAGCTCATCGTTGCCGTCAACAAGATGGACACGACCAAGTGAAGTGGAGTGAGGACCGCTTCAA-CGAAATCGTCAAGGAAACTTCTACTTTCATCAAGAAAGTCGGATACAACCCGAAGTCGGTCGCTTTCGTCCCCATCTCTGGCTGGCACGGTGACAACATGTTGGAGGAATCCGCCACATGCCATGGTACAAGGGCTGGACCAAGGAGAACAAGTCCGGTGTCGTCAAGGGTAAGACTCTCCTCGATGCCATTGACGCCATCGAACCTCCCGTCCGTCCGTCCGACGCAGAAACCCCAGAAGGGCA-GGCTTGTGGTCTTGTCAAGA-ACCTTGCGCTGATGGCTTGTATATCGG-TCGGTTCCTACTCCGCTCCAGTGATCGAGTTTTTAGAAGAGTGGGGCTTGGAATCGCTGGAAGAAAATGCTCATTCAGCAGTTCCATGCACAAAGGTCTTCGTCAATGGTGTTTGGATGGGTGTTCATCGAGATCCTGCCAACTTGGTCAAGACGATTAAAAAACTGCGGAGAAAGGATGACATTAGTCCRGAAGTATCAGTCGTCCGTGATATTCGGGAAAGGGAGCTACGGCTGTAYACGGACGCCGGTCGAGTGTGTCGGCCCCTCTTCATAGTCGAGAATCAGCAGTTAGCGCTCCAGAAGAAACATGTGCGGTGGTTGAGCAATGGCTTTAATGAAGAGAGCGAAGACTTCAAGTGGGAGCATTTGGTGAAAGGGGGTATTGTGGAATTACTTGACGCAGACGAAGAGGAAACNGTTATGATATCTATGACTCCGGAAGACTTGGAGAATTCTCGTCT--ACAGCAGAGTGGCGTCGACCCTAATGTAAA---CGACGG---GGAATTCGATCCGGCTGCKCGTTTGAAAGCCGGYATTAGTGCCCACGCTTGGACGCACTGTGAGATTCAYCCAAGCATGATACTCGGTATCTGTGCTAGTATCATTCCATTCCCTGATCATAATCAGGGCTG-TCGCTGGCTTGA-------ATGAGCA---TGTGCACGT------CTATTTCATTCATCTTT---CCTCC---TGTGCACTATTTGTA-GA-GTCTATG-ACATTTTTATA----TACAC--ACGGT---TGTATGTCTATAGA---ATGA-------GATGTAGGCT-----TATTTAAAGCCATT-----AAATGATAAAGTACAACTTTCAACAACGGATCTCTTGGCTCTCGCATCGATGAAGAACGCAGCGAAATGCGATAAGTAATGTGAATTGCAGAATTCAGTGAATCATCGAATCTTTGAACGCATCTTGCGCTCCTTGG-TATTCCGAGGAGCATGCCTGTTTGAGTGTCATTAAAGTATCTCAAAAG-C-TCTTA---------TGTGTTATG-----------CATAT-----GGAACTTTTGGACAATTGGG-AG------------TTGCCGGTCACTGATACAAGT-------GG------TG-GGCTCTTCTGAAAAGCATTAGT------TGA----GGAGCTTT-GCAC------T--CTA-TTGGTG-TGAT---------AGACTATCTATGCC------AGG----------AGATG--------------CATTATTGCCTCTGCTCTC-TAAC--AGTCCTTATT-----GGAC--AA----------------------------------------------------------------------------------------------------------------------------------------------------------------------------ACTACCAGTGC-ATTGTGGTTGTGCTCTCAACGAGTCGAGTTGTTTGGGAATGCAGCTCTAAATGGGTGGTAAATTCCATCTAAAGCTAAATATTGGCGAGAGACCGATAGCGAACAAGTACCGTGAGGGAAAGATGAAAAGAACTTTGGAAAGAGAGTTAAACAGTATGTGAAATTGTTGAAAGGGAAACGTTTGAAGTCAGTCGTGTTGGCTGGGGATCAA-----CTATTGT-TAGGTGTATTTCC-TGG-T-TGACGGGCCAACATCAGTTTTGACTGCCAG-AAAAAGGCCAAGGGAATGTGGCACC--T-TTG--GGTGTGTTATAG-CTTTTGGTCGTATGTGGTGGTTGGGACTGAGGACAGCAGTGCG-CCGC---AATGGCAGGGT-TT------CG-ACCACA--TTCG-CACTGAGGAT-GTTGGCATAATGGCTTTAAGCGACCCGTCTTGAAACACGGACCAAGGAGTCTAACATG-CATGCGAGTGTTTGGGTGG-AAAACCCTTACGCGTAATGAAAGTGAAA-GTTGAGATCCCTGTCG--TGGGGAGC-ATCGACGCCCGGACCAGAAC-TTTTGGGACGGATCTGCGGTAG-AGCACGTA-TGTTGGGACCCGAAAGATGGTGAACTATGCCTGAATAGGGTGAAGCCAGA-GGAAACTCTGGTGGAGGCTCGTAG-CGATTCTGACGTGCAAATCGATCGTC-AAATTTGGGTATA-GGGGCGAAAGACTAATCGAACC-TTATACGGTGAAACTGCGAATGGCTCATTAAATCAGTTATAGTTTATTTGATGATGACTTGCTACATGGATAACTGTGGTAATTCTAGAGCTAATACATGCAATTAA-GCCCCGACTTATGGAAGGGGTGTATTTATTAGATAAAAAACCAACGCGGCTCGCC-GCTCCCTTGGTGATTCATAATAACTTCTCGAATC-GCATGGCCTTGCGCTGGCGATAGATCATTCAAATATCTGCCCTATCAACTTTCGATGGTAGGATAGAGGCCTACCATGGTTTTAACGGGTAAC-GGGGAATAAGGGTTCGATTCCGGAGAGGGAGCCTGAGAAACGGCTACCACATCCAAGGAAGGCAGCAGGCGCGCAAATTACCCAATCCCGACACGGGGAGGTAGTGACAATAAATAACAATATGGGGCTCTTTTGGGTCCCATAATTGGAATGAGTACAATTTAAATCCCTTAACGAGGAACAATTGGAGGGCAAGTCTGGTGCCAGCAGCCGCGGTAATTCCAGCTCCAATAGCGTATATTAAAGTTGTTGCAGTTAAAAAGCCCGTAGCTGAAATTCAGGCCTGGCTGGGTGGTCCG-CTTAACAGCGAGTACTGCCTGGACGGGTCTTACCTCCTGGTGAGCCGGTGTGCCCTTTACTGGTGTGCATCGGGGAACCGGGACTTTTACCTTGAGAAAATTAGAGTGTTCAAAGCAGGCCATTGCCTGAATACATTAGCATGGAATAATAGAATAGGACTTGT-GGTTCTATTTTGTTGGTTTCTAGAATCGCAGTAATGATTAATAGGGACAGTTGGGGACATTGGTATTGAGCCGCTAGAGGTGAAATTCTTGGATTGGCTCAAGACCAACTAGTGCGAAAGCATTTGTCAAGGATGTTTTCATTGGTCAAGGACAAAGGTTAGGGGATCAAAAACGATTAGATACCGTTGTAGTCTTAACAGTAAACTATGCCGACTAGGGATCGGATGTACCTCTAATTTTATGGGTCATTCGGCACCTTACGAGAAATCAAAGTCTTTGGGTTCT
131_Amanitaceae_Amanita_muscaria_HKAS61888                            ?????????????????????????????????????????????????????????????????????????????????????????????????????????????????????????????????????????????????????????????????????????????????????????????????????????????????????????????????????????????????????????????????????????????????????????????????????????????????????????????????????????????????????????????????????????????????????????????????????????????????????????????????????????????????????????????????????????????????????????????????????????????????????????????????????????????????????????????????????????????????????????????????????????????????????????????????????????????????????????????????????????????????????????????????????????????????????????????????????????????????????????????????????????????????????????????????????????????????????????????????????????????????????????????????????????????????????????????????????????????????????????????????????????????????????????????????????????????????????????????????????????????????????????????????????????????????????????????????????????????????????????????????????????????????????????????????????????????????????????????????????????????????????????????????????????????????????????????????????????????????????GCCGCGGTACTGGTGAATTCGAAGCTGGTATCTCCAAGGACGGTCAGACCCGTGAACATGCGCTCCTTGCTTTCACTCTTGGTGTCAGGCAGCTCATTGTTGCCGTCAACAAGATGGATACTACCAAGCCCAGTGGAGCGAGGATCGTTTCAA-TGAAATCGTCAAGGAAACGTCCACTTTCATTAAAAAGGTCGGTTACAACCCCAAGGCTGTTGCCTTCGTCCCCATCTCTGGGTGGCATGGCGATAACATGTTGGAAGAGTCCCCAACATGACATGGTACAAGGGCTGGACTAAGGAGACTAAGGGTGGTGTCGTCAAGGGCAAGACCCTTCTAGACGCCATCGATGGTATCGAACCTCCCGTCCGTCCCTCCGAC------------------CA-AGCCTGTGGCCTTGTCAAGA-ACCTTGCACTGATGGCCTGTATATCGG-TTGGGTCGTACTCAGCCCCTGTAATCGAATTTTTGGAAGAATGGGGTTTGGAATCCCTTGAGGAAAATGCTCATTCGACTGTTCCATGCACTAAAGTATTCGTCAATGGTGTGTGGATGGGTGTGCATCGCGACCCTGCCAACTTGGTCAAGACCATAAAGAAACTTCGAAGAAAAGATGATATCAGTCCAGAAGTATCTGTTGTCCGTGACATTCGAGAAAGAGAGCTACGTTTGTATACGGATGCGGGCCGTGTGTGTCGCCCCTTGTTCATCGTAGAGAATCAACAGCTTGCACTACAGAAGAAGCACGTTCGGTGGTTGAGTAATGGCTTCAACGAGGAGGGGGAAGAGTTCAAATGGGAACACTTGGTGAAGGGAGGCGTTGTGGAGTTGCTTGACGCTGAAGAAGAGGAGACTGTCATGATTTCCATGACACCAGAAGATCTGGAAACTTCTCGGTT--GCAGCAGAGTGGTGTCGACCCGAATGCCAA---CGAGGG---TGAATTTGATCCTGCGGCACGGCTAAAGGCGGGAGTTAATGCTCATACTTGGACGCATTGTGAAATCCATCCAAGTATGATACTCGGTATATGCGCCAGTATAATTCCCTTCCCAGATCATAAT----GTTG-TAGCTGGCCTCT-------AGGGGCA---TGTGCACAC----------TTTCTTCATTCTC--TCCACT---TGTGCACTGCTTGTA-GG-GTCTATGATTTTATTTACA----TACATGAACAATTGTTGT------ACAGA---ATGT-------GATAA---------------------------AAAAAT--AGTAATACAACTTTCAACAACGGATCTCTTGGCTCTCGCATCGATGAAGAACGCAGCGAAATGCGATAAGTAATGTGAATTGCAGAATTCAGTGAATCATCGAATCTTTGAACGCATCTTGCGCTCCTTGG-TATTCCGAGGAGCATGCCTGTTTGAGTGTCATTAA-AT-TCTG--------TCAAA---------ACATGCACT---------TGAGTGT-----GT----TTTGGATTGT-GGG-AG---------TGTCTGCTGGCTTTATG--------------AG------CC-AGCTCTCCTGAAATACATTAGCTTTGGGGGGGAGGTGCCAAGT-CACTTCTGCCTTTCCA-TTGGTG-TGATAGATGAATTAACTTATCTACGCC------AGGAAAGCA----GGCTTCAGGTGATGCA-CTGTGATCTCTCTCTGCTCTC-TAAT-----------------TGAC--ATTTCCCTTAGTAAC-TGCGAGT-GAAGAGG-GAAGAGCTCAAATTTAAAATCTGGCAGTG---TTTTGCTGTCCGAGTTGTAATCTAGAGAAGTG-CTGCCCGTGCTGGA--CCATGTACAAGTCTCCTGGAATGGAGCGTCACAGAGGGTGAGAATCCCGTCTTTGACATGGACTACCAGTGCATTTGTGG-TGTGCTCTCAAAGAGTCGAGTTGTTTGGGAATGCAGCTCTAAATGGGTGGTAAACTCCATCTAAAGCTAAATATTGGCGAGAGACCGATAGCGAACAAGTACCGTGAGGGAAAGATGAAAAGAACTTTGGAAAGAGAGTTAAACAGTATGTGAAATTGTTGAAAGGGAAACGCTTAAAGTCAGTCGTGTCGGCCAGGGATCAA-----CCTCTGC-TGGGTGTACTTCC-TGA-TCTGATGGGCCAACATCAGTTTTGACTGCTGG-AGAAGGGCAGAGGGAATGTGGCACC--T-TCG--GGTGTGTTATAG-CTCTCTGTCAGATGCAGTGGTTGGGACTGAGGAAAGCAGCATG-CCGC---AA-GGCCGGGTCGTTT----CG-ACCACG--TTCATTGCTGAGGAT-GTTGGCATAATGGCTTTAATCGACCCGTCTTGAAACACGGACCAAGGAGTCTAACATG-CCTGCGAGTGTTTGGGTGG-CAAACCCGAGTGCGGAATGAAAGTGAAAGGTTGAGATCCCTGTCA--TGGGGAGC-ATCGATGCCCGGACCTGAGCTTTTAGCAAAGGATCTGCGGTAG-AGCATGTA-TGTTAGGACCCGAAAGATGGTGAACTATGCCTGAATAGGGTGAAGCCAGA-GGAAACTCTGGTGGAGGCTCGTAG-CGATTCTGACGTGCAAATCGATCGTC-GAATTTGGGTATA-GGGGCGAAAGACTAATCG----?????????????????????????????????????????????????????????????????????????????????????????????????????????????????????????????????????????????????????????????????????????????????????????????????????????????????????????????????????????????????????????????????????????????????????????????????????????????????????????????????????????????????????????????????????????????????????????????????????????????????????????????????????????????????????????????????????????????????????????????????????????????????????????????????????????????????????????????????????????????????????????????????????????????????????????????????????????????????????????????????????????????????????????????????????????????????????????????????????????????????????????????????????????????????????????????????????????????????????????????????????????????????????????????????????????????????????????????????????????????????????????????????????????????????????????????????????????????????????????????????????????????????????????????????????????????????????????????????????????????????????
132_Amanitaceae_Catatrama__costaricensis_DAOM_211663                  ?????????????????????????????????????????????????????????????????????????????????????????????????????????????????????????????????????????????????????????????????????????????????????????????????????????????????????????????????????????????????????????????????????????????????????????????????????????????????????????????????????????????????????????????????????????????????????????????????????????????????????????????????????????????????????????????????????????????????????????????????????????????????????????????????????????????????????????????????????????????????????????????????????????????????????????????????????????????????????????????????????????????????????????????????????????????????????????????????????????????????????????????????????????????????????????????????????????????????????????????????????????????????????????????????????????????????????????????????????????????????????????????????????????????????????????????????????????????????????????????????????????????????????????????????????????????????????????????????????????????????????????????????????????????????????????????????????????????????????????????????????????????????????????????????????????????????????????????????????????????????????GCTGTGGTACTGGTGAATTCGAAGCTGGTATCTCTAAGGACGGGCAAACTCGTGAACATGCTCTCCTAGCTTTCACCCTAGGCGTCAGGCAACTTATTGTCGCTGTTAATAAGATGGATACCACCAAGAACAGTGGAGCGAGGATCGATTCAA-CGAAATTGTTAAGGAGACTTCCAACTTTATTAAAAAGGTTGGTTACAACCCCAAAGCCGTTGCTTTTGTCCCCATCTCTGGGTGGCATGGAGACAACATGTTGGAGGAATCTTCAACATGACATGGTACAAGGGCTGGACAAGAGAGACCAAGGCTGGTGCTGTTAAGGGCAAGACTTTGCTCGATGCCATTGATGCCATTGAACCCCCAACCCGACCTTCGGAC----------CAGAGGGACA-AGCTTGTGGTCTAGTCAAGA-ATCTAGCTCTTATGGCATGTATATCTG-TCGGTTCATATTCTGCGCCCGTCATCGAGTTTTTGGAAGAATGGGGTCTGGAATCGCTTGAAGAGAATGCTCATTCATCAATTCCTTGCACCAAAGTCTTCGTTAATGGTGTATGGATGGGTGTACATCGCGATCCTGCAAATTTGGTCAAGACGATTAAAAAGCTACGAAGAAAAGATGATATTAGCCCTGAAGTTTCGGTAGTGCGCGATATACGCGAGAGAGAATTAAGGCTGTATACAGATGCAGGGCGGGTGTGTCGGCCGCTCTTTATCGTTGAAAATCAACAACTTGCATTGCAAAAGAAGCACATCCGGTGGTTGAACAATGGTATGAATGATGATGGAGAGGAATTTAAGTGGGAACATTTAGTCAAAGGAGGCATTATCGAATTGCTCGACGCAGAGGAGGAAGAAACTGTTATGATATCTATGACGCCGGAAGATTTAGAGAACTCTCGATT--GCAGCAGAGTGGCATTGATCCACATGGGAA---CGATGG---TGATTTCGATCCTGCAGCAAGATTAAAGGCAGGCATCAACGCTCACACTTGGACACATTGTGAAATCCATCCTAGCATGATTCTAGGCATTTGTGCTAGTATTATCCCTTTCCCTGATCATAACCAGG?????????????????????????????????????????????????????????????????????????????????????????????????????????????????????????????????????????????????????????????????????????????????????????????????????????????????????????????????????????????????????????????????????????????????????????????????????????????????????????????????????????????????????????????????????????????????????????????????????????????????????????????????????????????????????????????????????????????????????????????????????????????????????????????????????????????????????????????????????????????????????????????????????????????????????????????????????????????????????????????????????????????????????????????????????????????----------------------GAAGGCGGGWTAAGCTCAAA-TTAAAATCTGACAGTT---ATTTGCTGTCCGAGTTGTAATCTAGAGAAGTG-TTTTCAGTACTGGA--CCATGTATAAGTCTCCTGGAATGGAGTGTCATAGAGGGTGAGAATCCCGTCTTTAACATGGACTACCAGTGC-ATTGTGA-TGCGCTCTCAAAGAGTCGAGTTGTTTGGGAATGCAGCTCAAAATGGGTGGTAAATTCCATCTAAAGCTAAATATTGGCGAGAGACCGATAGTGAACAAGTACCGTGAGGGAAAGATGAAAAGAACTTTGGAAAGAGAGTTAAACAGTACGTGAAATTGTTGAAAGGGAAACGCTTGAAGTCAGTCACATTGATCAGAGATCAG-----TCATTGC-AGGATGTATTGTC-TGG-TTTGATGGGTCAACATCAATTTTGACTGTTGGAAAAAGGTTAAAGGAAATGTAGCATC--TCTAA--GATGTGTTATAGTCCTTTAGTTGTATACAGCAGTTAGGATTGAGGAACTCAGCATG-CCCCACAAA-GGCCGGGT-TT-TATTTTAAACCACG-TTTCA-TGCTTAGGAT-GTTGGCAAAATGGCTTTAATCGACCCGTCTTGAAACACGGACCAAGGAGTCTAACATA-CCTGCGAGTGTTTGGGTGG-TAAACCCAAGCGCATAATGAAAGTGAAA-GTTGAGATCCCTTTTAATGAGGGAGC-ATCGATACTCAGACCAGAACTTTTTGGGACGGATCTGCGGTAG-AGCATGTA-TGTTGGGACCCGAAAGATGGTGAACTATGCCTGAATAGGGTGAAGCCAGA-GGAAACTTT-------------------------------------------------------------------------------?????????????????????????????????????????????????????????????????????????????????????????????????????????????????????????????????????????????????????????????????????????????????????????????????????????????????????????????????????????????????????????????????????????????????????????????????????????????????????????????????????????????????????????????????????????????????????????????????????????????????????????????????????????????????????????????????????????????????????????????????????????????????????????????????????????????????????????????????????????????????????????????????????????????????????????????????????????????????????????????????????????????????????????????????????????????????????????????????????????????????????????????????????????????????????????????????????????????????????????????????????????????????????????????????????????????????????????????????????????????????????????????????????????????????????????????????????????????????????????????????????????????????????????????????????????????????????????????????????????????????????
133_Amanitaceae_Limacella_delicata_ZT_Myc_55818                       ?????????????????????????????????????????????????????????????????????????????????????????????????????????????????????????????????????????????????????????????????????????????????????????????????????????????????????????????????????????????????????????????????????????????????????????????????????????????????????????????????????????????????????????????????????????????????????????????????????????????????????????????????????????????????????????????????????????????????????????????????????????????????????????????????????????????????????????????????????????????????????????????????????????????????????????????????????????????????????????????????????????????????????????????????????????????????????????????????????????????????????????????????????????????????????????????????????????????????????????????????????????????????????????????????????????????????????????????????????????????????????????????????????????????????????????????????????????????????????????????????????????????????????????????????????????????????????????????????????????????????????????????????????????????????????????????????????????????????????????????????????????????????????????????????????????????????????????????????????????????????????GCTGTGGTACTGGTGAATTCGAAGCCGGTATCTCCAAGGATGGTCAGACTCGTGAACACGCTCTTCTTGCTTTTACTCTTGGTGTTAGGCAACTCATCGTTGCTGTCAACAAGATGGATACAACTAAGTTTAGTGGAGCGAGGACAGATTCAA-CGAAATCGTCAGGGAAACATCTAACTTCATCAAAAAGGTTGGTTACAACCCCAAAGCTGTTGCTTTTGTTCCCATTTCTGGATGGCACGGAGACAACATGTTGGAGGAGTCGGCAATATGCCATGGTACAAGGGCTGGACAAAGGAAACCAAAGGAGGTACTGTCAAGGGCAAGACCTTGCTTGATTCCATTGACGCCATCGAACCCCCTAGCC---------------------CAGAAGGGCA-GGCTTGTGGTCTTGTCAAGA-ATCTAGCCCTCATGGCTTGTATATCCG-TTGGGTCTTACTCTGCTCCTGTTATCGAGTTTCTGGAAGAATGGGGTCTGGAATCTCTTGAAGAAAATGCCCATTCATCTATCCCTTGTACTAAAGTTTTTGTCAATGGTGTTTGGATGGGCGTACATCGCGATCCTGCAAATTTGGTCAAGACAATTAAAAAGTTGCGACGAAAAGATGATATTAGTCCTGAAGTCTCAGTAGTGCGCGATATTCGAGAGAGAGAACTACGATTGTACACAGATGCTGGACGGGTCTGTCGACCACTTTTTATTGTTGAAAATCAACAGCTTGCACTGCAGAAAAAGCACATTCGATGGTTGCACAACGTTATGAATGATGATGGTGAAGAATTCAAGTGGGAGCACCTAGTAAAGGGTGGTATTATCGAATTGCTTGATGCCGAGGAAGAAGAAACTGTTATGATATCTATGACACCTGAAGATCTAGAGAACTCTCGACT--ACAACAGAGTGGCGTAGACCCTCATGGGAA---TGATGG---TGACTTCGATCCTGCAGCCAGATTAAAGGCAGGTATCAATGCGCATACTTGGACGCATTGCGAAATTCATCCCAGCATGATTCTTGGTATTTGCGCTAGTATAATTCCGTTCCCTGATCATAATCAAG?????????????????????????????????????????????????????????????????????????????????????????????????????????????????????????????????????????????????????????????????????????????????????????????????????????????????????????????????????????????????????????????????????????????????????????????????????????????????????????????????????????????????????????????????????????????????????????????????????????????????????????????????????????????????????????????????????????????????????????????????????????????????????????????????????????????????????????????????????????????????????????????????????????????????????????????????????????????????????????????????????????????????????????????????????????????-------------------------------------------------------------------------------------------------------------------------------------------TCATAGAGGGTGAGAATCCCGTCTTTGACATGGAATACCAGTAC-ATTGTGA-TGCGCTCTCAAAGAGTCGAGTTGTTTGGGAATGCAGCTCAAAATGGGTGGTAAATTCCATCTAAAGCTAAATATTGGCGAGAGACCGATAGCGAACAAGTACCGTGAGGGAAAGATGAAAAGAACTTTGGAAAGAGAA-TAAACAGTACGTGAAATTGTTGAAAGGGAAACGCTTGAAGTCAGTTACATTGATCAGAGATCAA-----TTATTGC-AGGGTGTACTATC-TGG-T-TAATGGGTCAGCATCAATTTTGACTGTTGG-AAAAAAGCAAAGGGAATGTAGCATC--C-CTGTTGATGTGTTATAG-CCCTTGGTTGTATACAACAGTTGGGATTGAGGAACTCAGCATG-CCGC---AA-GGCCGGGT-TT-T----AAAACCACG--TTCA-TGCTTAGGAT-GCTGGCAAAATGGCTTTAATCGACCCGTCTTGAAACACGGACCAAGGAGTCTAACATA-CCTGCGAGTGTTTGGGTGG-AAAACCCGAGCGCGTAATGAAAGTGAAA-GTTGAGATCCCTGTCA--TGGGGAGC-ATCGACGCCCAGACCAGAAC-TTTTGGGACGGATCTGCGGTAG-AGCATGTA-TGTTGGGACCCGAAAGATGGTGAACTATGCCTGAATAGGGTGAAGCCAGA-GGAAACTCT-------------------------------------------------------------------------------?????????????????????????????????????????????????????????????????????????????????????????????????????????????????????????????????????????????????????????????????????????????????????????????????????????????????????????????????????????????????????????????????????????????????????????????????????????????????????????????????????????????????????????????????????????????????????????????????????????????????????????????????????????????????????????????????????????????????????????????????????????????????????????????????????????????????????????????????????????????????????????????????????????????????????????????????????????????????????????????????????????????????????????????????????????????????????????????????????????????????????????????????????????????????????????????????????????????????????????????????????????????????????????????????????????????????????????????????????????????????????????????????????????????????????????????????????????????????????????????????????????????????????????????????????????????????????????????????????????????????????
134_Amanitaceae_Limacellopsis__guttata_MB_100157                      ?????????????????????????????????????????????????????????????????????????????????????????????????????????????????????????????????????????????????????????????????????????????????????????????????????????????????????????????????????????????????????????????????????????????????????????????????????????????????????????????????????????????????????????????????????????????????????????????????????????????????????????????????????????????????????????????????????????????????????????????????????????????????????????????????????????????????????????????????????????????????????????????????????????????????????????????????????????????????????????????????????????????????????????????????????????????????????????????????????????????????????????????????????????????????????????????????????????????????????????????????????????????????????????????????????????????????????????????????????????????????????????????????????????????????????????????????????????????????????????????????????????????????????????????????????????????????????????????????????????????????????????????????????????????????????????????????????????????????????????????????????????????????????????????????????????????????????????????????????????????????????GCCGTGGTACCGGTGAGTTTGAGGCTGGCATTTCCAAGGACGGTCAGACTCGCGAGCACGCTCTCCTTGCCTTTACTCTTGGTGTCAGGCAACTTATCGTTGCTGTAAACAAGATGGACACTACCAAGTTCAGTGGAGCGAGGATCGTTTCAA-TGAAATCGTCAAGGAAGTCAGCGGCTTCATTAAGAAGGTCGGTTACAACCCCAAGACTGTTGCTTTCGTCCCCATATCTGGCTGGCATGGCGACAACATGTTGGAGGCATCCGCCACATGCCATGGTACAAAGGCTGGACCAAAGAGAACAAGGGTGGCGTCGCTAAGGGTGTAACTCTCCTCGAGGCCATCGATGCCATAGAGCCCCCATCTCGTCCATCCGAC----------CTGAAGGGCA-AGCCTGTGGCCTCGTGAAAA-ATCTTGCTCTCATGGCCTGTATCTCTG-TTGGATCTTACTCTGCACCTGTCATCGAGTTTCTGGAAGAGTGGGGTTTGGAATCATTGGAGGAAAATGCACACTCTTCTATACCTTGCACCAAGGTGTTCGTCAATGGTGTATGGATGGGTGTGCATCGTGACCCTGCGAACCTGGTCAAGACAATCAAGAAGCTAAGGAGGAAGGATGACATTAGTCCAGAGGTGTCGGTTGTACGTGATATCAGGGAAAAGGAGTTACGACTATACACTGATGCGGGTCGGGTGTGTCGCCCGCTCTTCATCGTCGAGAACCAACAACTCGCTCTGCAGAAGAAGCATGTCCGATGGTTAAACAACGGCTTCAATGATGATGGAGATGAATATAAGTGGGAGCATTTAGTAAAAGGTGGTATCATAGAGTTACTTGACGCGGAGGAGGAGGAGACTGTTATGATTTCAATGACACCCGAAGACCTAGAAAATTCTCGATT--GCAACAGAGTGGCGTCGATCCTCACGCGAA---TGATGG---TGACTTCGATCCGGCTGCACGATTAAAAGCAGGAATTAATGCACATACTTGGACCCATTGCGAGATTCATCCTAGCATGATCCTCGGCATTTGTGCTAGTATCATCCCTTTCCCTGATCATAACCAAG?????????????????????????????????????????????????????????????????????????????????????????????????????????????????????????????????????????????????????????????????????????????????????????????????????????????????????????????????????????????????????????????????????????????????????????????????????????????????????????????????????????????????????????????????????????????????????????????????????????????????????????????????????????????????????????????????????????????????????????????????????????????????????????????????????????????????????????????????????????????????????????????????????????????????????????????????????????????????????????????????????????????????????????????????????????????--------------------T-GAAGCGG-GAAAAGCTCAAATTTAAAATCTGGTAGTC---TTTGACTATCCGAGTTGTAATCTAGAGAAGTG-TTATCAGTACTGGA--CCGTGTACAAGTCTCCTGGAATGGAGCGTCATAGAGGGTGAGAATCCCGTCTTTGACACGGACTACCAGTGCAATTGTGA-TGCGCTCTCAAAGAGTCGAGTTGTTTGGGAATGCAGCTCAAAATGGGTGGTAAATTCCATCTAAAGCTAAATATTGGCGAGAGACCGATAGCGAACAAGTACCGTGAGGGAAAGATGAAAAGAACTTTGGAAAGAGAGTTAAACAGTACGTGAAATTGTTGAAAGGGAAACGCTTGAAGTCAGTCACGTCAGTCAGGGATCAA-----CTTTTGT-TGGGAGTATTTTC-TGG-T-TGACGGGTCAGCATCAATTTTGACCGTTGG-AAAAAGGTTAAGGGAATGTGGCATC--T-TAG--GATGTGTTATAG-CCCTTAGTCGTATACAATGATTGGGATTGAGGAATTCAGCACACCTGT---AATGGTCGGGT-TT---AAATAAATCACG--TTTG-TGCTTAGGAT-GCTGGCATAATGGCTTTAATCGACCCGTCTTGAAACACGGACCAAGGAGTCTAACATG-CCTGCAAGTGTTTGGGTGATAAAACTCGAGCGCGTAATGAAAGTGAAA-GTTGAGATCCTTGTCA--TGGGGAGC-ATCAACACCCAGACCAGAAC-TTTTGGGACGGATCTGCGGTAG-AGCATGTA-TGTTGGGACCCGAAAGATGGTGAACTATGCCTGAATAGGGTGAAGCCAGA-GGAAACTCT-------------------------------------------------------------------------------?????????????????????????????????????????????????????????????????????????????????????????????????????????????????????????????????????????????????????????????????????????????????????????????????????????????????????????????????????????????????????????????????????????????????????????????????????????????????????????????????????????????????????????????????????????????????????????????????????????????????????????????????????????????????????????????????????????????????????????????????????????????????????????????????????????????????????????????????????????????????????????????????????????????????????????????????????????????????????????????????????????????????????????????????????????????????????????????????????????????????????????????????????????????????????????????????????????????????????????????????????????????????????????????????????????????????????????????????????????????????????????????????????????????????????????????????????????????????????????????????????????????????????????????????????????????????????????????????????????????????????
135_Pluteaceae_Pluteus_romellii_AFTOL_ID_625                          AGGATTTCTTGTGAAAGTGAAAAAGATTTTGGAGAG-TATATGTGTTAATTGCGGAAAATTGAAAGCCGACATCGTGAGT-ATATAATCGATCTTTTCTCTACTCGTTTTG-CA-CCCCACCATCCCAATTTTCT-GGGGGCTCTCTCCATATTCCATGGTGAAC-CCCAAACCCGCATTCCGC-CAG-TCTCTTGA--TATTCAGAGCGCTCTTCTCGCCTGC--TTGGGGAGTC-CTAT-GGCGCGCGTTTTCGATCGCTTGATCGCCGCGTCG-ATTCCACTATAGCCATG-CAGTGTGTAGTTGGGCACG-GTTTGCGTGGTGAAAAGGGGGGCTGAACGAGGAGTGCGAAGAGTTGGAC-TCCAATTGTTCATGTCTGGCTGTTGCGCAGCTTGTGA---CGTGTAT----CAATGACTTTGCACTG---TTGAC-TCGGTG------TAGCTCGCCCTTCTCGTTGTCTGTAGACA-CAT-TTGCTGACGCT----TTCATTTTCATATTGTTGCTATCGTAAGTTCGATCCATC-GTTCGCGGATAAGATTCGACACAT---CCGGGATCCAAAAACGCGGATGGCCGTTGTTTGGGGCCACTGCAAGGCAAAGACTGTCTGCGACGCCGATGAGCCA---AAGGAGG-AGGGTGCTGA---AGATCGGGAAGAG-------AAGCGACATGGTGGCTGTGGCCACATACAGCCACAGATCCGGAAGGAAGGCTTGAAGTTGTTCGTCCAGTACAAGAAG---AACAAAGAAGATGACGAGGTTGGA----------------AACATTCCTTCTCCGTATATAAAAGCTTACC------ATTTATTGCAGGAGGTCAAG-----TCACAGCCGGA-GAAGCGCCTTCTTAC--ACCCTCTGAGGTGTACACCA--CGTTCAAGAAGAT-GTCAGA--CTCCGACCTTCATCTCTTGGGATTATCAGATGAATATG-CACGCCCTGAATGGATGATTTTGACTGTACTACCTGTGCCTCCTCCCCCGGTCCGTCCAAGCATCGCTGTCGACGGTGGGGCTATGCGAAGTGAGGATGACCTGACGTACAAGCTGGGCGATATCATTAAAGCGTCTGCGAACGTGCGCCGATGCGAACAAGAAGGGGCACCGGCTCACGTCATAACAGAGTTTGAGCAGCTTCTCCAGGTGCGTCTTTCC----------------------------------------CGGTCAAACGCGTGAACACGCCCTCCTTGCCTTCACACTCGGTGTCCGTCAACTCATCGTCGCTGTGAACAAAATGGATACCACCAAGTCTAGTGGAGCGAGGATCGATTCAA-TGAAATCGTCAAAGAAACTTCCAACTTCATCAAGAAGGTCGGCTACAACCCCAAAGCTGTCTCTTTCGTTCCTATTTCTGGCTGGCACGGCGACAACATGTTGGAGGAATCCAGCATATGACATGGTACAAGGGCTGGCAAAAAGAGACCAAGGCTGGTGTCGTAAAGGGAAAGACCCTCCTTGACGCTCTTGACGCTATCGAGCCCCCTGTTCGACCTTCCGATGCCGAGACCCCGGAGGGTCA-AGCCTGCGGTCTTGTGAAAA-ACCTTGCTCTTATGGCCTGCATCTCAG-TCGGTTCATATTCTGCACCGGTCATCGAGTTTTTGGAAGAGTGGGGACTGGAGTCCCTCGAAGAAAATGCACACTCTACCACGCCCTGTACCAAGGTCTTTGTTAACGGTGTTTGGATGGGAGTCCACCGAAATCCAGCGAACCTCGTCAAAACGATCAAAAAACTCAGAAGAAAGGACGACATCAGCCCCGAGGTGTCCGTTGTGCGTGATACCCGGGAGAAGGAGCTACGTCTATACACCGACGCTGGTCGAGTGTGCCGCCCTCTCTTCATCGTCGAGAACCAGCAGCTAGTACTCCAAAAGAAGCACATCAAGTGGCTGAACTCGGGTTACAACGAGGACGGTGAGGAATTTAAGTGGGAACAGCTCATCAAAGGAGGAGTTATCGAACTTGTCGATGCAGAGGAGGAAGAAACCGTCATGATTTCCATGACTCCCGAAGACCTCGAGAACTCCCGCCT--TCGGCAGAGCGGCCAAGACCCGCACATGAA---CGACGG---GGAGTTTGACCCAGCAGCGCGTCTCAAAGCGGGTACCCACGCGCATACATGGACCCACTGCGAGATTCATCCAAGTATGATTCTCGGTATCTGCGCCAGCATCATCCCATTCCCGGACCACAACCAGGGTTG-TTGCTGGTCTCT-TC----GGAGGTA---TGTGCACGC----------CATTCTCCCTT-----CCACC---TGTGCACTTTTTGTA-GA-GTTTATG----TCTTATCA-----------ACTCTTGATGTATGGT-ATGGA---ATGTCAG----TCTGG--GTT----CTTTACAAGACCCAT-----AAAA--CAT-ATACAACTTTCAACAACGGATCTCTTGGCTCTCGCATCGATGAAGAACGCAGCGAAATGCGATAAGTAATGTGAATTGCAGAATTCAGTGAATCATCGAATCTTTGAACGCACCTTGCGCTCCTTGG-TATTCCGAGGAGCATGCCTGTTTGAGTGTCATTAA-AT-CCTC--AAC-C-CCTTC---------TTCCTTGTG------AATGAATGGT-----------GTTGGAT-GT-GGA-AG------------TTGCTGGCCCCCGTA-------------GG------TC-AGCTCTTCTGAAATGAATTAGC------GGG--GTCACCATGT-GCAAGCCTC----CAGCTTGGTATTGAT---------AG-ATGTCT-TACC-------------------AGGTT--GTAGCACAA-TGTGCAAGGTGCTCAGCT--CACAGC--TGTCCCTCA------GGAC--AATTCCCCTAGTAAC-TGCGAGT-GAAGCGG-GAAAAGCTCAAATTTAAAATCTGGCAGTC---TCTGGCTGTCCGAGTTGTAAACTAGAGAAGTG-TTATCCGTGCTGGA--CCATGTATAAGTCTCCTGGAACGGAGCGTCACAGAGGGTGAGAATCCCGTCTTTGACATGGACTCCCAGTGC-ATTGTGA-TGCGCTCTCAAAGAGTCGAGTTGTTTGGGAATGCAGCTCAAAATGGGTGGTAAATTCCATCTAAAGCTAAATATTGGCGAGAGACCGATAGCGAACAAGTACCGTGAGGGAAAGATGAAAAGAACTTTGGAAAGAGAGTTAAACAGTACGTGAAATTGTTGAAAGGGAAACGCTTGAAGTCAGTCGCATTGGCTGGGGATCAA-----CTTTTGT-GAGGTGTACTCTC-TAG-T-TAATGGGTCAGCATCAATTTTGACTGCTGG-AAAAAGGTCAGGGGAATGTGGCATC--T-CAG--GATGTGTTATAG-CCCCTAATCATATACAGTGGTTGGGATTGAGGAACTCAGCAC--CCGT---AA-GGT----------------------------G-TGCTTAGGAT-GCTGGCATAATGGCTTTAATCGACCCGTCTTGAAACACGGACCAAGGAGTCTAACATG-CCTGCGAGTGTTTGGGTGG-TAAACCCATGCGCGTAATGAAAGTGAAA-GTTGAGATCTCTGTCA--TGGAGAGC-ATCGACGCCCGGACCAGACC-TTTTGTGACGGATCCGCGGTAG-AGCATGTA-TGTTGGGACCCGAAAGATGGTGAACTATGCCTGAATAGGGCGAAGCCAGA-GGAAACTCTGGTGGAGGCTCGTAG-CGATTCTGACGTGCAAATCGATCGTC-GAATTTGGGTATA-GGGGCGAAAGACTAATCGAACCTTTATACTGTGAAACTGCGAATGGCTCATTAAATCAGTTATAGTTTATTTGATGATCCCTTGCTACATGGATAACTGTGGTAATTCTAGAGCTAATACATGCAATCAA-GCCCCGACTTCCGGAAGGGGTGTATTTATTAGATAAAAAACCAACGCGGCTCGCC-GCTCCCTTGGTGATTCATAATAACTTCTCGAATC-GCATGGCCTTGTGCCGGCGATGCTTCATTCAAATATCTGCCCTATCAACTTTCGATGGTAGGATAGAGGCCTACCATGGTTTCAACGGGTAAC-GGGGAATAAGGGTTCGATTCCGGAGAGGGAGCCTGAGAAACGGCTACCACATCCAAGGAAGGCAGCAGGCGCGCAAATTACCCAATCCCGACACGGGGAGGTAGTGACAATAAATAACAATATAGGGCTCTTTTGGGTCTTATAATTGGAATGAGTACAATTTAAATCCCTTAACGAGGAACAATTGGAGGGCAAGTCTGGTGCCAGCAGCCGCGGTAATTCCAGCTCCAATAGCGTATATTAAAGTTGTTGCAGTTAAAAAGCTCGTAGTTGAACTTCAGACCTGGCTGGGCGGTCTGCCTTCACGGTATGTACTGTCTGGCTGGGCCTTACCTCTTGGTGAGCCGGCGTGCCCTTTATTGGTGTGCGTCGGGGAACCAGGACTTTTACCTTGAGAAAATTAGAGTGTTCAAAGCAGGCCTGTGCCTGAATACATTAGCATGGAATAATAAAATAGGACGTGC-GGTTCTATTTTGTTGGTTTCTAGAGTCGCCGTAATGATTAATAGGGATAGTTGGGGGCATTGGTATTGAGTCGCTAGAGGTGAAATTCTTGGATTGACTCAAGACCGACTATTGCGAAAGCATTTGCCAAGGATGTTTTCATTAATCAAGAACGAAGGTTAGGGGATCGAAAACGATCAGATACCGTTGTAGTCTTAACAGTAAACTATGCCGACTAGGGATCGGGCG-ACCTC-ACAATGATGTGTCGCTCGGCACCTTACGAGAAATCAAAGTCTTTGGGTTCT
13_Agaricaceae_Macrolepiota_dolichaula_xml2013058                     ?????????????????????????????????????????????????????????????????????????????????????????????????????????????????????????????????????????????????????????????????????????????????????????????????????????????????????????????????????????????????????????????????????????????????????????????????????????????????????????????????????????????????????????????????????????????????????????????????????????????????????????????????????????????????????????????????????????????????????????????????????????????????????????????????????????????????????????????????????????????????????????????????????????????????????????????????????????????????????????????????????????????????????????????????????????????????????????????????????????????????????????????????????????????????????????????????????????????????????????????????????????????????????????????????????????????????????????????????????????????????????????????????????????????????????????????????????????????????????????????????????????????????????????????????????????????????????????????????????????????????????????????????????????????????????????????????????????????????????????????????????????????????????????????????????????????????????????????????????????????????????GCCGCGGTACTGGTGAGTTTGAAGCTGGTATCTCCAAGGATGGTCAGACTCGCGAGCACGCCCTCTTGGCCTTCACCCTTGGTGTCCGTCAGCTCATCGTTGCCGTCAACAAGATGGACACCACCAAGCTCAGTGGAGCGAGGACCGTTTCAA-CGAAATCATCAAGGAAACTTCCACCTTCATCAAGAAGGTCGGTTACAATCCCAAGGCTGTTGCCTTCGTTCCCATCTCCGGATGGCACGGTGACAACATGTTGGAGGAGTCTACCACATGCCATGGTACAAGGGCTGGACCAAGGAGACTAAYGCTGGTGTCGTCAAGGGCAAGACCCTCCTCGATGCCATCGATGCT-----------------------------------------------------------------------CTTGCCCTTATGTCATGTATCTCGG-TTGGTTCATACTCCGCTCCCGTTATCGAGTTCTTGGAGGAGTGGGGTCTCGAATCACTGGAYGAGAATGCACACTCAACAACGCCATGTACGAAAGTCTTCGTTAATGGTGTTTGGATGGGCGTCCATCGTGACCCTGCCAACCTCGTTAAAACTATCAAGAAGTTGAGGCGAAAGGACGATATCAGTCCRGAAGTTTCCGTCGTCCGTGACATTCGAGAAAAGGAGCTTAGGATCTATACCGATGCTGGTCGTGTGTGTCGACCGCTCTTTATCGTCGAAAACCAGCAARTACTTCTCCAGAAGAAACATATTCGATGGTTGAACAGCAGCTTTGATGAGGAGGGCAACGAATACAAATGGGAGCAATTGATTAAGGGCGGTGTGATTGAATTGTTAGATGCTGAAGAAGAGGAGACTGTCATGATTTCGATGACACCTGAGGATCTYGAGAACTCGCGTCT--ACAGGCAGCTGGTGTTGACCCTCACGCAAA---CGACGG---CGACTTTGACCCTGCGGCGCGTCTCAAAGCTGGRACACACGCCCACACCTGGACGCATTGTGAGATTCACCCAAGTATGATACTGGGTATCTGTGCCAGCATTATTCCTTTCCCTGATCATAATCAAGGTTG-TCGCTGGCCTTT-------CGGGGCA---TGTGCACGC----------CACTTCTATTCAT---CCACC---TGTGCACCCATTGTA-GT---CTATG----TCTTTAT-----CATAA--ACCATGT-AGTATGTTGCCAGA---ATGTATTC---AATGG--GCC----TTC----GTGCCTAT----ATAAA--CCTTATACAACTTTCAGCAACGGATCTCTTGGCTCTCGCATCGATGAAGAACGCAGCGAAATGCGATAAGTAATGTGAATTGCAGAATTCAGTGAATCATCGAATCTTTGAACGCACCTTGCGCTCCTTGG-TATTCCGAGGAGCATGCCTGTTTGAGTGTCAGTAA-AT-TCTC--AAC---TCCTC-------CAGTTTTTGTG----------ACTGCGAATGGAG----CTTGGAC-GT-GGA-GG----------TCTTGCGGGCCCTGTTTCAATG--------GG------TC-GGCTCCTCTGAAATGCATTAGC------GGA-----ACCGTTT-GCGATCCG-----TCA-CAGGTG-TGAT---------AA-TTATCTACGCC-----AGTGGGTC-------------GCTCTCTGT--------RTCGTTCAGCT-GC-CAAC--CGTCCGCAA------GGAC--AA------------------------------------------TTTAAAATCTGGCGGTC---TCTGGCCGTCCGAGTTGTAATCTAGAGAAGTG-TTGCCCGCGCTGGA--CCGTGTACAAGTCTCCTGGGATGGAGCGTCATAGAGGGTGAGAATCCCGTCTCTGACACGGACTACCAGGGC-TTTGTGG-TACGCTCTCAAAGAGTCGAGTTGTTTGGGAATGCAGCTCAAAATGGGTGGTAAATTCCATCTAAAGCTAAATATTGGCGAGAGACCGATAGCGAACAAGTACCGTGAGGGAAAGATGAAAAGAACTTTGGAAAGAGAGTTAAACAGTACGTGAAATTGCTGAAAGGGAAACGCTTGAAGTCAGTCGCGTTGGCCGGGGATCAG-----CTTTTGC-GTGGTGTACTTTC-CGG-T-TGACGGGTCAGCATCAATTTTGACCGCTGG-AAAAAGGCTAGAGGAATGTGGCAGC--T-CCG--GCTGTGTTATAG-CTTCTGGTCACATACAGCGGTTGGGATTGAGGAACTCAGCACG-CCGC---AA-GGCCGGGT-TT------CG-ACCACG--TTCG-TGCTTAGGAT-GCTGGCATAATGGCTTTAAGCGACCCGTCTTGAAACACGGACCAAGGAGTCTAACATG-CCTGCGAGTGTTTGGGTGG-AAAACCCGAGCGCGTAATGAAAGTGAAA-GTTGAGATCCCTGTCG--CGGGGAGC-ATCGACGCCCGGACCAGAAC-TTTTGGGACGGATCCGCGGTAG-AGCATGTA-TGTTGGGACCCGAAAGATGGTGAACTATGCCTGAATAGGGTGAAGCCAGA-GGAAACTCTGGTGGAGGCTCGTAG-CGATTCTGACGTGCAAATCGATCGTC-AAATTTGGGTATA-GGG-------------------?????????????????????????????????????????????????????????????????????????????????????????????????????????????????????????????????????????????????????????????????????????????????????????????????????????????????????????????????????????????????????????????????????????????????????????????????????????????????????????????????????????????????????????????????????????????????????????????????????????????????????????????????????????????????????????????????????????????????????????????????????????????????????????????????????????????????????????????????????????????????????????????????????????????????????????????????????????????????????????????????????????????????????????????????????????????????????????????????????????????????????????????????????????????????????????????????????????????????????????????????????????????????????????????????????????????????????????????????????????????????????????????????????????????????????????????????????????????????????????????????????????????????????????????????????????????????????????????????????????????????????
14_Agaricaceae_Micropsalliota_globocystis_ZRL2013465                  ?????????????????????????????????????????????????????????????????????????????????????????????????????????????????????????????????????????????????????????????????????????????????????????????????????????????????????????????????????????????????????????????????????????????????????????????????????????????????????????????????????????????????????????????????????????????????????????????????????????????????????????????????????????????????????????????????????????????????????????????????????????????????????????????????????????????????????????????????????????????????????????????????????????????????????????????????????????????????????????????????????????????????????????????????????????????????????????????????????????????????????????????????????????????????????????????????????????????????????????????????????????????????????????????????????????????????????????????????????????????????????????????????????????????????????????????????????????????????????????????????????????????????????????????????????????????????????????????????????????????????????????????????????????????????????????????????????????????????????????????????????????????????????????????????????????????????????????????????????????????????????GCCGTGGTACTGGTGAGTTCGAAGCTGGTATCTCCAAGGATGGCCAGACTCGCGAGCACGCCCTCTTGGCATTCACTCTTGGTGTCCGTCAACTCATCGTTGCCGTCAACAAGATGGATACTACCAAGTTCAGTGGAGTGAGGACCGCTTCAA-TGAAATCATCAAAGAAACCTCTACCTTCATCAAGAAGGTCGGTTACAACCCTAAGGCTGTTGCTTTCGTGCCAATCTCCGGCTGGCACGGTGACAACATGTTGGAGGAATCTACCACATGCCCTGGTACAAGGGCTGGACTAAGGAGACCAAGGCTGGTGTTGTGAAGGGCAAGACTCTCCTCGATGCTATTGATGCCATTGAACCTCCCGTTCGTCCTTCCGAC---GAGACACCTGAAGGCCA-GGCTTGCGGTCTCGTCAAGA-ACCTAGCGCTCATGTCCTGCATATCTG-TCGGTTCATATTCTGCTCCAGTCATCGAATTCTTGGAGGAGTGGGGTCTTGAATCGCTCGAAGAAAATGCACACTCCRCTTYACCTTGCACGAAAGTCTTCGTCAACGGTGTCTGGATGGGTGTTCACCGTGATCCCTCAAATCTTGTCAAGACGCTCAAGAAGCTGAGGCGGAAAGACGATATCAGTCCCGAAGTCTCYGTTGTCCGTGATATCCGAGAGAAGGAGCTTAGGATTTATACAGACGCTGGTCGTGTTTGTCGGCCGCTTTTCATCGTTGAAGACCAGCAATTGCTTCTTCAGAAGAAACATATCCAATGGTTGAACAGTGGAGTCAGCGATGATAACAARGAGTTCAAGTGGGAACACCTAATTAAACGGGGTGTAATTGAGCTGTTGGATGCTGAAGAAGAAGAAACCGTCATGATTTCGATGACTCCTGAAGATTTGGAAAACTCACGGTT--GCAGGCGTCGGGTGTTGATATACACGCAAA---CGATGG---CGATTACGATCCTGCAGCGCGTCTCAAGGCAGGGACACACTCCCACACATGGACTCACTGTGAGATTCACCCCAGTATGATCCTCGGTATTTGTGCTAGTATCATTCCTTTCCCTGATCACAATCAGGGTTG-TCGCTGGCTCT--------AAAAGCA---TGTGCACACCTGTCTTGA---CTTCTATTCAT---CCACC---TGTGCACCTTTTGTA-GT-GACTATG-----TTTTATT----CATAT--ACCATT--AGTATGTT-ACAGA---ATGTTGTC---AATGG--GCA----CTT---GTGGCCTAT--A-TAAAA--TCT-ATACAACTTTCAGCAACGGATCTCTTGGCTCTCGCATCGATGAAGAACGCAGCGAAATGCGATAAGTAATGTGAATTGCAGAATTCAGTGAATCATCGAATCTTTGAACGCACCTTGCGCTCCTTGGACATTCCGAGGAGCATGCCTGTTTGAGTGTCATTAT-AT-TCTC--AAC-C-CCACC---------AGCTTTTGT---GGCTGGCTCTTGG-----GG----CTTGGAT-GT-GGA-GG----------TTTTGCTGGCCCCAAA--------------GG------TC-AGCTCCTCTGAAATGTATTAGC------GGA-----ACCATTT-GCGATCC---G--TCA-CAGGTG-TGAT---------AA-TTATCTACGCC------AGT----------GGGTT--GCTTTCTGA---------ATGTTCAGCT-TA-TAAT--CGTCCAGTCAAT---GGAC--AATTCCCCTAGTAAC-TGCGAGT-GAAGCGG-GAAAAGCTCAAATTTAAAATCTGGCGGTC---TTTGGCCGTCCGAGTTGTAATCTAGAGAAGTA-ATGCCCGTGCTGGA--CCGTATACAAGTCTCCTGGGATGGAGCATCATAGAGGGTGAGAATCCCGTCTCTGATACGGACTACCAGTGC-ATTGTGG-TATGCTCTCAACGAGTCGAGTTGTTTGGGAATGCAGCTCAAAATGGGTGGTAAATTCCATCTAAAGCTAAATATTGGCGAGAGACCGATAGCGAACAAGTACCGTGAGGGAAAGATGAAAAGAACTTTGGAAAGAGAGTTAAACAGTACGTGAAATTGCTGAAAGGGAAACGCTTGAAGTCAGTCGCGTCTGCTGGGAATCAG-----CTTTTGC-GTGGTGTACTTCC-TAG-TTTGACGGGTCAGCATCAATTTTGACYGCTGG-AAAAAGGTGAGAGGAATGTGGCAGC--T-CCG--GCTGTGTTATAG-CCTCTTATTGTATACAGCGGTTGGGATTGAGGAACGCAGCACG-CCGA---AA-GGCCGGGT-CT-T----YGGACTACG--TTCG-TGCTTAGGAT-GCTGGCATAATGGCTTTAAGCGACCCGTCTTGAAACACGGACCAAGGAGTCTAACATG-CCTGCGAGTGTTTGGGTGG-AAAACTCGAGCGCGTAATGAAAGTGAAA-GTTGAGATCCCTGTCG--TGGGGAGC-ATCGACGCCCGGACCAGAAC-TTTTGGGACGGATCCGCGGTAG-AGCATGTA-TGTTGGGACCCGAAAGATGGTGAACTATGCCTGAATAGGGTGAAGCCAGA-GGAAACTCTGGTGGAGGCTCGTAG-CGGTTCTGACGTGCAAATCGATCGTC-AAATTTGGGTATA-GGGG------------------?????????????????????????????????????????????????????????????????????????????????????????????????????????????????????????????????????????????????????????????????????????????????????????????????????????????????????????????????????????????????????????????????????????????????????????????????????????????????????????????????????????????????????????????????????????????????????????????????????????????????????????????????????????????????????????????????????????????????????????????????????????????????????????????????????????????????????????????????????????????????????????????????????????????????????????????????????????????????????????????????????????????????????????????????????????????????????????????????????????????????????????????????????????????????????????????????????????????????????????????????????????????????????????????????????????????????????????????????????????????????????????????????????????????????????????????????????????????????????????????????????????????????????????????????????????????????????????????????????????????????????
15_Agaricaceae_Verrucospora_flavofusca_AFTOL_ID_655                   ?????????????????????????????????????????????????????????????????????????????????????????????????????????????????????????????????????????????????????????????????????????????????????????????????????????????????????????????????????????????????????????????????????????????????????????????????????????????????????????????????????????????????????????????????????????????????????????????????????????????????????????????????????????????????????????????????????????????????????????????????????????????????????????????????????????????????????????????????????????????????????????????????????????????????????????????????????????????????????????????????????????????????????????????????????????????????????????????????????????????????????????????????????????????????????????????????????????????????????????????????????????????????????????????????????????????????????????????????????????????????????????????????????????????????????????????????????????????????????????????????????????????????????????????????????????????????????????????????????????????????????????????????????????????????????????????????????????????????????????????????????????????????????????????????????????????????????????????????????????????????????????????????????????????????????????????????????????????????????????????????????????????????????????????????????????????????????????????????????????????????????????????????????????????????????????????????????????????????????????????????????????????????????????????????????????????????????????????????????????????????????????????????????????????????????????????????????????????????????????????????????????????????????????????????????????????????????????????????????????????????????????????????????????????????????????????????????????????????????????????????????????????????????????????????????????????????????????????????????????????????????????????????????????????????????????????????????????????????????????????????????????????????????????????????????????????????????????????????????????????????????????????????????????????????????????????????????????????????????????????????????????????????????????????????????????????????????????????????????????????????????????????????????????????????????????????????????????????????????????????????????????????????????????????????????????????????GTTG-TAGCTGGCTTCT-------TGAAGCA---TGTGCACAC----------TATCTTTATCTATCATCCACC---TGTGCACCTTTTGTA-G---TCTATG---TCTTTTTCA----TATAC--CATAC---AGTATGTT-ACAGA---ATGTGTC----AATTGGGCCT----CTG-----TGCCTAT----AAAAA--TCA-ATACAACTTTCAGCAACGGATCTCTTGGCTCTCGCATCGATGAAGAACGCAGCGAAATGCGATAAGTAATGTGAATTGCAGAATTCAGTGAATCATCGAATCTTTGAACGCACCTTGCGCTCCTTGG-TATTCCGAGGAGCATGCCTGTTTGAGTGTCATTAA-AT-CATC--AAC-C-ACACT---------ATTTGTTTA-----CAATTGGTTGT-----GG----CTTGGAT-AT-GGG-GG--------TACTGTGCGGGCTTTTATTGTTGA--------AG------TC-AGCTCCCCTAAAATGCATTAGC------GGA-----ACCGTTT-GCGGTCAG-----TCA-CTGGTG-TGAT---------AA-TTATCTACGCC-------------CAAGGCAGTCT--GCTCT-----------GTGTGTTCAGCT-TC-CAAT--CGTCCGTCTAT----GGAC--AATTCCCCTAGTAACTTGCGAGT-GAAGCGG-GAAAAGCTCAAATTTAAAATCTGGCGGTC---TTTGGCTGTCCGAGTTGTAATCTAGAGAAGTG-TTACCYGCGCTGGA--CCGTGTACAAGTCTCCTGGAATGGAGCGTCATAGAGGGTGAGAATCCCGTCTCTGACACGGACTACCAGGGC-TTTGTGG-TATGCTCTCAAAGAGTCGAGTTGTTTGGGAATGCAGCTCAAAATGGGTGGTAAATTCCATCTAAAGCTAAATATTGGCGAGAGACCGATAGCGAACAAGTACCGTGAGGGAAAGATGAAAAGAACTTTGGAAAGAGAGTTAAACAGTACGTGAAATTGCTGAAAGGGAAACGCTTGAAGTCAGTCACGTTGATCAGGGATCAG-----CTCTTGC-GTGGTGTACTTTC-TGG-T-TGACGGGTCAGCATCAATTTTGACCGCTGG-AAAAAGGTTTAGGGAATGTGGCAGC--T-TTG--GCTGTGTTATAG-CCCTTTGTCATATACAGCGGTTGGGATTGAGGAACTCAGCACG-CCGC---AA-GGCCGGGT-TT------CG-ACCACG--TTCG-TGCTTAGGAT-GCTGGCATAATGGCTTTAAGCGACCCGTCTTGAAACACGGACCAAGGAGTCTAACATG-CCTGCGAGTGTTTGGGTGG-AAAACCCAAGCGCGTAATGAAAGTAAAA-GTTGAGATCCCTGTCG--TGGGGAGC-ATCGACGCCCGGACCAGAAC-TTTTGGGACGGATCCCCGGTAGAAGCATGTATTGTTGGGACCCGAAAGATGGTGAACTATGCCTGAATAGGGTGAAACCAGAGGGAAACTCTGGTGGAGGCTCGTAGCCGATTCTGACGTGCAAATCGATCGTC-AAATTTGGGTATA-GGGGCGAAAGACTAATCGAACCTTTGTACTGTGAAACTGCGAATGGCTCATTAAATCAGTTATAGTTTATTTGATGATACCTTGCTACATGGATAACTGTGGT-ATTCTAGAGCTAATACATGCAATTAA-GCCCCGACTTCCGGAAGGGGTGTATTTATTAGATAAAAAACCAACGCGGTTCGCC-GCTCCCTTGGTGATTCATAATAACTTCTCGAATC-GCATGGCCTTGTGCCGGCGATGCTTCATTCAAATATCTGCCCTATCAACTTTCGATGGTAGGATAGAGGCCTACCATGGTTTCAACGGGTAAC-GGGGAATAAGGGTTCGATTCCGGAGAGGGAGCCTGAGAAACGGCTACCACATCCAAGGAAGGCAGCAGGCGCGCAAATTACCCAATCCCGACACGGGGAGGTAGTGACAATAAATAACAATATAGGGCTCTTTTGGGTCTTATAATTGGAATGAGTACAATTTAAATCCCTTAACGAGGAACAATTGGAGGGCAAGTCTGGTGCCAGCAGCCGCGGTAATTCCAGCTCCAATAGCGTATATTAAAGTTGTTGCAGTTAAAAAGCTCGTAGTTGAACTTCAGACCTGGCTGGGCGGTCCG-CTTAACGGCGTGTACTGTCTGGCTGGGCCTTACCTCTTGGTGAGCCGGCGTGCCCTTTATTGGTGTGCGTCGGGGAACCAGGACTTTTACCTTGAGAAAATTAGAGTGTTCAAAGCAGGCCTATGCCCGAATACATTAGCATGGAATAATAAAATAGGACGTGC-GGTTCTATTTTGTTGGTTTCTAGAGTCGCCGTAATGATTAATAGGGATAGTTGGGGGCATTGGTATTGAGTCGCTAGAGGTGAAATTCTTGGATTGACTCAAGACCGACTATTGCGAAAGCATTTGCCAAGGATGTTTTCATTAATCAAGAACGAAGGTTAGGGGATCGAAAACGATCAGATACCGTTGTAGTCTTAACAGTAAACTATGCCGACTAGGGATCGGACA-ACCTCAAATTTGATGTGTTGTTCGGCACCTTACGAGAAATCAAAGTCTTTGGGTTCT
16_Bolbitiaceae_Bolbitius_subvolvatus_WU28379                         ?????????????????????????????????????????????????????????????????????????????????????????????????????????????????????????????????????????????????????????????????????????????????????????????????????????????????????????????????????????????????????????????????????????????????????????????????????????????????????????????????????????????????????????????????????????????????????????????????????????????????????????????????????????????????????????????????????????????????????????????????????????????????????????????????????????????????????????????????????????????????????????????????????????????????????????????????????????????????????????????????????????????????????????????????????????????????????????????????????????????????????????????????????????????????????????????????????????????????????????????????????????????????????????????????????????????????????????????????????????????????????????????????????????????????????????????????????????????????????????????????????????????????????????????????????????????????????????????????????????????????????????????????????????????????????????????????????????????????????????????????????????????????????????????????????????????????????????????????????????????????????-------------------------------------------------------------------TGCCTACACCCTCGGTGTCCGTCAGCTCATCGTTGCCGTCAATAAGATGGATACCACCAAGTTCAGTGGAGCGAGGACCGTTTCAA-CGAAATTATCAAGGAGACAACCACCTTCATTAAGAAGGTCGGTTACAATCCCAAAGCAGTCGCATTCGTGCCCATATCTGGGTGGCACGGTGACAACATGTTGGAGGAGTCTCCCACATGCCCTGGTACAAGGGCTGGACCAAAGAAATCAAGGGCGGTGTCGTCAAGGGCAAGACCCTTCTCGATGCCATCGATGCCATCGAGCCCCCCGTTCGTCCTTCAGAC?????????????????????????????????????????????????????????????????????????????????????????????????????????????????????????????????????????????????????????????????????????????????????????????????????????????????????????????????????????????????????????????????????????????????????????????????????????????????????????????????????????????????????????????????????????????????????????????????????????????????????????????????????????????????????????????????????????????????????????????????????????????????????????????????????????????????????????????????????????????????????????????????????????????????????????????????????????????????????????????????????????????????????????????????????????????????????????????????GTTG-TTGCTGGCTCTT-CC----GGGAGCA---TGTGCACGC----------CAATTTTATCTTA---CCACC---TGTGAACACTTTGTA-GA--TCTATG----TTTTTACA----TCTAC--TCCAT---AGCATGTA-AATGA---ACGAATC----AATGGCAGCT----TTT-ATGCAGCCTAT-----AAAA--CTT-GTACAACTTTCAGCAACGGATCTCTTGGCTCTCGCATCGATGAAGAACGCAGCGAAATGCGATAAGTAATGTGAATTGCAGAATTCAGTGAATCATCGAATCTTTGAACGCACCTTGCGCTCCTTGG-TATTCCGAGGAGCATGCCTGTTTGAGTGTCATTAA-AT-TCTC--AAC-CATCCTG---------TCTTTTTTT--TTGAAGGCGGTGAT-----GT----GTTGGAT-GT-GG--GGATTTGCCTGTCTCTCCAGAC----------------------------TT-GGCTTCCCTTAAAAGCATTAGC------TAG----AGCGCTTCTGTTGACTAG----CTG-CTAGTG-TGAT---------AA-TTATCTACACT------GTG-----------------GCCAACGAA-------GGAAACTCTGCT-TC-CAAC--CGTCTGCTTGC----AGAC--AA-----------AC-TGCGAGT-GAAGCGG-GAAAAGCTCAAATTTAAAATCTGGCGGTC---TTTGGTCGTCCGAGTTGTAATCTAGAGAAGTG-TTATCCGCGCTGGA--CCGTGTAAAAGTCTCCTGGAATGGAGCATCATAGAGGGTGAGAATCCCGTCTTTGACATGGACTACCAGTGC-TTTGTGA-TGCGCTCTCAAAGAGTCGAGTTGTTTGGGAATGCAGCTCAAAATGGGTGGTAAATTCCATCTAAAGCTAAATATTGGCGAGAGACCGATAGCGAACAAGTACCGTGAGGGAAAGATGAAAAGAACTTTGGAAAGAGAGTTAAACAGTACGTGAAATTGCTGAAAGGGAAACGCTTGAAGTCAGTCGCGTTGGCCAGGAATCAA-----CTTTTGC-TGGGCGTACTTTC-TGG-T-TGACGGGTCAGCATCAATTTTGACTGCTGG-AAAAAGTTCAGGGGAATGTGGCATC--C-TCG--GATGTGTTATAG-CCCTTGTTCGTATACAGCAGTTGGGATTGAGGTACTCAGCACG-CCGC---AA-GGCCGGGT-TT------CG-ACCACG--TTCG-TGCTTAGGAT-GCTGGCATAATGGCTTTAATCGACCCGTCTTGAAACACGGACCAAGGAGTCTAACATG-CCTGCGAGTGTTTGGGTGG-AAAACCCAAGCGCGCAATGAAAGTAAAA-GTTGAGATCCCTGTCA--TGGGGAGC-ATCGACGCCCGGACCAGACC-TTTTGTGACGGATCTGCGGTAG-AGCATGTA-TGTTGGGACCCGAAAGATGGTGAACTATGCCTGAATAGGGTGAAGCCAGA-GGAAACTCTGGTGGAGGCTCGTAG-CGATTCTGACGTGCAAATCGATCGTC-AAATTTGGGTATA-GGGGCGAAAGACTAATCGAACC?????????????????????????????????????????????????????????????????????????????????????????????????????????????????????????????????????????????????????????????????????????????????????????????????????????????????????????????????????????????????????????????????????????????????????????????????????????????????????????????????????????????????????????????????????????????????????????????????????????????????????????????????????????????????????????????????????????????????????????????????????????????????????????????????????????????????????????????????????????????????????????????????????????????????????????????????????????????????????????????????????????????????????????????????????????????????????????????????????????????????????????????????????????????????????????????????????????????????????????????????????????????????????????????????????????????????????????????????????????????????????????????????????????????????????????????????????????????????????????????????????????????????????????????????????????????????????????????????????????????????????
17_Bolbitiaceae_Bolbitius_vitellinus_AFTOL_ID_730                     AGGCTTCATTATCAAGGTCAAGAAGATTTTGGAGAG-TATCTGTATCAATTGCGGGAAGTTGAAAGCCGACATCGTGAGTCGAGTCATTTAAA-TTCCTCTACTCGTTTCG-CA-CCCCACCATCCC-ATTTTCT-GGGGGCTCTCTCCAA--TGCATGGAGAAC-CCCAAACCCGCACCACGC-CAG-TCCCTTGA-CAATCAAGGGCGTTCTTCCAC-CTGCCGCAGGGGA-TC-ATAT-GGCGCGCGTTTTCGGTCGCTTGACCGCCGCGTCG-ATCCCATTGCATCTGCG-CAGTCCATGGTTGGACACGAGGTAGCGCGGTGAAAAGGGGGGCTGAACGAGGAGTGCAGGAGGATGGA--TATGGCCAACCACACCTAGCTGTAACGCAGCAAAGGT---TGTGTGT--C-AGGTGGCCCTGCACTT---GGTAC-TCGATA--------TCGCACCCCC-CTGTTACTCGTGGACACCCTCATGCTAACTCC----TCTATTTTCATGTCTTTGACGATTCCAGAACGACACCGC-TTTCGCAAACAAAATCCGTCACAT---ACGTGATCCCAAAGCCCGCATGGCTGCTGTTTGGGGACATTGTAAGGGCAAAACCATTTGCGATCCAGATGATCCG---AAGGAAG-AGGGACACGATGATGAGGATGGGCAA-ATAAAGAAAGGCCACGGTGGATGTGGGCATCGTCAACCCCAGATCCGAAAGGAAGGCTTGAAACTGTTTGTCCAATACAAACCTCAGAAAGGRGATGATGATGATGTGCGT-------ATGGGT-------CCCGTAGATGCACCTCAATAGCTAACAAC--------CATCTAGGAG---AAG--GCTATGCAGCCGGA-TAAACGAATCATCAC--GCCGACAGAGGTGTACAACG--TGTTCAAGAAGAT---CGGTGATCATGATCTTCACCTCCTTGGTCTTTCTCAAGAGTACG-CACGGCCTGAATGGATGATTCTGACTGTTTTGCCTGTACCGCCTCCTCCTGTCCGCCCCAGTATCGCTGTTGACGGTGGCGCGATGCGGAGCGAGGATGATTTGACGTATAAGCTGGGCGACATCATCAAGGCATCTGCAAATGTCCGGCGATACGAACAGGAGGGTGCGCCCGCTCACGTTATCTCGGAGTTCGAGCAGCTCCTCCAAGTGAGTCCTTACGCCGTGGTACCGGTGAGTTCGAGGCTGGTATCTCCAAGGATGGTCAGACCCGCGAGCACGCTCTCCTTGCCTTCACCCTCGGTGTCCGTCAGCTCATCGTCGCTGTCAACAAGATGGATACCACCAAGTGTAGTGGAGCGAAGATCGTTTCAA-CGAAATTATCAAGGAAACCTCCACCTTCATCAAGAAGGTTGGATACAACCCCAAGGCTGTCGCCTTCGTGCCCATCTCTGGCTGGCACGGAGACAACATGTTGGAGGAGTCCACCACATGCCCTGGTTCAAGGGTTGGTCTAAGGAGGTTAAGGGTGCTGTCGTCAAGGGCAAGACCCTCCTCGAGGCCATCGATGCCATTGAGCCCCCCGTCCGTCCTTCCGACGCAGAAACACCCGAAGGTCA-AGCTTGTGGGCTGGTCAAGA-ACTTGTCCCTCATGGCCTGCATCTCGG-TTGGTCATCAAAGTGGTGTCGTGGTGGATTTCCTGCAGGAGTGGGGTTTGGAATCCTTGGAAGAAAACGCGCATTCGAACATCCCTTGCTCCAAGGTTTTCGTCAATGGTGTCTGGGTTGGAGTTCATCGCGATCCTTCCAACCTCGAAAAGACGCTGTTGAGGTTGAGGGGCAAGGAGGCTCTGCCTTCCGAAATTTCAATTGTGCGGGATATCCGAGAGCGAGAGTTCAGGATTTACACGGATGCTGGGCGTGTCTGCCGTCCATTATTCGTGGTGGATAACCAGAAGCTGCTGCTCAGGAAGAAACATGTTCGTCTCTTGCA---------AGAAGGCGGAGACAATGGATGGAAGTGGGAGAATTTGGTCAAGGAGGGGCTCATCGAATTGCTGGATGCTGAAGAAGAGGAACAGGTCATGATATGCATGACGCCGGAGGATCTAGAAACCTCTCGACTCAACCAGGGAGAGACAGAGGCC---GTGTTGG---CGACGGA--AGACTTCGATCCTGCTGCGCGATTGAAGGCCAAAACGCATGCACACAGCTGGACGCATTGCGAAATTCATCCTAGTATGATTTTGGGCATTTGCGCCAGTATTATTCCCTTCCCTGATCACAACCAGGGTTG-CTGCTGGCTCTC-TC----GGGAGCA---TGTGCACGC----------CACTTTTATCTTA---CCACC---TGTGAACACTTTGTA-GA--TTTATG----TCTTTACA----TCTAC--ACCATA--AGCATGTA-AACGA---ATGAAATC---AATGGCAGCT----TCA-TTGCAGCCTAT-----AAAA--CTT-AAACAACTTTCAGCAACGGATCTCTTGGCTCTCGCATCGATGAAGAACGCAGCGAAATGCGATAAGTAATGTGAATTGCAGAATTCAGTGAATCATCGAATCTTTGAACGCACCTTGCGCTCCTTGG-TATTCCGAGGAGCATGCCTGTTTGAGTGTCATTAA-AT-TCTC--AAC-CATCCTG---------TCTTTCTTT-CGAGAGGGCGGTGAT-----GC----GTTGGAT-GT-GGG-GACCTGCCTGTTTCTTACGAGACT--------------------------TC-GGCTTCCCTTAAAAGCATTAGC------TAG----AGCGCTTCTGTTGACTAG----CTG-CTAGTG-TGAT---------AA-TTATCTACACT------GTG-----------------GCCAACGAA-------GGAAACTCTGCT-TC-TAAT--CGTCTGCTTGC----AGAC--AATTCCCCTAGTAAC-TGCGAGT-GAAGCGG-GAAAAGCTCAAATTTAAAATCTGGCAGTC---TTTGATTGTCCGAGTTGTAAACTAGAGAAGTG-TTATCCGCGCTGGA--CCGTGTAAAAGTCTCCTGGAATGGAGCATCATAGAGGGTGAGAATCCCGTCTTTGACATGGACTACCAGTGC-TTTGTGA-TGCGCTCTCAAAGAGTCGAGTTGTTTGGGAATGCAGCTCAAAATGGGTGGTAAATTCCATCTAAAGCTAAATATTGGCGAGAGACCGATAGCGAACAAGTACCGTGAGGGAAAGATGAAAAGAACTTTGGAAAGAGAGTTAAACAGTACGTGAAATTGCTGAAAGGGAAACGCTTGAAGTCAGTCGCGTCGGCCAGGAATCAA-----CTTTTGC-TGGGCGTACTTTC-TGG-T-TGACGGGTCAGCATCAATTTTGACTGCTGG-AAAAAGTTCAAGGGAATGTGGCATC--T-TCG--GATGTGTTATAG-CCCTTGTTCGCATACAGCAGTTGGGATTGAGGTACTCAGCACG-CCGC---AA-GGCCGGGT-TT------CG-ACCACG--TTCG-TGCTTAGGAT-GCTGGCATAATGGCTTTAATCGACCCGTCTTGAAACACGGACCAAGGAGTCTAACATG-CCTGCGAGTGTTTGGGTGG-AAAACCCAAGCGCGCAATGAAAGTAAAA-GTTGAGATCCCTGTCA--TGGGGAGC-ATCGACGCCCGGACCAGAGC-TTTTGTGACGGATCTGCGGTAG-AGCATGTA-TGTTGGGACCCGAAAGATGGTGAACTATGCCTGAATAGGGTGAAGCCAGA-GGAAACTCTGGTGGAGGCTCGTAG-CGATTCTGACGTGCAAATCGATCGTC-AAATTTGGGTATA-GGGGCGAAAGACTAATCGAACCTTTGTACTGTGAAACTGCGAATGGCTCATTAAATCAGTTATAGTTTATTTGATGTTACCTTGCTACATGGATAACTGTGGTAATTCTAGAGCTAATACATGCAATCAA-GCCCCGACTTCCGGAAGGGGTGTATTTATTAGATAAAAAACCAACGCGGCTCGCC-GCTCCCTTGGTGATTCATAATAACTTCTCGAATC-GCATGGCCTTGTGCCGGCGATGCTTCATTCAAATATCTGCCCTATCAACTTTCGATGGTAGGATAGAGGCCTACCATGGTTTCAACGGGTAAC-GGGGAATAAGGGTTCGATTCCGGAGAGGGAG-CTGAGAAACGGCTACCACATCCAAGGAAGGCAGCAGGCGCGCAAATTACCCAATCCCGACACGGGGAGGTAGTGACAATAAATAACAATATAGGGCCCTTTCGGGTCTTATAATTGGAATGAGAACAATTTAAATCCCTTAACGAGGAACAATTGGAGGGCAAGTCTGGTGCCAGCAGCCGCGGTAATTCCAGCTCCAATAGCGTATATTAAAGTTGTTGCAGTTAAAAAGCTCGTAGTTGAACTTCAGGCCTGGCTGAACGGTCTG-CCTAACGGTTTGTACTGTTTGGCCGGGTCTTACCTCTTGGTGAGCCGGCGTGCCCTTCACTGGTGTGCGTCGGGGAACCAGGACTTTTACCTTGAGAAAATTAGAGTGTTCAAAGCAGGCCTATGCCCGAATACATTAGCATGGAATAATAAAATAGGACGTGC-GGTTCTATTTTGTTGGTTTCTAGAGTCGCCGTAATGATTAATAGGGATAGTTGGGGGCATTGGTATTGAGTCGCTAGAGGTGAAATTCTTGGATTGACTCAAGACCAACTATTGCGAAAGCATTTGCCAAGGATGTTTTCATTAATCAAGAACGAAGGTTAGGGGATCGAAAACGATCAGATACCGTTGTAGTCTTAACAGTAAACTATGCCGACTAGGGATCGGGCG-ACCTCAATTTTTATGTGTCGCTCGGCACCTTACGAGAAATCAAAGTCTTTGGGTTCT
18_Bolbitiaceae_Conocybe_lactea_AFTOL_ID_1675                         AGGCTTTATTATCAAGGTTAAGAAGATTTTGGAGAG-TATATGTGTAAATTGCGGGAAGCTCAAAGCCGATATTGTGAGTTG-ATCATTTGAA-TTCCTCTACTCGTTTCG-CA-CCCCACCATCCC-ATTTTCT-GGGGGCTCTCTCCAC-TACCATGGAGAAC-CCCAAACCCACTTCGCGC-CAG-TCTCTCGA-CAATCGAGGGCGTTCTTCCTC-CTGCGGCAGGGAA-TC-ATAT-GGCGCGCGTTTTCGGTCGCTTGATCGCCGCGTCG-ATTCCATTGCATCTGCC-CAGGGTCAGGTTGGACACGCGGA-GTGTGGTGAAAAGGGGGGCTGAACGAGGAGTGCAGGAAGTTGGAT-TRTGGCCAACCACGATCAGCTGTAACGCAGCTC--GA---CGTGTGT--C-CGGTGGCCCTGCACTT---ATTGC-TCAGTA------CCAC--ACCCCTTCCCTCGTTTGTAATCA----GACACTGACCAT----TTTACCCTTTTCTTGTTGGTACGTTCAGCTGGATCCCAA-CTTCGCGGAGAAGATTCGGCATAT---TCGCGATCCCAWAGCACGCATGGCTGTCGTYTGGGCGCACTGTAAGACCAAGTCTATCTGCGAACCGGACGAACCC---AAGGAAG-ATGG---AGATGATGACGGCGAGGTC----AAGAAAGGGCACGGTGGTTGCGGTCACGTCCAGCCTGTGATACGAAAGGAAGGCCTCAAGCTCTTCGTTCAGTACAAGAAG---AGCAAGGATGATGATGACGTACGT-------ATCCT----CGTCGCTTTTGCTGACGTATTGAAGCCTACGCCTATGCCTCCTTTCAGGACATGAAA--TCCATGCAGCCCGA-TAGGCGTGTCATCAC--CCCATCCGARGTGTATACCG--TCTTCAAGAAGAT-GAACGA--TAGCGACCTTCACCTGCTCGGYCTGTCGGAGGAGTACG-CGCGCCCCGAGTGGATGATCCTCACYGTTCTGCCTGTTCCGCCTCCACCCGTCCGTCCAAGTATCGCYGTCGATGGTGGTGCTATGCGAAGTGAAGACGACTTGACGTATAAACTTGGAGATATYATCAAGGCGTCGGCGAATGTTCGTCGATGCGAGCAAGAGGGTGCRCCTGCCCACGTCATCTCCGAATTCGAACAGCTTTTGCAGGTGGGTGTCTGC???????????????????????????????????????????????????????????????????????????????????????????????????????????????????????????????????????????????????????????????????????????????????????????????????????????????????????????????????????????????????????????????????????????????????????????????????????????????????????????????????????????????????????????????????????????????????????????GCTGAAACMCCCGAAGGTCA-AGCCTGTGGTCTCGTCAAGA-ACCTCGCGCTCATGTCCTACATATCCG-TTGGTTCCACTTCTGCCACCGTGATCGAATTCCTGCAGGAGTGGGGTCTAGAGTCCCTCGAAGATAACGCCCACTCCAATGTTCCCTGCACCAAAGTGTTCGTCAATGGTGTTTGGATGGGTATTCACCGCAACGCCGAGAATTTGATGAAGATCCTGCGTAGGCTCAGACGGCGTTCGCAGATCAACTTCGAGGTTTCCATGGTCCGGGATATTCGAGAACGTGAAGTGCGGATTTATGCCGACGCAGGTCGTGTRTGTCGTCCGCTCTTCCTYGTCAAGAACCAACGCYTGGTCATGCGGAAGCATCACGTYCGATGGTTRAGCGACAAAGTCAACGTTTTCGATCAGCCATACAGCTTCACGAGTCTCCTTCAAAAGGGGATTCTGGAGTTGTTGGATGCCGAGGAAGAGGAGACTGTCATGATCTGTATGACACCCGAAGACCTGGAGGCTTCCCGAGC--GAAATCCTTGGGGATGCAGATGGAGAGCAA---CGAAGC---CGAGTTCGACCCTGCTACTCGTCTCAAAGCGCCCACGAACGTTCAGTCTTGGACTCAYTGCGAAATCCACCCYAGCATGATCCTTGGTATTTGTGCTAGTATYATCCCCTTCCCTGATCAYAACCAGGGTTG-TAGCTGGCTCTA-AC----TTGAGTA---TGTGCACGC----------CATTTTTATCTTT---CCACC--ATGTGCACTTTGCGTAGGG-CTCTATG---ATTTTTATA----TATAC--ACCA----TGTATGTT-AAAGA---ACGCATTT---ACAGG---------CTTGCAAAAGCCTAT-----AAAC---ATTATACAACTTTCAGCAACGGATCTCTTGGCTCTCGCATCGATGAAGAACGCAGCGAAATGCGATAAGTAATGTGAATTGCAGAATTCAGTGAATCATCGAATCTTTGAACGCACCTTGCGCTCCTTGG-TATTCCGAGGAGCATGCCTGTTTGAGTGTCATTAA-AT-TCTC--AAT-CTCTACA---------ACTTTTGTT----------GTTAGC-----AG----GTTGGAT-GT-GGG-GG--TT------TATTGTAGGCGTTAC---------------AA------CC-TACTCCCCTGAAATGAATTAGC------TGG--AATGCCTCG--GCAAATCCA-A--CTA-TCAGTG-TGAT---------AA-ATATCT-TACT------GTAG---------TTGTT--GCTTTTGAG---------GGTATCCGCT-TCTCAAC--TGTCTGCAA------AGAC--AATTCCCCTAGTAAC-TGCGAGT-GAAGCGG-GAAAAGCTCAAATTTAAAATCTGGCAGTC---TTTGATTGTCCGAGTTGTAATCTAGAGAAGTG-TTATCCGCGTTGGA--CCGTGTACAAGTCTCCTGGAATGGAGCATCATAGAGGGTGAGAATCCCGTCTTTGACACGGACTACCAGTGC-TTTGTGA-TGCGCTCTCAAAGAGTCGAGTTGTTTGGGAATGCAGCTCAAAATGGGTGGTAAATTCCATCTAAAGCTAAATATTGGCGAGAGACCGATAGCGAACAAGTACCGTGAGGGAAAGATGAAAAGAACTTTGGAAAGAGAGTTAAACAGTACGTGAAATTGCTGAAAGGGAAACGCTTGAAGTCAGTCGCGTTGGCTGGAAATCAA-----CTTTTGC-TGGGCGTACTTTC-TAG-T-CAATGGGTCAGCATCAATTTTGACCATTGG-AAAAAGTGTAGAGGAATGTGGCATC--T-TCG--GATGTGTTATAG-CCTTTGCTCGCATACAGTGGTTGGGATTGAGGAATTCAGCACG-CCGC---AAGGGCCGGGT-TT------CG-ACCACG--TTCG-TGCTTAGGAT-GCTGGCATAATGGCTTTAATCGACCCGTCTTGAAACACGGACCAAGGAGTCTAACATA-CCTGCGAGTGTTTGGGTGG-AAAACCCAAGCGCGTAATGAAAGTGAAA-GTTGAGATCCCTGTCG--TGGGGAGC-ATCGACGCCCGGACCAGACC-TTTTGTGACGGATCTGCGGTAG-AGCATGTA-TGTTGGGACCCGAAAGATGGTGAACTATGCCTGAATAGGGTGAAGCCAGA-GGAAACTCTGGTGGAGGCTCGTAG-CGATTCTGACGTGCAAATCGATCGTC-AAATTTGGGTATA-GGGGCGAAAGACTAATCGAACCTTTGTACTGTGAAACTGCGAATGGCTCATTAAATCAGTTATAGTTTATTTGATGGTATCTTGCTACATGGATAACTGTGGTAATTCTAGAGCTAATACATGCAATCAA-GCCCCGACTTCCGGGAGGGGTGTATTTATTAGATAAAAAACCAACGCGGCTCGCC-GCTCCCTTGGTGATTCATAATAACTTCTCGAATC-GCATGGCCTTGTGCCGGCGATGCTTCATTCAAATATCTGCCCTATCAACTTTCGATGGTAGGATAGAGGCCTACCATGGTTTCAACGGGTAAC-GGGGAATAAGGGTTCGATTCCGGAGAGGGAGCCTGAGAAACGGCTACCACATCCAAGGAAGGCAGCAGGCGCGCAAATTACCCAATCCCGACACGGGGAGGTAGTGACAATAAATAACAATATAGGGCCCTTTGGGGTCTTATAATTGGAATGAGTACAATTTAAATCCCTTAACGAGGAACAATTGGAGGGCAAGTCTGGTGCCAGCAGCCGCGGTAATTCCAGCTCCAATAGCGTATATTAAAGTTGTTGCAGTTAAAAAGCTCGTAGTTGAACTTCAGGCCTGGCTGGATGGTCTG-CCTAACGGTTTGTACTGTCCGGCTGGGTCTTACCTCTTGGTGAGCCGGCGTGCCCTTCACTGTGGTGCGTCGGGGAACCAGGACTTTTACCTTGAGAAAATTAGAGTGTTCAAAGCAGGCCTATGCCCGAATACATTAGCATGGAATAATAAAATAGGACGTGC-GGTTCTATTTTGTTGGTTTCTAGAGTCGCCGTAATGATTAATAGGGATAGTTGGGGGCATTGGTATTGAGTCGCTAGAGGTGAAATTCTTGGATTGACTCAAGACCAACTATTGCGAAAGCATTTGCCAAGGATGTTTTCATTAATCAAGAACGAAGGTTAGGGGATCGAAAACGATCAGATACCGTTGTAGTCTTAACAGTAAACTATGCCGACTAGGGATCGGGCG-ACCTCAATTTTTATGTGTCGCTCGGCACCTTACGAGAAATCAAAGTCTTTGGGTTCT
19_Bolbitiaceae_Conocybe_tenera_SZMC_NL_1615                          ?????????????????????????????????????????????????????????????????????????????????????????????????????????????????????????????????????????????????????????????????????????????????????????????????????????????????????????????????????????????????????????????????????????????????????????????????????????????????????????????????????????????????????????????????????????????????????????????????????????????????????????????????????????????????????????????????????????????????????????????????????????????????????????????????????????????????????????????????????????????????????????????????????????????????????????????????????????????????????????????????????????????????????????????????????????????????????????????????????????????????????????????????????????????????????????????????????????????????????????????????????????????????????????????????????????????????????????????????????????????????????????????????????????????????????????????????????????????????????????????????????????????????????????????????????????????????????????????????????????????????????????????????????????????????????????????????????????????????????????????????????????????????????????????????????????????????????????????????????????????????????GCCGTGGTACTGGTGAATTCGAGGCTGGTATCTCCAAGGATGGACAGACCCGCGAGCACGCTCTCCTTGCGTTCACCCTCGGTGTCCGTCAGCTCATCGTCGCCGTCAACAAGATGGATACCACCAAGTGTAGTGGAGCGAGGACCGTTTCAA-CGAAATTATCAAGGAAACCTCCACCTTCATCAAGAAGGTCGGCTACAACCCCAAGGCCGTTGCCTTCGTCCCCATCTCCGGCTGGCACGGCGACAACATGTTGGAGGAGTCCGCCACATGCCATGGTACAAGGGCTGGACCAAGGAGACCAAGGCGGGTGTCGTCAAGGGCAAGACCCTCCTTGACGCTATCGATGCCATCGAGCCCCCYGTCCGACCCTCCGAC?????????????????????????????????????????????????????????????????????????????????????????????????????????????????????????????????????????????????????????????????????????????????????????????????????????????????????????????????????????????????????????????????????????????????????????????????????????????????????????????????????????????????????????????????????????????????????????????????????????????????????????????????????????????????????????????????????????????????????????????????????????????????????????????????????????????????????????????????????????????????????????????????????????????????????????????????????????????????????????????????????????????????????????????????????????????????????????????????GTTG-TAGCTGGCCCAC-TCAC--ATGGGCA---AGTGCTCGC----------TATTTTTATCTAT---CCACC--ATGTGCACTATGCGTA-GG--CCTATG---ATTTATTTA----AATAC--ACCAA---TGTATGTTTTAAGA---ACGCTCT----ACTAG--GCC---GCTA----AAGCCTAT------AAA--TTTAATACAACTTTCAGCAACGGATCTCTTGGCTCTCGCATCGATGAAGAACGCAGCGAAATGCGATAAGTAATGTGAATTGCAGAATTCAGTGAATCATCGAATCTTTGAACGCACCTTGCGCTCCTTGG-TATTCCGAGGAGCATGCCTGTTTGAGTGTCATTTA-AT-TCTC--AAT-C-TCTAC---------AAACTTGTG--------TTGTTAGC-----AG----ATTGGAG-GT-GGG-GG----------CTTTGTGGGTGTATCTATTATA----------------TC-CACTCCCCTAAAAATTATTAGC------TGG---AATGCCTTT-GCAAAACCA-A--CTA-TCAGTA-TGAT---------AA-TTATCTACTCT---------------G---ATGTT--GTTGTGAAG---------GGAATCTGCTTTC-AAAC--CGTCGTTT-------CGAC--AC----------------------------G-GGAAAGCTCAAATTTAAAATCTGATAGTC---TTTGGCTGTCCGAATTGTAATCTAGAGAAGTG-TTATCCGCGTTGGA--CCGTGTACAACTCTCCTGGAATGGAGCATCATAGAGGGTGAGAATCCCGTCTTTGACACGGACTACCAGTGC-TTTGTGA-TGCGCTCTCAAAGAGTCGAGTTGTTTGGGAATGCAGCTCAAAATGGGTGGTAAATTCCATCTAAAGCTAAATATTGGCGAGAGACCGATAGCGAACAAGTACCGTGAGGGAAAGATGAAAAGAACTTTGGAAAGAGAGTTAAACAGTACGTGAAATTGCTGAAAAGGAAACGCTTGAAGTCAGTCACGTTGGCTGGAAATCAA-----CTTCTGC-TGGGCGTACTTTC-TAG-T-TAACGGGTCAGCATCAATTTTGACCATTGG-AAAAAATTCAGAGGAAAGTGGCATC--T-TCG--GATGTGTTATAG-CCTTTGTCTGCATACAATGGTTGGGATTGAGGATCTCAGCACG-CCGC---AA-GGCCGGGT-TT------CG-ACCACG--TTCG-TGCTTAGGAT-GCTGGCATAATGGCTTTAATCGACCCGTCTTGAAACACGGACCAAGGAGTCTAACATG-CCTGCGAGTGTTTGGGTGG-TAAACTCAAGCGCGCAATGAAAGTGAAA-GTTGAGATCCCTGTCG--TGGGGAGC-ATCGACGCCCGGACCAGACC-TTTTGTGACGGATCCGCGGTAG-AGCATGTA-TGTTGGGACCCGAAAGATGGTGAACTATGCCTGAATAGGGTGAAGCCAGA-GGAAACTCTGGTGGAGGCTCGTAG-CGATTCTGACGTGCAAATCGATCGTC-AAATTTGGGTATA-GGGGCGAAAGACTAATCGAACC?????????????????????????????????????????????????????????????????????????????????????????????????????????????????????????????????????????????????????????????????????????????????????????????????????????????????????????????????????????????????????????????????????????????????????????????????????????????????????????????????????????????????????????????????????????????????????????????????????????????????????????????????????????????????????????????????????????????????????????????????????????????????????????????????????????????????????????????????????????????????????????????????????????????????????????????????????????????????????????????????????????????????????????????????????????????????????????????????????????????????????????????????????????????????????????????????????????????????????????????????????????????????????????????????????????????????????????????????????????????????????????????????????????????????????????????????????????????????????????????????????????????????????????????????????????????????????????????????????????????????????
1_Agaricaceae_Agaricus_campestris_AFTOL_ID_1492                       AGGTTTTATTGTGAAAGTGAAGAAGATTTTGGAATG-TATTTGTGTAAACTGCGGAAAATTGAAAGCCGACATCGTGAGTTG--------AAATTTCCTCTGCTCGTTTCG-CA-CCCCACCATCCCAATTTTCT-GGGGGCTCTCTCCACTCACCATGGAGAAC-CCCAAGCCCGCACCACGC-TAGTTCCCTTGA-CAATCGAGGGCGTTCTTCCAC-CTGTTACGGGGGATTT---AT-GGCGCGCGTTTTCGATCGCTTGATCGCCGCGTCT-TTCCCATTGCATCCGTA-CAGTG-CTGGTTGGACACGAGGTTGCG-GGTGAAATGGGGGGCAGAACGAGGAGTGCGAAAAGTTGGAT---GCGTTGGCCCTTCTCTCCTGTGACGCAGCTTGAGA---TGTGTGC--C-CTGGATCACTCCACAT---A-GGC-TCATTGGC----TGCTATGCCCCCTGGCTAGTCCGTAGACA--CTGATACTGACCAC----TTGATTTTCATATCATTGTTATACTAAGTCGGATCCTAA-TTTCGCGGACAAAATTCGCCATAT---ACGCGAACCAAAAGCTCGCATGGCCGTCGTTTGGTCCCATTGCAAGGCCAAAACTGTTTGTGAGCCTGATGATATC---AAAGAGG-AAGGTGCCGATCCAGAAGGCGATGAA-CCAAAGAAAGGTCATGGTGGATGCGGTCATATTCAACCGCAGGTAAGGAAGGAAGGCTTGAAGCTTTTTGTTCAGTACAAGAAG---ACTAAGGACGATGACGACGTTCGT-------TTTTTTTC-CTTCCCTGTTCCGTCAGCGTGATCGCTAACCTTC---TTGGTTGAAAGGAGGTCAAG--TCTATGCAGCCTGA-CAAACGCCTAATAAC--CCCTTCAGAGGTATATACCG--TCTTCAAAAAGAT-GACAGA--TTCCGACCTACATCTCTTGGGCCTTTCTGATGAGTATG-CGCGACCCGAGTGGATGATCCTTACCGTCATGCCTGTGCCACCTCCTCCTGTTCGCCCCAGTATAGCAGTCGATGGTGGTGCCATGCGTAGTGAAGATGATTTGACATACAAACTTGGTGACATTATCAAGGCTTCTGCTAACGTTCGTCGCTGCGAGCAAGAAGGTGCACCTGCCCATGTCATTTCAGAGTTTGAGCAGCTTCTGCAGGTAACGAATTGT????????????????????????????????????????????????????????????????????????????????????????????????????????????????????????????????????????????????????????????????????????????????????????????????????????????????????????????????????????????????????????????????????????????????????????????????????????????????????????????????????????????????????????????????????????????????????????????????????????????????????????????????????????????????????????????????????????????????????????????????????????????????????????????????????????????????????????????????????????????????????????????????????????????????????????????????????????????????????????????????????????????????????????????????????????????????????????????????????????????????????????????????????????????????????????????????????????????????????????????????????????????????????????????????????????????????????????????????????????????????????????????????????????????????????????????????????????????????????????????????????????????????????????????????????????????????????????????????????????????????????????????????????????????????????????????GTTG-TAGCTGGCTCTT-------TGGAGCA---TGTGCACGC----------CATTTTCAT-------CCACC---TGTGCACCTATTGTA-GT--TCTATG-----TCATTCA---TTATAC--CCTCT---CGAATGTT-ATCGA---ATGTTTTTA--CATGG--GCT----TTC----ATGCCTAT--G-AAAAT--TATAATACAACTTTCAGCAACGGATCTCTTGGCTCTCGCATCGATGAAGAACGCAGCGAAATGCGATAAGTAATGTGAATTGCAGAATTCAGTGAATCATCGAATCTTTGAACGCATCTTGCGCTCCTTGG-TACTCCGAGGAGCATGCCTGTTTGAGTGTCATTAA-AT-TCTC--AAC-TCTCTTA---------TACTTTGTT-------GTATAGGAG-----GG----CTTGGATTGT-GGA-GG-----------TTTGCTGGCAACTTGTTTGC---------GG------TC-AGCTCCTCTGAAATGCATTAGC------GGA-----ACCGTTT-GCGATCT---G--CCA-CAAGTG-TGAT---------AAACTATCTACACT------GGCGAGG------GGATT--GCTCTCTGT--------GTTGTTCAGCT-TC-TAAT--CGTCTCAATTTG---AGAC--AATTCCCCTAGTAAC-TGCGAGT-GAAGCGG-GAAAAGCTCAAATTTAAAATCTGGCGGTC---TCTGGCCGTCCGAGTTGTAATCTAGAGAAGTA-ATGCCCGTGCTGGA--CCGTGTATAAGTCTCCTGGGATGGAGCGTCATAGAGGGTGAGAATCCCGTCTTTGACACGGACTACCAGTGC-ATTGTGG-TATGCTCTCAAAGAGTCGAGTTGTTTGGGAATGCAGCTCAAAATGGGTGGTAAATTCCATCTAAAGCTAAATATTGGCGAGAGACCGATAGCGAACAAGTACCGTGAGGGAAAGATGAAAAGAACTTTGGAAAGAGAGTTAAACAGTACGTGAAATTGCTGAAAGGGAAACGCTTGAAGTCAGTCGCGTTGGCCAGGGATCAG-----CTTTTGC-ATGGTGTACTTTC-TGG-T-TGACGGGTCAGCATCAATTTTGACCGCTGG-AAAAGGGCCTGGGGAATGTGGCAGC--T-TCG--GCTGTGTTATAG-CCCCTGGTCGCATACAGTGGTTGGGATTGAGGAACTCAGCACG-CCGC---AA-GGCCGGGT-TT------CG-ACCACG--TTCG-TGCTTAGGAT-GCTGGCATAATGGCTTTAAGCGACCCGTCTTGAAACACGGACCAAGGAGTCTAACATG-CCTGCGAGTATTTGGGTGG-AAAACCCAAGTGCGTAATGAAAGTGAAA-GTTGAGATCCCTGTCG--TGGGGAGC-ATCGACGCCCGGACCAGAAC-TTTTGGGACGGATCCGCGGTGG-AGCATGTA-TGTTGGGACCCGAAAGATGGTGAACTATGCCTGAATAGGGTGAAGCCAGA-GGAAACTCTGGTGGAGGCTCGTAG-CGATTCTGACGTGCAAATCGATCGTC-AAATTTGGGTATA-GGGGCGAAAGACTAATCGAACCTTTGTACTGTGAAACTGCGAATGGCTCATTAAATCAGTTATAGTTTATTTGATGATATCTTGCTACATGGATAACTGTGGTAATTCTAGAGCTAATACATGCAATCAA-GCCCCGACTTCCGGAAGGGGTGTATTTATTAGATAAAAAACCAACGCGGTTCGCC-GCTCCCTTGGTGATTCATAATAACTTCTCGAATC-GCATGGCCTTGTGCCGGCGATGCTTCATTCAAATATCTGCCCTATCAACTTTCGATGGTAGGATAGAGGCCTACCATGGTTTCAACGGGTAAC-GGGGAATAAGGGTTCGATTCCGGAGAGGGAGCCTGAGAAACGGCTACCACATCCAAGGAAGGCAGCAGGCGCGCAAATTACCCAATCCCGACACGGGGAGGTAGTGACAATAAATAACAATATAGGGCTCTTTCGGGTCTTATAATTGGAATGAGTACAATTTAAATCCCTTAACGAGGAACAATTGGAGGGCAAGTCTGGTGCCAGCAGCCGCGGTAATTCCAGCTCCAATAGCGTATATTAAAGTTGTTGCAGTTAAAAAGCCCGTAGTTGAACTTCAGACCTGGTGGGGTGGTCCG-CTTAACGGCGTGTACTGCTCTGCTGGGCCTTACCTCTTGGTGAGCCGGCGTGGCCTTCACTGGT-TGCGTCGGGGAACCAGGACTTTTACCTTGAGAAAATTAGAGTGTTCAAAGCAGGCCTATGCCTGAATACATTAGCATGGAATAATAAAATAGGACGTGC-GGTTCTATTTTGTTGGTTTCTAGAGTCGCCGTAATGATTAATAGGGATAGTTGGGGGCATTGGTATTGAGTCGCTAGAGGTGAAATTCTTGGATTGACTCAAGACCGACTATTGCGAAAGCATTTGCCAAGGATGTTTTCATTAATCAAGGACGAAGGTTAGGGGATCGAAAACGATCAGATACCGTTGTAGTCTTAACAGTAAACTATGCCGACTAGGGATCGGGCG-ACCTCAAATTTGATGTGTCGCTCGGCACCTTACGAGAAATCAAAGTTTTTGGGTTCT
22_Bolbitiaceae_Galerella_nigeriensis_CNF1_5859                       ?????????????????????????????????????????????????????????????????????????????????????????????????????????????????????????????????????????????????????????????????????????????????????????????????????????????????????????????????????????????????????????????????????????????????????????????????????????????????????????????????????????????????????????????????????????????????????????????????????????????????????????????????????????????????????????????????????????????????????????????????????????????????????????????????????????????????????????????????????????????????????????????????????????????????????????????????????????????????????????????????????????????????????????????????????????????????????????????????????????????????????????????????????????????????????????????????????????????????????????????????????????????????????????????????????????????????????????????????????????????????????????????????????????????????????????????????????????????????????????????????????????????????????????????????????????????????????????????????????????????????????????????????????????????????????????????????????????????????????????????????????????????????????????????????????????????????????????????????????????????????????GCCGTGGTACTGGTGAATTCGAAGCCGGTATCTCCAAGGATGGACAGACTCGCGAGCACGCTCTCTTGGCCTTCACTCTCGGTGTCCGGCAGCTCATCGTCGCCGTCAACAAGATGGACACCACCA-----AGTGGAGCGAGGACCGATTCAA-CGAAATCGTCAAGGAAACCTCCACCTTCATCAAGAAGGTCGGTTACAACCCCAAGGCCGTCGCTTTCGTTCCCATCTCCGGCTGGCACGGTGACAACATGTTGGAGGAGTCCAGCACATGCCATGGTACAAGGGCTGGACCAAGGAAAATAAATCTGGTGTCGTCAAGGGCAAGACCCTCCTCGATGCCATCGACGCCATCGAACCTCCCGTCCGACCTTCCGAT?????????????????????????????????????????????????????????????????????????????????????????????????????????????????????????????????????????????????????????????????????????????????????????????????????????????????????????????????????????????????????????????????????????????????????????????????????????????????????????????????????????????????????????????????????????????????????????????????????????????????????????????????????????????????????????????????????????????????????????????????????????????????????????????????????????????????????????????????????????????????????????????????????????????????????????????????????????????????????????????????????????????????????????????????????????????????????????????????GTTG-TCGCTGGCC----TC------GAGCA---TGTGCACGC----------CATTTTTGTTCTCTTTCCACC---TGTGCACCCTATATG----CTCTATG-TATTCTTTATCTTACCACAA----------TGTATGTCGTCGAACGTATGTGTAACCACATGG--GCG----CGA-----GCCCTGTGAT-AACAA--TCT-ATACAACTTTCAGCAACGGATCTCTTGGCTCTCGCATCGATGAAGAACGCAGCGAAATGCGATAAGTAATGTGAATTGCAGAATTCAGTGAATCATCGAATCTTTGAACGCACCTTGCGCTCCTTGG-TATTCCGAGGAGCATGCCTGTTTGAGTGTCATTAA-AT-TCTC--AAC-CTTCCCT---------TCGTTTACG----------AGGGAC-----GG-----CTGGA--GTTGGG-AG-----------TCTGCGGGCCT------------------CG------TC-CGCTCTCCTGAAATGCATTAGC------TGG-----GCTC----GGGATCCAT----CTA-CTGGCGGTGAT---------AA-TTATCTACGCT----------AATCTAGTTGGATC--GTCCCAAAA------------GTCTGCT-TCATAAC--CGACCCC----------------------------------AGT-GAAGCGG-GAAAAGCTCAAATTTAAAATCTGGCAGAC---TCGTGCTGTCCGAGTTGTAATCTAGAGAAGTG-TTATCCGCGTTGGA--CCGTGTACAAGTCTCCTGGGATGGAGCATCATAGAGGGTGAGAATCCCGTCTTTGACACGGACTACCAGTGC-TGTGTGA-TGCGCTCTCAAAGAGTCGAGTTGTTTGGGAATGCAGCTCAAAATGGGTGGTAAATTCCATCTAAAGCTAAATATTGGCGAGAGACCGATAGCGAACAAGTACCGTGAGGGAAAGATGAAAAGAACTTTGGAAAGAGAGTTAAACAGTACGTGAAATTGCTGAAAGGGAAACGCTTGAAGTCAGTCGCGTTGTCCGGAAATCAA-----CTTTTGC-TGGGCGTACTTTC-CGT-T-CAACGGGTCAGCATCAATTTTGACCGCTGG-AAAAAGGGCAGAGGAAGGTGGCCTC--T-TCG--GAGGTGTTATAG-CCTCTGCTTGCATACGGCGG-TGGGATTGAGGAACTCAGCACG-CCGC----A-GGCCGGGT-TT------CG-ACCACG--TTCG-TGCTTAGGAT-GCTGGCATAATGGCTTTAATCGACCCGTCTTGAAACACGGACCAAGGAGTCTAACATG-CCTGCGAGTGTTTGGGTGG-AAAACCCGAGCGCGCAATGAAAGTGAAA-GTTGAGATCCCTGTCG--TGGGGAGC-ATCGACGCCCGGACCAGACC-TTCTGCGACGGATCCGCGGTAG-AGCATGTA-TGTTGGGACCCGAAAGATGGTGAACTATGCCTGAATAGGGTGAAGCCAGA-GGAAACTCTGGTGGAGGCTCGTAG-CGATTCTGACGTGCAAATCGATCGTC-AAATTTGGGTATA-GGGGCGAAAGACTAATCGAACC?????????????????????????????????????????????????????????????????????????????????????????????????????????????????????????????????????????????????????????????????????????????????????????????????????????????????????????????????????????????????????????????????????????????????????????????????????????????????????????????????????????????????????????????????????????????????????????????????????????????????????????????????????????????????????????????????????????????????????????????????????????????????????????????????????????????????????????????????????????????????????????????????????????????????????????????????????????????????????????????????????????????????????????????????????????????????????????????????????????????????????????????????????????????????????????????????????????????????????????????????????????????????????????????????????????????????????????????????????????????????????????????????????????????????????????????????????????????????????????????????????????????????????????????????????????????????????????????????????????????????????
23_Bolbitiaceae_Galeropsis_desertorum_SZMC_NL_1863                    ?????????????????????????????????????????????????????????????????????????????????????????????????????????????????????????????????????????????????????????????????????????????????????????????????????????????????????????????????????????????????????????????????????????????????????????????????????????????????????????????????????????????????????????????????????????????????????????????????????????????????????????????????????????????????????????????????????????????????????????????????????????????????????????????????????????????????????????????????????????????????????????????????????????????????????????????????????????????????????????????????????????????????????????????????????????????????????????????????????????????????????????????????????????????????????????????????????????????????????????????????????????????????????????????????????????????????????????????????????????????????????????????????????????????????????????????????????????????????????????????????????????????????????????????????????????????????????????????????????????????????????????????????????????????????????????????????????????????????????????????????????????????????????????????????????????????????????????????????????????????????????GCCGTGGTACTGGTGAGTTCGAGGCCGGTATCTCCAAGGACGGTCAGACTCGCGAGCACGCCCTCCTTGCCTTCACCCTCGGTGTTAGGCAGCTCATCGTCGCCGTCAACAAGATGGACACCACCAAGTACAGTGGAGCGAGGATCGTTTCAA-CGAAATCATCAAGGAGACTTCCACCTTCATCAAGAAGGTCGGCTACAACCCCAAGTCTGTTGCCTTCGTCCCCATCTCCGGATGGCACGGAGACAACATGTTGGAGGAGTCTGCCACATGCCCTGGTACAAGGGCTGGACCAAGGAGACCAAGGCCGGTGTCTCCAAGGGTAAAACCCTCCTCGATGCTATCGATGCCATCGAGCCCCCCGTCCGCCCCTCTGAC?????????????????????????????????????????????????????????????????????????????????????????????????????????????????????????????????????????????????????????????????????????????????????????????????????????????????????????????????????????????????????????????????????????????????????????????????????????????????????????????????????????????????????????????????????????????????????????????????????????????????????????????????????????????????????????????????????????????????????????????????????????????????????????????????????????????????????????????????????????????????????????????????????????????????????????????????????????????????????????????????????????????????????????????????????????????????????????????????GTTG-TTGCTGTCCCTC-TC----GGGGGAA--CTGTGCACGC----------CTTTTTTGTTTTT---CCACC---TGTGAACACACTGTA-GG-TCCTATG----CTTATACA----TATAC--ACTAT---TGAAAGTA-ACAGA---ACGATTC----AATGG--GCT----CTA-----AGCCTAT-----AAAC--TAT-ATACAACTTTCAGCAACGGATCTCTTGGCTCTCGCATCGATGAAGAACGCAGCGAAATGCGATAAGTAATGTGAATTGCAGAATTCAGTGAATCATCGAATCTTTGAACGCACCTTGCGCTCTTTGG-TATTCCGAAGAGCATGCCTGTTTGAGTGTCATTAA-AT-TCTC--AAC-C-TCATC---------GCTTTTGTG-----------ATGAT-----GG----CTTGGAT-GT-GGA-GG---------TTTTTGCAGGCCGAAA---------------GG------TC-TGCTCCTCTCAAATGAATTAGT------GGG----TGCCCCGC-GCAAACCTA-T--CTA-TTGGTG-TGAT---------AA-TTATCTACGCC------GTGGATTCTA---GGATT--GCTGTAAAA---AGGTGTTTGCCCTGCT-TC-TAAC--CGTCCATTGACTT--GGAC--AA-----------AC-TGCGAGT-GAAGCGG-GAAAAGCTCAAATTTAAAATCTGGCAGTC---TTCGATTGTCCGAGTTGTAATCTAGAGAAGCA-TTATCCGCGCTGGA--CCGTGTACAAGTCTCCTGGAATGGAGCGTCATAGAGGGTGAGAATCCCGTCTTTGACACGGACTGCCAGGGC-TTTGTGA-TGTGCTCTCAAAGAGTCGAGTTGTTTGGGAATGCAGCTCAAAATGGGTGGTAAATTCCATCTAAAGCTAAATATTGGCGAGAGACCGATAGCGAACAAGTACCGTGAGGGAAAGATGAAAAGAACTTTGGAAAGAGAGTTAAACAGTACGTGAAATTGCTGAAAGGGAAACGCTTGAAGTCAGTCGCGTTGTCCGGGAATCAA-----CTTTTGC-TGGGCGTACTTCC-TGG-T-CAACGGGTCAGCATCAATTTTGACCGTTGG-AAAAAGTGGCTGGGAATGTGGCATC--T-TCG--GATGTGTTATAG-CCCAGTTTTGTATACAACGGTTGGGATTGAGGAACTCAGCACG-CCGC---AA-GGCCGGGT-TT-T----TA-ACCACG--TTCG-TGCTTAGGAT-GCTGGCATAATGGCTTTAATCGACCCGTCTTGAAACACGGACCAAGGAGTCTAACATG-CCTGCGAGTGTTTGGGTGG-AAAACCCGAGCGCGTAATGAAAGTGAAA-GTTGAGATCCCTGTCG--TGGGGAGC-ATCGACGCCCGGACTTGAAC-TTCTGTGACGGATCCGCGGTAG-AGCATGTA-TGTTGGGACCCGAAAGATGGTGAACTATGCCTGAATAGGGTGAAGCCAGA-GGAAACTCTGGTGGAGGCTCGTAG-CGATTCTGACGTGCAAATCGATCGTC-AAATTTGGGTATA-GGGGCGAAAGACTAATCGAACC?????????????????????????????????????????????????????????????????????????????????????????????????????????????????????????????????????????????????????????????????????????????????????????????????????????????????????????????????????????????????????????????????????????????????????????????????????????????????????????????????????????????????????????????????????????????????????????????????????????????????????????????????????????????????????????????????????????????????????????????????????????????????????????????????????????????????????????????????????????????????????????????????????????????????????????????????????????????????????????????????????????????????????????????????????????????????????????????????????????????????????????????????????????????????????????????????????????????????????????????????????????????????????????????????????????????????????????????????????????????????????????????????????????????????????????????????????????????????????????????????????????????????????????????????????????????????????????????????????????????????????
25_Cortinariaceae_Aureonarius_kroegeri__F15952_type                   ?????????????????????????????????????????????????????????????????????????????????????????????????????????????????????????????????????????????????????????????????????????????????????????????????????????????????????????????????????????????????????????????????????????????????????????????????????????????????????????????????????????????????????????????????????????????????????????????????????????????????????????????????????????????????????????????????????????????????????????????????????????????????????????????????????????????????????????????????????????????????????????????????????????????????????????????????????????????????????????????????????????????????????????????????????????????????????????????????????????????????????????????????????????????????????????????????????????????????????????????????????????????????????????????????????????????????????????????????????????????????????????????????????????????????????????????????????????????????????????????????????????????????????????????????????????????????????????????????????????????????????????????????????????????????????????????????????????????????????????????????????????????????????????????????????????????????????????????????????????????????????????????????????????????????????????????????????????????????????????????????????????????????????????????????????????????????????????????????????????????????????????????????????????????????????????????????????????????????????????????????????????????????????????????????????????????????????????????????????????????????????????????????????????????????????????????????????????????????????????????????????????????????????????????????????????????????????????????????????????????????????????????????????????????????????????????????????????????????????????????????????????????????????????????????????????????????????????????????????????????????????????????????????????????????????????????????????????????????????????????????????????????????????????????????????????????????????????????????????????????????????????????????????????????????????????????????????????????????????????????????????????????????????????????????????????????????????????????????????????????????????????????????????????????????????????????????????????????????????????????????????????????????????????????????????????????????GTTG-CTGCTGGTTCTC-TA----GGGAGCA---TGTGCACAC----------ATCTTTACATTCT---CCACC---TGTGCACCTTTTGTA-GA-GCCTATG----TTTCTTCA----ACTAC--CCAATG--TGTATGTCATTAGA---ATGTAATA---AATGG--GCT----TTT----GTGCCTAT------AAA--TCT-ATACAACTTTCAGCAACGGATCTCTTGGCTCTCGCATCGATGAAGAACGCAGCGAAATGCGATAAGTAATGTGAATTGCAGAATTCAGTGAATCATCGAATCTTTGAACGCACCTTGCGCTCCTTGG-TATTCCGAGGAGCATGCCTGTTTGAGTGTCATTAATATATC----AAC-C-TCTTC---------AACTTGCTT---------GTTTGAG-----TG----TTTGGATGGTTGGG-GG---GGTCATTTTTTGCTGGTCTCTTTCCTGA---------GG------TC-AGCTCCCCTGAAATGCATTAGC------AGA-----ACAATTT-GTGGACCCG-T--TCA-TTGGTG-TGAT---------AA-ATATCTACGCT---------------------ATT--GACGTTAAG---------CAGTTCAGCT-TC-TAAC--AGTTCATTGACTT--GGAC--AA????????????????????????????????????????????????????????????????????????????????????????????????????????????????????????????????????????????????????????????????????????????????????????????????????????????????????????????????????????????????????????????????????????????????????????????????????????????????????????????????????????????????????????????????????????????????????????????????????????????????????????????????????????????????????????????????????????????????????????????????????????????????????????????????????????????????????????????????????????????????????????????????????????????????????????????????????????????????????????????????????????????????????????????????????????????????????????????????????????????????????????????????????????????????????????????????????????????????????????????????????????????????????????????????????????????????????????????????????????????????????????????????????????????????????????????????????????????????????????????????????????????????????????????????????????????????????????????????????????????????????????????????????????????????????????????????????????????????????????????????????????????????????????????????????????????????????????????????????????????????????????????????????????????????????????????????????????????????????????????????????????????????????????????????????????????????????????????????????????????????????????????????????????????????????????????????????????????????????????????????????????????????????????????????????????????????????????????????????????????????????????????????????????????????????????????????????????????????????????????????????????????????????????????????????????????????????????????????????????????????????????????????????????????????????????????????????????????????????????????????????????????????????????????????????????????????????????????????????????????????????????????????????????????????????????????????????????????????????????????????????????????????????????????????????????????????????????
27_Cortinariaceae_Calonarius_typicus_H7068029_type                    ?????????????????????????????????????????????????????????????????????????????????????????????????????????????????????????????????????????????????????????????????????????????????????????????????????????????????????????????????????????????????????????????????????????????????????????????????????????????????????????????????????????????????????????????????????????????????????????????????????????????????????????????????????????????????????????????????????????????????????????????????????????????????????????????????????????????????????????????????????????????????????????????????????????????????????????????????????????????????????????????????????????????????????????????????????????????????????????????????????????????????????????????????????????????????????????????????????????????????????????????????????????????????????????????????????????????????????????????????????????????????????????????????????????????????????????????????????????????????????????????????????????????????????????????????????????????????????????????????????????????????????????????????????????????????????????????????????????????????????????????????????????????????????????????????????????????????????????????????????????????????????????????????????????????????????????????????????????????????????????????????????????????????????????????????????????????????????????????????????????????????????????????????????????????????????????????????????????????????????????????????????????????????????????????????????????????????????????????????????????????????????????????????????????????????????????????????????????????????????????????????????????????????????????????????????????????????????????????????????????????????????????????????????????????????????????????????????????????????????????????????????????????????????????????????????????????????????????????????????????????????????????????????????????????????????????????????????????????????????????????????????????????????????????????????????????????????????????????????????????????????????????????????????????????????????????????????????????????????????????????????????????????????????????????????????????????????????????????????????????????????????????????????????????????????????????????????????????????????????????????????????????????????????????????????????????????????GTTG-TTGCTGGCTCTC-TA----GGGAGCA---TGTGCACAC-----------ATCTTTATATCT---TCACC---TGTGCACATTTTGTA-GA-GTCTATG-----TTTTTCA----TATAC--CCTAA---TGTATGTC-TCAGA---ATGTATTT---ATTGG--CCC----TTT----GTGCCTAT-----AAAT----TTGTACAACTTTCAGCAACGGATCTCTTGGCTCTCGCATCGATGAAGAACGCAGCGAAATGCGATAAGTAATGTGAATTGCAGAATTCAGTGAATCATCGAATCTTTGAACGCACCTTGCGCTCCTTGG-TATTCCGAGGAGCATGCCTGTTTGAGTGTCATTAATAT-TATC--AAC-C----------------TTTCTTTT----------------------G----GTTGGAT-GT-GGG-------------GCTTGCTGGCCTTTATTATA----------GG------TC-AGCTTCCCTTAAATGCATTAGC------GGA---CAACATTTT-GCCAATCG--T--TTA-TTGGTG-TGAT---------AA-TTATCTACACT---------------------ATT--AATGTGAAG------CATTTGTTCAGCT-TC-TAAC--AGTCCATTGACTT--GGAC--AA????????????????????????????????????????????????????????????????????????????????????????????????????????????????????????????????????????????????????????????????????????????????????????????????????????????????????????????????????????????????????????????????????????????????????????????????????????????????????????????????????????????????????????????????????????????????????????????????????????????????????????????????????????????????????????????????????????????????????????????????????????????????????????????????????????????????????????????????????????????????????????????????????????????????????????????????????????????????????????????????????????????????????????????????????????????????????????????????????????????????????????????????????????????????????????????????????????????????????????????????????????????????????????????????????????????????????????????????????????????????????????????????????????????????????????????????????????????????????????????????????????????????????????????????????????????????????????????????????????????????????????????????????????????????????????????????????????????????????????????????????????????????????????????????????????????????????????????????????????????????????????????????????????????????????????????????????????????????????????????????????????????????????????????????????????????????????????????????????????????????????????????????????????????????????????????????????????????????????????????????????????????????????????????????????????????????????????????????????????????????????????????????????????????????????????????????????????????????????????????????????????????????????????????????????????????????????????????????????????????????????????????????????????????????????????????????????????????????????????????????????????????????????????????????????????????????????????????????????????????????????????????????????????????????????????????????????????????????????????????????????????????????????????????????????????????????????????
28_Cortinariaceae_Cortinarius_violaceus_Moser_74_208_type             ?????????????????????????????????????????????????????????????????????????????????????????????????????????????????????????????????????????????????????????????????????????????????????????????????????????????????????????????????????????????????????????????????????????????????????????????????????????????????????????????????????????????????????????????????????????????????????????????????????????????????????????????????????????????????????????????????????????????????????????????????????????????????????????????????????????????????????????????????????????????????????????????????????????????????????????????????????????????????????????????????????????????????????????????????????????????????????????????????????????????????????????????????????????????????????????????????????????????????????????????????????????????????????????????????????????????????????????????????????????????????????????????????????????????????????????????????????????????????????????????????????????????????????????????????????????????????????????????????????????????????????????????????????????????????????????????????????????????????????????????????????????????????????????????????????????????????????????????????????????????????????????????????????????????????????????????????????????????????????????????????????????????????????????????????????????????????????????????????????????????????????????????????????????????????????????????????????????????????????????????????????????????????????????????????????????????????????????????????????????????????????????????????????????????????????????????????????????????????????????????????????????????????????????????????????????????????????????????????????????????????????????????????????????????????????????????????????????????????????????????????????????????????????????????????????????????????????????????????????????????????????????????????????????????????????????????????????????????????????????????????????????????????????????????????????????????????????????????????????????????????????????????????????????????????????????????????????????????????????????????????????????????????????????????????????????????????????????????????????????????????????????????????????????????????????????????????????????????????????????????????????????????????????????????????????????????????GTTG-CTGCTGGCTCTC-TA----GGGAGCA---TGTGCACAC----------TATCTTTATATCT---TCACA---TGTGCACCTCTTGTA-GA--TCTATG----TTCCTTCA----TATAC--ACT-------TATGTT-ATAGA---ATGTAATAA--AATAG--GCCTTTTTTG------CCTTAC----AAAAA--CCT-ATACAACTTTCAGCAACGGATCTCTTGGCTCTCGCATCGATGAAGAACGCAGCGAAATGCGATAAGTAATGTGAATTGCAGAATTCAGTGAATCATCGAATCTTTGAACGCACCTTGCACTCCTTGG-TATTCCGAGGAGTATGCCTGTTTGAGTGTCATTAATATATC----AAC-C-TCTTC-------AAGCTTTTGCT---------TGTCGAG-----TG----TTTGGAT-TTGGGG-------------TTGTGCTGGTCTTATTTTCTGAA-------GG------TC-AGCTCCCCTGAAATGTATTAGC------AGA-----ACAATTT-GTTGACCGT----TCA-TTAATG-TGAT---------AA-CTATCTACATT---------------------ATT--GATGTGTGA----GGCAGTAGTTCAGCT-TCTTAAC--AGTCCATTGACTT--GGAC--AA????????????????????????????????????????????????????????????????????????????????????????????????????????????????????????????????????????????????????????????????????????????????????????????????????????????????????????????????????????????????????????????????????????????????????????????????????????????????????????????????????????????????????????????????????????????????????????????????????????????????????????????????????????????????????????????????????????????????????????????????????????????????????????????????????????????????????????????????????????????????????????????????????????????????????????????????????????????????????????????????????????????????????????????????????????????????????????????????????????????????????????????????????????????????????????????????????????????????????????????????????????????????????????????????????????????????????????????????????????????????????????????????????????????????????????????????????????????????????????????????????????????????????????????????????????????????????????????????????????????????????????????????????????????????????????????????????????????????????????????????????????????????????????????????????????????????????????????????????????????????????????????????????????????????????????????????????????????????????????????????????????????????????????????????????????????????????????????????????????????????????????????????????????????????????????????????????????????????????????????????????????????????????????????????????????????????????????????????????????????????????????????????????????????????????????????????????????????????????????????????????????????????????????????????????????????????????????????????????????????????????????????????????????????????????????????????????????????????????????????????????????????????????????????????????????????????????????????????????????????????????????????????????????????????????????????????????????????????????????????????????????????????????????????????????????????????????????
29_Cortinariaceae_Cystinarius_rubiginosus__H7072000_type              ?????????????????????????????????????????????????????????????????????????????????????????????????????????????????????????????????????????????????????????????????????????????????????????????????????????????????????????????????????????????????????????????????????????????????????????????????????????????????????????????????????????????????????????????????????????????????????????????????????????????????????????????????????????????????????????????????????????????????????????????????????????????????????????????????????????????????????????????????????????????????????????????????????????????????????????????????????????????????????????????????????????????????????????????????????????????????????????????????????????????????????????????????????????????????????????????????????????????????????????????????????????????????????????????????????????????????????????????????????????????????????????????????????????????????????????????????????????????????????????????????????????????????????????????????????????????????????????????????????????????????????????????????????????????????????????????????????????????????????????????????????????????????????????????????????????????????????????????????????????????????????????????????????????????????????????????????????????????????????????????????????????????????????????????????????????????????????????????????????????????????????????????????????????????????????????????????????????????????????????????????????????????????????????????????????????????????????????????????????????????????????????????????????????????????????????????????????????????????????????????????????????????????????????????????????????????????????????????????????????????????????????????????????????????????????????????????????????????????????????????????????????????????????????????????????????????????????????????????????????????????????????????????????????????????????????????????????????????????????????????????????????????????????????????????????????????????????????????????????????????????????????????????????????????????????????????????????????????????????????????????????????????????????????????????????????????????????????????????????????????????????????????????????????????????????????????????????????????????????????????????????????????????????????????????????????????????GTTG-TTGCTGGTTCTC-TA----GGGAGCA--TTGTGCATAC--------TGTTTTATCATTTCT---TCACC---TGTGCACCTTTTGTA-GW--TCTATG---TTCATTATA--TTTTGAC--CCCGA---TGTATATATATGGT---GTATATG----TATAG--GCA----CAA-----AGCCTTT-----------TTTTATACAACTTTCAGCAATGGATCTCTTGGCTCTCGCATCGATGAAGAACGCAGCGAAATGCGATAAGTAATGTGAATTGCAGAATTCAGTGAATCATCGAATCTTTGAACGCACCTTGCGCTCCTTGG-TATTCTGAGGAGCATGCCTGTTTGAGTGTCATTAATATATCTC--AAC-C-TCACT----------TTGTTGAG---------------------TG----CTTGGAT-GTTGAG-GG---------TTGCTGGGGACTCCTTTGGAAACAGG-----GGAGGGTCTC-AGCTCCTTTCAAATATATTAGG------AGA-----ACAATTT-GTGGACCTG-T--TCA-CTGGTG-TGAT--------ACATTTATCTGCACT------GTTGAT--------------GTGGTGAAA--------------CAAGT-TC-T-----AGTCTTT--------TGACAAAA????????????????????????????????????????????????????????????????????????????????????????????????????????????????????????????????????????????????????????????????????????????????????????????????????????????????????????????????????????????????????????????????????????????????????????????????????????????????????????????????????????????????????????????????????????????????????????????????????????????????????????????????????????????????????????????????????????????????????????????????????????????????????????????????????????????????????????????????????????????????????????????????????????????????????????????????????????????????????????????????????????????????????????????????????????????????????????????????????????????????????????????????????????????????????????????????????????????????????????????????????????????????????????????????????????????????????????????????????????????????????????????????????????????????????????????????????????????????????????????????????????????????????????????????????????????????????????????????????????????????????????????????????????????????????????????????????????????????????????????????????????????????????????????????????????????????????????????????????????????????????????????????????????????????????????????????????????????????????????????????????????????????????????????????????????????????????????????????????????????????????????????????????????????????????????????????????????????????????????????????????????????????????????????????????????????????????????????????????????????????????????????????????????????????????????????????????????????????????????????????????????????????????????????????????????????????????????????????????????????????????????????????????????????????????????????????????????????????????????????????????????????????????????????????????????????????????????????????????????????????????????????????????????????????????????????????????????????????????????????????????????????????????????????????????????????????????????
2_Agaricaceae_Calvatia_gigantea_DSH_96_032                            ?????????????????????????????????????????????????????????????????????????????????????????????????????????????????????????????????????????????????????????????????????????????????????????????????????????????????????????????????????????????????????????????????????????????????????????????????????????????????????????????????????????????????????????????????????????????????????????????????????????????????????????????????????????????????????????????????????????????????????????????????????????????????????????????????????????????????????????????????????????????????????????????????????????????????????????????????????????????????????????????????????????????????????????????????????????????????????????????????????????????????????????????????????????????????????????????????????????????????????????????????????????????????????????????????????????????????????????????????????????????????????????????????????????????????????????????????????????????????????????????????????????????????????????????????????????????????????????????????????????????????????????????????????????????????????????????????????????????????????????????????????????????????????????????????????????????????????????????????????????????????????????????????????????????????????????????????????????????????????????????????????????????????????????????????????????????????????????????????????????????????????????????????????????????????????????????????????????????????????????????????????????????????????????????????????????????????????????????????????????????????????????????????????????????????????????????????????????????????????????????????????????????????????????????????????????????????????????????????????????????????????????????????????????????????????????????????????????????????????????????????????????????????????????????????????????????????????????????????????????????????????????????????????????????????????????????????????????????????????????????????????????????????????????????????????????????????????????????????????????????????????????????????????????????????????????????????????????????????????????????????????????????????????????????????????????????????????????????????????????????????????????????????????????????????????????????????????????????????????????????????????????????????????????????????????????????????GTTG-TAGCTGGCTCTT-------CGGGGCA---TGTGCACGC----CTGTCTTGACTCTATTCAT---CCACC---TGTGCACCTTTTGTA-GT-CACTATG------TTTTCA----TATAC--CACAT---AGTATGTT-GTAGA---ATGTGATC---AATGG--GCC--------TATGTGCCTAT----AATAA--TCTTATACAACTTTCAGCAACGGATCTCTTGGCTCTCGCATCGATGAAGAACGCAGCGAAATGCGATAAGTAATGTGAATTGCAGAATTCAGTGAATCATCGAATCTTTGAACGCACCTTGCGCTCCTTGG-TATTCCGAGGAGCATGCCTGTTTGAGTGTCATTAA-AT-TCTC--AAC-CCCTCCA---------GCTTTTGTG----------AGTTGCGATGGGG----CTTGGAAGGT-GGG-AG-----------TTTGCGGGCCTCTGTAATAGA--------GG------TC-GGCTCTCCTGAAATGCATTAGC------GGA-----ACCGTTT-GCAGTCCCG----TCA-CTAGTG-TGAT---------AA-TTATCTACACT------GTGA---------TGATT--GCTCTCTGG--------CTTGTTCAGCT-AC-TAAT--CGTCCTTTAGCCG--GAGC--AATTCCCCTAT--AC-TGCGA-T-GAAGCGG-GAAAAGCTCAAATTTAAAATCTGGCGGTC---TCTGGCCGTCCGAGTTGTAATCTAGAGAAGTG-ATGCCCGCGCTGGA--CCGTGTACAAGTCTCCTGGAATGGAGCGTCATAGAGGGTGAGAATCCCGTCTCTGACACGGACTACCAGGGC-TTTGTGG-TATGCTCTCAAAGAGTCGAGTTGTTTGGGAATGCAGCTCTAAATGGGTGGTAAATTCCATCTAAAGCTAAATATTGGCGAGAGACCGATAGCGAACAAGTACCGTGAGGGAAAGATGAAAAGAACTTTGGAAAGAGAGTTAAACAGTACGTGAAATTGCTGAAAGGGAAACGCTTGAAGTCAGTCACGTTGGCTAGGAATCAG-----CTTTTGC-GTGGTGTACTTTC-TAG-T-TGACGGGTCAGCATCAATTTTGACCGCTGG-AAAAAGGCTTGGGGAATGTGGCAGC--T-CCG--GCTGTGTTATAG-CCCTTTGTCACATACAGCGGTTGGGATTGAGGAACTCAGCACG-CCGC---AA-GGCCGGGT-TT------CG-ACCACG--TTCG-TGCTTAGGAT-GCTGGCATAATGGCTTTAAGCGACCCGTCTTGAAACACGGACCAAGGAGTCTAACATG-CCTGCGAGTGTTTGGGTGG-AAAACCCGGGCGCGTAATGAAAGTGAAA-GTTGAGATCCCTGTCG--TGGGGAGC-ATCGACGCCCGGACCTGAAC-TTTTGTGACGGATCCGCGGTAG-AGCATGTA-TGTTGGGACCCGAAAGATGGTGAACTATGCCTGAATAGGGTGAAGCCAGA-GGAAACTCTGGTGGAGGCTCGTAG-CGATTCTGACGTGCAAATCGATCGTC-AAATTTGGGTATA-GGGGCGAAAGACTAATCGAACCTTTGTACTGTGAAACTGCGAATGGCTCATTAAATCAGTTATAGTTTATTTGATGATGACTTGCTACATGGATAACTGTGGTAATTCTAGAGCTAATACATGCAATCAA-GCCCCGACTTCCGGAAGGGGTGTATTTATTAGATAAAAAACCAACGCGGTTCGCC-GCTCCCTTGGTGATTCATAATAACTTCTCGAATC-GCACGGCCTTGTGCCGGCGATGCTTCATTCAAATATCTGCCCTATCAACTTTCGATGGTAGGATAGAGGCCTACCATGGTTTCAACGGGTAAC-GGGGAATAAGGGTTCGATTCCGGAGAGGGAGCCTGAGAAACGGCTACCACATCCAAGGAAGGCAGCAGGCGCGCAAATTACCCAATCCCGACACGGGGAGGTAGTGACAATAAATAACAATATAGGGCTCTTTCGGGTCTTATAATTGGAATGAGTACAATTTAAATCCCTTAACGAGGAACAATTGGAGGGCAAGTCTGGTGCCAGCAGCCGCGGTAATTCCAGCTCCAATAGCGTATATTAAAGTTGTTGCAGTTAAAAAGCTCGTAGTTGAACTTCAGACCTGGCTGGGCGGTCCG-CTTAACGGCGTGTACTGTCTGGCTGGGCCTTACCTCTTGGTGAGCCGGCGTGCCCTTTATTGGTGTGCGTCGGGGAACCAGGACTTTTACCTTGAGAAAATTAGAGTGTTCAAAGCAGGCCTATGCCCGAATACATTAGCATGGAATAATAAAATAGGACGTGC-GGTTCTATTTTGTTGGTTTCTAGAGTCGCCGTAATGATTAATAGGGATAGTTGGGGGCATTGGTATTGAGTCGCTAGAGGTGAAATTCTTGGATTGACTCAAGACCGACTATTGCGAAAGCATTTGCCAAGGATGTTTTCATTAATCAAGAACGAAGGTTAGGGGATCGAAAACGATCAGATACCGTTGTAGTCTTAACAGTAAACTATGCCGACTAGGGATCGGGCG-ACCTCAAATTTGATGTGTCGCTCGGCACCTTACGAGAAATCAAAGTCTTTGGGTTCT
30_Cortinariaceae_Hygronarius_renidens_Kytovuori_00_021_type          ?????????????????????????????????????????????????????????????????????????????????????????????????????????????????????????????????????????????????????????????????????????????????????????????????????????????????????????????????????????????????????????????????????????????????????????????????????????????????????????????????????????????????????????????????????????????????????????????????????????????????????????????????????????????????????????????????????????????????????????????????????????????????????????????????????????????????????????????????????????????????????????????????????????????????????????????????????????????????????????????????????????????????????????????????????????????????????????????????????????????????????????????????????????????????????????????????????????????????????????????????????????????????????????????????????????????????????????????????????????????????????????????????????????????????????????????????????????????????????????????????????????????????????????????????????????????????????????????????????????????????????????????????????????????????????????????????????????????????????????????????????????????????????????????????????????????????????????????????????????????????????????????????????????????????????????????????????????????????????????????????????????????????????????????????????????????????????????????????????????????????????????????????????????????????????????????????????????????????????????????????????????????????????????????????????????????????????????????????????????????????????????????????????????????????????????????????????????????????????????????????????????????????????????????????????????????????????????????????????????????????????????????????????????????????????????????????????????????????????????????????????????????????????????????????????????????????????????????????????????????????????????????????????????????????????????????????????????????????????????????????????????????????????????????????????????????????????????????????????????????????????????????????????????????????????????????????????????????????????????????????????????????????????????????????????????????????????????????????????????????????????????????????????????????????????????????????????????????????????????????????????????????????????????????????????????????????GTTG-TTGCTGGTTCTC-TA----GGGAGCA---TGTGCACAC-----------ATCTTTATATAT---CCTCC---TGTGCACATTTTGTA-GA--CCTATG----TCTCCTCA----TACAC--CCCAA---TTAAAGTT-ATAGA---ATGTAATT---ATTGG--GCC----TTT---GTTGCCTAT-----AAAA--TCT-ATACAACTTTCAGCAACGGATCTCTTGGCTCTCGCATCGATGAAGAACGCAGCGAAATGCGATAAGTAATGTGAATTGCAGAATTCAGTGAATCATCGAATCTTTGAACGCACCTTGCGCTCCTTGG-TATTCCGAGGAGCATGCCTGTTTGAGTGTCATTAATAT-TATC--AAC-C-TCATC---------TTGTTTGAG---------------------TG-----TTGGAT-GT-GGG-GG---TCTAAATTTTTGCTGGCCGTCTTTTTAAATAAAGAG-GG------TC-AGCTCCCCTAAAATGCATTAGC------GGA-----ACATCTT-GTAGACCGT----TTA-TTGGTG-TGAT---------AA-CTATCTACGCC---------------------ATT--AATGTCAAG-------TAGTGTTCAGCT-TC-TAAT--AGTCTATTGACTT--GGAC--AA????????????????????????????????????????????????????????????????????????????????????????????????????????????????????????????????????????????????????????????????????????????????????????????????????????????????????????????????????????????????????????????????????????????????????????????????????????????????????????????????????????????????????????????????????????????????????????????????????????????????????????????????????????????????????????????????????????????????????????????????????????????????????????????????????????????????????????????????????????????????????????????????????????????????????????????????????????????????????????????????????????????????????????????????????????????????????????????????????????????????????????????????????????????????????????????????????????????????????????????????????????????????????????????????????????????????????????????????????????????????????????????????????????????????????????????????????????????????????????????????????????????????????????????????????????????????????????????????????????????????????????????????????????????????????????????????????????????????????????????????????????????????????????????????????????????????????????????????????????????????????????????????????????????????????????????????????????????????????????????????????????????????????????????????????????????????????????????????????????????????????????????????????????????????????????????????????????????????????????????????????????????????????????????????????????????????????????????????????????????????????????????????????????????????????????????????????????????????????????????????????????????????????????????????????????????????????????????????????????????????????????????????????????????????????????????????????????????????????????????????????????????????????????????????????????????????????????????????????????????????????????????????????????????????????????????????????????????????????????????????????????????????????????????????????????????????????????
31_Cortinariaceae_Hygronarius_renidens_OS582                          ?????????????????????????????????????????????????????????????????????????????????????????????????????????????????????????????????????????????????????????????????????????????????????????????????????????????????????????????????????????????????????????????????????????????????????????????????????????????????????????????????????????????????????????????????????????????????????????????????????????????????????????????????????????????????????????????????????????????????????????????????????????????????????????????????????????????????????????????????????????????????????????????????????????????????????????????????????????????????????????????????????????????????????????????????????????????????????????????????????????????????????????????????????????????????????????????????????????????????????????????????????????????????????????????????????????????????????????????????????????????????????????????????????????????????????????????????????????????????????????????????????????????????????????????????????????????????????????????????????????????????????????????????????????????????????????????????????????????????????????????????????????????????????????????????????????????????????????????????????????????????????????????????????????????????????????????????????????????????????????????????????????????????????????????????????????????????????????????????????????????????????????????????????????????????????????????????????????????????????????????????????????????????????????????????????????????????????????????????????????????????????????????????????????????????????????????????????????????????????????????????????????????????????????????????????????????????????????????????????????????????????????????????????????????????????????????????????????????????????????????????????????????????????????????????????????????????????????????????????????????????????????????????????????????????????????????????????????????????????????????????????????????????????????????????????????????????????????????????????????????????????????????????????????????????????????????????????????????????????????????????????????????????????????????????????????????????????????????????????????????????????????????????????????????????????????????????????????????????????????????????????????????????????????????????????????????????GTTG-TTGCTGGTTCTC-TA----GGGAGCA---TGTGCACAC-----------ATCTTTATATAT---CCTCC---TGTGCACATTTTGTA-GA--CCTATG----TCTCCTCA----TACAC--CCCAA---TTAAAGTT-ATAGA---ATGTAATT---ATTGG--GCC----TTT---GTTGCCTAT-----AAAA--TCT-ATACAACTTTCAGCAACGGATCTCTTGGCTCTCGCATCGATGAAGAACGCAGCGAAATGCGATAAGTAATGTGAATTGCAGAATTCAGTGAATCATCGAATCTTTGAACGCACCTTGCGCTCCTTGG-TATTCCGAGGAGCATGCCTGTTTGAGTGTCATTAATAT-TATC--AAC-C-TCATC---------TTGTTTGAG---------------------TG-----TTGGAT-GT-GGG-GG---TCTAAATTTTTGCTGGCCGTCTTTTTAAATAAAGAG-GG------TC-AGCTCCCCTAAAATGCATTAGC------GGA-----ACATCTT-GTAGACCGT----TTA-TTGGTG-TGAT---------AA-CTATCTACGCC---------------------ATT--AATGTCAAG-------TAGTGTTCAGCT-TC-TAAT--AGTCTATTGACTT--GGAC--AATTCCCCTAGTAAC-TGCGAGT-GAAGCGG-GAAAAGCTCAAATTTAAAATCTGGCAGTC---TTTGGCTGTCCGAGTTGTAATCTAGAGAAGCG-TTATCCGCGTTGGA--CCGTGTACAAGTCTCCTGGAATGGAGCGTCATAGAGGGTGAGAATCCCGTCTTTGACACGGACTGCCAGGGC-TTTGTGA-TGCGCTCTCAAAGAGTCGAGTTGTTTGGGAATGCAGCTCAAAATGGGTGGTAAATTCCATCTAAAGCTAAATATTGGCGAGAGACCGATAGCGAACAAGTACCGTGAGGGAAAGATGAAAAGAACTTTGGAAAGAGAGTTAAACAGTACGTGAAATTGCTGAAAGGGAAACGCTTGAAGTCAGTCGCGTTGGCCAGGGATCAA-----CTTTTGC-TTGGTGTACTTTC-TGG-T-TAACGGGTCAACATCAATTTTGATTATTGG-AAAAAGATTAGGGGAATGTGACATC--T-TCG--GATGTGTTATAG-CCTTTAGTTGTATACAATAGTTGGGATTGAGGAACTCAGCACG-CCGC---AA-GGCCGGGT-TT-TT---TA-ACTACG--TACG-TGCTTAGGAT-GTTGGCATAATGGCTTTAATCGACCCGTCTTGAAACACGGACCAAGGAGTCTAACATG-CCTGCGAGTGTTTGGGTGG-AAAACCCGAGCGCGTAATGAAAGTGAAA-GTTGAGATCCTTGTCA--TGGGGAGC-ATCGACGCCCGGACCTGACC-TTTTGTGATGGCCCCGCGGTAG-AGCATGTA-TGTTGGGACCCGAAAGATGGTGAACTATGCCTGAATAGGGTGAAGCCAGA-GGAAACTCTGGTGGAGGCTCGTAG-CGATTCTGACGTGCAAATCGATCGTC-AAATTTGGGTATA-GGGGCGAAAGACTAATCGA---?????????????????????????????????????????????????????????????????????????????????????????????????????????????????????????????????????????????????????????????????????????????????????????????????????????????????????????????????????????????????????????????????????????????????????????????????????????????????????????????????????????????????????????????????????????????????????????????????????????????????????????????????????????????????????????????????????????????????????????????????????????????????????????????????????????????????????????????????????????????????????????????????????????????????????????????????????????????????????????????????????????????????????????????????????????????????????????????????????????????????????????????????????????????????????????????????????????????????????????????????????????????????????????????????????????????????????????????????????????????????????????????????????????????????????????????????????????????????????????????????????????????????????????????????????????????????????????????????????????????????????
32_Cortinariaceae_Mystinarius_lustrabilis_PC0088377_type              ?????????????????????????????????????????????????????????????????????????????????????????????????????????????????????????????????????????????????????????????????????????????????????????????????????????????????????????????????????????????????????????????????????????????????????????????????????????????????????????????????????????????????????????????????????????????????????????????????????????????????????????????????????????????????????????????????????????????????????????????????????????????????????????????????????????????????????????????????????????????????????????????????????????????????????????????????????????????????????????????????????????????????????????????????????????????????????????????????????????????????????????????????????????????????????????????????????????????????????????????????????????????????????????????????????????????????????????????????????????????????????????????????????????????????????????????????????????????????????????????????????????????????????????????????????????????????????????????????????????????????????????????????????????????????????????????????????????????????????????????????????????????????????????????????????????????????????????????????????????????????????????????????????????????????????????????????????????????????????????????????????????????????????????????????????????????????????????????????????????????????????????????????????????????????????????????????????????????????????????????????????????????????????????????????????????????????????????????????????????????????????????????????????????????????????????????????????????????????????????????????????????????????????????????????????????????????????????????????????????????????????????????????????????????????????????????????????????????????????????????????????????????????????????????????????????????????????????????????????????????????????????????????????????????????????????????????????????????????????????????????????????????????????????????????????????????????????????????????????????????????????????????????????????????????????????????????????????????????????????????????????????????????????????????????????????????????????????????????????????????????????????????????????????????????????????????????????????????????????????????????????????????????????????????????????????????????GTTG-CTGCTGGTTCTC-TA----GGGAGCA---TGTGCGCAC----------TATCTTTATATCT---CCACC---TGTGCACCTTTTGTA-GA-GTCTATG----TTTCTTCA----TATCC--AACCCCAATGTATGTT-ACAGA---ATGTAATC---AATGT--GCC--------TATGTGCCTAT-----AAAA--CATTATACAACTTTCAGCAACGGATCTCTTGGCTCTCGCATCGATGAAGAACGCAGCGAAATGCGATAAGTAATGTGAATTGCAGAATTCAGTGAATCATCGAATCTTTGAACGCACCTTGCGCTCCTTGG-TATTCCGAGGAGCATGCCTGTTTGAGTGTCATTAATATATC----AAC-C-TCTTC---------AGCTTTTGC---------TTGTTGA-----GT----GTTGGAT-GT-GGG-GG-TTTT----ATTTTGTTGGCCTTTCTCA------------GG------TC-AGCTTCCCTGAAAGGCATTAGC------CGG----AACAATTT-GTTGACCG--T--TCA-TTGGTG-TGAT---------AAAATATCTACGCT---------------------ATT--GACGTGAAA--------CAGATTCGGCT-TCTTAAC--AGTCCATTGACTT--GGAC--AA????????????????????????????????????????????????????????????????????????????????????????????????????????????????????????????????????????????????????????????????????????????????????????????????????????????????????????????????????????????????????????????????????????????????????????????????????????????????????????????????????????????????????????????????????????????????????????????????????????????????????????????????????????????????????????????????????????????????????????????????????????????????????????????????????????????????????????????????????????????????????????????????????????????????????????????????????????????????????????????????????????????????????????????????????????????????????????????????????????????????????????????????????????????????????????????????????????????????????????????????????????????????????????????????????????????????????????????????????????????????????????????????????????????????????????????????????????????????????????????????????????????????????????????????????????????????????????????????????????????????????????????????????????????????????????????????????????????????????????????????????????????????????????????????????????????????????????????????????????????????????????????????????????????????????????????????????????????????????????????????????????????????????????????????????????????????????????????????????????????????????????????????????????????????????????????????????????????????????????????????????????????????????????????????????????????????????????????????????????????????????????????????????????????????????????????????????????????????????????????????????????????????????????????????????????????????????????????????????????????????????????????????????????????????????????????????????????????????????????????????????????????????????????????????????????????????????????????????????????????????????????????????????????????????????????????????????????????????????????????????????????????????????????????????????????????????????????
33_Cortinariaceae_Mystinarius_lustrabilis_TUB011835                   ?????????????????????????????????????????????????????????????????????????????????????????????????????????????????????????????????????????????????????????????????????????????????????????????????????????????????????????????????????????????????????????????????????????????????????????????????????????????????????????????????????????????????????????????????????????????????????????????????????????????????????????????????????????????????????????????????????????????????????????????????????????????????????????????????????????????????????????????????????????????????????????????????????????????????????????????????????????????????????????????????????????????????????????????????????????????????????????????????????????????????????????????????????????????????????????????????????????????????????????????????????????????????????????????????????????????????????????????????????????????????????????????????????????????????????????????????????????????????????????????????????????????????????????????????????????????????????????????????????????????????????????????????????????????????????????????????????????????????????????????????????????????????????????????????????????????????????????????????????????????????????????????????????????????????????????????????????????????????????????????????????????????????????????????????????????????????????????????????????????????????????????????????????????????????????????????????????????????????????????????????????????????????????????????????????????????????????????????????????????????????????????????????????????????????????????????????????????????????????????????????????????????????????????????????????????????????????????????????????????????????????????????????????????????????????????????????????????????????????????????????????????????????????????????????????????????????????????????????????????????????????????????????????????????????????????????????????????????????????????????????????????????????????????????????????????????????????????????????????????????????????????????????????????????????????????????????????????????????????????????????????????????????????????????????????????????????????????????????????????????????????????????????????????????????????????????????????????????????????????????????????????????????????????????????????????????????GTTG-CTGCTGGTTCTC-TA----GGGAGCA---TGTGCGCAC----------TATCTTTATATCT---CCACC---TGTGCACCTTTTGTA-GA-GTCTATG----TTTCTTCA----TATCC--AACCCCAATGTATGTT-ACAGA---ATGTAATC---AATGT--GCC--------TATGTGCCTAT-----AAAA--CATTATACAACTTTCAGCAACGGATCTCTTGGCTCTCGCATCGATGAAGAACGCAGCGAAATGCGATAAGTAATGTGAATTGCAGAATTCAGTGAATCATCGAATCTTTGAACGCACCTTGCGCTCCTTGG-TATTCCGAGGAGCATGCCTGTTTGAGTGTCATTAATATATC----AAC-C-TCTTC--------AGCTTTTGCT----------TGTTGA-----GT----GTTGGAT-GT-GGG-GG-TTTT----ATTTTGTTGGCCTTTCTCA------------GG------TC-AGCTTCCCTGAAAGGCAGTAGC------CGG----AACAATTT-GTTGACCGT----TCA-TTGGTG-TGAT---------AAAATATCTACGCT------ATTGACGTGAAACAGATT-------------------------CGGCT-TCTTAAC--AGTCCATTGACTT--GGAC--AA????????????????????????????????????????????????????????????????????????????????????????????????????????????????????????????????????????????????????????????????????????????????????????????????????????????????????????????????????????????????????????????????????????????????????????????????????????????????????????????????????????????????????????????????????????????????????????????????????????????????????????????????????????????????????????????????????????????????????????????????????????????????????????????????????????????????????????????????????????????????????????????????????????????????????????????????????????????????????????????????????????????????????????????????????????????????????????????????????????????????????????????????????????????????????????????????????????????????????????????????????????????????????????????????????????????????????????????????????????????????????????????????????????????????????????????????????????????????????????????????????????????????????????????????????????????????????????????????????????????????????????????????????????????????????????????????????????????????????????????????????????????????????????????????????????????????????????????????????????????????????????????????????????????????????????????????????????????????????????????????????????????????????????????????????????????????????????????????????????????????????????????????????????????????????????????????????????????????????????????????????????????????????????????????????????????????????????????????????????????????????????????????????????????????????????????????????????????????????????????????????????????????????????????????????????????????????????????????????????????????????????????????????????????????????????????????????????????????????????????????????????????????????????????????????????????????????????????????????????????????????????????????????????????????????????????????????????????????????????????????????????????????????????????????????????????????????????
34_Cortinariaceae_Phlegmacium_saginum_T30                             ?????????????????????????????????????????????????????????????????????????????????????????????????????????????????????????????????????????????????????????????????????????????????????????????????????????????????????????????????????????????????????????????????????????????????????????????????????????????????????????????????????????????????????????????????????????????????????????????????????????????????????????????????????????????????????????????????????????????????????????????????????????????????????????????????????????????????????????????????????????????????????????????????????????????????????????????????????????????????????????????????????????????????????????????????????????????????????????????????????????????????????????????????????????????????????????????????????????????????????????????????????????????????????????????????????????????????????????????????????????????????????????????????????????????????????????????????????????????????????????????????????????????????????????????????????????????????????????????????????????????????????????????????????????????????????????????????????????????????????????????????????????????????????????????????????????????????????????????????????????????????????????????????????????????????????????????????????????????????????????????????????????????????????????????????????????????????????????????????????????????????????????????????????????????????????????????????????????????????????????????????????????????????????????????????????????????????????????????????????????????????????????????????????????????????????????????????????????????????????????????????????????????????????????????????????????????????????????????????????????????????????????????????????????????????????????????????????????????????????????????????????????????????????????????????????????????????????????????????????????????????????????????????????????????????????????????????????????????????????????????????????????????????????????????????????????????????????????????????????????????????????????????????????????????????????????????????????????????????????????????????????????????????????????????????????????????????????????????????????????????????????????????????????????????????????????????????????????????????????????????????????????????????????????????????????????????????GTTG-ATGCTGGTTCTC-TA----GGGAGCA---TGTGCACAC-----------ATCTTTATATCT---CCACC---TGTGCAC-TTTTGTA-GA--TCTATG----TTTCTTCA----TATA---ACCAA---TGTATGTC-TTAGA---ACGTAATTA--AATGG--CTT----TCA-----TGCCTAT------AAA--CCT-ATACAACTTTCAGCAACGGATCTCTTGGCTCTCGCATCGATGAAGAACGCAGCGAAATGCGATAAGTAATGTGAATTGCAGAATTCAGTGAATCATCGAATCTTTGAACGCACCTTGCGCTCCTTGG-TATTCCGAGGAGCATGCCTGTTTGAGTGTCATTAATATATC----AAC-CTCCTCA---------ACTTTTGTT----------TGTCGA-----GT----GTTGGAT-GT-GGG-GGTCTT------TTTTGCTGGTCCTCTCA-------------GG------TC-AGCTCCCCTAAAATGTATTAGC------AGA-----ACAATTT-GTGGACCGT----TCA-TTGGTG-TGAT---------AA-TTATCTACGCT---------------------ATT--GACGTGAAG---------CAGTTCAGCT-TC-TAAC--AGTCCATTCACTT--GGAC--AA------TAGTAAC-TGCGAGT-GAAGCGG-GAAAAGCTCAAATTTAAAATCTGTCAGTC---TTTGGCTGTCCGAGTTGTAATCTAGAGAAGTG-TTATCCGCGCTGGA--CCGTGTACAAGTCTCCTGGAATGGAGCGTCATAGAGGGTGAGAATCCCGTCTTTGACACGGACTGCCAGGGC-TTTGTGA-TGCGCTCTCAAAGAGTCGAGTTGTTTGGGAATGCAGCTCAAAATGGGTGGTAAATTCCATCTAAAGCTAAATATTGGCGAGAGACCGATAGCGAACAAGTACCGTGAGGGAAAGATGAAAAGAACTTTGGAAAGAGAGTTAAACAGTACGTGAAATTGCTGAAAGGGAAACGCTTGAAGTCAGTCGCGTTGTCCAGGGATCAA-----CTTTTGC-TTGGTGTATTTTC-TGG-T-TGACGGGTCAGCATCAATTTTGACTGTTGG-AAAAAGATCAGGGGAATGTGGCATC--T-TCG--GATGTGTTATAG-CCCTTGGTTGCATACAACGGCTGGGATTGAGGAACTCAGCACG-CCGC---AA-GGCCGGGT-AA-----ATTTACCACG--TACG-TGCTTAGGAT-GCTGGCATAATGGCTTTAATCGACCCGTCTTGAAACACGGACCAAGGAGTCTAACATG-CCTGCGAGTGTTTGGGTGG-AAAACCCGAGCGCGTAATGAAAGTGAAA-GTTGAGATCCCTGTCG--TGGGGAGC-ATCGACGCCCAGACCAGACC-TCTTGTGACGGTTCTGCGGTAG-AGCATGTA-TGTTGGGACCCGAAAGATGGTGAACTATGCCTGAATAGGGTGAAGCCAGA-GGAAACTCTGGTGGAGGCTCGTAG-CGATTCTGACGTGCAAATCGATCGTC-AAATTTGGGTATA-GGGGCGAAAGACTAATCGAACC-------TGTGAAACTGCGAATGGCTCATTAAATCAGTTATAGTTTATTTGATGTTACCTTGCTACATGGATAACTGTGGTAATTCTAGAGCTAATACATGCAATCAA-GCCCCGACTTCCGGAAGGGGTGTATTTATTAGATAAAAAACCAACGCGGCTCGCC-GCTCCCTTGGTGATTCATAATAACTCGTCGAATC-GCATGGCCTTGTGCCGGCGATGCTTCATTCAAATATCTGCCCTATCAACTTTCGATGGTAGGATAGAGGCCTACCATGGTTTCAACGGGTAAC-GGGGAATAAGGGTTCGATTCCGGAGAGGGAGCCTGAGAAACGGCTACCACATCCAAGGAAGGCAGCAGGCGCGCAAATTACCCAATCCCGACACGGGGAGGTAGTGACAATAAATAACAATATGGGGCCGTTTTCGGTCTCATAATTGGAATGAGTACAATTTAAATCCCTTAACGAGGAACAATTGGAGGGCAAGTCTGGTGCCAGCAGCCGCGGTAATTCCAGCTCCAATAGCGTATATTAAAATTGTTGCAGTTAAAAAGCTCGTAGTTGAACTTCAGGCCTGGCTGGGCGGTCTG-CTTAACGGCATGTACTGTCTGGCTGGGTCTTACCTCTTGGTGAGCCGGTGTGCCCTTTATTGGTGTGCATTGGGGAACCAGGACTTTTACCTTGAGAAAATTAGAGTGTTCAAAGCAGGCCTATGCCCGAATACATTAGCATGGAATAATAAAATAGGACGTGC-GGTTCTATTTTGTTGGTTTCTAGAGTCGCCGTAATGATTAATAGGGATAGTTGGGGGCATTGGTATTGAGTCGCTAGAGGTGAAATTCTTGGATTGACTCAAGACCAACTATTGCGAAAGCATTTGCCAAGGATGTTTTCATTAATCAAGAACGAAGGTTAGGGGATCGAAAACGATCAGATACCGTTGTAGTCTTAACAGTAAACTATGCCGACTAGGGATCGGGCA-ACCTCAATTATGATGTGTTGCTCGGCACCTTACGAGAAAT-----------------
35_Cortinariaceae_Thaxterogaster_magellanicus_EN_266                  ?????????????????????????????????????????????????????????????????????????????????????????????????????????????????????????????????????????????????????????????????????????????????????????????????????????????????????????????????????????????????????????????????????????????????????????????????????????????????????????????????????????????????????????????????????????????????????????????????????????????????????????????????????????????????????????????????????????????????????????????????????????????????????????????????????????????????????????????????????????????????????????????????????????????????????????????????????????????????????????????????????????????????????????????????????????????????????????????????????????????????????????????????????????????????????????????????????????????????????????????????????????????????????????????????????????????????????????????????????????????????????????????????????????????????????????????????????????????????????????????????????????????????????????????????????????????????????????????????????????????????????????????????????????????????????????????????????????????????????????????????????????????????????????????????????????????????????????????????????????????????????????????????????????????????????????????????????????????????????????????????????????????????????????????????????????????????????????????????????????????????????????????????????????????????????????????????????????????????????????????????????????????????????????????????????????????????????????????????????????????????????????????????????????????????????????????????????????????????????????????????????????????????????????????????????????????????????????????????????????????????????????????????????????????????????????????????????????????????????????????????????????????????????????????????????????????????????????????????????????????????????????????????????????????????????????????????????????????????????????????????????????????????????????????????????????????????????????????????????????????????????????????????????????????????????????????????????????????????????????????????????????????????????????????????????????????????????????????????????????????????????????????????????????????????????????????????????????????????????????????????????????????????????????????????????????????????GTTGCTTGCTGGTTCTC-TA----GGGAACA---TGTGCACAC----------TATCTTTATATCT---CCACC---TGTGCACCTTTTGTA-GA-GCCTATG----TTTCTTCA----TATACACCCTAA---TGTATGTT-ATTGA---ATGTAAT----AATGG--GCC----TTT----GTGCCTAT-----AAAC----TTATACAACTTTCAGCAACGGATCTCTTGGCTCTCGCATCGATGAAGAACGCAGCGAAATGCGATAAGTAATGTGAATTGCAGAATTCAGTGAATCATCGAATCTTTGAACGCACCTTGCGCTCCTTGG-TATTCCGAGGAGCATGCCTGTTTGAGTGTCATTAATATATATC--AAC-C-TCTTC--------AGCTTTTGGT---------------TGTCGAGT----GTTGGAT-GT-GGG-GG-----CCCTTTTTTGCTGGACTCTTTTGA-----------GG------TC-AGCTCCCCTGAAATGCATTAGC------GGA-----ATAATTT-GTGGACCGT----TCA-TTGGTG-TGAT---------AA-ATATCTACGCT------GTTGACGTGAA--GCACT-----------------------TTCTGCT-TC-TAAC--AGTCCATTGACTT--GGAC--AA????????????????????????????????????????????????????????????????????????????????????????????????????????????????????????????????????????????????????????????????????????????????????????????????????????????????????????????????????????????????????????????????????????????????????????????????????????????????????????????????????????????????????????????????????????????????????????????????????????????????????????????????????????????????????????????????????????????????????????????????????????????????????????????????????????????????????????????????????????????????????????????????????????????????????????????????????????????????????????????????????????????????????????????????????????????????????????????????????????????????????????????????????????????????????????????????????????????????????????????????????????????????????????????????????????????????????????????????????????????????????????????????????????????????????????????????????????????????????????????????????????????????????????????????????????????????????????????????????????????????????????????????????????????????????????????????????????????????????????????????????????????????????????????????????????????????????????????????????????????????????????????????????????????????????????????????????????????????????????????????????????????????????????????????????????????????????????????????????????????????????????????????????????????????????????????????????????????????????????????????????????????????????????????????????????????????????????????????????????????????????????????????????????????????????????????????????????????????????????????????????????????????????????????????????????????????????????????????????????????????????????????????????????????????????????????????????????????????????????????????????????????????????????????????????????????????????????????????????????????????????????????????????????????????????????????????????????????????????????????????????????????????????????????????????????????????????????
36_Cortinariaceae_Volvanarius_chlorosplendidus_K235086_type           ?????????????????????????????????????????????????????????????????????????????????????????????????????????????????????????????????????????????????????????????????????????????????????????????????????????????????????????????????????????????????????????????????????????????????????????????????????????????????????????????????????????????????????????????????????????????????????????????????????????????????????????????????????????????????????????????????????????????????????????????????????????????????????????????????????????????????????????????????????????????????????????????????????????????????????????????????????????????????????????????????????????????????????????????????????????????????????????????????????????????????????????????????????????????????????????????????????????????????????????????????????????????????????????????????????????????????????????????????????????????????????????????????????????????????????????????????????????????????????????????????????????????????????????????????????????????????????????????????????????????????????????????????????????????????????????????????????????????????????????????????????????????????????????????????????????????????????????????????????????????????????????????????????????????????????????????????????????????????????????????????????????????????????????????????????????????????????????????????????????????????????????????????????????????????????????????????????????????????????????????????????????????????????????????????????????????????????????????????????????????????????????????????????????????????????????????????????????????????????????????????????????????????????????????????????????????????????????????????????????????????????????????????????????????????????????????????????????????????????????????????????????????????????????????????????????????????????????????????????????????????????????????????????????????????????????????????????????????????????????????????????????????????????????????????????????????????????????????????????????????????????????????????????????????????????????????????????????????????????????????????????????????????????????????????????????????????????????????????????????????????????????????????????????????????????????????????????????????????????????????????????????????????????????????????????????????????GTTG-TTGCTGGTTCTC-TA----GGGGACA--ATGTGCACGC-----------ATCTTTATATCT---CCACC---TGTGCACCTTTTGTA-GA--TCTATG----TTTCTTCA----TATAC-CCCCAA---TGTATGTT-ATAGA---ATGTATTC---AATGG--GCCTTTGTTT------GCCTAT------AAA--TCT-ATACAACTTTCAGCAACGGATCTCTTGGCTCTCGCATCGATGAAGAACGCAGCGAAATGCGATAAGTAATGTGAATTGCAGAATTCAGTGAATCATCGAATCTTTGAACGCACCTTGCGCTCCATGG-TATTCCAAGGAGCATGCCTGTTTGAGTGTCATTAATATATC----AAC-A-TCATT---------AAGCTTGAG---------------------TG-----TTGGAT-GT-GGG-GG-----TTGTTTTTTGCTGGCCTCTCTCTCTTTTTAGA---GG------TC-AGCTCCCCTGAAATGCATTAGC------GGA-----ACATTTT-GTTGACCGT----TCA-TTGGTG-TGAT---------AA-CTATCTACGCT------GTTG----------------AATGTAAAA-------GCAAGTTCAGCT-TC-TAAC--AGTCCATTGACTT--GGAC--AA????????????????????????????????????????????????????????????????????????????????????????????????????????????????????????????????????????????????????????????????????????????????????????????????????????????????????????????????????????????????????????????????????????????????????????????????????????????????????????????????????????????????????????????????????????????????????????????????????????????????????????????????????????????????????????????????????????????????????????????????????????????????????????????????????????????????????????????????????????????????????????????????????????????????????????????????????????????????????????????????????????????????????????????????????????????????????????????????????????????????????????????????????????????????????????????????????????????????????????????????????????????????????????????????????????????????????????????????????????????????????????????????????????????????????????????????????????????????????????????????????????????????????????????????????????????????????????????????????????????????????????????????????????????????????????????????????????????????????????????????????????????????????????????????????????????????????????????????????????????????????????????????????????????????????????????????????????????????????????????????????????????????????????????????????????????????????????????????????????????????????????????????????????????????????????????????????????????????????????????????????????????????????????????????????????????????????????????????????????????????????????????????????????????????????????????????????????????????????????????????????????????????????????????????????????????????????????????????????????????????????????????????????????????????????????????????????????????????????????????????????????????????????????????????????????????????????????????????????????????????????????????????????????????????????????????????????????????????????????????????????????????????????????????????????????????????????????
37_Crassisporiaceae_Crassisporium_funariophilum__IB1949_0008_type     ?????????????????????????????????????????????????????????????????????????????????????????????????????????????????????????????????????????????????????????????????????????????????????????????????????????????????????????????????????????????????????????????????????????????????????????????????????????????????????????????????????????????????????????????????????????????????????????????????????????????????????????????????????????????????????????????????????????????????????????????????????????????????????????????????????????????????????????????????????????????????????????????????????????????????????????????????????????????????????????????????????????????????????????????????????????????????????????????????????????????????????????????????????????????????????????????????????????????????????????????????????????????????????????????????????????????????????????????????????????????????????????????????????????????????????????????????????????????????????????????????????????????????????????????????????????????????????????????????????????????????????????????????????????????????????????????????????????????????????????????????????????????????????????????????????????????????????????????????????????????????????????????????????????????????????????????????????????????????????????????????????????????????????????????????????????????????????????????????????????????????????????????????????????????????????????????????????????????????????????????????????????????????????????????????????????????????????????????????????????????????????????????????????????????????????????????????????????????????????????????????????????????????????????????????????????????????????????????????????????????????????????????????????????????????????????????????????????????????????????????????????????????????????????????????????????????????????????????????????????????????????????????????????????????????????????????????????????????????????????????????????????????????????????????????????????????????????????????????????????????????????????????????????????????????????????????????????????????????????????????????????????????????????????????????????????????????????????????????????????????????????????????????????????????????????????????????????????????????????????????????????????????????????????????????????????????????GTTG-TTGCTGGCTCTC-TA----GGGAGCA--TTGTGCACGC----------TATCTTTATATCT---CCACC---TGTGCACCTTTTGTA-GA-GTCTATG------TTTTCA----TATAC--CCCAT---AGTATGTA-ACAGA---ATGTATC----AATGG--GCC----TAG-----TGCCTAT-----AAAC--TAT-ATACAACTTTCAGCAACGGATCTCTTGGCTCTCGCATCGATGAAGAACGCAGCGAAATGCGATAAGTAATGTGAATTGCAGAATTCAGTGAATCATCGAATCTTTGAACGCACCTTGCGCTCCTTGG-TATTCCGAGGAGCATGCCTGTTTGAGTGTCATTAA-AT-TCTC--AAC-C-TCTCC---------AGCTTTTAC----TAGCGGGCAAGA-----GG----CTTGGAT-GT-GGG-GG---------TTTTTGCGGGCTTCTTCAATGA---------GG------TC-GGCTCCCCTGAAATGCATTAGC------GGA-----ACCCCTT-GTGGACCG--T--CTA-TTGGTG-TGAT---------AA-TTATCTACGCC------GTGGACGCGA---CGCAC--TTTGTAACG--------GGTGTTCAGCT-TC-TAAC--AGTCCATTCACTT--GGAC--AATTCCCCTAGTAAC-TGCGAGT-GAAGCGG-GAAAAGCTCAAATTTAAAATCTGGCGGTC---TCTGGCCGTCCGAGTTGTAATCTAGAGAAGTG-TTATCCGCGTTGGA--CCGTGTACAAGTCTCCTGGAATGGAGCGTCATAGAGGGTGAGAATCCCGTCTTTGACACGGACTGCCAAGGC-TTTGTGA-TGCGCTCTCAAAGAGTCGAGTTGTTTGGGAATGCAGCTCAAAATGGGTGGTAAATTCCATCTAAAGCTAAATATTGGCGAGAGACCGATAGCGAACAAGTACCGTGAGGGAAAGATGAAAAGAACTTTGGAAAGAGAGTTAAACAGTACGTGAAATTGCTGAAAGGGAAACGCTTGAAGTCAGTCGCGTTGGCCGAGGATCAA-----CTTTTGC-TGGGCGTACTTCT-CGG-T-YGACGGGTCAGCATCAATTTTGACCGGTGG-ATAAAGGCTAGGGGAATGTGGCATC--Y-TCG--GATGTGTTATAG-CCCTTGGTCGCATACATCGGTTGGGATTGAGGAACTCAGCACG-CCGC---AA-GGCCGGGT-TT-T----TA-ACCACG--TACG-TGCTTAGGAT-GCTGGCATAATGGCTTTAATCGACCCGTCTTGAAACACGGACCAAGGAGTCTAACATG-CCTGCGAGTGTTTGGGTGG-AAAACCCGAGCGCGTAATGAAAGTGAAA-GTTGAGATCCCTGTCG--TGGGGAGC-ATCGACGCCCGGACCAGACC-TTTTGTGACGGTTCCGCGGTAG-AGCATGTA-TGTTGGGACCCGAAAGATGGTGAACTATGCCTGAATAGGGTGAAGCCAGA-GGAAACTCTGGTGGAGGCTCGTAG-CGATTCTGACGTGCAAATCGATCGTC-AAATTTGGGTATA-GGGGCGAAAGACTAATCGAACC?????????????????????????????????????????????????????????????????????????????????????????????????????????????????????????????????????????????????????????????????????????????????????????????????????????????????????????????????????????????????????????????????????????????????????????????????????????????????????????????????????????????????????????????????????????????????????????????????????????????????????????????????????????????????????????????????????????????????????????????????????????????????????????????????????????????????????????????????????????????????????????????????????????????????????????????????????????????????????????????????????????????????????????????????????????????????????????????????????????????????????????????????????????????????????????????????????????????????????????????????????????????????????????????????????????????????????????????????????????????????????????????????????????????????????????????????????????????????????????????????????????????????????????????????????????????????????????????????????????????????????
38_Crassisporiaceae_Romagnesiella_clavus_PAM06090110_type             ?????????????????????????????????????????????????????????????????????????????????????????????????????????????????????????????????????????????????????????????????????????????????????????????????????????????????????????????????????????????????????????????????????????????????????????????????????????????????????????????????????????????????????????????????????????????????????????????????????????????????????????????????????????????????????????????????????????????????????????????????????????????????????????????????????????????????????????????????????????????????????????????????????????????????????????????????????????????????????????????????????????????????????????????????????????????????????????????????????????????????????????????????????????????????????????????????????????????????????????????????????????????????????????????????????????????????????????????????????????????????????????????????????????????????????????????????????????????????????????????????????????????????????????????????????????????????????????????????????????????????????????????????????????????????????????????????????????????????????????????????????????????????????????????????????????????????????????????????????????????????????????????????????????????????????????????????????????????????????????????????????????????????????????????????????????????????????????????????????????????????????????????????????????????????????????????????????????????????????????????????????????????????????????????????????????????????????????????????????????????????????????????????????????????????????????????????????????????????????????????????????????????????????????????????????????????????????????????????????????????????????????????????????????????????????????????????????????????????????????????????????????????????????????????????????????????????????????????????????????????????????????????????????????????????????????????????????????????????????????????????????????????????????????????????????????????????????????????????????????????????????????????????????????????????????????????????????????????????????????????????????????????????????????????????????????????????????????????????????????????????????????????????????????????????????????????????????????????????????????????????????????????????????????????????????????????????GTTG-TCGCTGGCTCTC-TA----GGGAGCA---TGTGCACGC----------CATCTTTATATTT---CCACC---TGTGCACCTTTTGTA-GA--TCTATG-----TTTTTCA----TACAC--CCCAT---AGTATGTA-ACAGA---ATGTATC----AAAGG--GCC----TTT----GTGCCTAT------AAA--CATTATACAACTTTCAGCAACGGATCTCTTGGCTCTCGCATCGATGAAGAACGCAGCGAAATGCGATAAGTAATGTGAATTGCAGAATTCAGTGAATCATCGAATCTTTGAACGCACCTTGCGCTCCTTGG-TATTCCGAGGAGCATGCCTGTTTGAGTGTCATTAA-AT-TATC--AACCTCTCCTA---------GCTTTTCTA--------TGAGCTAGTGAGAGG----CTTGGAT-GT-GGG-GG-------TTCTTTTGCTGGCTTCAAAGAATGA--------GG------TC-GGCTCCCCTGAAATGCATTAGC------GGA-----ATCCCTT-GTGAACCGT----CTA-TTGGTA-TGAT---------AA-TTATCTATGCC------GTTGACGCGAC--GCACT--TTTGTAATG--------GGTGTTCAGCT-TC-TAAC--AGTCCATTGAATT--GGAC--AATTCCCCTAGTAAC-TGCGAGT-GAAGCGG-GAAAAGCTCAAATTTAAAATCTGGCGGTC---TCTGGCCGTCCGAGTTGTAATCTAGAGAAGTG-TTATCCGCGCTGGA--CCGTGTACAAGTCTCCTGGAATGGAGCGTCATAGAGGGTGAGAATCCCGTCTTTGACACGGACTACCAGGGC-TTTGTGA-TGCGCTCTCAAAGAGTCGAGTTGTTTGGGAATGCAGCTCAAAATGGGTGGTAAATTCCATCTAAAGCTAAATATTGGCGAGAGACCGATAGCGAACAAGTACCGTGAGGGAAAGATGAAAAGAACTTTGGAAAGAGAGTTAAACAGTACGTGAAATTGCTGAAAGGGAAACGCTTGAAGTCAGTCGCGTTGGCCGGGGATCAA-----CTTTTGC-TGGGCGCACTTTC-CGG-T-CGACGGGTCAGCATCAATTTTGACCGGTGG-ATAAAGTCTAGGGGAATGTGGCATC--T-TCG--GATGTGTTATAG-CCTTTGGTCGCATACATCGGTTGGGATTGAGGAACTCAGCACG-CCGC---AA-GGCCGGGT-TT-T----TA-ACCACG--TACG-TGCTTAGGAT-GCTGGCATAATGGCTTTAATCGACCCGTCTTGAAACACGGACCAAGGAGTCTAACATG-CCTGCGAGTGTTTGGGTGG-AAAACCCGAGCGCGTAATGAAAGTGAAA-GTTGAGATCCCTGTCG--TGGGGAGC-ATCGACGCCCGGACCAGACC-TTTTGTGACGGTTCCGCGGTAG-AGCATGTA-TGTTGGGACCCGAAAGATGGTGAACTATGCCTGAATAGGGTGAAGCCAGA-GGAAACTCTGGTGGAGGCTCGTAG-CGATTCTGACGTGCAAATCGATCGTC-AAATTTGGGTATA-GGGGCGAAAGACTAATCGAACC?????????????????????????????????????????????????????????????????????????????????????????????????????????????????????????????????????????????????????????????????????????????????????????????????????????????????????????????????????????????????????????????????????????????????????????????????????????????????????????????????????????????????????????????????????????????????????????????????????????????????????????????????????????????????????????????????????????????????????????????????????????????????????????????????????????????????????????????????????????????????????????????????????????????????????????????????????????????????????????????????????????????????????????????????????????????????????????????????????????????????????????????????????????????????????????????????????????????????????????????????????????????????????????????????????????????????????????????????????????????????????????????????????????????????????????????????????????????????????????????????????????????????????????????????????????????????????????????????????????????????????
39_Crepidotaceae_Crepidotus_cf_applanatus_PBM_717                     AGGTTTCTTGATCAAAGTGAAGAAGATTTTGGAGAG-TATTTGTGTAAACTGTGGAAAACTGAAAGCCGATATCGTGAGTGGCATCGTTTAGT-TTCCTCTACTCGTTTTG-CA-CCCCACCTTCCCAATTTTCT-GGGGGCTCTCTCCAC----CGCGGAGAAC-CCCAAACCCGCACCACGT-TAG-TTTCTCGA-ACATCGAGGGCGCTCATCCAC-CCGTGGCGGGGGG-TC-ACAT-GGCGCGCGTTTTCGGTCGCTTGACCGCCGCGTCG-ATCCCATTGCAGCCGTC-CGGTGACTGGTTGGGCACGAGGTTGCGTGGTGAAATGGGGGGCTGAACGAGCAGTGCAGGAAGATGGA--CATGGCC-ACCGCTCTCGGCTGTGATGCAGCAAGAGA---TGCGGGT--T---TTGGCACTGCACCT---AATAC-TCGATT------GGTTTTGCCCCCTTCATTTTTTGTAGACACCATGATGCTGACGCT----CCGCTTTGCTTTTTTT------GCTAAGTCCGATCCCAA-CTTTTCGGAGAAGATTCGTCATAT---TCGTGACCCCAAAGCACGCATGGCGGTCGTCTGGGCCCACTGCAAAACCAAGATGACTTGCGAGCCCGATGACCCG---AAGGAAG-AGGGTGCTGATCCAGACGCCGAAGAG-ACGAAGCGTGGTCATGGTGGTTGTGGTCATATCCAGCCCCAGGTTCGAAAAGAAGGCCTGAARCTCTTCGTTCAGTACAAGAAG---ACAAAAGATGACGACGACGTCCGT----------------TTTATCTCATTTGATCATCTTGATCTCTCACTC----ATCTTTTGTAGGAGGTTAAA--TCTTTGCAGCCTGA-TAAGAGGCTTATCAC--TCCACAAGAGGTGTACACCG--TTTTTAAAAAGAT-GTCGGA--TCATGATCTCCATCTCCTCGGGCTCTCCGAAGAATACG-CGAGGCCAGAATGGATGATTTTGACCGTCATGCCTGTCCCTCCACCACCCGTCCGCCCTAGTATCGCCGTTGATGGGGGCACCATGCGAAGTGAAGATGATTTGACTTATAAGCTYGGTGATATTATCAAGGCCTCTGCGAACGTCCGGCGGTGTGAGCAAGAAGGAGCACCCGCCCATGTTATTGCTGAATTCGAACAACTACTCCAGGTAATNTTCATC???????????????????????????????????????????????????????????????????????????????????????????????????????????????????????????????????????????????????????????????????????????????????????????????????????????????????????????????????????????????????????????????????????????????????????????????????????????????????????????????????????????????????????????????????????????????????????????GCCGAGACTCCAGAAGGGCA-GGCTTGCGGCCTGGTCAAAA-ATTTGGCGCTTATGTCGTGCATTTCCG-TCGGATCCTTCTCTGGACCCGTCATTGAGTTTYTGGAAGAGTGGGGTTTGGAATCGCTGGAAGAGAATGCCCACTCATCGACGCCATTTACAAAAGTCTTTGTCAACGGAGTGTGGATTGGTGTACACCGAGATGCTGCCAACTTGGTGAAGACCCTGAAGAGGTTAAGGAGAAGAGATGATATCAGCACCGAAGTTTCGGTGGTTCGTGATATTCGAGAACGGGAGATGAGAGTATACACGGATGCTGGGCGGGTGTGCAGACCGTTGTTCATCGTTGAGGACCAGCAACTCGTCCTCCAAAAGAAGCATATCAGATGGCTGAACAACGGTGTGGATGACGAGGGCCAAGAATTCAAGTGGGAGCAATTGGTCAAGACCGGTGTCATTGAACTTCTTGACGCAGAAGAAGAAGAAACCGTGATGATCTCAATGACACCTGAAGATTTGGAAAATTCCAGACT--TCARCAGCGCGGTATCGACCCACAGGCCAACAATGACGG---GGAGTACGACCCTGCCGCTCGTCTGAAGGCTGGTACCCATGCACATACATGGACGCATTGTGAAATCCACCCCAGTATGATCCTCGGCATTTGCGCAAGCATTATTCCATTCCCCGACCACAATCAGGATTG-TCGCTGGCTCTC-TA----GGGAGCA---TGTGCACGT----------CATTTTTATCTTT---CCACC---TGTGMACTTTTTGTA-GA-GACTATG--------TACA---TCATACACACCTTTT-AAAATGTA-ACAGA---ATGAAATA---CAAGG--TCT----TTG-----TACCTAT-----AAAA--CCT-ATACAACTTTCAGCAACGGATCTCTTGGCTCTCGCATCGATGAAGAACGCAGCGAAATGCGATAAGTAATGTGAATTGCAGAATTCAGTGAATCATCGAATCTTTGAACGCATCTTGCGCTCCTTGG-TATTCCGAGGAGCATGCCTGTTTGAGTGTCATTAA-AT-TCTC--AAC-C-ATWCC---------AACTTTGTT----------GGTTTT-----GG----CTTGGAC-GT-GGG-GG-------ATTGTTTGCAGGCTTTCACA-------------AG------TC-AGCTCCCCTGAAATGCATTAGC-------GG----TGCCCTTT-GTGGTCGTTACAGCTC-TTGGTG-TGAT---------AA-CTATCTACGCC------ATCAGT-------TGACC----------------ATGGTTGTGCTGCT-TC-TAAC--GGTCTTCTTCAATG-AGAC--AATTCCCCTAGTAAC-TGCGAGT-GAAGCGG-GAAAAGCTCAAATTTAAAATCTGGCAGTC---TCTGATTGTCCGAGTTGTAATCTAGAGAAGTG-TTACCCGCGTTGGA--CCGTGTATAAGTCTCCTGGAATGGAGCGTCATAGAGGGTGAGAATCCCGTCTTTAACACGGACTACCAAGGC-TTTGTGG-TGCGCTCTCAAAGAGTCGAGTTGTTTGGGAATGCAGCTCAAAATGGGTGGTAAATGCCATCTAAAGCTAAATACAGGCGAGAGACCGATAGCGAACAAGTACCGTGAGGGAAAGATGAAAAGAACTTTGGAAAGAGAGTTAAACAGTACGTGAAATTGCTGAAAGGGAAACGCTTGAAGTCAGTCGCGTTGGCTGGGAATCAA-----CTTTTGCTTTGGTGTACTTTC-CAG-T-CGACGGGTCAACATCAATTTTGATCGGTGG-ATAAGGTCGCGAGGAATGTRGCATC--T-TCG--GATGTGTTATAG-CCTTGTGTCATATACATTGATTGGGATTGAGGAACTCAGCACG-CCGA---AA-GGCCAGGT-TT------CG-ACCATG--TTCG-TGCTTAGGAT-GTTGGCAAAATGGCTTTAATCGACCCGTCTTGAAACACGGACCAAGGAGTCTAACATG-CCTGCGAGTGTTTGGGTGG--AAACCCGAGCGCACAATGAAAGTGAAA-GTTGAGATCCCTGTCG--TGGGGAGC-ATCGACGCCCGGACCAGACC-TTTTGTGACGGATCCGCGGTAG-AGCATGTA-TGTTGGGACCCGAAAGATGGTGAACTATGCCTGAATAGGGTGAAGCCAGA-GGAAACTCTGGTGGAGGCTCGTAG-CGATTCTGACGTGCAAATCGATCGTC-AAATTTGGGTATA-GGGGCGAAAGACTAATCGAACCTTTGTACTGTGAAACTGCGAATGGCTCATTAAATCAGTTATAGTTTATTTGATGGTATCTTGCTACATGGATAACTGTGGTAATTCTAGAGCTAATACATGCAATTAA-GCCCCGACTTCCGGAAGGGGTGTATTTATTAGATAAAAAACCAACGCGGCTCGCC-GCTCCCTTGGTGATTCATAATAACTTCTCGAATC-GCATGGCCTTGTGCCGGCGATGCTTCATTCAAATATCTGCCCTATCAACTTTCGATGGTAGGATAGAGGCCTACCATGGTTTTAACGGGTAAC-GGGGAATAAGGGTTCGATTCCGGAGAGGGAGCCTGAGAAACGGCTACCACATCCAAGGAAGGCAGCAGGCGCGCAAATTACCCAATCCCGACACGGGGAGGTAGTGACAATAAATAACAATATAGGGCTCTTTCGGGTCTTATAATTGGAATGAGAACAATTTAAATCCCTTAACGAGGAACAATTGGAGGGCAAGTCTGGTGCCAGCAGCCGCGGTAATTCCAGCTCCAATAGCGTATATTAAAGTTGTTGCAGTTAAAAAGCTCGTAGTTGAACTTCAGACCTGGCTGGGCGGTCCG-CTTAACGGCGTGTACTGTTCGGCTGGGCCTTACCTCTTGGTGAGCCGGCGTGTCCTTMATTGG-ATGCGTCGGGGAACCAGGACTTTTACCTTGAGAAAATTAGAGTGTTCAAAGCAGGCCTATGCCCGAATACATTAGCATGGAATAATAAAATAGGACGTGC-GGTTCTATTTTGTTGGTTTCTAGAGTCGCCGTAATGATTAATAGGGATAGTTGGGGGCATTGGTATTGAGTCGCTAGAGGTGAAATTCTTGGATTGACTCAAGACCAACTATTGCGAAAGCATTTGCCAAGGATGTTTTCATTAATCAAGAACGAAGGTTAGGGGATCGAAAACGATTAGATACCGTTGTAGTCTTAACAGTAAACTATGCCGACTAGGGATCGGGCG-ACCTCAATTATTATGTGTCGCTCGGCACCTTACGAGAAATCAAAGTCTTTGGGTTCT
3_Agaricaceae_Chlorophyllum_agaricoides_AFTOL_ID_440                  AGGTTTTATTGTGAAAGTGAAGAAGATTCTGGAGTG-TATCTGTGTAAATTGCGGGAAATTAAAAGCCGACATCGTGAGTTGAACCT-------TTCCTCTGCTCGTTTCG-CA-CCCCACCATCCCAATTTTCT-GGGGGCTCTCTCCACTCACCATGGAGAACYCCCAAGCCCGCACCACGC-TAGTTCCCTTGA-CAATCGAGGGCGTTCTTCCAC-CCGCTGCGGGGGAGTC---AT-GGCGCGCGTTTTCGGTCGCTTGATCGCCGCGTCT-TTCCCATTGCATCCGCA-CGGTGCTTGGTTGGACACGAGGTTGCG-GGTGAAATGGGGGGCTGAACGAGGAGTGCGAAAAGTTGGAA---AGGCTGGCCCTTCTCTGCTGTGACGCAGCGTGAGA---TGTGTGC--C-TTGGGTCATTGCACAT---A-GGC-TCGTTG------GCTATCGCCCCCTAACTTGTCCGTAGACA--CTGATGCTGACCAT----TTGATTCGCATATTGTTATTATATTAAGTCGGATCCCAA-TTTCGCGGACAAAATTCGCCATAT---TCGCGACCCAAAAGCTCGCATGGCCGTCGTTTGGTCGCATTGCAAAACCAAGACTGTTTGTGAGCCTGATGATATC---AAGGATG-AAGGTGCCGACCCAGACAACGATGAA-CCCGAAAAGGGTCATGGTGGATGTGGCCATATTCAACCGCAGATCAGGAAGGAAGGTTTAAAGCTCTT--GTCAATACAAAAG----ACCAAGGATGACGATGATGTTCGT-------TGTTTT---------CCAANTTCATCTCCNGGTGCTAAC-------CTCTTGAATAGGAGGCGAAA--TCTATGCACCCTGA-TAAACGCCTCATCAC--CCCCTCGGAAGTGTATACTG--TCTTCAAGAAGAT-GTCTGA--TTCCGATCTTCACCTCATAGGCCTTTCTGATGAGTATG-CGCGACCTGAGTGGATGATCCTCACTGTCATGCCCGTACCACCCCCTCCTGTTCGCCCTAGTATCGCCGTTGATGGTGGCGCCATGCGTAGCGAAGATGACTTGACATCCAAACTTGGTGATATCATCAAGGCTTCCGCGAATGTTCGCCGGTGCGAACAGGAAGGTGCTCCTGCTCATGTTATATCTGAGTTTGAACAGCTTCTCCAGGTAGCGATATCC????????????????????????????????????????????????????????????????????????????????????????????????????????????????????????????????????????????????????????????????????????????????????????????????????????????????????????????????????????????????????????????????????????????????????????????????????????????????????????????????????????????????????????????????????????????????????????????????????????????????????????????????????????????????????????????????????????????????????????????????????????????????????????????????????????????????????????????????????????????????????????????????????????????????????????????????????????????????????????????????????????????????????????????????????????????????????????????????????????????????????????????????????????????????????????????????????????????????????????????????????????????????????????????????????????????????????????????????????????????????????????????????????????????????????????????????????????????????????????????????????????????????????????????????????????????????????????????????????????????????????????????????????????????????????????????GTTG-TCGCTGGCTCCT-------TGGAGCA---TGTGCACAC----CTGTCTTGACTTCATTCAT---CCACC---TGTGCACCATTTGTA-GT-GTCTATG----TATTTATT----CATAT--ACCATGT-AGTATGTT-GCAGA---ATGTCTCA---TATGG--GCC----TTT---GTTGCCTAT----AAAAT--CAT-ATACAACTTTCAGCAACGGATCTCTTGGCTCTCGCATCGATGAAGAACGCAGCGAAATGCGATAAGTAATGTGAATTGCAGAATTCAGTGAATCATCGAATCTTTGAACGCACCTTGCGCTCCTTGG-TATTCCGAGGAGCATGCCTGTTTGAGTGTCATTAA-AT-TCTC--AAC---TCCTC-------CAGCTTTTGTT----------AGTTGGCTTGGAG----CTTGGAT-GT-GGA-GG-----------TTTGCTGGCCCCTTCTGTTTG--------GG------TC-AGCTCCTCTGAAATGCATTAGC------GGA-----ACCGTTT-GCGATCCG-----TCA-CAGGTG-TGAT---------AA-TTATCTACGCC-----GGTGGGTT-------------GCTCTC---------TGTGTGTTCAGCTGCC-CAAT--CGTCTCTGCTTAAG-GGAC--AA------------------------------------------------------------------------------------------------------------------------------------------------------------------------------------GGC-TTTGTGG-TATGCTCTCAAAGAGTCGAGTTGTTTGGGAATGCAGCTCAAAATGGGTGGTAAATTCCATCTAAAGCTAAATATTGGCGAGAGACCGATAGCGAACAAGTACCGTGAGGGAAAGATGAAAAGAACTTTGGAAAGAGAGTTAAACAGTACGTGAAATTGCTGAAAGGGAAACGCTTGAAGTCAGTCGCGTTGGCCAGGGATCAG-----CTCTTGT-GTGGTGTACTTTC-TGG-T-TGACGGGTCAGCATCAATTTTGACCGCTGG-AAAAAGGCCTGGGGAATGTGGCAGC--T-TCG--GCTGTGTTATAG-CCCCTAGTCACATATAGCGGTTGGGATTGAGGAACTCAGCACG-CCGC---AA-GGCCGGGT-TT------CG-ACCACG--TTCG-TGCTTAGGAT-GCTGGCATAATGGCTTTAAGCGACCCGTCTTGAAACACGGACCAAGGAGTCTAACATG-CCTGCGAGTATTTGGGTGG-AAAACCCGAGTGCGTAATGAAAGTGAAA-GTTGAGATCCCTGTCG--TGGGGAGC-ATCGACGCCCGGACCAGAAC-TTTTGGGACGGATCCGCGGTAG-AGCATGTA-TGTTGGGACCCGAAAGATGGTGAACTATGCCTGAATAGGGTGAAGCCAGA-GGAAACTCTGGTGGAGGCTCGTAG-CGATTCTGACGTGCAAATCGATCGTC-AAATTTGGGTATA-GGGGCGAAAGACTAATCGAACCTTTGTACTGTGAAACTGCGAATGGCTCATTAAATCAGTTATAGTTTATTTGATGATACCTTGCTACATGGATAACTGTGGTAATTCTAGAGCTAATACATGCAATCAAGGCCCCGACTTCCGGAAGGGGTGTATTTATTAGATAAAAAACCAACGCGGTTCGCCTGCTCCCTTGGTGATTCATAATAACTTCTCGAATCTGCATGGCCTTGTGCCGGCGATGCTTCATTCAAATATCTGCCCTATCAACTTTCGATGGTAGGATAGAGGCCTACCATGGTTTCAACGGGTAAC-GGGGAATAAGGGTTCGATTCCGGAGAGGGAGCCTGAGAAACGGCTACCACATCCAAGGAAGGCAGCAGGCGCGCAAATTACCCAATCCCGACACGGGGAGGTAGTGACAATAAATAACAATATAGGGCTCTTTCGGGTCTTATAATTGGAATGAGTACAATTTAAATCCCTTAACGAGGAACAATTGGAGGGCAAGTCTGGTGCCAGCAGCCGCGGTAATTCCAGCTCCAATAGCGTATATTAAAGTTGTTGCAGTTAAAAAGCTCGTAGTTGAACTTCAGACCTGGCTGGGCGGTCCG-CTTAACGGCGTGTACTGTCTGGCTGGGCCTTACTTCTTGGTGAGCCGGCGTGGTCTTAATTGA-CTGCGTCGGGGAACCAGGACTTTTACCTTGAGAAAATTAGAGTGTTCAAAGCAGGCCTATGCCCGAATACATTAGCATGGAATAATAAAATAGGACGTGC-GGTTCTATTTTGTTGGTTTCTAGAGTCGCCGTAATGATTAATAGGGATAGTTGGGGGCATTGGTATTGAGTCGCTAGAGGTGAAATTCTTGGATTGACTCAAGACCGACTATTGCGAAAGCATTTGCCAAGGATGTTTTCATTAATCAAGAACGAAGGTTAGGGGATCGAAAACGATCAGATACCGTTGTAGTCTTAACAGTAAACTATGCCGACTAGGGATCGGGCA-ACCTCAAATTTGATGTGTTGCTCGGCACCTTACGAGAAATCAAAGTCTTTGGGTTCT
40_Crepidotaceae_Crepidotus_mollis_TUB_011566                         AGGTTTCTTGATCAAGGTCAAGAAGATTTTGGAGAG-TATATGTGTAAATTGCGGGAAATTGAAAGCCGATATCGTGAGTGGCGTCGTTTAAC-TTCCTCTACTCGTTTCG-CA-CCCCACTATCCCAATTTCTC--GGGGCTCTCTCCTCAAA--AAGGAGAAC-CCCAAACCCGCACCTCGT-CAG-TCTCTCGA-ACATCGAGGGCGTTCATCCAC-CCGTGGCGGGGGG-TC-ATAT-GGCGCGCGTTTTCGGTCGCTTGATCGCCGCGTCG-ACCCCGTTGCACCCGTCACGGAGAACGGTTGGACACGAGGTTGCGTGGTGAAATGGGGGGCTGAACGAGGAGTGCAGGAAGATGGAA-AATGGCC-ACCGCTCTCAGCTGTRACGCAGCAGGAGA---TGCGAGT--C---TAGGCTCTGCACTT---ATTAC-TCGATT------TGCTTTGCCCCCTCTGTTCTTCGTAGGCACCATTATACTGACGTT----TACACCTTGATTT---TGATCCTCTAAGTCCGATCCCAA-CTTCGCGGAGAAGATTCGTCATAT---TCGTGATCCCAAAGCCCGAATGGCGGTTGTCTGGGCGCACTGCAAGACCAAGATGACCTGCGAACCCGATGATCCC---AAGGAAG-AGGGCGCCGATCCTGACAGTGAAGAA-TCGAAACGGGGGCACGGTGGTTGCGGACATAACCAGCCACAGGTTCGAAAGGAAGGTCTGAAGCTTTTCGTCCAATACAAGAAG---ACGAAAGATGACGACGATGTTTGT-------ACCGTT-------TCTTCATGGCTCCGGCTCTAATTTAACAT----CACATTCGCAGGAGGTCAAG--TCCCTACAGCCTGA-CAAGAGGCTGATTAC--CCCGCAGGAGGTTTACACCG--TTTTCAAGAAGAT-GTCGGA--TTCGGATCTTCGATTGCTTGGTCTCTCCGAAGAATACG-CGCGGCCAGAGTGGATGATCTTGACCGTGATGCCCGTCCCGCCACCGCCTGTTCGACCTAGTATAGCTGTTGATGGTGGCACTATGCGAAGTGAGGATGATCTGACCTACAAGTTGGGTGACATCATCAAGGCTTCTGCCAACGTGCGGCGATGCGAGCAAGAAGGAGCACCTGCTCATGTCATAGCCGAGTTTGAACAGCTTTTGCAG------------?????????????????????????????????????????????????????????????????????????????????????????????????????????????????????????????????????????????????????????????????????????????????????????????????????????????????????????????????????????????????????????????????????????????????????????????????????????????????????????????????????????????????????????????????????????????????????????????????????????????????????????????????????????????????????????????????????????????????????????????????????????????????????????????????????????????????????????????????????????????????????????????????????????????????????????????????????????????????????????????????????????????????????????????????????????????????????????????????????????????????????????????????????????????????????????????????????????????????????????????????????????????????????????????????????????????????????????????????????????????????????????????????????????????????????????????????????????????????????????????????????????????????????????????????????????????????????????????????????????????????????????????????????????????????????????????????????????????????????????????????????????????????????????????????????????????????????????????????????????????????????????????????????????????????????????????????????????????????????????????????????????????????????????????????????????????????????????????????????????????????????????????????????????????????????????????????????????????????????????????????????????????????????????????????????????????????????????????????????????????????????????????????????????????????????????????????????????????????????????????????????????????????????????????????????????????????????????????????????????????????????????????????????????????????????????????????????????????????????????????????????????TTCCCCTAGTAAC-TGCGAGT-GAAGCGG-GAAAAGCTCAAATTTGAAATCTGGCAGTC---TCTGATTGTCCGAGTTGTAATCTAGAGAAGTG-TTACCCGCGTTGGA--CCGTGTACAAGTCTCCTGGAATGGAGCGTCATAGAGGGTGAGAATCCCGTCTTTGACACGGACTCCCAAGGC-TTTGTGG-TGCGCTCTCAAAGAGTCGAGTTGTTTGGGAATGCAGCTCAAAATGGGTGGTAAATGCCATCTAAAGCTAAATACAGGCGAGAGACCGATAGCGAACAAGTACCGTGAGGGAAAGATGAAAAGAACTTTGGAAAGAGAGTTAAACAGTACGTGAAATTGCTGAAAGGGAAACGCTTGAAGTCAGTCGCGTTGGCTGGGAATCAA-----CTTTTGT-TGGGTGTACTTTC-CAG-T-TGATGGGTCAGCATCAGTTTTGACCAGTGG-AAAAAGGCGTAGGAAATGTGGCTTC--T-TCG--GAAGTGTTATAG-TCCTGCGTTGTATACATTGGTTGGGACTGAGGAACTCAGCACG-CCGA---AA-GGCCGGGG-CT------CG-CCCACG--TACG-TGCTTAGGAT-GCTGGCAAAATGGCTTTAATCGACCCGTCTTGAAACACGGACCAAGGAGTCTAACATG-CCTGCGAGTGTTTGGGTGG-TAAACCCGAGCGCGTAATGAAAGTGAAA-GTTGAGATCCCTGTCG--TGGGGAGC-ATCGACGCCCTGACCAGACC-TTCTGTGACGGATCAGCGGTAG-AGCATGTA-TGTTGGGACCCGAAAGATGGTGAACTATGCCTGAATAGGGTGAAGCCAGA-GGAAACTCTGGTGGAGGCTCGTAG-CGATTCTGACGTGCAAATCGATCGTC-AAATTTGGGTATA-GGGGCGAAAGACTAATCGAACC?????????????????????????????????????????????????????????????????????????????????????????????????????????????????????????????????????????????????????????????????????????????????????????????????????????????????????????????????????????????????????????????????????????????????????????????????????????????????????????????????????????????????????????????????????????????????????????????????????????????????????????????????????????????????????????????????????????????????????????????????????????????????????????????????????????????????????????????????????????????????????????????????????????????????????????????????????????????????????????????????????????????????????????????????????????????????????????????????????????????????????????????????????????????????????????????????????????????????????????????????????????????????????????????????????????????????????????????????????????????????????????????????????????????????????????????????????????????????????????????????????????????????????????????????????????????????????????????????????????????????????
42_Crepidotaceae_Neopaxillus_dominicanus_MCVE_26928                   ?????????????????????????????????????????????????????????????????????????????????????????????????????????????????????????????????????????????????????????????????????????????????????????????????????????????????????????????????????????????????????????????????????????????????????????????????????????????????????????????????????????????????????????????????????????????????????????????????????????????????????????????????????????????????????????????????????????????????????????????????????????????????????????????????????????????????????????????????????????????????????????????????????????????????????????????????????????????????????????????????????????????????????????????????????????????????????????????????????????????????????????????????????????????????????????????????????????????????????????????????????????????????????????????????????????????????????????????????????????????????????????????????????????????????????????????????????????????????????????????????????????????????????????????????????????????????????????????????????????????????????????????????????????????????????????????????????????????????????????????????????????????????????????????????????????????????????????????????????????????????????????????????????????????????????????????????????????????????????????????????????????????????????????????????????????????????????????????????????????????????????????????????????????????????????????????????????????????????????????????????????????????????????????????????????????????????????????????????????????????????????????????????????????????????????????????????????????????????????????????????????????????????????????????????????????????????????????????????????????????????????????????????????????????????????????????????????????????????????????????????????????????????????????????????????????????????????????????????????????????????????????????????????????????????????????????????????????????????????????????????????????????????????????????????????????????????????????????????????????????????????????????????????????????????????????????????????????????????????????????????????????????????????????????????????????????????????????????????????????????????????????????????????????????????????????????????????????????????????????????????????????????????????????????????????????????????ATTG-TTGCTGGCTCTT-TC----AAGAGCA---TGTGCACGT----------CATCTTTATATCT---CCACC---TGTGCACCTTTTGTA-GA-GCCTATG----TCTTTCTA----TACAC--ACCCAA--AATATGTA-TTAGA---ATGTCAATTT-GAAGG--TCT----TTG-----TACCTAT-----AAAG--CATTATACAACTTTCAGCAACGGATCTCTTGGCTCTCGCATCGATGAAGAACGCAGCGAAATGCGATAAGTAATGTGAATTGCAGAATTCAGTGAATCATCGAATCTTTGAACGCATCTTGCGCTCCTTGG-TATTCTGAGGAGCATGCCTGTTTGAGTGTCATTAA-AT-TCTC--AAC-C-TCACT---------GGCTTTGCA--------GCTGGTTT-----GG----ATTGGAT-GTGGGG-GG--------AATTTTGCAGGCTTTCACA-------------AG------TC-AGCTCCTCTGAAATGCATTAGC------AGT------ACCATT-GTGGTCAACGG--CTA-TTGGTG-TGAT---------AG-ATATCTATGCC------A-------TT---AGACA--GACCCATCT----------TGTGCTGCT-TC-TAAC--CGTCTTTTT------GGAC--AATTCCCTTAGTAAC-TGCGAGT-GAAGCGG-GAAAAGCTCAAATTTGAAATCTGGCAGTC--GTCTGGCTGTCYGAGTTGTAATCTAGAGAAGTG-CTACCCGCGTTGGA--CCGTGTATAAGTCTCCTGGAATGGAGCGTCGTAGAGGGTGAGAATCCCGTCTTTGACACGGACTGCCAAGGCTTTTGTGG-TGTGCTCTCAAAGAGTCGAGTTGTTTGGGAATGCAGCTCAAAATGGGTGGTAAATGCCATCTAAAGCTAAATACAGGCGAGAGACCGATAGCGAACAAGTACCGTGAGGGAAAGATGAAAAGAACTTTGGAAAGAGAGTTAAACAGTACGTGAAATTGCTGAAAGGGAAACGCTTGAAGTCAGTCACATTGGCTAGGAATCAA-----CTTTTGC-TGGGTGTACTTTC-TGG-T-TGATGGGTCAGCATCAATTTTGACCGCTGG-ACAAAGTCATTGGGAATGTGGCATC--T-TTG--GATGTGTTATAG-CCCTTTGATGCATACAGTGGTTGGGATTGAGGAATTCAGCACG-CTGC---AA-AGCCGGGT-TT------CG-ACCACG--TTCG-TGCTTAGGAT-GCTGGCATAATGGCTTTAATCGACCCGTCTTGAAACACGGACCAAGGAGTCTAACATG-CCTGCGAGTGTTTGGGTGG-AAAACCCGAGCGCATAATGAAAGTGAAA-GTTGAGATCCCTGTCG--TGGGGAGC-ATCGACGCCCGGACCAGACC-TTTTGTGACGGATCCGCGGTAG-AGCATGTA-TGTTGGGACCCGAAAGATGGTGAACTATGCCTGAATAGGGTGAAGCCAGA-GGAAACTCTGGTGGAGGCTCGTAG-CGATTCTGACGTGCAAATCGATCGTC-AAATTTGGGTATA-GGGGCGAAAGACTAATCGAACC?????????????????????????????????????????????????????????????????????????????????????????????????????????????????????????????????????????????????????????????????????????????????????????????????????????????????????????????????????????????????????????????????????????????????????????????????????????????????????????????????????????????????????????????????????????????????????????????????????????????????????????????????????????????????????????????????????????????????????????????????????????????????????????????????????????????????????????????????????????????????????????????????????????????????????????????????????????????????????????????????????????????????????????????????????????????????????????????????????????????????????????????????????????????????????????????????????????????????????????????????????????????????????????????????????????????????????????????????????????????????????????????????????????????????????????????????????????????????????????????????????????????????????????????????????????????????????????????????????????????????????
43_Crepidotaceae_Neopaxillus_plumbeus__F_1068564_type                 ?????????????????????????????????????????????????????????????????????????????????????????????????????????????????????????????????????????????????????????????????????????????????????????????????????????????????????????????????????????????????????????????????????????????????????????????????????????????????????????????????????????????????????????????????????????????????????????????????????????????????????????????????????????????????????????????????????????????????????????????????????????????????????????????????????????????????????????????????????????????????????????????????????????????????????????????????????????????????????????????????????????????????????????????????????????????????????????????????????????????????????????????????????????????????????????????????????????????????????????????????????????????????????????????????????????????????????????????????????????????????????????????????????????????????????????????????????????????????????????????????????????????????????????????????????????????????????????????????????????????????????????????????????????????????????????????????????????????????????????????????????????????????????????????????????????????????????????????????????????????????????????????????????????????????????????????????????????????????????????????????????????????????????????????????????????????????????????????????????????????????????????????????????????????????????????????????????????????????????????????????????????????????????????????????????????????????????????????????????????????????????????????????????????????????????????????????????????????????????????????????????????????????????????????????????????????????????????????????????????????????????????????????????????????????????????????????????????????????????????????????????????????????????????????????????????????????????????????????????????????????????????????????????????????????????????????????????????????????????????????????????????????????????????????????????????????????????????????????????????????????????????????????????????????????????????????????????????????????????????????????????????????????????????????????????????????????????????????????????????????????????????????????????????????????????????????????????????????????????????????????????????????????????????????????????????????????ATTG-TTGCTGGCTCTC-TC----GGGAGCA---TGTGCACAT----------CATCTTTATATCT---CCACC---TGTGCACCTTTTGTA-GA-GCCTATGTATTTTTTTTTT----TATACACACCAA---AAATTGTA-TTAGA---ATGTCAATTTAAAAGG--TCT----TTG-----CACCTAT-----AAAT--CATTATACAACTTTCAGCAACGGATCTCTTGGCTCTCGCATCGATGAAGAACGCAGCGAAATGCGATAAGTAATGTGAATTGCAGAATTCAGTGAATCATCGAATCTTTGAACGCATCTTGCGCTCCTTGG-TATTCTGAGGAGCATGCCTGTTTGAGTGTCATTAA-AT-TCTC--AAC-C-TTACT---------GGCTTTTTC-------AGCTGGTTT-----GG----CTTGGAT-GT-GGG-GA----------TGTTGCAGGCTTTCACA-------------AG------CC-AGCTCCCCTGAAATGCATTAGC------AGT---ACCCTTGTG-GTAAACG---G--CTA-TTGGTG-TGAT---------AG-CTATCTACATC------ATTAGACGGT---CCACC--TCATTAGGG---------TTGTGCTGCT-TC-TAAC--AGTCCTTTT------GGAC--AATTCCCCTAGTAAC-TGCGAGT-GAAGCGG-GAAAAGCTCAAATTTGAAATCTGGCAGTC--CTTTGGCTGTCCGAGTTGTAATCTAGAGAAGTG-TTACCCGCGTTGGA--CCGTGTATAAGTCTCCTGGAATGGAGCGTCATAGAGGGTGAGAATCCCGTCTTTGACACGGACTGCCAAGGCCTTTGTGG-TGCGCTCTCAAAGAGTCGAGTTGTTTGGGAATGCAGCTCAAAATGGGTGGTAAATGCCATCTAAAGCTAAATACAGGCGAGAGACCGATAGCGAACAAGTACCGTGAGGGAAAGATGAAAAGAACTTTGGAAAGAGAGTTAAACAGTACGTGAAATTGCTGAAAGGGAAACGCTTGAAGTCAGTCGCATTGGCTGGGAATCAA-----CTCTTGC-TGGGTGTACTTTC-TGG-T-CGATGGGTCAGCATCAATTTTGATCACTGG-ATAAAGTCATTGGGAATGTGGCATC--T-TCG--GATGTGTTATAG-CCTTTTGTCGCATACAGTGGTTGGGATTGAGGAACTCAGCACG-CCGC---AA-GGCCGGGT-TT------CG-ACCACG--TTCG-TGCTTAGGAT-GCTGGCATAATGGCTTTAATCGACCCGTCTTGAAACACGGACCAAGGAGTCTAACATG-CCTGCGAGTGTTTGGGTGG-AAAACCCGAGCGCGTAATGAAAGTGAAA-GTTGAGATCCCTGTCG--TGGGGAGC-ATCGACGCCCGGACCAGACC-TGTTGTGACGGATCCGCGGTAG-AGCATGTG-TGTTGGGACCCGAAAGATGGTGAACTATGCCTGAATAGGGTGAAGCCAGA-GGAAACTCTGGTGGAGGCTCGTAG-CGATTCTGACGTGCAAATCGATCGTC-AAATTTGGGTATA-GGGGCGAAAGACTAATCGAACC?????????????????????????????????????????????????????????????????????????????????????????????????????????????????????????????????????????????????????????????????????????????????????????????????????????????????????????????????????????????????????????????????????????????????????????????????????????????????????????????????????????????????????????????????????????????????????????????????????????????????????????????????????????????????????????????????????????????????????????????????????????????????????????????????????????????????????????????????????????????????????????????????????????????????????????????????????????????????????????????????????????????????????????????????????????????????????????????????????????????????????????????????????????????????????????????????????????????????????????????????????????????????????????????????????????????????????????????????????????????????????????????????????????????????????????????????????????????????????????????????????????????????????????????????????????????????????????????????????????????????????
44_Crepidotaceae_Pellidiscus_pallidus_C58178                          ?????????????????????????????????????????????????????????????????????????????????????????????????????????????????????????????????????????????????????????????????????????????????????????????????????????????????????????????????????????????????????????????????????????????????????????????????????????????????????????????????????????????????????????????????????????????????????????????????????????????????????????????????????????????????????????????????????????????????????????????????????????????????????????????????????????????????????????????????????????????????????????????????????????????????????????????????????????????????????????????????????????????????????????????????????????????????????????????????????????????????????????????????????????????????????????????????????????????????????????????????????????????????????????????????????????????????????????????????????????????????????????????????????????????????????????????????????????????????????????????????????????????????????????????????????????????????????????????????????????????????????????????????????????????????????????????????????????????????????????????????????????????????????????????????????????????????????????????????????????????????????????????????????????????????????????????????????????????????????????????????????????????????????????????????????????????????????????????????????????????????????????????????????????????????????????????????????????????????????????????????????????????????????????????????????????????????????????????????????????????????????????????????????????????????????????????????????????????????????????????????????????????????????????????????????????????????????????????????????????????????????????????????????????????????????????????????????????????????????????????????????????????????????????????????????????????????????????????????????????????????????????????????????????????????????????????????????????????????????????????????????????????????????????????????????????????????????????????????????????????????????????????????????????????????????????????????????????????????????????????????????????????????????????????????????????????????????????????????????????????????????????????????????????????????????????????????????????????????????????????????????????????????????????????????????????????????ATTG-TTGCTGTTCTCCCTC----GGGGGTC-AATGTGCACAT----------CACATTTATTTGT---CCACC---TGTGCACCTTATGTA-GA-GTCTATG---TGTTTTTCA----CATAC--ACCATGTTAAAAAATCATTTGA---ATGCCAATACTCATGG--GTC---TCTG-----TACCTAT-ATAAAACA------ATACAACTTTCAGCAACGGATCTCTTGGCTCTCGCATCGATGAAGAACGCAGCGAAATGCGATAAGTAATGTGAATTGCAGAATTCAGTGAATCATCGAATCTTTGAACGCACCTTGCGCCCCTTGG-TATTCCGAGGGGCATGCCTGTTTGAGTGTCATTTA-AT-TCTC--AAC-CCTAACC---------ATCTTTGAT-------GATGGATAT-----GG----CTTGGAT-CT-GGA-GG---------CTTGTGCAGACTCTTG---------------AG------TC-AGCTCCTCTGAAATGCATTAGT-------GG----TACCTCTG-TGGATTCAACCGGCTC-CTGGTG-TGAT---------AA-CTATCTACGCC------ATCATGTC-----GTGCCACATTATTAGA-------GGTCACACCGCTGTC-CAAC--CGTCTGTTAACAC--GGAC--AATTCCCCTAGTAAC-TGCGAGT-GAAGCGG-GAAAAGCTCAAATTTGAAATCTGGCAGCC---TTTGGTTGTCCGAGTTGTAATCTAGAGAAGTG-CTACCCGCGTTGGG--CCGTGTACAAGTCTCCTGGAATGGAGCGTCATAGAGGGTGAGAATCCCGTCTTTGACACGGACTACCAAGGC-TTTGTGG-TGTGCTCTCAAAGAGTCGAGTTGTTTGGGAATGCAGCTCAAAATGGGTGGTAAATGCCATCTAAAGCTAAATATAGGCGAGAGACCGATAGCGAACAAGTACCGTGAGGGAAAGATGAAAAGAACTTTGGAAAGAGAGTTAAACAGTACGTGAAATTGCTGAAAGGGAAACGCTTGAAGTCAGTCGCGTTGTCTGGGAATCAA-----CTTTTGC-TGGGTGTACTTTC-TAG-T-CAATGGGTCAGTATCAGTTTCGACCGGTGG-ATAAAGGTGCAGGGAATGTGGCTCC--C-TCG--GGAGTGTTATAG-CCTTGTGTCAGATACATCGGTTGGGACTGAGGAACTCAGCACG-CCGC---AA-GGCCGGGT-TT------CG-ACCACG--TTCG-TGCTTAGGAT-ACTGGCATAATGGCTTTAATCGACCCGTCTTGAAACACGGACCAAGGAGTCTAACATG-CATGCGAGTGTTTGGGTGG-AAAACCCGAGCGCGTAATGAAAGTGAAAGGTTGAGATCCCTGTCG--TGGGGAGC-ATCGACGCCCGGACCAGAGC-TTTTGTGACGGATCTGCGGTAG-AGCATGTT-TGTTGGGACCCGAAAGATGGTGAACTATGCCTGAATAGGGTGAAGCCAGA-GGAAACTCTGGTGGAGGCTCGTAG-CGATTCTGACGTGCAAATCGATCGTC-AAATTTGGGTATA-GGGGCGAAAGACTAATCGAACC?????????????????????????????????????????????????????????????????????????????????????????????????????????????????????????????????????????????????????????????????????????????????????????????????????????????????????????????????????????????????????????????????????????????????????????????????????????????????????????????????????????????????????????????????????????????????????????????????????????????????????????????????????????????????????????????????????????????????????????????????????????????????????????????????????????????????????????????????????????????????????????????????????????????????????????????????????????????????????????????????????????????????????????????????????????????????????????????????????????????????????????????????????????????????????????????????????????????????????????????????????????????????????????????????????????????????????????????????????????????????????????????????????????????????????????????????????????????????????????????????????????????????????????????????????????????????????????????????????????????????????
46_Crepidotaceae_Simocybe_serrulata_AFTOL_ID_970                      AGGTTTTTTGGTCAAAGTGAAGAAGATTTTGGAGAG-CATTTGTGTTAACTGTGGAAAGCTGAAATCCGACATCGTGAGTCGCGTCGTTTAAATTTCCTCTACTCGTTTCG-CA-CCCCACCATCCCAATTTTCT-GGGGGCTCTCTCCAC-YCCCATGGAGAAC-CCCAAACCCGCACCACGTTAGT-TTCCTCGA-AAATCGAGGGCGTTCTTCCAC-CCGTTGCGGAGGG-TC-AT-T-GGCGCGCGTTTTCGGTCGCTTGATCGCCGCGTCG-ACCCTGTTGCACCCGCT-CGGTGATAGGTTGGACACGAGGTTGCGTGGTGAAATGGGGGGCTGAACGAGGAGTGCAGGAAGATGGAW-GTTGGCCT-CCATGCTCAGCTGTGACGCAGTTGARGT---CGTGAGT--T----CGGCCCTGCACTT---GTTAC-TCGAGA------TACTTTGCCCCCTCTATTCTTCATCGACC-CGACACGCTGACACT----TTCGCTTGCATTT-----------TAAGTCGGATCCCAA-CTTTGCGGACAAGATTCGACATAT---TCGTGATCCCAAGGCTCGCATGGCWGTTGTTTGGGCTCACTGTAAGACCAAGATGATCTGTGAACCTGATGATCCC---AAGGAAG-AACCTGCCGATGGCGAGGCAGAGGAA-CCGAAACGCGGGCATGGTGGCTGTGGCCATGTCCAGCCCCAGGTCCGTAAGGAAGGMCTGAAGCTTTTCGTTCAGTACAAGAAG---GCTAAAGATGACGATGATGTTTGT-------C--CTG---CC--ATTTCTTACATCACGCCATCACTTATAYA----TTTTT--TCAGGAGGTCAAG--TCGTTGCAGCCCGA-CAAGCGTATTATCAC--CCCTCAAGAGGTGTATACTG--TCTTCAAAAAGAT-GTCGGA--CCACGATCTCCACTTACTYGGTCTGTCGGAAGAGTATG-CGAGGCCTGAGTGGATGATCTTGACCGTCATGCCCGTCCCCCCTCCCCCGGTACGGCCTAGCATTGCTGTGGATGGCGGCACGATGCGAAGTGAGGACGACTTGACSTATAAGCTTGGAGATATCATCAAGGCTTCGGCTAATGTTCGACGATGCGAACAAGAGGGAGCCCCTGCGCACGTCATCGCCGAGTTCGAACAATTRCTCCAAGTAAGCCTCGAT???????????????????????????????????????????????????????????????????????????????????????????????????????????????????????????????????????????????????????????????????????????????????????????????????????????????????????????????????????????????????????????????????????????????????????????????????????????????????????????????????????????????????????????????????????????????????????????GCCGAAACACCGGAAGGTCA-AGCTTGTGGCCTCGTCAAAA-ACTTGGCCCTCATGGCTTGTATCTCCG-TCGGTTCATTCTCTGGCCCCGTCATCGAGTTCTTGGAGGAGTGGGGTTTGGAATCACTTGAAGAAAAYGCGCATTCTGCGACTCCATTCACCAAAGTTTTTGTCAACGGTGTGTGGATTGGTGTTCATCGTGACGCCGCCAACCTCGTGAAGACACTGAAGAGGCTGAGAAGAAGAGACGACATCAGCACGGAGGTATCAGTTGTGCGTGATATTCGAGAGAGGGAGATGAGGGTGTATACGGATGCAGGTCGTGTCTGCAGGCCTCTGCTCATCGTGGAGAACCAGCAGCTTATTTTGCAGAAGAAGCACATCCGATGGATCAACAACGGGGCTGATGACGATGGGAATGAGTTCAAGTGGGAACAACTTGTTAAGACAGGAGTCATCGAGCTATTGGACGCAGAGGAAGAAGAGACAGTCATGATTTCCATGACTCCCGAAGACCTTGAAACTTCGAGGCT--CCAGCAACGAGGTATCGACCCTCAGCCTAA---CAACGAGACCGAGTACGACCCTGCCGCCCGTCTCAAGGCAGGCACACACGCGCATACTTGGACGCATTGCGAGATCCATCCTAGCATGATTCTGGGCATCTGTGCAAGTATCATCCC--------------------GCTG-ATGCTGGTCTCT-CC----GGAGGCA---TGTGCTCGC----------TATCTTTATATCT---CCACC---TGTGCACACTTTGTA-GA---CTATG----TTTTTTCA----CATAC--ACCTTT--GAAATGTA-AAAGA---ATGTATC----ACTAG--GTC----TTT--TTGAACCTAT----AAAAC--AAT-ATACAACTTTCAGCAACGGATCTCTTGGCTCTCGCATCGATGAAGAACGCAGCGAAATGCGATAAGTAATGTGAATTGCAGAATTCAGTGAATCATCGAATCTTTGAACGCATCTTGCGCTCCTTGG-TATTCCGAGGAGCATGCCTGTTTGAGTGTCATTAA-AT-TCTC--AAC-CTTACTA---------GCTTTTGCA----------AAGTAA-----GG----CTTGGAT-GT-GAG-GG---------ATTTTGCTGGCTTTGC---------------AG------TC-GGCTCCCTTGAAATATATTAGC-------GG----TGCCCTGC-----------TGACCA-TCAGTG-TGAT---------AA--TATCTACGCT------GTTGGAA------GGACT--------------AGGATTTTGTGCTGCT-TC-TAAC--CGTCCGATCTC----GGAC--AATTCCCCTAGTAAC-TGCGAGT-GAAGCGG-GAAAAGCTCAAATTTAAAATCTGGCGG-----CTTYGTCGTCCGAGTTGTAATCTAGAGAAGTG-TTACCCGCGTTGGA--CCGTGTACAAGTCTCCTGGAATGGAGCGTCATAGAGGGTGAGAATCCCGTCTTTGACACGGACTACCAAGGC-TTTGTGG-TGCGCTCTCAAAGAGTCGAGTTGTTTGGGAATGCAGCTCAAAATGGGTGGTAAATGCCATCTAAAGCTAAATATTGGCGAGAGACCGATAGCGAACAAGTACCGTGAGGGAAAGATGAAAAGAACTTTGGAAAGAGAGTTAAACAGTACGTGAAATTGCTGAAAGGGAAACGCTTGAAGTCAGTCACGCTG-CYTGAAATCAA-----CTTTTGC-TTGGTGTACTTTC-TGG---TTGCGGGTCAACATCAATTTTGATCAGTGG-ATAAAGGCTGTGGAAATGTGGCTCC--C-TCG--GGAGTGTTATAG-TCTGCTGTTGTATACACTGATTGGGATTGAGGCACTCAGCGCG-CCGC---AA-GGCCGGGA-TT------CG-TCCACG--TTCG-CGCTTAGGAT-GTTGGCATAATGGCTTTAATCGACCCGTCTTGAAACACGGACCAAGGAGTCTAACATG-CCTGCGAGTATTTGGGTGG-AAAACCCGAGTGCGCAATGAAAGTAAAA-ATTGAGATCCCTGTCG--TGGGGAGC-ATCGATGCCCGGACCAGATG-TTTACTGACGGATCCGCGGTTG-AGCATGTA-TGTTGGGACCCGAAAGATGGTGAACTATGCCTGAATAGGGTGAAGCCAGA-GGAAACTCTGGTGGAGGCTCGTAG-CGATTCTGACGTGCAAATCGATCGTC-AAATTTGGGTATA-GGGGCGAAAGACTAATCGAACCTTTGTACTGTGAAACTGCGAATGGCTCATTAAATCAGTTATAGTTTATTTGATGTTACCTTGCTACATGGATAACTGTGGTAATTCTAGAGCTAATACATGCAATCAA-GCCCCGACTTCCGGGAGGGGTGTATTTATTAGATAAAAAACCAACGCGGCTCGCC-GCTCCCTTGGTGATTCATAATAACTTCTCGAATC-GCATGGCCTTGTGCCGGCGATGCTTCATTCAAATATCTGCCCTATCAACTTTCGATGGTAGGATAGAGGCCTACCATGGTTTCAACGGGTAAC-GGGGAATAAGGGTTCGATTCCGGAGAGGGAGCCTGAGAAACGGCTACCACATCCAAGGAAGGCAGCAGGCGCGCAAATTACCCAATCCCGATACGGGGAGGTAGTGACAATAAATAACAATATAGGGCTCTTTCGGGTCTTATAATTGGAATGAGTACAATTTAAATCTCTTAACGAGCACCAATTGGAGGGCAAGTCTGGTGCCAGCAGCCGCGGTAATTCCAGCTCCAATAGCGTATATTAAAGTTGTTGCAGTTAAAAAGCTCGTAGTTGAACTTCAGACCTGGCTGGGCGGTCCG-CTTAACGGCGTGTACTGTCTGGCTGGGCCTTACCTCTTGGTGAGCCGGCGTGCCCTTTATTGG-ATGCGTCGGGGAACCAGGACTTTTACCTTGAGAAAATTAGAGTGTTCAAAGCAGGCCTATGCCCGAATACATTAGCATGGAATAATAAAATAGGACGTGC-GGTTCTATTTTGTTGGTTTCTAGAGTCGCCGTAATGATTAATAGGGATAGTTGGGGGCATTGGTATTGAGTCGCTAGAGGTGAAATTCTTGGATTGACTCAAGACCAACTATTGCGAAAGCATTTGCCAAGGATGTTTTCATTAATCAAGAACGAAGGTTAGGGGATCGAAAACGATTAGATACCGTTGTAGTCTTAACAGTAAACTATGCCGACTAGGGATCGGGCG-ACCTCAATTATTATGTGTCGCTCGGCACCTTACGAGAAATCAAAGTCTTTGGGTTCT
47_Galeropsidaceae_Panaeolopsis_nirimbii_G1701                        ??????????????????????????????????????????????????????????????????????????????????????????????????????????????????????????????????????????????????????????????????????????????????????????????????????????????????????????????????????????????????????????????????????????????????????????????????????????????????????????????????????????????????????????????????????????????????????????????????????????????????????????????????????????????????????????????????????????????????????????????????????????????????????????????????????????????????????????????????????????????????????????????????????????????????????????????????????????????????????????????????????????????????????????????????????????????????????????????????????????????????????????????????????????????????????????????????????????????????????????????????????????????????????????????????????????????????????????????????????????????????????????????????????????????????????????????????????????????????????????????????????????????????????????????????????????????????????????????????????????????????????????????????????????????????????????????????????????????????????????????????????????????????????????????????????????????????????????????????????????????????????????????????????????????????????????????????????????????????????????????????????????????????????????????????????????????????????????????????????????????????????????????????????????????????????????????????????????????????????????????????????????????????????????????????????????????????????????????????????????????????????????????????????????????????????????????????????????????????????????????????????????????????????????????????????????????????????????????????????????????????????????????????????????????????????????????????????????????????????????????????????????????????????????????????????????????????????????????????????????????????????????????????????????????????????????????????????????????????????????????????????????????????????????????????????????????????????????????????????????????????????????????????????????????????????????????????????????????????????????????????????????????????????????????????????????????????????????????????????????????????????????????????????????????????????????????????????????????????????????????????????????????????????????????????????????????????????????????????????????????????????????????????????????????????????????????????????????????????????????????????????????????????????????????????????????????????????????????????????????????????????????????????????????????????????????????????????????????????????????????????????????????????????????????????????????????????????????????????????????????????????????????????????????????????????????????????????????????????????????????????????????????????????????????????????????????????????????????????????????????????????????????????????????????????????????????????????????????????????????????????????????????????????????????????????????????????????????????????????????????????????????????------------C-TGCAAGT-GAAGCGATGAAAAGCTCAAATTTAAAATCTGGCAGTC---TTTGATTGTCCGAGTTGTAATCTAGAGAAGCA-TTATCCGCGCTGGA--CCGTGTACAAGTCTCCTGGAATGGAGCGTCATAGAGGGTGAGAATCCCGTCTTTGACACGGACTGCCAGGGC-TTTGTGA-TGTGCTCTCAAAGAGTCGAGTTGTTTGGGAATGCAGCTCAAAATGGGTGGTAAATTCCATCTAAAGCTAAATATTGGCGAGAGACCGATAGCGAACAAGTACCGTGAGGGAAAGATGAAAAGAACTTTGGAAAGAGAGTTAAACAGTACGTGAAATTGCTGAAAGGGAAACGCTTGAAGTCAGTCGCGTTGGCCGGGAATCAA-----CTTTTGC-TGGGCGTACTTCC-TGG-T-TAACGGGTCAGCATCAATTTTGACCGTTGG-ATAAAGTTGTTGGGAATGTGGCATC--T-TCG--GATGTGTTATAG-CCCAGTTTCGTATACAACGGTTGGGATTGAGGAACTCAGCACG-CCGC---AA-GGCCGGGT-TT-T----TA-ACCACG--TTCG-TGCTTAGGAT-GCTGGCATAATGGCTTTAATCGACCCGTCTTGAAACACGGACCAAGGAGTCTAACATG-CCTGCGAGTGTTTGGGTGG-AAAACCCGAGCGCGTAATGAAAGTGAAA-GTTGAGATCCCTGTCG--TGGGGAGC-ATCGACGCCCGGACTTGAAC-TTTTGTGACGGATCCGCGGTAG-AGCATGTA-TGTTGGGACCCGAAAGATGGTGAACTATGCCTGAATAGGGTGAAGCCAGA-GGAAACTCTGGTGGAGGCTCGTAG-CGATTCTGACGTGCAAATCGATCGTC-AAATTTGGGTATA-GGGGCGAAAGACTAATCGAACC?????????????????????????????????????????????????????????????????????????????????????????????????????????????????????????????????????????????????????????????????????????????????????????????????????????????????????????????????????????????????????????????????????????????????????????????????????????????????????????????????????????????????????????????????????????????????????????????????????????????????????????????????????????????????????????????????????????????????????????????????????????????????????????????????????????????????????????????????????????????????????????????????????????????????????????????????????????????????????????????????????????????????????????????????????????????????????????????????????????????????????????????????????????????????????????????????????????????????????????????????????????????????????????????????????????????????????????????????????????????????????????????????????????????????????????????????????????????????????????????????????????????????????????????????????????????????????????????????????????????????????
48_Galeropsidaceae_Panaeolopsis_sp__MushroomObserver_161213           ?????????????????????????????????????????????????????????????????????????????????????????????????????????????????????????????????????????????????????????????????????????????????????????????????????????????????????????????????????????????????????????????????????????????????????????????????????????????????????????????????????????????????????????????????????????????????????????????????????????????????????????????????????????????????????????????????????????????????????????????????????????????????????????????????????????????????????????????????????????????????????????????????????????????????????????????????????????????????????????????????????????????????????????????????????????????????????????????????????????????????????????????????????????????????????????????????????????????????????????????????????????????????????????????????????????????????????????????????????????????????????????????????????????????????????????????????????????????????????????????????????????????????????????????????????????????????????????????????????????????????????????????????????????????????????????????????????????????????????????????????????????????????????????????????????????????????????????????????????????????????????????????????????????????????????????????????????????????????????????????????????????????????????????????????????????????????????????????????????????????????????????????????????????????????????????????????????????????????????????????????????????????????????????????????????????????????????????????????????????????????????????????????????????????????????????????????????????????????????????????????????????????????????????????????????????????????????????????????????????????????????????????????????????????????????????????????????????????????????????????????????????????????????????????????????????????????????????????????????????????????????????????????????????????????????????????????????????????????????????????????????????????????????????????????????????????????????????????????????????????????????????????????????????????????????????????????????????????????????????????????????????????????????????????????????????????????????????????????????????????????????????????????????????????????????????????????????????????????????????????????????????????????????????????????????????????????GTTG-TAGCTGGTCCTC-TC----GGGGACA---TGTGCTCGC----------CATCTTTATATCT---CCACC---TGTGCACCCTTTGTA-GA--CCTATG----TTCTTACA----CATAC--CCCAA---AGAATGTA-ACAGA---ATGTATTGTA-TATGG--CCT----------AGTGCCTAT-----AAAC--TAT-ATACAACTTTCAGCAACGGATCTCTTGGCTCTCGCATCGATGAAGAACGCAGCGAAATGCGATAAGTAATGTGAATTGCAGAATTCAGTGAATCATCGAATCTTTGAACGCACCTTGCGCTCCTTGG-TATTCCGAGGAGCATGCCTGTTTGAGTGTCATTAA-AT-TCTC--AAC-CTTATTA---------GCTTTTGCT----------GATAAT-----GG----CTTGGAC-TT-GGG-GGTCTT------TTTTGCTGGCTTTCATT-------------AG------TC-TGCTCCCCTTAAATGTATTAGC------CGG----TGCCCCGCAGTGGAACCG-T--CTA-TTGGTG-TGAT---------AA-TTATCTACGCC------GTGGAC-------GTTCT--GCTATAATG------GGTTTGCGCTGCT-TC-TAAC--CGTCTCTCG------GGAC--AA????????????????????????????????????????????????????????????????????????????????????????????????????????????????????????????????????????????????????????????????????????????????????????????????????????????????????????????????????????????????????????????????????????????????????????????????????????????????????????????????????????????????????????????????????????????????????????????????????????????????????????????????????????????????????????????????????????????????????????????????????????????????????????????????????????????????????????????????????????????????????????????????????????????????????????????????????????????????????????????????????????????????????????????????????????????????????????????????????????????????????????????????????????????????????????????????????????????????????????????????????????????????????????????????????????????????????????????????????????????????????????????????????????????????????????????????????????????????????????????????????????????????????????????????????????????????????????????????????????????????????????????????????????????????????????????????????????????????????????????????????????????????????????????????????????????????????????????????????????????????????????????????????????????????????????????????????????????????????????????????????????????????????????????????????????????????????????????????????????????????????????????????????????????????????????????????????????????????????????????????????????????????????????????????????????????????????????????????????????????????????????????????????????????????????????????????????????????????????????????????????????????????????????????????????????????????????????????????????????????????????????????????????????????????????????????????????????????????????????????????????????????????????????????????????????????????????????????????????????????????????????????????????????????????????????????????????????????????????????????????????????????????????????????????????????????????????????
4_Agaricaceae_Clarkeinda_trachodes_xml2014104                         ????????????????????????????????????????????????????????????????????????????????????????????????????????????????????????????????????????????????????????????????????????????????????????????????????????????????????????????????????????????????????????????????????????????????????????????????????????????????????????????????????????????????????????????????????????????????????????????????????????????????????????????????????????????????????????????????????????????????????????????????????????????????????????????????????????????????????????????????????????????????????????????????????????????????????????????????????????????????????????????????????????????????????????????????????????????????????????????????????????????????????????????????????????????????????????????????????????????????????????????????????????????????????????????????????????????????????????????????????????????????????????????????????????????????????????????????????????????????????????????????????????????????????????????????????????????????????????????????????????????????????????????????????????????????????????????????????????????????????????????????????????????????????????????????????????????????????????????????????????????????????????????????????????????????????????????????????????????????????????????????????????????????????????????????????????????????????????????????????????????????????????????????????????????????????????????????????????????????????????????????????????????????????????????????????????????????????????????????????????????????????????????????????????????????????????????????????????????????--------------------------------------AGA-ATTTGGCGCTCATGGCCTGTATATCTG-TTGGCTCATATTCCGCCCCTGTTATCGAATTCTTGGAGGAGTGGGGTCTCGAGTCCCTCGAAGAAAATGCCCATTCCGCTTCACCGTGTACAAAAGTATTTGTTAATGGTGTCTGGATGGGTGTACATCGTGACCCAGCGAACCTCGTCAAAACTATCAAAAAGTTGAGGCGAAAGGATGATATCAGTCCAGAAGTCTCAGTTGTTCGGGACATTCGGGAGAAGGAGCTCAGAATATACACTGATGCTGGTCGTGTTTGTCGACCGCTCTTCATTGTGGAAAACCAACAGCTTCTTTTGCAGAAGAAACACATCCGTTGGCTCAACGATGGCGCCGATGACGAGAGCAATGAATATAAATGGGAGCAGTTGATCAAGGGTGGTGTGATCGAGTTGTTGGATGCTGAAGAAGAGGAAACCGTCATGATTTCTATGACCCCTGAAGATTTGGAGAATTCGCGACT--GCAAGCTGCGGGCGTTGATCCACACGCGAA---CGAGGG---GGACTTTGACCCTGCTGCGCGGTTGAAGGCTGGCACCCACGCTCATACTTGGACACATTGCGAAATTCATCCTAGCATGATTCTCGGCATTTGTGCGAGCATTATTCCCTTCCCTGACCATAATCAAGGTTG-TCGCTGGCCTTT-------CGAGGCA---TGTGCACGC-----------CACTCTATTCAT---CCACC---TGTGCACCTATTGTA-GT-GGCTATG----TCCTTTTA---TCATAA--ACCATGT-AGTATGTTGTCAGA---ATGTATTC---AATGG--GCC----TTC----GTGCCTAT----AAAAA--CCTTATACAACTTTCAGCAACGGATCTCTTGGCTCTCGCATCGATGAAGAACGCAGCGAAATGCGATAAGTAATGTGAATTGCAGAATTCAGTGAATCATCGAATCTTTGAACGCACCTTGCGCTCCTTGG-TATTCCGAGGAGCATGCCTGTTTGAGTGTCAGTAA-AT-TCTC--AAC-CCCTCCA---------GCTTTTGTG------GCTTTATGG------GG----CTTGGAT-GT-GGA-GG--------TCTTTTGCGGGCCCTTTTTTCTG---------GG------TC-GGCTCCTCTGAAATGCATTAGC------GGA-----ACCGTTT-GCGATCCG-----TCA-CAGGTG-TGAT---------AA-TTATCTACGCC-----AGTGGGTC-------------GCTCTCTGT--------CTTGTTCAGCT-AC-CAAC--CGTCCGCAA------GGAC--AA-TCCCCTAGTAAC-TGCGAGT-GAAGCGG-GAAAAGCTCAAATTTAAAATCTGGCGGTC---TCTGGCCGTCCGAGTTGTAATCTAGAGAAGTG-CTGCCCGCGCTGGA--CCGTGTACAAGTCTCCTGGAATGGAGCGTCATAGAGGGTGAGAATCCCGTCTTTGACACGGACTACCAGGGC-TTTGTGG-TACGCTCTCAAAGAGTCGAGTTGTTTGGGAATGCAGCTCAAAATGGGTGGTAAATTCCATCTAAAGCTAAATATTGGCGAGAGACCGATAGCGAACAAGTACCGTGAGGGAAAGATGAAAAGAACTTTGGAAAGAGAGTTAAACAGTACGTGAAATTGCTGAAAGGGAAACGCTTGAAGTCAGTCGCGTTGGCCGGGGATCAG-----CTTTTGC-GTGGTGTACTTTC-CGG-T-CGACGGGTCAGCATCAGTTTTGATCGCTGG-AAAAAGGCCTGAGGAATGTGGCAGC--T-CCG--GCTGTGTTATAG-CTTCTGGTCACATACAGCGGTTGGGATTGAGGAACTCAGCACG-CCGC---AA-GGCCGGGT-TT------CG-ACCACG--TTCG-TGCTTAGGAT-GCTGGCATAATGGCTTTAAGCGACCCGTCTTGAAACACGGACCAAGGAGTCTAACATG-CCTGCGAGTGTTTGGGTGG-AAAACCCGAGCGCGTAATGAAAGTGAAA-GTTGAGATCCCTGTCG--CGGGGAGC-ATCGACGCCCGGACCAGAAC-TTTTGGGACGGATCCGCGGTAG-AGCATGTA-TGTTGGGACCCGAAAGATGGTGAACTATGCCTGAATAGGGTGAAGCCAGA-GGAAACTCTGGTGGAGGCTCGTAG-CGATTCTGACGTGCAAATCGATCGTC-AAATTTGGGTATA-GGGGCGAAAGACTAATCGA---?????????????????????????????????????????????????????????????????????????????????????????????????????????????????????????????????????????????????????????????????????????????????????????????????????????????????????????????????????????????????????????????????????????????????????????????????????????????????????????????????????????????????????????????????????????????????????????????????????????????????????????????????????????????????????????????????????????????????????????????????????????????????????????????????????????????????????????????????????????????????????????????????????????????????????????????????????????????????????????????????????????????????????????????????????????????????????????????????????????????????????????????????????????????????????????????????????????????????????????????????????????????????????????????????????????????????????????????????????????????????????????????????????????????????????????????????????????????????????????????????????????????????????????????????????????????????????????????????????????????????????
51_Galeropsidaceae_Panaeolus_guttulatus_137                           ?????????????????????????????????????????????????????????????????????????????????????????????????????????????????????????????????????????????????????????????????????????????????????????????????????????????????????????????????????????????????????????????????????????????????????????????????????????????????????????????????????????????????????????????????????????????????????????????????????????????????????????????????????????????????????????????????????????????????????????????????????????????????????????????????????????????????????????????????????????????????????????????????????????????????????????????????????????????????????????????????????????????????????????????????????????????????????????????????????????????????????????????????????????????????????????????????????????????????????????????????????????????????????????????????????????????????????????????????????????????????????????????????????????????????????????????????????????????????????????????????????????????????????????????????????????????????????????????????????????????????????????????????????????????????????????????????????????????????????????????????????????????????????????????????????????????????????????????????????????????????????????????????????????????????????????????????????????????????????????????????????????????????????????????????????????????????????????????????????????????????????????????????????????????????????????????????????????????????????????????????????????????????????????????????????????????????????????????????????????????????????????????????????????????????????????????????????????????????????????????????????????????????????????????????????????????????????????????????????????????????????????????????????????????????????????????????????????????????????????????????????????????????????????????????????????????????????????????????????????????????????????????????????????????????????????????????????????????????????????????????????????????????????????????????????????????????????????????????????????????????????????????????????????????????????????????????????????????????????????????????????????????????????????????????????????????????????????????????????????????????????????????????????????????????????????????????????????????????????????????????????????????????????????????????????????????????------------CCCTC-TC----GGGGGAA---TGTGCACGC----------CTTCTTTATATCT---CCACC---TGTGCACACACTGTA-GG-TCCTATG---TCCTTTACA----CATAC--ACTAT---TGAAAGTA-ACAGA---ACGCTTC----AATGG--GCT----TTA-----AGCCTAT-----AAAC--TATAATACAACTTTCAGCAACGGATCTCTTGGCTCTCGCATCGATGAAGAACGCAGCGAAATGCGATAAGTAATGTGAATTGCAGAATTCAGTGAATCATCGAATCTTTGAACGCACCTTGCGCTCCTTGG-TATTCCGAGGAGCATGCCTGTTTGAGTGTCATTAA-AT-TCTC--AAC-C-TCACC---------AGTTTTGGT-------------GAA-----GG----CTTGGAT-AT-GGA-GG---------TGTTTGCACGCGGAAA---------------GG------TA-TGCGCCTCTCACATGCGTTATT------GGG----TGCGCCGC-GCACACCTA-T--CTC-TTGGGG-TGAG---------AA-TTATCTACACC------CTGTATACTA---TGAGA--GCTGTGTAA---AGGTGTGTGCGCTGCG-TC-TAA--------------------------????????????????????????????????????????????????????????????????????????????????????????????????????????????????????????????????????????????????????????????????????????????????????????????????????????????????????????????????????????????????????????????????????????????????????????????????????????????????????????????????????????????????????????????????????????????????????????????????????????????????????????????????????????????????????????????????????????????????????????????????????????????????????????????????????????????????????????????????????????????????????????????????????????????????????????????????????????????????????????????????????????????????????????????????????????????????????????????????????????????????????????????????????????????????????????????????????????????????????????????????????????????????????????????????????????????????????????????????????????????????????????????????????????????????????????????????????????????????????????????????????????????????????????????????????????????????????????????????????????????????????????????????????????????????????????????????????????????????????????????????????????????????????????????????????????????????????????????????????????????????????????????????????????????????????????????????????????????????????????????????????????????????????????????????????????????????????????????????????????????????????????????????????????????????????????????????????????????????????????????????????????????????????????????????????????????????????????????????????????????????????????????????????????????????????????????????????????????????????????????????????????????????????????????????????????????????????????????????????????????????????????????????????????????????????????????????????????????????????????????????????????????????????????????????????????????????????????????????????????????????????????????????????????????????????????????????????????????????????????????????????????????????????????????????????????????????????????
52_Galeropsidaceae_Panaeolus_guttulatus_var__guttulatus__STA5         ?????????????????????????????????????????????????????????????????????????????????????????????????????????????????????????????????????????????????????????????????????????????????????????????????????????????????????????????????????????????????????????????????????????????????????????????????????????????????????????????????????????????????????????????????????????????????????????????????????????????????????????????????????????????????????????????????????????????????????????????????????????????????????????????????????????????????????????????????????????????????????????????????????????????????????????????????????????????????????????????????????????????????????????????????????????????????????????????????????????????????????????????????????????????????????????????????????????????????????????????????????????????????????????????????????????????????????????????????????????????????????????????????????????????????????????????????????????????????????????????????????????????????????????????????????????????????????????????????????????????????????????????????????????????????????????????????????????????????????????????????????????????????????????????????????????????????????????????????????????????????????????????????????????????????????????????????????????????????????????????????????????????????????????????????????????????????????????????????????????????????????????????????????????????????????????????????????????????????????????????????????????????????????????????????????????????????????????????????????????????????????????????????????????????????????????????????????????????????????????????????????????????????????????????????????????????????????????????????????????????????????????????????????????????????????????????????????????????????????????????????????????????????????????????????????????????????????????????????????????????????????????????????????????????????????????????????????????????????????????????????????????????????????????????????????????????????????????????????????????????????????????????????????????????????????????????????????????????????????????????????????????????????????????????????????????????????????????????????????????????????????????????????????????????????????????????????????????????????????????????????????????????????????????????????????????????????GTTG-TTGCTGTCCCTC-TC----GGGGGAA---TGTGCACGC----------CTTCTTTATATCT---CCACC---TGTGCACACACTGTA-GG-TCCTATG---TCCTTTACA----CATAC--ACTAT---TGAAAGTA-ACAGA---ACGCTTC----AATGG--GCT----TTA-----AGCCTAT---ATAAAC--TAT-ATACAACTTTCAGCAACGGATCTCTTGGCTCTCGCATCGATGAAGAACGCAGCGAAATGCGATAAGTAATGTGAATTGCAGAATTCAGTGAATCATCGAATCTTTGAACGCACCTTGCGCTCCTTGG-TATTCCGAGGAGCATGCCTGTTTGAGTGTCATTAA-AT-TCTC--AAC-C-TCACC---------AGTTTTGGT-------------GAA-----GG----CTTGGAT-AT-GGA-GG---------TTTTTGCAGGTCGAAA---------------GG------CC-TGCTCCTCTCAAATGTATTAGT------AGG----TGCCCCGC-GCAAACCTA-T--CTA-TTGGTG-TGAT---------AA-TTATCTACGCC------GTGGATTCTA---GGATT--GCTGT--------------------------------------------------------????????????????????????????????????????????????????????????????????????????????????????????????????????????????????????????????????????????????????????????????????????????????????????????????????????????????????????????????????????????????????????????????????????????????????????????????????????????????????????????????????????????????????????????????????????????????????????????????????????????????????????????????????????????????????????????????????????????????????????????????????????????????????????????????????????????????????????????????????????????????????????????????????????????????????????????????????????????????????????????????????????????????????????????????????????????????????????????????????????????????????????????????????????????????????????????????????????????????????????????????????????????????????????????????????????????????????????????????????????????????????????????????????????????????????????????????????????????????????????????????????????????????????????????????????????????????????????????????????????????????????????????????????????????????????????????????????????????????????????????????????????????????????????????????????????????????????????????????????????????????????????????????????????????????????????????????????????????????????????????????????????????????????????????????????????????????????????????????????????????????????????????????????????????????????????????????????????????????????????????????????????????????????????????????????????????????????????????????????????????????????????????????????????????????????????????????????????????????????????????????????????????????????????????????????????????????????????????????????????????????????????????????????????????????????????????????????????????????????????????????????????????????????????????????????????????????????????????????????????????????????????????????????????????????????????????????????????????????????????????????????????????????????????????????????????????????????????
54_Galeropsidaceae_Panaeolus_sp__PBM4141                              ?????????????????????????????????????????????????????????????????????????????????????????????????????????????????????????????????????????????????????????????????????????????????????????????????????????????????????????????????????????????????????????????????????????????????????????????????????????????????????????????????????????????????????????????????????????????????????????????????????????????????????????????????????????????????????????????????????????????????????????????????????????????????????????????????????????????????????????????????????????????????????????????????????????????????????????????????????????????????????????????????????????????????????????????????????????????????????????????????????????????????????????????????????????????????????????????????????????????????????????????????????????????????????????????????????????????????????????????????????????????????????????????????????????????????????????????????????????????????????????????????????????????????????????????????????????????????????????????????????????????????????????????????????????????????????????????????????????????????????????????????????????????????????????????????????????????????????????????????????????????????????????????????????????????????????????????????????????????????????????????????????????????????????????????????????????????????????????????????????????????????????????????????????????????????????????????????????????????????????????????????????????????????????????????????????????????????????????????????????????????????????????????????????????????????????????????????????????????????????????????????????????????????????????????????????????????????????????????????????????????????????????????????????????????????????????????????????????????????????????????????????????????????????????????????????????????????????????????????????????????????????????????????????????????????????????????????????????????????????????????????????????????????????????????????????????????????????????????????????????????????????????????????????????????????????????????????????????????????????????????????????????????????????????????????????????????????????????????????????????????????????????????????????????????????????????????????????????????????????????????????????????????????????????????????????????????????GTTG-TTGCTGTCCCTC-TC----GGGGGAA---TGTGCACGC----------CTTCTTTATATCT---CCACC---TGTGCACACACTGTA-GG-TCCTATG----TCTTTACA----CATAC--ACAAT---TAAAACTTAATAGA---ACGCTTC----AATGG--GCT----CTA-----AGCCTAT---ATAAAC--TAT-ATACAACTTTCAGCAACGGATCTCTTGGCTCTCGCATCGATGAAGAACGCAGCGAAATGCGATAAGTAATGTGAATTGCAGAATTCAGTGAATCATCGAATCTTTGAACGCACCTTGCGCTCCTTGG-TATTCCGAGGAGCATGCCTGTTTGAGTGTCATTAA-AT-TCTC--AAC-C-TCATC---------AGTTTTGGT-------------GAA-----GG----CTTGGAT-GT-GGA-GG---T------TTTTGCAGGTCGAAA---------------GG------CC-TGCTCCTCTCAAATGTATTAGT------AGG----TGCCCCGC-GCAAACCTA-T--CTA-TTGGTG-TGAT---------AA-TTATCTACGCC------GTGGATTCTA---GGATT--GCTGTAAAA---AGGTGTTTGCCCTGCT-TC-TAAC--CGTCCTCTTGG----GGAC--AA????????????????????????????????????????????????????????????????????????????????????????????????????????????????????????????????????????????????????????????????????????????????????????????????????????????????????????????????????????????????????????????????????????????????????????????????????????????????????????????????????????????????????????????????????????????????????????????????????????????????????????????????????????????????????????????????????????????????????????????????????????????????????????????????????????????????????????????????????????????????????????????????????????????????????????????????????????????????????????????????????????????????????????????????????????????????????????????????????????????????????????????????????????????????????????????????????????????????????????????????????????????????????????????????????????????????????????????????????????????????????????????????????????????????????????????????????????????????????????????????????????????????????????????????????????????????????????????????????????????????????????????????????????????????????????????????????????????????????????????????????????????????????????????????????????????????????????????????????????????????????????????????????????????????????????????????????????????????????????????????????????????????????????????????????????????????????????????????????????????????????????????????????????????????????????????????????????????????????????????????????????????????????????????????????????????????????????????????????????????????????????????????????????????????????????????????????????????????????????????????????????????????????????????????????????????????????????????????????????????????????????????????????????????????????????????????????????????????????????????????????????????????????????????????????????????????????????????????????????????????????????????????????????????????????????????????????????????????????????????????????????????????????????????????????????????????????????
5_Agaricaceae_Coniolepiota_spongodes_png012                           ?????????????????????????????????????????????????????????????????????????????????????????????????????????????????????????????????????????????????????????????????????????????????????????????????????????????????????????????????????????????????????????????????????????????????????????????????????????????????????????????????????????????????????????????????????????????????????????????????????????????????????????????????????????????????????????????????????????????????????????????????????????????????????????????????????????????????????????????????????????????????????????????????????????????????????????????????????????????????????????????????????????????????????????????????????????????????????????????????????????????????????????????????????????????????????????????????????????????????????????????????????????????????????????????????????????????????????????????????????????????????????????????????????????????????????????????????????????????????????????????????????????????????????????????????????????????????????????????????????????????????????????????????????????????????????????????????????????????????????????????????????????????????????????????????????????????????????????????????????????????????????GCTGTGGTACTGGTGAGTTCGAGGCTGGTATCTCAAAGGATGGTCAAACTCGCGAGCACGCTCTCTTGGCCTTCACCCTTGGTGTCCGTCAACTCATCGTTGCCGTCAACAAGATGGACACTACCAAGGATAGTGGAGTGAGGACCGCTTCAA-TGAAATCATCAAGGAAACCTCCACCTTCATCAAGAAGGTCGGTTACAACCCTAAGGCTGTTGCCTTCGTCCCCATTTCTGGATGGCACGGTGACAACATGTTGGAGGAATCCACCACATGCCATGGTACAAGGGCTGGACAAAGGAAACCAAGGCCGGTGCTGTCAAGGGCAAGACTCTCCTCGATGCTATTGATGCCATTGAACCTCCTGTCCGCCCCTCCGAC-----------------------CCTGTGGACTTGTCAGA--ATCTTGCACTCATGTCTTGTATCTCTG-TCGGTTCATATTCTGCTCCTGTCATCGAGTTTTTGGAGGAGTGGGGTCTTGAATCTTTGGAAGAAAACGCACACTCGGCATCACCGTGTACCAAAGTGTTTGTGAACGGTGTTTGGATGGGCGTACATCGTGATCCTGCCAACTTGGTTAAGACTATCAAAAAGCTGCGACGAAAGGATGACATCAGTCCTGAAGTCTCGGTTGTACGTGATATACGAGAAAAGGAACTGAGAATCTACACTGATGCTGGCCGTGTCTGCCGGCCCTTGTTTATTGTGGAAAATCAACAATTACTTTTGGGGAAGAGACATATTCGGTGGTTAAACAGTGGTTTCGACGAGGATGGCAACGAGTACAAGTGGGAGCAGCTGATCAAGGGTGGTGTCATTGAGCTATTGGATGCGGAAGAAGAGGAAACTGTCATGATTTCAATGACTCCCGAAGATTTGGAGAACTCTCGCCT--ACAGGCAGCTGGTGTTGATCCTCACGCCAACAGCGAGGA---CGATTTTGACCCTGCAGCGCGTCTCAAGGCTGGCACTCATGCCCATACATGGACACACTGCGAGATTCACCCGAGTATGATTCTTGGCATTTGTGCAAGTATCATTCCCTTCCCTGACCACAACCAGG-----TCGCTGGCTCTC-------CGGAGCA---TGTGCACGC----------CATCTTCAT-------CCACC---TGTGCACCCTTTGTA-GC--GCTATGTCGTTTTATTCA----TAAAC--CCTGC---AGTATGTC-ACAGA---ATGTCTCTA--CATGG--GCC----TTT----GCGCCTAT----GAAAT-TTGTAATACAACTTTCAGCAACGGATCTCTTGGCTCTCGCATCGATGAAGAACGCAGCGAAATGCGATAAGTAATGTGAATTGCAGAATTCAGTGAATCATCGAATCTTTGAACGCACCTTGCGCTCCTTGG-TATTCCGAGGAGCATGCCTGTTTGAGTGTCATTAA-AT-TCTC--AACTCCCCGCTGGTTCTTGGACCTTCTTG-------------GGG-----GG----CTTGGATTGT-GGG-GG-----------TCTGCCGGCCGTTTGCCTCCGTTGCAATGGGG-----TC-GGCTCCTCTGAAATGCATTAGC-------GG--------------------------------------------------AA-CCGTTTGCGAT-------------------------------------------------CTGCC---------------------------ACAAAGTTCCCCTAGTAAC-TGCGAGT-GAAGCGG-GAAAAGCTCAAATTTAAAATCTGGCGGTC---TCTGGCCGTCCGAGTTGTAATCTAGAGAAGTA-ATGCCCGCGCTGGA--CCGTGTACAAGTCTCCTGGAATGGAGCGTCATAGAGGGTGAGAATCCCGTCTCTGACACGGACTACCAGGGC-GTTGTGG-TATGCTCTCAAAGAGTCGAGTTGTTTGGGAATGCAGCTCAAAATGGGTGGTAAATTCCATCTAAAGCTAAATATTGGCGAGAGACCGATAGCGAACAAGTACCGTGAGGGAAAGATGAAAAGAACTTTGGAAAGAGAGTTAAACAGTACGTGAAATTGCTGAAAGGGAAACGCTTGAAGTCAGTCGCGTTGGCCAGGGATCAG-----CTCCTGC-GTGGTGTACTTTC-TGG-T-CGACGGGTCAGCATCAATTTTGACCGCCGG-AAAAGGGCCTGGGGAATGTGGCAGC--C-TCG--GCTGTGTTATAG-CCCCTGGTCACATACGGCGGTTGGGATTGAGGAACTCAGCACG-CCGC---AA-GGCCGGGT-TT------CG-ACCACG--TTCG-TGCTTAGGAT-GCTGGCATAATGGCTTTAAGCGACCCGTCTTGAAACACGGACCAAGGAGTCTAACATG-CCTGCGA--------------------------------------------------------------------------------------------------------------------------TG-----------------------------------------------------------------------------------------------------------------------------------------?????????????????????????????????????????????????????????????????????????????????????????????????????????????????????????????????????????????????????????????????????????????????????????????????????????????????????????????????????????????????????????????????????????????????????????????????????????????????????????????????????????????????????????????????????????????????????????????????????????????????????????????????????????????????????????????????????????????????????????????????????????????????????????????????????????????????????????????????????????????????????????????????????????????????????????????????????????????????????????????????????????????????????????????????????????????????????????????????????????????????????????????????????????????????????????????????????????????????????????????????????????????????????????????????????????????????????????????????????????????????????????????????????????????????????????????????????????????????????????????????????????????????????????????????????????????????????????????????????????????????????
6_Agaricaceae_Coprinus_comatus_AFTOL_ID_626                           AGGTTTTATTGTGAAAGTAAAGAAAATCCTGGAGTG-TATATGTGTTAATTGTGGAAGACTGAAAGCCGACATCGTGAGTCGTATAT-------TTCCTCTACTCGTTTCG-CA-CCCCACCATCCCAATTTTCT-GGGGGCTCTCTCCAA---TCACGGAGAAC-CCCAAGCTCGCACCACGCCAAG-TCCTTCGA-TAATCGAGGGCGTTCTTCCAC-CCGTTGCAGGGGAT---GTAC-GACGCGCGTTTTCGGTCGCTTGATCGCCGCGTCT-ATCCCATGACATCTGCA-CGGCGCTTGGTTGGACACGAGGTTGCG-GGTGAAATGGGGGGCTGAACGAGGAGTGCGGAAAGTTGGAA--TTGGCTGGTCCATCCGTGCTGTAACGCAGCGTTGGA---TGTGTGCCAT---TTGCCACTGCGCTT----TGGC-TCGTTG------GGTGTGGCCCCCTGTTTTGTCCGTAGACA--CTAATACTGACGAT----TTGATTCACATACTATTTTAATATTAAGTCGGATCCCAA-TTTCGCGGACAAGATTCGCCACCT---TCGCGACCCAAAGGCTCGTATGGCCGTTGTTTGGTCCCATTGTAAGACCAAGACGGTTTGTGAACCAGATGAGGTG---AAGGAAG-AAGG---CGACCCCGAAACCGAAGAA-ACTAAAAAGGGACACGGTGGATGTGGTCATATTCAACCACAGATTAGGAAGGAAGGCTTAAAGCTGTTTGTTCAGTATAAAAAA---ACGAAAGATGACGACGACGTTGGT-------------CCTTCCCATATGCTAATAGTTGTTGATACTAACCCC-GCCTGGATCATTAGGAGGCTAAA--TCCATGCAGCCTGA-CAAAAGGCCGATTAC--ACCCTCTGAGGTTTATACCG--TCTTCAAGAAGAT-GTCTGA--TTCAGATCTGCACCTTTTAGGGCTTTCTGATGAGTATG-CAAGGCCGGAGTGGATGATTCTCACCGTTATGCCCGTTCCACCACCGCCTGTTCGTCCCAGCATTGCTGTCGACGGCGGTGCAATGCGCAGTGAGGATGATTTGACTTACAAGCTTGGTGATATTATCAAGGCATCCGCGAACGTCCGTCGTTGTGAACAGGAAGGAGCACCGGCTCACGTCATCTCTGAGTTTGAACAGCTCCTACAGGTACCATAAACC???????????????????????????????????????????????????????????????????????????????????????????????????????????????????????????????????????????????????????????????????????????????????????????????????????????????????????????????????????????????????????????????????????????????????????????????????????????????????????????????????????????????????????????????????????????????????????????GCTGAAACACCCGAAGGTCA-AGCTTGTGGTCTCGTCAAGA-ACCTTGCTCTCATGTCATGTATATCTG-TCGGTTCATATTCTGCTCCTGTCATTGAATTCTTGGAGGAATGGGGTCTTGAATCCCTAGAAGAAAATGCCCATTCGTCAACGCCTTGCACCAAAGTTTTTGTTAACGGTGTTTGGATGGGTGTCCACCGTGACCCCGCAAATCTTGTTAAAACCATCAAAAAACTCAGACGGAAGGATGATATCAGTCCTGAAGTGTCTGTTGTTCGCGATATCCGAGAGAAGGAGCTGAGGATCTATACCGATGCGGGTCGTGTTTGCCGACCTTTATTCATTGTTGAAAACCAACAACTACTTTTACAGAAGAAGCACATTCGTTGGTTAAACAATGGATACAATGATGAAGGAGAGGAATACAAATGGGAGCAACTAATCAAGGGTGGTGTAATCGAATTGTTGGATGCTGAAGAAGAGGAGACAGTAATGATTTCCATGACTCCAGAAGATCTCGAGAACTCGCGGTT--ACAGGCCGCTGGTGTTGATACGCACGCCAA---CGATGG---CGAATTCGACCCTGCAGCACGCCTCAAAGCCGGCACTCATGCTCATACTTGGACACATTGTGAGATTCACCCAAGTATGATTCTTGGTATTTGTGCCAGCATCATTCCCTTCCCCGATCATAACCAGGGTTG-----------------------------------------------------------------CCATG--TCGTCC--------------GTCTATG---------TTA---TCATAA--ACCACTT-AGTATGTC-GTAGA---ATGAAGTA---TTTGG--GCC----TCA----GTGCCTAT-----AAAC--AAA-ATACAACTTTCAGCAACGGATCTCTTGGCTCTCGCATCGATGAAGAACGCAGCGAAATGCGATAAGTAATGTGAATTGCAGAATTCAGTGAATCATCGAATCTTTGAACGCACCTTGCGCTCCTTGG-TATTCCGAGGAGCATGCCTGTTTGAGTGTCATTAA-AT-TCTC--AAC-CCCTCCA---------GCTTTTGTT-------GCTGGTTGT-----GG----CTTGGAT-AT-GGG-AG---------TGTTTGCTGGTGTCATTCGA-----------GA------TC-AGCTCTCCTGAAATGTATTAGT------GGA-----ACCGTTT-GCGATCC---G--TCA-CCGGTG-TGAT---------AA-TTATCTACGCC------ATAGACTG-----TGAAC--GCTCTCTGT--------ATTGTTCTGCT-TC-TAAC--TGTCCTATTAAA---GGAC--AATTCCCCTAGTAAC-TGCGAGT-GAAGCGG-GAAAAGCTCAAATTTAAAATCTGGCGGTC---TTTGGCTGTCCGAGTTGTAATCTAGAGAAGTG-TTACCCGCGTTGGA--CCGTGTACAAGTCTCCTGGAATGGAGCGTCATAGAGGGTGAGAATCCCGTCTTTGACACGGACTACCAAGGC-TTTGTGG-TATGCTCTCAAAGAGTCGAGTTGTTTGGGAATGCAGCTCAAAATGGGTGGTAAATTCCATCTAAAGCTAAATATTGGCGAGAGACCGATAGCGAACAAGTACCGTGAGGGAAAGATGAAAAGAACTTTGGAAAGAGAGTTAAACAGTACGTGAAATTGCTGAAAGGGAAACGYTTGAAGTCAGTCGCGTTGGCTTGGGATCAG-----CTTTTGC-GTGGTGTACTTCC-TAG-T-TGACGGGTCAGCATCAATTTTGACCGCTGG-AAAAAGGTTTGGGGAAGGTGGCAGC--T-TAG--GCTGTGTTATAG-CCCCTTGTCATATACAGCGATTGGGATTGAGGTACTCAGCACG-CCGC---AA-GGCCGGGT-TT------CG-ACCACG--ATCG-TGCTTAGGAT-GCTGGCATAATGGCTTTAAGCGACCCGTCTTGAAACACGGACCAAGGAGTCTAACATG-CCTGCGAGTGTTTGGGTGG-AAAACCCGAGCGCGTAATGAAAGTGAAA-GTTGAGATCCCTGTCG--TGGGGAGC-ATCGACGCCCGGACCAGAAC-TTTTGGGACGGATCCGCGGTAG-AGCATGTA-TGTTGGGACCCGAAAGATGGTGAACTATGCCTGAATAGGGTGAAGCCAGA-GGAAACTCTGGTGGAGGCTCGTAG-CGATTCTGACGTGCAAATCGATCGTC-GAATTTGGGTATA-GGGGCGAAAGACTAATCGAACCTTTGTACTGTGAAACTGCGAATGGCTCATTAAATCAGTTATAGTTTATTTGATGATACCTTGCTACATGGATAACTGTGGTAATTCTAGAGCTAATACATGCAATCAA-GCCCCGACTTCCGGAAGGGGTGTATTTATTAGATAAAAAACCAACGCGGTTCGCC-GCTCCCTTGGTGATTCATAATAACTTCTCGAATC-GCATGGCCTTGTGCCGGCGATGCTTCATTCAAATATCTGCCCTATCAACTTTCGATGGTAGGATAGAGGCCTACCATGGTTTCAACGGGTAAC-GGGGAATAAGGGTTCGATTCCGGAGAGGGAGCCTGAGAAACGGCTACCACATCCAAGGAAGGCAGCAGGCGCGCAAATTACCCAATCCCGACACGGGGAGGTAGTGACAATAAATAACAATATAGGGCTCTTTTGGGTCTTATAATTGGAATGAGTACAATTTAAATCCCTTAACGAGGAACAATTGGAGGGCAAGTCTGGTGCCAGCAGCCGCGGTAATTCCAGCTCCAATAGCGTATATTAAAGTTGTTGCAGTTAAAAAGCTCGTAGTTGAACTTCAGACCTGGCTGGGCGGTCCG-CTTAACGGCGTGTACTGTCTGGCTGGGCCTTACCTCTTGGTGAGCCGGCGTGCCCTTTATTGGTGTGCGTCGGGGAACCAGGACTTTTACCTTGAGAAAATTAGAGTGTTCAAAGCAGGCCTATGCCCGAATACATTAGCATGGAATAATAAAATAGGACGTGC-GGTTCTATTTTGTTGGTTTCTAGAGTCGCCGTAATGATTAATAGGGATAGTTGGGGGCATTGGTATTGAGTCGCTAGAGGTGAAATTCTTGGATTGACTCAAGACCGACTATTGCGAAAGCATTTGCCAAGGATGTTTTCATTAATCAAGAACGAAGGTTAGGGGATCGAAAACGATCAGATACCGTTGTAGTCTTAACAGTAAACTATGCCGACTAGGGATCGGGCG-ACCTCAAATTTGATGTGTCGCTCGGCACCTTACGAGAAATCAAAGTCTTTGGGTTCT
71_Galeropsidaceae_Panaeolus_sphinctrinus__AFTOL_ID_1499              ?????????????????????????????????????????????????????????????????????????????????????????????????????????????????????????????????????????????????????????????????????????????????????????????????????????????????????????????????????????????????????????????????????????????????????????????????????????????????????????????????????????????????????????????????????????????????????????????????????????????????????????????????????????????????????????????????????????????????????????????????????????????????????????????????????????????????????????????????????????????????????????????????????????????????????????????????????????????????????????????????????????????????????????????????????????????????????????????????????????????????????????????????????????????????????????????????????????????????????????????????????????????????????????????????????????????????????????????????????????????????????????????????????????????????????????????????????????????????????????????????????????????????????????????????????????????????????????????????????????????????????????????????????????????????????????????????????????????????????????????????????????????????????????????????????????????????????????????????????????????????????????????????????????????????????????????????????????????????????????????????????????????????????????????????????????????????????????????????????????????????????????????????????????????????????????????????????????????????????????????????????????????????????????????????????????????????????????????????????????????????????????????????????????????????????????????????????????????????????????????????????????????????????????????????????????????????????????????????????????????????????????????????????????????????????????????????????????????????????????????????????????????????????????????????????????????????????????????????????????????????????????????????????????????????????????????????????????????????????????????????????????????????????????????????????????????????????????????????????????????????????????????????????????????????????????????????????????????????????????????????????????????????????????????????????????????????????????????????????????????????????????????????????????????????????????????????????????????????????????????????????????????????????????????????????????????????GTTG-TTGCTGTCCCTC-TC----GGGGGAA--CTGTGCACGC----------CTTTTTTGTTTTT---CCACC---TGTGAACACACTGTA-GG-TCCTATG----CTTATACA----TATAC--ACTAT---TGAAAGTA-ACAGA---ACGATTC----AATGG--GCT----CTA-----AGCCTAT-----AAAC--TAT-ATACAACTTTCAGCAACGGATCTCTTGGCTCTCGCATCGATGAAGAACGCAGCGAAATGCGATAAGTAATGTGAATTGCAGAATTCAGTGAATCATCGAATCTTTGAACGCACCTTGCGCTCTTTGG-TATTCCGAAGAGCATGCCTGTTTGAGTGTCATTAA-AT-TCTC--AAC-C-TCATC---------GCTTTTGTG-----------ATGAT-----GG----CTTGGAT-GT-GGA-GG---------TTTCTGCAGGCCGAAA---------------GG------TC-TGCTCCTCTCAAATGAATTAGT------GGG----TGCCCCGC-GCAAACCTA-T--CTA-TTGGTG-TGAT---------AA-TTATCTACGCC------GTGG--TCTA---GGATT--GCTGTAAAA---AGGTGTTTGCCCTGCT-TC-TAAC--CGTCCATTGACTT--GGAC--AATTCCCCTAGTAAC-TGCGAGT-GAAGCGG-GAAAAGCTCAAATTTAAAATCTGGCAGTC---TTCGATTGTCCGAGTTGTAATCTAGAGAAGCA-TTATCCGCGCTGGA--CCGTGTACAAGTCTCCTGGAATGGAGCGTCATAGAGGGTGAGAATCCCGTCTTTGACACGGACTGCCAGGGC-TTTGTGA-TGTGCTCTCAAAGAGTCGAGTTGTTTGGGAATGCAGCTCAAAATGGGTGGTAAATTCCATCTAAAGCTAAATATTGGCGAGAGACCGATAGCGAACAAGTACCGTGAGGGAAAGATGAAAAGAACTTTGGAAAGAGAGTTAAACAGTACGTGAAATTGCTGAAAGGGAAACGCTTGAAGTCAGTCGCGTTGTCCGGGAATCAA-----CTTTTGC-TGGGCGTACTTCC-TGG-T-CAACGGGTCAGCATCAATTTTGACCGTTGG-ATAAAGTTGCTGGGAATGTGGCATC--T-TCG--GATGTGTTATAG-CCCAGTTTCGCATACAACGGTTGGGATTGAGGAACTCAGCACG-CCGC---AA-GGCCGGGT-TT-T----TA-ACCACG--TTCG-TGCTTAGGAT-GCTGGCATAATGGCTTTAATCGACCCGTCTTGAAACACGGACCAAGGAGTCTAACATG-CCTGCGAGTGTTTGGGTGG-AAAACCCGAGCGCGTAATGAAAGTGAAA-GTTGAGATCCCTGTCG--TGGGGAGC-ATCGACGCCCGGACTTGAAC-TTCTGTGACGGATCCGCGGTAG-AGCATGTA-TGTTGGGACCCGAAAGATGGTGAACTATGCCTGAATAGGGTGAAGCCAGA-GGAAACTCTGGTGGAGGCTCGTAG-CGATTCTGACGTGCAAATCGATCGTC-AAATTTGGGTATA-GGGGCGAAAGACTAATCGAACCTTTGTACTGTGAAACTGCGAATGGCTCATTAAATCAGTTATAGTTTATTTGATGTTACCTTGCTACATGGATAACTGTGGTAATTCTAGAGCTAATACATGCAATCAA-GCCCCGACTTCCGGAAGGGGTGTATTTATTAGATAAAAAACCAACGCGGCTCGCC-GCTCCCTTGGTGATTCATAATAACTTCTCGAATC-GCATGGCCTTGTGCCGGCGATGCTTCATTCAAATATCTGCCCTATCAACTTTCGATGGTAGGATAGAGGCCTACCATGGTTTCAACGGGTAAC-GGGGAATAAGGGTTCGATTCCGGAGAGGGAGCCTGAGAAACGGCTACCACATCCAAGGAAGGCAGCAGGCGCGCAAATTACCCAATCCCGACACGGGGAGGTAGTGACAATAAATAACAATATAGGGCTCTTTCGGGTCTTATAATTGGAATGAGTACAATTTAAATCCCTTAACGAGGAACAATTGGAGGGCAAGTCTGGTGCCAGCAGCCGCGGTAATTCCAGCTCCAATAGCGTATATTAAAGTTGTTGCAGTTAAAAAGCTCGTAGTTGAACTTCAGACCTGGCTGGGCGGTCCG-CTTAACGGCGTGTACTGTCTGGCTGGGCCTTACCTCTTGGTGAGCCGGCGTGCCCTTTATTGGTGTGCGTCGGGGAACCAGGACTTTTACCTTGAGAAAATTAGAGTGTTCAAAGCAGGCCTATGCCCGAATACATTAGCATGGAATAATAAAATAGGACGTGC-GGTTCTATTTTGTTGGTTTCTAGAGTCGCCGTAATGATTAATAGGGATAGTTGGGGGCATTGGTATTGAGTCGCTAGAGGTGAAATTCTTGGATTGACTCAAGACCAACTATTGCGAAAGCATTTGCCAAGGATGTTTTCATTAATCAAGAACGAAGGTTAGGGGATCGAAAACGATCAGATACCGTTGTAGTCTTAACAGTAAACTATGCCGACTAGGGATCGGGCG-ACCTCAATTATTATGTGTCGCTCGGCACCTTACGAGAAATCAAAGTCTTTGGGTTCT
72_Galeropsidaceae_Panaeolus_sylvaticus_ANGE1393                      ?????????????????????????????????????????????????????????????????????????????????????????????????????????????????????????????????????????????????????????????????????????????????????????????????????????????????????????????????????????????????????????????????????????????????????????????????????????????????????????????????????????????????????????????????????????????????????????????????????????????????????????????????????????????????????????????????????????????????????????????????????????????????????????????????????????????????????????????????????????????????????????????????????????????????????????????????????????????????????????????????????????????????????????????????????????????????????????????????????????????????????????????????????????????????????????????????????????????????????????????????????????????????????????????????????????????????????????????????????????????????????????????????????????????????????????????????????????????????????????????????????????????????????????????????????????????????????????????????????????????????????????????????????????????????????????????????????????????????????????????????????????????????????????????????????????????????????????????????????????????????????????????????????????????????????????????????????????????????????????????????????????????????????????????????????????????????????????????????????????????????????????????????????????????????????????????????????????????????????????????????????????????????????????????????????????????????????????????????????????????????????????????????????????????????????????????????????????????????????????????????????????????????????????????????????????????????????????????????????????????????????????????????????????????????????????????????????????????????????????????????????????????????????????????????????????????????????????????????????????????????????????????????????????????????????????????????????????????????????????????????????????????????????????????????????????????????????????????????????????????????????????????????????????????????????????????????????????????????????????????????????????????????????????????????????????????????????????????????????????????????????????????????????????????????????????????????????????????????????????????????????????????????????????????????????????????????GTTG-TTGCTGTCCCTC-TT----GGGGGAA--TTGTGCACGC----------CTTTTTTGTTTTT---CCACC---TGTGCACACACTGTA-GG-TCCTATG---TCTTTTRCA----TATAC--ACTAT---TGAAAGTA-ATAGA---ACGATTC----AATGG--GCT----ATA-----AGCCTAT-----AAAC--TAT-ATACAACTTTCAGCAACGGATCTCTTGGCTCTCGCATCGATGAAGAACGCAGCGAAATGCGATAAGTAATGTGAATTGCAGAATTCAGTGAATCATCGAATCTTTGAACGCACCTTGCGCTCGTTGG-TATTCCGACGAGCATGCCTGTTTGAGTGTCATTAA-AT-TCTC--AAC-C-TCATC---------RCTTTTGTG-----------ATGAA-----GG----CTTGGAT-GT-GGA-GG---------TTTCTGCAGGCCGAAA---------------GG------TC-TGCTCCTCTTAAATTTATTAGT------AGG----TGCCCCGC-GCAAACCTA-T--CTA-TTGGTG-TGAT---------AA-TTATCTACGCC------GTGGATCTTA---GGATT--GCTGTAAAA---AGGTGTTTGCCCTGCT-TC-TAAC--CGTCCTTTCTGAA--GGAC--AA????????????????????????????????????????????????????????????????????????????????????????????????????????????????????????????????????????????????????????????????????????????????????????????????????????????????????????????????????????????????????????????????????????????????????????????????????????????????????????????????????????????????????????????????????????????????????????????????????????????????????????????????????????????????????????????????????????????????????????????????????????????????????????????????????????????????????????????????????????????????????????????????????????????????????????????????????????????????????????????????????????????????????????????????????????????????????????????????????????????????????????????????????????????????????????????????????????????????????????????????????????????????????????????????????????????????????????????????????????????????????????????????????????????????????????????????????????????????????????????????????????????????????????????????????????????????????????????????????????????????????????????????????????????????????????????????????????????????????????????????????????????????????????????????????????????????????????????????????????????????????????????????????????????????????????????????????????????????????????????????????????????????????????????????????????????????????????????????????????????????????????????????????????????????????????????????????????????????????????????????????????????????????????????????????????????????????????????????????????????????????????????????????????????????????????????????????????????????????????????????????????????????????????????????????????????????????????????????????????????????????????????????????????????????????????????????????????????????????????????????????????????????????????????????????????????????????????????????????????????????????????????????????????????????????????????????????????????????????????????????????????????????????????????????????????????????????????
73_Hydnangiaceae_Hydnangium_carneum_Trappe31123                       ?????????????????????????????????????????????????????????????????????????????????????????????????????????????????????????????????????????????????????????????????????????????????????????????????????????????????????????????????????????????????????????????????????????????????????????????????????????????????????????????????????????????????????????????????????????????????????????????????????????????????????????????????????????????????????????????????????????????????????????????????????????????????????????????????????????????????????????????????????????????????????????????????????????????????????????????????????????????????????????????????????????????????????????????????????????????????????????????????????????????????????????????????????????????????????????????????????????????????????????????????????????????????????????????????????????????????????????????????????????????????????????????????????????????????????????????????????????????????????????????????????????????????????????????????????????????????????????????????????????????????????????????????????????????????????????????????????????????????????????????????????????????????????????????????????????????????????????????????????????????????????--------------------------------------------------CGCGAGCACGCTCTCCTCGCCTTTACCCTTGGTGTGCGGCAACTCATCGTTGCTGTAAACAAGATGGACACCACCAAGTGTAGTGGAGCGAGGACCGTTTCAA-TGAAATCGTCAAGGAAACGTCAACCTTYATCAAGAAGGTTGGTTACAACCCCAAAGCCGTCGCCTTCGTGCCTATATCTGGCTGGCATGGTGACAACATGTTGGAGGAGTCCGCCACATGCCCTGGTACAAGGGCTGGACCAAGGAGACCAAGGCTGGTGTTGTCAAGGGCAAGACTCTCCTCGATGCTATTGATGCTATCGAGCCCCCAGTCCGGCCTTCCGACGCCGAAACACCTGAAGGTCA-AGCCTGCGGACTTGTCAAAA-ACCTCGCCCTTATGGCATGCATATCWG-TCGGATCTTACTCTGCGCCCGTCATCGAGTTCTTGGAAGAGTGGGGATTGGAGTCATTGGAAGAGAATGCGCACTCATCAACACCTTGCACGAAGGTTTTCGTGAACGGTGTCTGGATGGGTGTACATCGTGATCCTGCCAATTTGGTGAAGACGATAAAGAAGTTGAGAAGGAAGGATGACATCAGCCCAGAAGTGTCCGTTGTGCGAGACATCAGGGAGAAGGAATTGAGATTGTACACCGATGCTGGACGTGTTTGTCGACCCCTCTTCATCGTCGAGAACCAGCAGCTGGCACTTCAGAAGAAGCACGTCAAATGGCTCAATAACGGCGTCAACGATGATGGTGACGAGTACAAGTGGGAACATCTTGTGAAGGGTGGCATCATTGAGCTCCTGGATGCCGAGGAGGAGGAAACAGTGATGATCTCCATGACCCCTGAAGATCTTGAAAATTCTCGCTT--ACAGCAAAGTGGGGTTGATCCTCACGCAAA---CGACGG---CGACTTCGATCCAGCTGCTCGGTTGAAGGCTGGCACCCACGCACACACGTGGACACATTGTGAAATTCACCCTASCATGATCCTTGGCATTTGTGCCAGCATTATCCCTTTCCC--------------GTTG-TAGCTGGCTTTT-------CGAAGTA---TGTGCTCAC----------CATCTTTATATCT---CCACC---TGTGCACCTTTTGTA-GT---CTATG------TTTTTA----TATAC--ACCAA---AGAATGTTTAAAGA---ATGTCATC---AATGGGAACT---------TGTTTCCTAT-----AAAA--ACT-ATACAACTTTCAGCAACGGATCTCTTGGCTCTCGCATCGATGAAGAACGCAGCGAAATGCGATAAGTAATGTGAATTGCAGAATTCAGTGAATCATCGAATCTTTGAACGCACCTTGCGCTCCTTGG-TATTCCGAGGAGCATGCCTGTTTGAGTGTCATTAA-AT-TCTC--AAC-C-TTCCA---------GCTTTTATT------AGCTTGGTTA-----GG----CTTGGAT-GT-GGG-GG------------TTGCAGGCTTCATTATGA----------GG------TC-GGCTCTCCTTAAATACATTAGC------GGA------ACTTTT-GTGAACCG--T--CTA-TTGGTG-TGAT---------AA-TTATCTACGCC------GTGGATGTGA---AG-CA--GCTTTATGA----------GGTTCAGCT-TC-TAAC--CGTCCATTGACTT--GGACAAAATTCCCCTAGTAAC-TGCGAGT-GAAGCGG-GAAAAGCTCAAATTTAAAATCTGGCGGTC---TTTGACTGTCCGAGTTGTAATCTAGAGAAGCA-TTATCCGCGCTGGA--CCGTGTACAAGTCTCCTGGAATGGAGCGTCATAGAGGGTGAGAATCCCGTCTTTGACACGGACTGCCAGGGC-TTTGTGA-TGTGCTCTCAAAGAGTCGAGTTGTTTGGGAATGCAGCTCAAAATGGGTGGTAAATTCCATCTAAAGCTAAATATTGGCGAGAGACCGATAGCGAACAAGTACCGTGAGGGAAAGATGAAAAGAACTTTGGAAAGAGAGTTAAACAGTACGTGAAATTGCTGAAAGGGAAACGCTTGAAGTCAGTCGCGTTGGCCAGGGATCAA-----CTTTTGC-TTGGCTTACTTCC-TGG-T-TAATGGGTCAGCATCAATTTTGACTGGTGG-AAAAAGTTCAAGGGAATGTGGCATC--T-TCG--GATGTGTTATAG-CCTTTGCTCGCATACATCAGTTGGGATTGAGGAACTCAGCACG-CCGC---AA-GGCCGGGT-TT-T----TA-ACCACG--TACG-TGCTTAGGAT-GCTGGCATAATGGCTTTAATCGACCCGTCTTGAAACACGGACCAAGGAGTCTAACATG-CCTGCGAGTGTTTGGGTGG-AAAACCCGAGCGCGTAATGAAAGTGAAA-GTTGAGATCCCTGTCG--TGGGGAGC-ATCGACGCCCGGATCTGACC-TTTTGTGACGATCCCGCGGTAG-AGCATGTA-TGTTGGGACCCGAAAGATGGTGAACTATGCCTGAATAGGGTGAAGCCAGA-GGAAACTCTGGTGGAGGCTCGTAG-CGATTCTGACGTGCAAATCGATCGTC-AAATTTGGGTATA-GGGGCGAAAGACTAATCGAACC?????????????????????????????????????????????????????????????????????????????????????????????????????????????????????????????????????????????????????????????????????????????????????????????????????????????????????????????????????????????????????????????????????????????????????????????????????????????????????????????????????????????????????????????????????????????????????????????????????????????????????????????????????????????????????????????????????????????????????????????????????????????????????????????????????????????????????????????????????????????????????????????????????????????????????????????????????????????????????????????????????????????????????????????????????????????????????????????????????????????????????????????????????????????????????????????????????????????????????????????????????????????????????????????????????????????????????????????????????????????????????????????????????????????????????????????????????????????????????????????????????????????????????????????????????????????????????????????????????????????????????
74_Hydnangiaceae_Laccaria_torosa_SFC20150902_17_type                  ?????????????????????????????????????????????????????????????????????????????????????????????????????????????????????????????????????????????????????????????????????????????????????????????????????????????????????????????????????????????????????????????????????????????????????????????????????????????????????????????????????????????????????????????????????????????????????????????????????????????????????????????????????????????????????????????????????????????????????????????????????????????????????????????????????????????????????????????????????????????????????????????????????????????????????????????????????????????????????????????????????????????????????????????????????????????????????????????????????????????????????????????????????????????????????????????????????????????????????????????????????????????????????????????????????????????????????????????????????????????????????????????????????????????????????????????????????????????????????????????????????????????????????????????????????????????????????????????????????????????????????????????????????????????????????????????????????????????????????????????????????????????????????????????????????????????????????????????????????????????????????-------------------------------------GGATGGCCAGACCCGCGAGCACGCTCTCCTCGCTTTCACCCTCGGTGTGCGGCAACTTATCGTTGCCGTCAACAAGATGGACACCACTAAGTTTAGTGGAGCGAGGACCGTTTCAA-CGAAATCATCAAGGAGACGTCAACCTTCATCAAGAAGGTTGGTTACAACCCCAAGGCCGTTGCCTTTGTCCCTATTTCAGGCTGGCACGGTGACAACATGTTGGAGGAGTCCTCTACATGCCTTGGTACAAGGGCTGGACCAAGGAGACCAAGGCTGGTGTCGTCAAGGGCAAGACCCTCCTCGATGCTATTGATGCCATTGAGCCCCCCGTCCGACCTTCCGAC--------------------------------------------CTCGCCCTTATGGCGTGCATATCAG-TTGGGTCTTACTCTGCGCCCGTTATCGAGTTTTTGGAGGAGTGGGGATTGGAGTCATTGGAAGAGAACGCACACTCATCAACACCTTGCACAAAAGTTTTCGTGAACGGTGTCTGGATGGGTGTGCATCGCGATCCTGCCAATTTGGTGAAGWCGATAAAGWAATTGAGAAGGAAAGACGACATCAGTCCAGAAGTCTCAGTTSTGCGAGACATCAGGGAGAAAGAATTGAGGYTGTACACCGATGCTGGWCGTGTTTGTCGACCACTCTTCATCGTCGAGAACCAACAGCTGGCACTTCAGAAGAAGCACGTCAAATGGCTCAGTAACGGCCTCAACGATGATGGCGACGAGTACAAATGGGAACATCTGGTAAAGGGTGGTATCATTGAGTTACTGGATGCTGAGGAGGAGGAAACAGYGATGATATCCATGACCCCCGAAGATCTTGAAAATTCTCGCCT--ACAGCAAAGTGGTGYTGATCCYCACGCAAA---CGACGG---CGAGTTYGATCCAGCAGCTCGATTGAAAGCCGGCACTCACGCACACACATGGACACATTGCGAAA---------------------------------------------------------------GCTGTTAGCTGGCTTTT-------TGAAGCA---TGTGCTCGT----------CATCTTTATCTCT-CTCCACC---TGTGCACATTTTGTA-GT---CTATG------TTTTTA----TATAC--ACCAA---AGTATGTTTAAAGA---ATGTCATC---AATAG--GAA----CTTGTTGTTTCCTAT----AAAAA----TTATACAACTTTCAGCAACGGATCTCTTGGCTCTCGCATCGATGAAGAACGCAGCGAAATGCGATAAGTAATGTGAATTGCAGAATTCAGTGAATCATCGAATCTTTGAACGCACCTTGCGCTCCTTGG-TATTCCGAGGAGCATGCCTGTTTGAGTGTCATTAA-AT-TCTC--AAC-C-TTCCA---------GCTTTTATT-----------AGCTTGGTTAGG----CTTGGAT-GTGGGG-GG------------TTGTGGGCTTCATTAATGA---------GG------TC-GGCTCTCCTTAAATGTATTAGC------AGA------ACTTTT-GTGGACCGT----CTA-TTGGTG-TGAT---------AA-TTATCTATGCC------GTGGATGTGAAGCAGCTT---TTACAAAG------------TTCAGCT-TC-TAAC--TGTCCATTGACTT--GGAT--AATTCCCCTAGTAAC-TGCGAGT-GAAGCGG-GAAAAGCTCAAATTTAAAATCTGGCAGTC---TTTGGCTGTCCGAATTGTAATCTAGAGAAGTA-TTATCCGCGCTGGA--CCGTGTACAAGTCTCCTGGAATGGAGCGTCATAGAGGGTGAGAATCCCGTCTTTGACACGGACTGCCAGGGC-TTTGTGA-TATGCTCTCAAAGAGTCGAGTTGTTTGGGAATGCAGCTCAAAATGGGTGGTAAATTCCATCTAAAGCTAAATATTGGCGAGAGACCGATAGCGAACAAGTACCGTGAGGGAAAGATGAAAAGAACTTTGGAAAGAGAGTTAAACAGTACGTGAAATTGCTGAAAGGGAAACGCTTGAAGTCAGTCGCGTTGGCCAGGGATCAA-----CTTTTGC-TTGGCTTACTTTC-TGG-T-CGATGGGTCAGCATCAATTTTGACTGGTGG-AAAAAGTTCAAGGGAATGTGGCATC--T-TTG--GATGTGTTATAG-CCTTTGTTCACATACATTAGTTGGGATTGAGGAACTCAGCACG-CCGA---AA-GGCCGGGT-TT-T----TA-ACCACG--TACG-TGCTTAGGAT-GCTGGCATAATGGCTTTAATCGACCCGTCTTGAAACACGGACCAAGGAGTCTAACATG-CGTGCGAGTGTTTGGGTGA-AAAACCCGTGCGCGTAATGAAAGTGAAA-GTTGAGATCCCTGTCG--TGGGGAGC-ATTGACGCCCGGATCTGACC-TTTTGTGACGATTCTGCGGTAA-AGCATGCA-TGTTGGGACCCGAAAGATGGTGAACTATGCCTGAATAGGGTGAAGCCAGA-GGAAACTCTGGTGGAGGCTCGTAG-CGATTCTGACGTGCAAATCGATCGTCAAAATTTGGGTATA-GGGGCGAAA-------------?????????????????????????????????????????????????????????????????????????????????????????????????????????????????????????????????????????????????????????????????????????????????????????????????????????????????????????????????????????????????????????????????????????????????????????????????????????????????????????????????????????????????????????????????????????????????????????????????????????????????????????????????????????????????????????????????????????????????????????????????????????????????????????????????????????????????????????????????????????????????????????????????????????????????????????????????????????????????????????????????????????????????????????????????????????????????????????????????????????????????????????????????????????????????????????????????????????????????????????????????????????????????????????????????????????????????????????????????????????????????????????????????????????????????????????????????????????????????????????????????????????????????????????????????????????????????????????????????????????????????????
[truncated: 291,219 more chars]
