# Supplementary material for: ﻿Systematic study of Panaeolus (Agaricales, Galeropsidaceae) sensu lato and psilocybin-producing traits of species from China
Source: IMA Fungus. 2026 Jan 19;17:e167329. doi: 10.3897/imafungus.17.167329 (PMC12835877; doi:10.3897/imafungus.17.167329)
Supplement: Supplementary material 3 — Galeropsidaceae ITS [file imafungus-17-e167329-s003.fas]

>Bolbitius_vitellinus_AFTOL_ID_730_
AGAATAAACCTGGCT-T-GGTTGCTGCTGGCTCTCTCG-GGAGCA---TGTGCACGCCGGTCAC---TTTTATCTTA-CCACC-TGTGAACACTTTGTA-GATCCAGGTT-TATG-T-CTTTACATCTA-CACCAT-AAGCATGTAAACGAATGAAATCAATGGCAGAGCCTAT--AAAACTT-AAACAACTTTCAGCAACGGATCTCTTGGCTCTCGCATCGATGAAGAACGCAGCGAAATGCGATAAGTAATGTGAATTGCAGAATTCAGTGAATCATCGAATCTTTGAACGCACCTTGCGCTCCTTGGTATTCCGAGGAGCATGCCTGTTTGAGTGTCATTAAATTCTCAACCATCCTGTCTTTCTGGCGGTGATGCGTTGGATGTG-GGGA-ACTTCGGCTTCCCTTAAAAGCATTAGCTAGAGCGCTTCTGTTGA-CTAGCTGCT-AGTGTGATAATTATCTACACTGTGG-
>CWN11502_Crucispora_rhombisperma
GAAATAAACT-AGGTTG-GGTTGTTGCTGTCCCTCTAG-GGGGAA--ATGTGCACGCCTTTACC-TTTTTTGTTTAT-CCACC-TGTGCACACACTGTA-GGTCCAGGTCCTATG-CTTTTTACACAAA-CACAAT-AGTAA--TACCAGAACG-TATCAATGG--GAGCCTATA-AAACTATAATACAACTTTCAGCAACGGATCTCTTGGCTCTCGCATCGATGAAGAACGCAGCGAAATGCGATAAGTAATGTGAATTGCAGAATTCAGTGAATCATCGAATCTTTGAACGCACCTTGCGCTCGTTGGTATTCCGACGAGCATGCCTGTTTGAGTGTCATTAAATTCTCAACCTTTATGTT-TTTTAAATATGAAGGCTTGGAAGTG-GAGG-TAATCTGCTCCTCTCAAATACATTAGTGGGTGCCCC-ACGCAAA---ACCTAT--GGTGTGATAATTATCTACGCCGTTG-
>Conocybe_lactea_AFTOL_ID_1675_
GAAATAAACT-TGAT-G-GGTTGTAGCTGGCTCTAACT-TGAGTA---TGTGCACGCC--TGTC-ATTTTTATCTTT-CCACCATGTGCACTTTGCGTAGGGTCCAGGCTCTATGAT-TTTTATATATA-CACCAT-------GTAAAAGAACG-CATTTACAG--GAGCCTAT--AAAC-ATTATACAACTTTCAGCAACGGATCTCTTGGCTCTCGCATCGATGAAGAACGCAGCGAAATGCGATAAGTAATGTGAATTGCAGAATTCAGTGAATCATCGAATCTTTGAACGCACCTTGCGCTCCTTGGTATTCCGAGGAGCATGCCTGTTTGAGTGTCATTAAATTCTCAATC-TCTACAACTTTTGTTGTTAGCAGGTTGGATGTG-GGGGTCAACCTACTCCCCTGAAATGAATTAGCTGGAATGCCTCGGCAAATCCAACTATC-AGTGTGATAAATATCT-TACTGTAGT
>Copelandia_tropicalis_taxon_1104351_China
CGAATAAACT-AGGTAGACGCTGTTGCTGTCCCTCTCG-GGGGAATCTTGTGCACGCATCTGCCTTTTTTTGTTTAT-CCACC-TGTGCACACACTGTA-GGTCCAGGTCCTATGTATTTTTACATATA-CACTAT-AGAAA-GTAACAGAACG-AATCAATGG--GAGCCTAT--AAACTAT-ATACAACTTTCAGCAACGGATCTCTTGGCTCTCGCATCGATGAAGAACGCAGCGAAATGCGATAAGTAATGTGAATTGCAGAATTCAGTGAATCATCGAATCTTTGAACGCACCTTGCGCTCGTTGGTATTCCGACGAGCATGCCTGTTTGAGTGTCATTAAATTCTCAACC-TCATCAC-TTTTGTG-ATGATGGCTTGGATGTG-GAGG-AAGTCTGCTCCTCTCAAATGAATTAGTGGGTGCCCC-GCGCAAACCTATCTATT-GGTGTGATAATTATCTACGCCGTGGG
>HMAS37291_Panaeolus_antillarum
CGAAT-AACT-AGGT-G-GGTTGTTGCTGTCCCTCTCG-GGGGAA--TTGTGCACGCCT-TACC-TTTTTTGTTTTT-CCACC-TGTGCACACACTGTA-GGTCCAGGTCCTATGTTTTTTTACACATA-CACTAT-GAAAA-GTAACAGAACG-ACTCAATGG--GAGCCTAT--AAACTAA-ATACAACTTTCAGCAACGGATCTCTTGGCTCTCGCATCGATGAAGAACGCAGCGAAATGCGATAAGTAATGTGAATTGCAGAATTCAGTGAATCATCGAATCTTTGAACGCACCTTGCGCTCGTTGGTATTCCGACGAGCATGCCTGTTTGAGTGTCATTAAATTCTCAACC-TCATCACTTTTTGTG-ATGATGGCTTGGATGTG-GAGG-AGGTCAGCTCCTCTCAAATGAATTAGTAGGTGCCCC-GCGCAAACCTATCTATT-GGTGTGATAATTATCTACGCCGTGGA
>HMAS52750_Panaeolus_antillarum
CGAATAAACT-AGGT-G-GGTTGTTGCTGTCCCTCTCG-GGGGAA--TTGTGCACGCCT-TACC-TTTTTTGTTTTT-CCACC-TGTGCACACACTGTA-GGTCCAGGTCCTATG-TTTTTTACACATA-CACTAT-GAAAA-GTAACAGAACG-ACTCAATGG--GAGCCTAT--AAACTAA-ATACAACTTTCAGCAACGGATCTCTTGGCTCTCGCATCGATGAAGAACGCAGCGAAATGCGATAAGTAATGTGAATTGCAGAATTCAGTGAATCATCGAATCTTTGAACGCACCTTGCGCTCGTTGGTATTCCGACGAGCATGCCTGTTTGAGTGTCATTAAATTCTCAACC-TCATCACTTTTTGTG-ATGATGGCTTGGATGTG-GAGG-AGGTCAGCTCCTCTCAAATGAATTAGTAGGTGCCCC-GCGCAAACCTATCTATT-GGTGTGATAATTATCTACGCCGTGGA
>HMAS52751_Panaeolus_antillarum
CGAATAAACT-AGGT-G-GGTTGTTGCTGTCCCTCTCG-GGGGAA--TTGTGCACGCCT-TACC-TTTTTTGTTTTT-CCACC-TGTGCACACACTGTA-GGTCCAGGTCCTATG-TTTTTTACACATA-CACTAT-GAAAA-GTAACAGAACG-ACTCAATGG--GAGCCTAT--AAACTAA-ATACAACTTTCAGCAACGGATCTCTTGGCTCTCGCATCGATGAAGAACGCAGCGAAATGCGATAAGTAATGTGAATTGCAGAATTCAGTGAATCATCGAATCTTTGAACGCACCTTGCGCTCGTTGGTATTCCGACGAGCATGCCTGTTTGAGTGTCATTAAATTCTCAACC-TCATCACTTTTTGTG-ATGATGGCTTGGATGTG-GAGG-AGGTCAGCTCCTCTCAAATGAATTAGTAGGTGCCCC-GCGCAAACCTATCTATT-GGTGTGATAATTATCTACGCCGTGGA
>HMAS57723_Panaeolus_cyanescens
CGAATAAACT-AGGTAGATGCTGTTGCTGTCCCTCTCG-GGGGAAACTTGTGCACGCTTCTGCC-TTTTTTGTTTAT-CCACC-TGTGCACACACTGTA-GGTCCAGGTCCTATGTATTTTTACATATA-CACTAT-AGAAA-GTAACAGAACG-AATCAATGG--GAGCCTAT--AAACTAT-ATACAACTTTCAGCAACGGATCTCTTGGCTCTCGCATCGATGAAGAACGCAGCGAAATGCGATAAGTAATGTGAATTGCAGAATTCAGTGAATCATCGAATCTTTGAACGCACCTTGCGCTCGTTGGTATTCCGACGAGCATGCCTGTTTGAGTGTCATTAAATTCTCAACC-TCATCAC-TTTTGTG-ATGATGGCTTGGATGTG-GAGG-AAGTCTGCTCCTCTCAAATGAATTAGTGGGTGCCCC-GCGCAAACCTATCTATT-GGTGTGATAATTATCTACGCCGTGGG
>HMAS57752_sp13
TGAATAAACT-AGGT-G-GGTTGTTGCTGTCCCTCTCG-GGGGAA--CTGTGCACGCCT-TACC-TTTTTTGTTTTT-CCACC-TGTGAACACACTGTA-GGTCCAGGTCCTATG-TTTAATACATATA-CACTAT-TGAAA-GTAACAGAACG-ATTCAGTGG--GAGCCTAT--AAACTAT-ATACAACTTTCAGCAACGGATCTCTTGGCTCTCGCATCGATGAAGAACGCAGCGAAATGCGATAAGTAATGTGAATTGCAGAATTCAGTGAATCATCGAATCTTTGAACGCACCTTGCGCTCTTTGGTATTCCGAAGAGCATGCCTGTTTGAGTGTCATTAAATTCTCAACC-TCATCGC-TTTTGTG-ATGATGGCTTGGAAGTG-GAGG-AGGTCTGCTCCTCTCAAATGAATTAGTGGGTGCCCC-GCGCAAACCTATCTATT-GGTGTGATAATTATCTACGCCGTGGG
>HMAS63178_sp8
CGAATAAACT-AGGT-G-GGTTGTTGCTGTCCCTCTCG-GGGGAA--TTGTGCACACCT-TACC-TTTTTTGTTTTT-CCANN------------------------------------------------------------------------NNNNAATGG--GAGCCTAT--AAACTAT-ATACAACTTTCAGCAACGGATCTCTTGGCTCTCGCATCGATGAAGAACGCAGCGAAATGCGATAAGTAATGTGAATTGCAGAATTCAGTGAATCATCGAATCTTTGAACGCACCTTGCGCTCGTTGGTATTCCGACGAGCATGCCTGTTTGAGTGTCATTAAATTCTCAACC-TCAACAC-TTTTGTGATTGATGGCTTGGATGTG-GAGGTAAGTCTGCTCCTCTCAAATGAATTAGTGGGTGCCCC-GCGCAAACCTATCTATT-GGTGTGATAATTATCTACGCCGTGGA
>HMAS63187_sp15
CGAATAAACT-AGGTAGACGCTGTTGCTGTCCCTCTCG-GGGGAATCTTGTGCACGCATCTGCC-TTTTTTGTTTAT-CCACC-TGTGCACACACTGTA-GGTCCAGGTCCTATGTATTTTTACATATA-CACTAT-AGAAA-GTAACAGAACG-AATCAATGG--GAGCCTAT--AAACTAT-ATACAACTTTCAGCAACGGATCTCTTGGCTCTCGCATCGATGAAGAACGCAGCGAAATGCGATAAGTAATGTGAATTGCAGAATTCAGTGAATCATCGAATCTTTGAACGCACCTTGCGCTCGTTGGTATTCCGACGAGCATGCCTGTTTGAGTGTCATTAAATTCTCAACC-TCATCAC-TTTTGTG-ATGATGGCTTGGATGTG-GAGGTAAGTCTGCTCCTCTCAAATGAATTAGTGGGTGCCCC-GCGCAAACCTATCTATT-GGTGTGATAATTATCTACGCCGTGGG
>HMAS69762_sp2
CGAATAAACT-AGGT-G-GGTTGTTGCTGTCCCTCTCG-GGGGAA--CTGTGCACGCCT-TACC-TTTTTTGTTTTT-CCACC-TGTGAACACACTGTA-GGTCCAGGTCCTATG-C-TTATACATATA-CACTAT-TGAAA-GTAACAGAACG-ATTCAATGG--GAGCCTAT--AAACTAT-ATACAACTTTCAGCAACGGATCTCTTGGCTCTCGCATCGATGAAGAACGCAGCGAAATGCGATAAGTAATGTGAATTGCAGAATTCAGTGAATCATCGAATCTTTGAACGCACCTTGCGCTCTTTGGTATTCCGAAGAGCATGCCTGTTTGAGTGTCATTAAATTCTCAACC-TCATCAC-TTTTGTGTATGAAGGCTTGGATGTG-GAGG-AGGTCTGCTCCTCTCAAATGAATTAGTGGGTGCCCC-GCGCAAACCTATCTATT-GGTGTGATAATTATCTACGCCGTGG-
>HMAS69846_sp14
CGAATAAACT-AGGTAGAAGCTGTTGCTGTCCCTCTCG-GGGGAATYTTGTGCACGCATCTGCC-TTTTTTGTTTAT-CCACC-TGTGCACACACTGTA-GGTCCAGGTCCTATGTATTTTTACAYATA-CACTAT-AGAAA-GTAACAGAACG-AATCAATGG--GAGCCTAT--AAACTAT-ATACAACTTTCAGCAACGGATCTCTTGGCTCTCGCATCGATGAAGAACGCAGCGAAATGCGATAAGTAATGTGAATTGCAGAATTCAGTGAATCATCGAATCTTTGAACGCACCTTGCGCTCGTTGGTATTCCGACGAGCATGCCTGTTTGAGTGTCATTAAATTCTCAACC-TCATCAC-TTTTGTG-ATGATGGCTTGGATGTG-GAGG-AAGTCTGCTCCTCTCAAATGAATTAGTGGGTGCCCC-GCGCAAACCTATCTATT-GGTGTGATAATTATCTACGCCGTGGG
>HMAS69910_sp12
CGAATAAACT-GGGT-G-GGTTGTTGCTGTCCCTCTCG-GGGGAA--CTGTGCACGCCT-TACC-TTTTTTGTTTTT-CCACC-TGTGAACACACTGTA-GGTCCAGGTCCTATG-C-TTATACATATA-CACTAT-TGAAA-GTAACAGAACG-ATTCAATGG--GAGCCTAT--AAACTAT-ATACAACTTTCAGCAACGGATCTCTTGGCTCTCGCATCGATGAAGAACGCAGCGAAATGCGATAAGTAATGTGAATTGCAGAATTCAGTGAATCATCGAATCTTTGAACGCACCTTGCGCTCTTTGGTATTCCGAAGAGCATGCCTGTTTGAGTGTCATTAAATTCTCAACC-TCATCGC-TTTTGTG-ATGATGGCTTGGATGTG-GAGG-AGGTCAGCTCCTCTCAAATGAATTAGTGGGTGCCCC-GCGCAAACCTATCTATT-GGTGTGATAATTATCTACGCCGTGG-
>HMAS69911_Panaeolus_antillarum
CGAATAAACT-AGGT-G-GGTTGTTGCTGTCCCTCTCG-GGGGAA--TTGTGCACGCCT-TACC-TTTTTTGTTTTT-CCACC-TGTGCACACACTGTA-GGTCCAGGTCCTATG-TTTTTTACACATA-CACTAT-GAAAA-GTAACAGAACG-ACTCAATGG--GAGCCTAT--AAACTAA-ATACAACTTTCAGCAACGGATCTCTTGGCTCTCGCATCGATGAAGAACGCAGCGAAATGCGATAAGTAATGTGAATTGCAGAATTCAGTGAATCATCGAATCTTTGAACGCACCTTGCGCTCGTTGGTATTCCGACGAGCATGCCTGTTTGAGTGTCATTAAATTCTCAACC-TCATCACTTTTTGTG-ATGATGGCTTGGATGTG-GAGG-AGGTCAGCTCCTCTCAAATGAATTAGTAGGTGCCCC-GCGCAAACCTATCTATT-GGTGTGATAATTATCTACGCCGTGGA
>HMAS69946_sp14
CGAATAAACT-AGGTAGARGCTGTTGCTGTCCCTCTCG-GGGGAATYTTGTGCACGCATCTGCC-TTTTTTGTTTAT-CCACC-TGTGCACACACTGTA-GGTCCAGGTCCTATGTATTTTTACAYATA-CACTAT-AGAAA-GTAACAGAACG-AATCAATGG--GAGCCTAT--AAACTAT-ATACAACTTTCAGCAACGGATCTCTTGGCTCTCGCATCGATGAAGAACGCAGCGAAATGCGATAAGTAATGTGAATTGCAGAATTCAGTGAATCATCGAATCTTTGAACGCACCTTGCGCTCGTTGGTATTCCGACGAGCATGCCTGTTTGAGTGTCATTAAATTCTCAACC-TCATCAC-TTTTGTG-ATGATGGCTTGGATGTG-GAGG-AAGTCTGCTCCTCTCAAATGAATTAGTGGGTGCCCC-GCGCAAACCTATCTATT-GGTGTGATAATTATCTACGCCGTGGG
>HMAS69959_sp15
CGAATAAACT-AGGTAGAMGCTGTTGCTGTCCCTCTCG-GGGGAATYTTGTGCACGCATCTGCC-TTTTTTGTTTAT-CCACC-TGTGCACACACTGTA-GGTCCAGGTCCTATGTATTTTTACAYATA-CACTAT-AGAAA-GTAACAGAACG-AATCAATGG--GAGCCTAT--AAACTAT-ATACAACTTTCAGCAACGGATCTCTTGGCTCTCGCATCGATGAAGAACGCAGCGAAATGCGATAAGTAATGTGAATTGCAGAATTCAGTGAATCATCGAATCTTTGAACGCACCTTGCGCTCGTTGGTATTCCGACGAGCATGCCTGTTTGAGTGTCATTAAATTCTCAACC-TCATCAC-TTTTGTG-ATGATGGCTTGGATGTG-GAGGTAAGTCTGCTCCTCTCAAATGAATTAGTGGGTGCCCC-GCGCAAACCTATCTATT-GGTGTGATAATTATCTACGCCGTGGG
>HMAS69980_sp15
CGAATAAACT-AGGTAGACGCTGTTGCTGTCCCTCTCG-GGGGAATCTTGTGCACGCATCTGCC-TTTTTTGTTTAT-CCACC-TGTGCACACACTGTA-GGTCCAGGTCCTATGTATTTTTACATATA-CACTAT-AGAAA-GTAACAGAACG-AATCAATGG--GAGCCTAT--AAACTAT-ATACAACTTTCAGCAACGGATCTCTTGGCTCTCGCATCGATGAAGAACGCAGCGAAATGCGATAAGTAATGTGAATTGCAGAATTCAGTGAATCATCGAATCTTTGAACGCACCTTGCGCTCGTTGGTATTCCGACGAGCATGCCTGTTTGAGTGTCATTAAATTCTCAACC-TCATCAC-TTTTGTG-ATGATGGCTTGGATGTG-GAGG-AAGTCTGCTCCTCTCAAATGAATTAGTGGGTGCCCC-GCGCAAACCTATCTATT-GGTGTGATAATTATCTACGCCGTGGG
>HMAS72941_sp13
TGAATAAACT-AGGT-G-GGTTGTTGCTGTCCCTCTCG-GGGGAA--CTGTGCACGCCT-TACC-TTTTTTGTTTTT-CCACC-TGTGAACACACTGTA-GGTCCAGGTCCTATG-TTTAATACATATA-CACTAT-TGAAA-GTAACAGAACG-ATTCAGTGG--GAGCCTAT--AAACTAT-ATACAACTTTCAGCAACGGATCTCTTGGCTCTCGCATCGATGAAGAACGCAGCGAAATGCGATAAGTAATGTGAATTGCAGAATTCAGTGAATCATCGAATCTTTGAACGCACCTTGCGCTCTTTGGTATTCCGAAGAGCATGCCTGTTTGAGTGTCATTAAATTCTCAACC-TCATCGC-TTTTGTG-ATGATGGCTTGGAAGTG-GAGG-AGGTCTGCTCCTCTCAAATRAATTAGTGGGTGCCCC-GCGCAAACCTATCTATT-GGTGTGATAATTATCTACGCCGTGGG
>Panaeolopsis_nirimbii_PERTH7680368_
?????????????????????????????????????????????????????????????????????????????????????????????????????????????????????????????????????????????????????????????????????????????????????????????????????????????????????????????????????????????????????????????????????????????????????????????????????????????????????????????????????????????????????????????????????????????????????????????????????????????????????????????????????????????????????????????????????????????????????????????
>Panaeolopsis_sp__MushroomObserver_161213_Canada
TGAATAAACC-TGGC-GTGGTTGTAGCTGGTCCTCTCG-GGGACA---TGTGCTCGCCC-CGTC-ATCTTTATATCT-CCACC-TGTGCACCCTTTGTA-GACCCAGG-CCTATG-T-TCTTACACATA-CCCCAA-AGAAT-GTAACAGAATGTATTGTATAT--GTGCCTAT--AAACTAT-ATACAACTTTCAGCAACGGATCTCTTGGCTCTCGCATCGATGAAGAACGCAGCGAAATGCGATAAGTAATGTGAATTGCAGAATTCAGTGAATCATCGAATCTTTGAACGCACCTTGCGCTCCTTGGTATTCCGAGGAGCATGCCTGTTTGAGTGTCATTAAATTCTCAACC-TTATTAGCTTTTGCTGATAATGGCTTGGACTTG-GGGG-TAGTCTGCTCCCCTTAAATGTATTAGCCGGTGCCCCGCAGTGGAACCGTCTATT-GGTGTGATAATTATCTACGCCGTGGA
>Panaeolus_acuminatus_4080_Italy
CGAATAAACT-AGGT-G-GGTTGTTGCTGTCCCTCTCG-GGGGAA--TTGTGCACACCT-TACC-TTTTTTGTTTTT-CCACC-TGTGCACACACTGTA-GGTCCAGGTCCTATG-T-TTTTACACATA-CACTAT-TAAAA-GTAACAGAACG-TTTCAATGG--GAGCCTAT--AAACTAT-ATACAACTTTCAGCAACGGATCTCTTGGCTCTCGCATCGATGAAGAACGCAGCGAAATGCGATAAGTAATGTGAATTGCAGAATTCAGTGAATCATCGAATCTTTGAACGCACCTTGCGCTCGTTGGTATTCCGACGAGCATGCCTGTTTGAGTGTCATTAAATTCTCAACC-TCATCGC-TTTTGTG-ATGATGGCTTGGATGTG-GAGG-AGGTCAGCTCCTCTCAAATGAATTAGTGGGTGCCCC-GCGCAAACCTATCTATT-GGTGTGATAATTATCTACGCCGTGGA
>Panaeolus_acuminatus_CBS_269_47_
CGAATAAACTGGGGT-G-GGTTGTTGCTGTCCCTCTCG-GGGGAA--TCGTGCACGCCT-TACC-CTTTTTGTTTTT-CCACC-TGTGCACACACTGTA-GGTCCAGGTCCTATG-T-CTTTACACATA-CACTAT-TAAAA-GTAACAGAACG-ATTCAATGG--GAGCCTAT--AAACTAT-ATACAACTTTCAGCAACGGATCTCTTGGCTCTCGCATCGATGAAGAACGCAGCGAAATGCGATAAGTAATGTGAATTGCAGAATTCAGTGAATCATCGAATCTTTGAACGCACCTTGCGCTCGTTGGTATTCCGACGAGCATGCCTGTTTGAGTGTCATTAAATTCTCAACC-TCATCGC-TTTTGTG-ATGATGGCTTGGATGTG-GAGG-AGGTCTGCTCCTCTCAAATGAATTAGTGGGTGCCCC-GTGCAAACCTATCTATT-GGTGTGATAATTATCTACGCCGTGGA
>Panaeolus_acuminatus_CBS_270_47_
CGAATAAACTGGGGT-G-GGTTGTTGCTGTCCCTCTCG-GGGGAA--TCGTGCACGCCT-TACC-CTTTTTGTTTTT-CCACC-TGTGCACACACTGTA-GGTCCAGGTCCTATG-T-CTTTACACATA-CACTAT-TAAAA-GTAACAGAACG-ATTCAATGG--GAGCCTAT--AAACTAT-ATACAACTTTCAGCAACGGATCTCTTGGCTCTCGCATCGATGAAGAACGCAGCGAAATGCGATAAGTAATGTGAATTGCAGAATTCAGTGAATCATCGAATCTTTGAACGCACCTTGCGCTCGTTGGTATTCCGACGAGCATGCCTGTTTGAGTGTCATTAAATTCTCAACC-TCATCGC-TTTTGTG-ATGATGGCTTGGATGTG-GAGG-AGGTCTGCTCCTCTCAAATGAATTAGTGGGTGCCCC-GTGCAAACCTATCTATT-GGTGTGATAATTATCTACGCCGTGGA
>Panaeolus_acuminatus_GLM_46071_
?????????????????????????????????????????????????????????????????????????????????????????????????????????????????????????????????????????????????????????????????????????????????????????????????????????????????????????????????????????????????????????????????????????????????????????????????????????????????????????????????????????????????????????????????????????????????????????????????????????????????????????????????????????????????????????????????????????????????????????????
>Panaeolus_acuminatus_X540_Czech_Republic
CGAATAAACT-AGGT-G-GGTTGTTGCTGTCCCTCTCG-GGGGAA--TCGTGCACGCCT-TACC-TTCTTTGTTTTT-CCACC-TGTGCACACACTGTA-GGTCCAGGTCCTATG-T-ATTTACACATA-CACTAT-TAAAA-GTAACAGAACG-ATTCAATGG--GAGCCTAT--AAACTAT-ATACAACTTTCAGCAACGGATCTCTTGGCTCTCGCATCGATGAAGAACGCAGCGAAATGCGATAAGTAATGTGAATTGCAGAATTCAGTGAATCATCGAATCTTTGAACGCACCTTGCGCTCGTTGGTATTCCGACGAGCATGCCTGTTTGAGTGTCATTAAATTCTCAACC-TCATCGC-TTTTGTG-ATGATGGCTTGGATGTG-GAGG-AGGTCTGCTCCTCTCAAATGAATTAGTGGGTGCCCC-GCGCAAACCTATCTATT-GGTGTGATAATTATCTACGCCGTGGA
>Panaeolus_alcis_Mushroom_Observer__88085__Sweden
CGAATAAACT-GGGT-G-GGTTGTTGCTGTCCCTCTCG-GGGGAA--CTGTGCACGCCT-TACC-TTTTTTGTTTTT-CCACC-TGTGAACACACTGTA-GGTCCAGGTCCTATG-C-TTATACATATA-CACTAT-TGAAA-GTAACAGAACG-ATTCAATGG--GAGCCTAT--AAACTAT-ATACAACTTTCAGCAACGGATCTCTTGGCTCTCGCATCGATGAAGAACGCAGCGAAATGCGATAAGTAATGTGAATTGCAGAATTCAGTGAATCATCGAATCTTTGAACGCACCTTGCGCTCTTTGGTATTCCGAAGAGCATGCCTGTTTGAGTGTCATTAAATTCTCAACC-TCATCGC-TTTTGTG-ATGATGGCTTGGATGTG-GAGG-AGGTCAGCTCCTCTCAAATGAATTAGTGGGTGCCCC-GCGCAAACCTATCTATT-GGTGTGATAATTATCTACGCCGTGG-
>Panaeolus_alcis_SAT_14_239_20_USA
------AACT-GGGT-G-GGTTGTTGCTGTCTCTCTCG-GGGGAA--CTGTGCACGCCT-TACC-TTTTTTGTTTTT-CCACC-TGTGAACACACTGTA-GGTCCAGGTCCTATG-C-TTATACATATA-CACTAT-TGAAA-GTAACAGAACG-ATTCAATGG--GAGCCTAT--AAACTAT-ATACAACTTTCAGCAACGGATCTCTTGGCTCTCGCATCGATGAAGAACGCAGCGAAATGCGATAAGTAATGTGAATTGCAGAATTCAGTGAATCATCGAATCTTTGAACGCACCTTGCGCTCTTTGGTATTCCGAAGAGCATGCCTGTTTGAGTGTCATTAAATTCTCAACC-TCATCGC-TTTTGTG-ATGATGGCTTGGATGTG-GAGG-AGGTCAGCTCCTCTCAAATGAATTAGTGGGTGCCCC-GCGCAAACCTATCTATT-GGTGTGATAATTATCTACGCCGTGG-
>Panaeolus_antillarum__CORT_013830__Dominican_Republic
CGAATAAACT-AGGT-G-GGTTGTTGCTGTCCCTCTCG-GGGGAA--TTGTGCACGCCT-TACC-TTTTTTGTTTTT-CCACC-TGTGCACACACTGTA-GGTCCAGGTCCTATG-TTTTTTACACATA-CACTAT-GAAAA-GTAACAGAACG-ACTCAATGG--GAGCCTAT--AAACTAA-ATACAACTTTCAGCAACGGATCTCTTGGCTCTCGCATCGATGAAGAACGCAGCGAAATGCGATAAGTAATGTGAATTGCAGAATTCAGTGAATCATCGAATCTTTGAACGCACCTTGCGCTCGTTGGTATTCCGACGAGCATGCCTGTTTGAGTGTCATTAAATTCTCAACC-TCATCACTTTTTGTG-ATGATGGCTTGGATGTG-GAGG-AGGTCAGCTCCTCTCAAATGAATTAGTAGGTGCCCC-GCGCAAACCTATCTATT-GGTGTGATAATTATCTACGCCGTGGA
>Panaeolus_antillarum__SFSU_DED_7874__Thailand
CGAATAAACT-AGGT-G-GGTTGTTGCTGTCCCTCTCG-GGGGAA--TTGTGCACGCCT-TACC-TTTTTTGTTTTT-CCACC-TGTGCACACACTGTA-GGTCCAGGTCCTATG-TTTTTTACACATA-CACTAT-GAAAA-GTAACAGAACG-ACTCAATGG--GAGCCTAT--AAACTAA-ATACAACTTTCAGCAACGGATCTCTTGGCTCTCGCATCGATGAAGAACGCAGCGAAATGCGATAAGTAATGTGAATTGCAGAATTCAGTGAATCATCGAATCTTTGAACGCACCTTGCGCTCGTTGGTATTCCGACGAGCATGCCTGTTTGAGTGTCATTAAATTCTCAACC-TCATCACTTTTTGTG-ATGATGGCTTGGATGTG-GAGG-AGGTCAGCTCCTCTCAAATGAATTAGTAGGTGCCCC-GCGCAAACCTATCTATT-GGTGTGATAATTATCTACGCCGTGGA
>Panaeolus_axfordii_MFLU_19_2367_Thailand
CGAATAAACT-AGGTAGACGCTGTTGCTGTCCCTCTCG-GGGGAATCTTGTGCACGCATCTGCC-TTTTTTGTTTAT-CCACC-TGTGCACACACTGTA-GGTCCAGGTCCTATGTATTTTTACATATA-CACTAT-AGAAA-GTAACAGAACG-AATCAATGG--GAGCCTAT--AAACTAT-ATACAACTTTCAGCAACGGATCTCTTGGCTCTCGCATCGATGAAGAACGCAGCGAAATGCGATAAGTAATGTGAATTGCAGAATTCAGTGAATCATCGAATCTTTGAACGCACCTTGCGCTCGTTGGTATTCCGACGAGCATGCCTGTTTGAGTGTCATTAAATTCTCAACC-TCATCAC-TTTTGTG-ATGATGGCTTGGATGTG-GAGGTAAGTCTGCTCCTCTCAAATGAATTAGTGGGTGCCCC-GCGCAAACCTATCTATT-GGTGTGATAATTATCTACGCCGTGGG
>Panaeolus_bisporus_KaiR95_Benin
-----AAACT-AGGTAGACGCTGTTGCTGTCCCTCTCG-GGGGAATCTTGTGCACGCATCTGCC-TTTTTTGTTTAT-CCACC-TGTGCACACACTGTA-GGTCCAGGTCCTATGTATTTTTACATATA-CACTAT-AGAAA-GTAACAGAACG-AATCAATGG--GAGCCTAT--AAACTAT-ATACAACTTTCAGCAACGGATCTCTTGGCTCTCGCATCGATGAAGAACGCAGCGAAATGCGATAAGTAATGTGAATTGCAGAATTCAGTGAATCATCGAATCTTTGAACGCACCTTGCGCTCGTTGGTATTCCGACGAGCATGCCTGTTTGAGTGTCATTAAATTCTCAACC-TCATCAC-TTTTGTG-ATGATGGCTTGGATGTG-GAGG-AAGTCTGCTCCTCTCAAATGAATTAGTGGGTGCCCC-GCGCAAACCTATCTATT-GGTGTGATAATTATCTACGCCGTGGG
>Panaeolus_bisporus_MushroomObserver_org_188954_USA
------------GGTAGACGCTGTTGCTGTCCCTCTCG-GGGGAATCTTGTGCACGCATCTGCC-TTTTTTGTTTAT-CCACC-TGTGCATACACTGTA-GGTCCAGGTCCTATGTATTTTTACATATA-CACTAT-AGAAA-GTAACAGAACG-AATCAATGG--GAGCCTAT--AAACTAT-ATACAACTTTCAGCAACGGATCTCTTGGCTCTCGCATCGATGAAGAACGCAGCGAAATGCGATAAGTAATGTGAATTGCAGAATTCAGTGAATCATCGAATCTTTGAACGCACCTTGCGCTCGTTGGTATTCCGACGAGCATGCCTGTTTGAGTGTCATTAAATTCTCAACC-TCATCAC-TTTTGTG-ATGATGGCTTGGATGTG-GAGG-AAGTCTGCTCCTCTCAAATGAATTAGTGGGTGCCCC-GCGCAAACCTATCTATT-GGTGTGATAATTATCTACGCCGTGGG
>Panaeolus_cambodginiensis_NBRC_30222_
CGAATAAACT-AGGTAGATGCTGTTGCTGTCCCTCTCG-GGGGAAACTTGTGCACGCTTCTGCC-TTTTTTGTTTAT-CCACC-TGTGCACACACTGTA-GGTCCAGGTCCTATGTATTTTTACATATA-CACTAT-AGAAA-GTAACAGAACG-AATCAATGG--GAGCCTAT--AAACTAT-ATACAACTTTCAGCAACGGATCTCTTGGCTCTCGCATCGATGAAGAACGCAGCGAAATGCGATAAGTAATGTGAATTGCAGAATTCAGTGAATCATCGAATCTTTGAACGCACCTTGCGCTCGTTGGTATTCCGACGAGCATGCCTGTTTGAGTGTCATTAAATTCTCAACC-TCATCAC-TTTTGTG-ATGATGGCTTGGATGTG-GAGG-AAGTCTGCTCCTCTCAAATGAATTAGTGGGTGCCCC-GCGCAAACCTATCTATT-GGTGTGATAATTATCTACGCCGTGGG
>Panaeolus_cf__guttulatus_G0217_Hungary
?????????????????????????????????????????????????????????????????????????????????????????????????????????????????????????????????????????????????????????????????????????????????????????????????????????????????????????????????????????????????????????????????????????????????????????????????????????????????????????????????????????????????????????????????????????????????????????????????????????????????????????????????????????????????????????????????????????????????????????????
>Panaeolus_cyanescens_var__bisporus_n__6576_AQUI_Italy
CGAATAAACT-AGGTAGAAGCTGTTGCTGTCCCTCTCG-GGGGAATTTTGTGCACGCATCTGCC-TTTTTTGTTTAT-CCACC-TGTGCACACACTGTA-GGTCCAGGTCCTATGTATTTTTACACATA-CACTAT-AGAAA-GTAACAGAACG-AATCAATGG--GAGCCTAT--AAACTAT-ATACAACTTTCAGCAACGGATCTCTTGGCTCTCGCATCGATGAAGAACGCAGCGAAATGCGATAAGTAATGTGAATTGCAGAATTCAGTGAATCATCGAATCTTTGAACGCACCTTGCGCTCGTTGGTATTCCGACGAGCATGCCTGTTTGAGTGTCATTAAATTCTCAACC-TCATCAC-TTTTGTG-ATGATGGCTTGGATGTG-GAGG-AAGTCTGCTCCTCTCAAATGAATTAGTGGGTGCCCC-GCGCAAACCTATCTATT-GGTGTGATAATTATCTACGCCGTGGG
>Panaeolus_desertorum_AH_9993__paratype__Spain
CGAATAAACT-GGGT-G-GGTTGTTGCTGTCCCTCTCG-GGGGAA--CTGTGCACGCCT-TACC-TTTTTTGTTTTT-CCACC-TGTGAACACACTGTA-GGTCCAGGTCCTATG-C-TTATACATATA-CACTAT-TGAAA-GTAACAGAACG-ATTCAATGG--GAGCCTAT--AAACTAT-ATACAACTTTCAGCAACGGATCTCTTGGCTCTCGCATCGATGAAGAACGCAGCGAAATGCGATAAGTAATGTGAATTGCAGAATTCAGTGAATCATCGAATCTTTGAACGCACCTTGCGCTCTTTGGTATTCCGAAGAGCATGCCTGTTTGAGTGTCATTAAATTCTCAACC-TCATCGC-TTTTGTG-ATGATGGCTTGGATGTG-GAGG-AGGTCTGCTCCTCTCAAATGAATTAGTAGGTGCCCC-GCGCAAACCTATCTATT-GGTGTGATAATTATCTACGCCGTGGA
>Panaeolus_desertorum_SZMC_NL_1863_Hungary
CGAATAAACT-GGGT-G-GGTTGTTGCTGTCCCTCTCG-GGGGAA--CTGTGCACGCCT-TACC-TTTTTTGTTTTT-CCACC-TGTGAACACACTGTA-GGTCCAGGTCCTATG-C-TTATACATATA-CACTAT-TGAAA-GTAACAGAACG-ATTCAATGG--GAGCCTAT--AAACTAT-ATACAACTTTCAGCAACGGATCTCTTGGCTCTCGCATCGATGAAGAACGCAGCGAAATGCGATAAGTAATGTGAATTGCAGAATTCAGTGAATCATCGAATCTTTGAACGCACCTTGCGCTCTTTGGTATTCCGAAGAGCATGCCTGTTTGAGTGTCATTAAATTCTCAACC-TCATCGC-TTTTGTG-ATGATGGCTTGGATGTG-GAGG-AGGTCTGCTCCTCTCAAATGAATTAGTGGGTGCCCC-GCGCAAACCTATCTATT-GGTGTGATAATTATCTACGCCGTGGA
>Panaeolus_detriticola_PERTH_08944954
CGAATAAACT-AGGT-G-GGTTGTTGCTGTCCCTCTCG-GGGGAA--CTGTGCACGCCT-TACC-TTTTTTGTTTTT-CCACC-TGTGAACACACTGTA-GGTCCAGGTCCTATG-C-TTATACATATA-CACTAT-TGAAA-GTAACAGAACG-ATTCAATGG--GAGCCTAT--AAACTAT-ATACAACTTTCAGCAACGGATCTCTTGGCTCTCGCATCGATGAAGAACGCAGCGAAATGCGATAAGTAATGTGAATTGCAGAATTCAGTGAATCATCGAATCTTTGAACGCACCTTGCGCTCTTTGGTATTCCGAAGAGCATGCCTGTTTGAGTGTCATTAAATTCTCAACC-TCATCAC-TTTTGTGAATGACGGCTTGGATGTG-GAGGTAGGTCTGCTCCTCTCAAATGAATTAGTGGGTGCCCC-GCGCAAACCTATCTATT-GGTGTGATAATTATCTACGCCGTGG-
>Panaeolus_fimicola__2dc8487af7775d56934b41366be30a3f_China
CGAATAAACT-AGGT-G-GGTTGTTGCTGTCCCTCTCG-GGGGAA--TCGTGCACACCT-TACC-TTCTTTGTTTTT-CCACC-TGTGCACACACTGTA-GGTCCAGGTCCTATG-T-ATTTACACATA-CACTAT-TAAAA-GTAACAGAACG-ATTCAATGG--GAGCCTAT--AAACTAT-ATACAACTTTCAGCAACGGATCTCTTGGCTCTCGCATCGATGAAGAACGCAGC------------------------------------------------------------------------------------------------------------------------------------------------------------------------------------------------------------------------------------------------
>Panaeolus_fimicola__4350_Italy
-------------------------------------------------------------------------------CACC-TGTGCACACACTGTA-GGTCCAGGTCCTATG-T-TTTTACACATA-CACTAT-TAAAA-GTAACAGAACG-TTTCAATGG--GAGCCTAT--AAACTAT-ATACAACTTTCAGCAACGGATCTCTTGGCTCTCGCATCGATGAAGAACGCAGCGAAATGCGATAAGTAATGTGAATTGCAGAATTCAGTGAATCATCGAATCTTTGAACGCACCTTGCGCTCGTTGGTATTCCGACGAGCATGCCTGTTTGAGTGTCATTAAATTCTCAACC-TCATCGC-TTTTGTG-ATGATGGCTTGGATGTG-GAGG-AGGTCAGCTCCTCTCAAATGAATTAGTGGGTGCCCC-GCGCAAACCTATCTATT-GGTGTGATAATTATCTACGCCGTGGA
>Panaeolus_foenisecii_CBS_142_40_
CGAATAAACT-AGGT-G-GGTTGTTGCTGTCCCTCTCG-GGGGAA--TTGTGCACGCCC-TACC-TTTTTTGTTTTT-CCACC-TGTGCACACACTGTA-GGTCCAGGTCCTATG-T-CTTTACACATA-CACTAT-TAAAA-GTAACAGAACG-ATTCAATGG--GAGCCTAT--AAACTAT-ATACAACTTTCAGCAACGGATCTCTTGGCTCTCGCATCGATGAAGAACGCAGCGAAATGCGATAAGTAATGTGAATTGCAGAATTCAGTGAATCATCGAATCTTTGAACGCACCTTGCGCTCGTTGGTATTCCGACGAGCATGCCTGTTTGAGTGTCATTAAATTCTCAACC-TCATCGC-TTTTGTG-ATGATGGCTTGGAAGTG-GAGG-AAGTCTGCTCCTCTCAAATGAATTAGTGGGTGCCCC-GCGCAAACCTATCTATT-GGTGTGATAATTATCTACGCCGTGGA
>Panaeolus_foenisecii_CBS_251_37_
CGAATAAACT-AGGT-G-GGTTGTTGCTGTCCCTCTCG-GGGGAA--TTGTGCACACCT-TACC-TTTTTTGTTTTT-CCACC-TGTGCACACACTGTA-GGTCCAGGTCCTATG-T-TTTTACACATA-CACTAT-TAAAA-GTAACAGAACG-TTTCAATGG--GAGCCTAT--AAACTAT-ATACAACTTTCAGCAACGGATCTCTTGGCTCTCGCATCGATGAAGAACGCAGCGAAATGCGATAAGTAATGTGAATTGCAGAATTCAGTGAATCATCGAATCTTTGAACGCACCTTGCGCTCGTTGGTATTCCGACGAGCATGCCTGTTTGAGTGTCATTAAATTCTCAACC-TCATCGC-TTTTGTG-ATGATGGCTTGGATGTG-GAGG-AGGTCAGCTCCTCTCAAATGAATTAGTGGGTGCCCC-GCGCAAACCTATCTATT-GGTGTGATAATTATCTACGCCGTGGA
>Panaeolus_foenisecii_FO_46609_
?????????????????????????????????????????????????????????????????????????????????????????????????????????????????????????????????????????????????????????????????????????????????????????????????????????????????????????????????????????????????????????????????????????????????????????????????????????????????????????????????????????????????????????????????????????????????????????????????????????????????????????????????????????????????????????????????????????????????????????????
>Panaeolus_foenisecii_J152_USA_
?????????????????????????????????????????????????????????????????????????????????????????????????????????????????????????????????????????????????????????????????????????????????????????????????????????????????????????????????????????????????????????????????????????????????????????????????????????????????????????????????????????????????????????????????????????????????????????????????????????????????????????????????????????????????????????????????????????????????????????????
>Panaeolus_foenisecii_K_M__250281_United_Kingdom
CGAATAAACT-AGGT-G-GGTTGTTGCTGTCCCTCTCG-GGGGAA--TTGTGCACGCCC-TACC-TTTTTTGTTTTT-CCACC-TGTGCACACACTGTA-GGTCCAGGTCCTATG-T-CTTTACACATA-CACTAT-TAAAA-GTAACAGAACG-ATTCAATGG--GAGCCTAT--AAACTAT-ATACAACTTTCAGCAACGGATCTCTTGGCTCTCGCATCGATGAAGAACGCAGCGAAATGCGATAAGTAATGTGAATTGCAGAATTCAGTGAATCATCGAATCTTTGAACGCACCTTGCGCTCGTTGGTATTCCGACGAGCATGCCTGTTTGAGTGTCATTAAATTCTCAACC-TCATCGC-TTTTGTG-ATGATGGCTTGGAAGTG-GAGG-AAGTCTGCTCCTCTCAAATGAATTAGTGGGTGCCCC-GCGCAAACCTATCTATT-GGTGTGATAATTATCTACGCCGTGGA
>Panaeolus_fraxinophilus__MushroomObserver_org_455364_USA
------------GGT-G-GGTTGTTGCTGTCTCTCTCG-GGGGAA--TTGTGCACACCT-TACC-TTTTTTGTTTTT-CCACC-TGTGCACACACTGTA-GGTCCAGGTCCTATG-T-CTTTACACATA-CACTAT-TAAAA-GTAACAGAACG-GTTAAATGG--GAGCCTAT--AAACTAT-ATACAACTTTCAGCAACGGATCTCTTGGCTCTCGCATCGATGAAGAACGCAGCGAAATGCGATAAGTAATGTGAATTGCAGAATTCAGTGAATCATCGAATCTTTGAACGCACCTTGCGCTCGTTGGTATTCCGACGAGCATGCCTGTTTGAGTGTCATTAAATTCTCAACC-TCATCGC-TTTTGTG-ATGATGGCTTGGATGTG-GAGG-AGGTCTGCTCCTCTCAAATGAATTAGTGGGTGCCCC-GCGCAAACCTATCTATT-GGTGTGATAATTATCTACGCCGTGGA
>Panaeolus_guttulatus_137_Iran
------------------------------CCCTCTCG-GGGGAA---TGTGCACGCCT-TAGCCTTCTTTATATCT-CCACC-TGTGCACACACTGTA-GGTCCAGGTCCTATGTC-CTTTACACATA-CACTAT-TGAAA-GTAACAGAACG-CTTCAATGG--GAGCCTAT--AAACTATAATACAACTTTCAGCAACGGATCTCTTGGCTCTCGCATCGATGAAGAACGCAGCGAAATGCGATAAGTAATGTGAATTGCAGAATTCAGTGAATCATCGAATCTTTGAACGCACCTTGCGCTCCTTGGTATTCCGAGGAGCATGCCTGTTTGAGTGTCATTAAATTCTCAACC-TCACCAG-TTTTG---GTGAAGGCTTGGATATG-GAGG-AGGTATGCGCCTCTCACATGCGTTATTGGGTGCGCC-GCGCACACCTATCTCTT-GGGGTGAGAATTATCTACACCCTGTA
>Panaeolus_guttulatus_var__guttulatus_AMB_n__18101_
TGAATAAACT-AGGC-G-GGTTGTTGCTGTCCCTCTCG-GGGGAA---TGTGCACGCCT-TAGCCTTCTTTATATCT-CCACC-TGTGCACACACTGTA-GGTYTAGGTCCTATG-T-CTTTACACATA-CACAAT-TGAAACTTAATAGAACG-CTTCAATGG--GAGCCTATATAAACTAT-ATACAACTTTCAGCAACGGATCTCTTGGCTCTCGCATCGATGAAGAACGCAGCGAAATGCGATAAGTAATGTGAATTGCAGAATTCAGTGAATCATCGAATCTTTGAACGCACCTTGCGCTCCTTGGTATTCCGAGGAGCATGCCTGTTTGAGTGTCATTAAATTCTCAACC-TCATCAA-TTTTG---GTGAAGGCTTGGATGTG-GAGG-AGGCCTGCTCCTCTCAAATGTATTAGTAGGTGCCCCNNCGCAAACCTATCTATT-GGTGTGATAATTATCTACGCCGTGGA
>Panaeolus_guttulatus_var__guttulatus_STA5_Iraq
------------GGC-G-GGTTGTTGCTGTCCCTCTCG-GGGGAA---TGTGCACGCCT-TAGCCTTCTTTATATCT-CCACC-TGTGCACACACTGTA-GGTCCAGGTCCTATG-TCCTTTACACATA-CACTAT-TGAAA-GTAACAGAACG-CTTCAATGG--GAGCCTATATAAACTAT-ATACAACTTTCAGCAACGGATCTCTTGGCTCTCGCATCGATGAAGAACGCAGCGAAATGCGATAAGTAATGTGAATTGCAGAATTCAGTGAATCATCGAATCTTTGAACGCACCTTGCGCTCCTTGGTATTCCGAGGAGCATGCCTGTTTGAGTGTCATTAAATTCTCAACC-TCACCAG-TTTTG---GTGAAGGCTTGGATATG-GAGG-AGGCCTGCTCCTCTCAAATGTATTAGTAGGTGCCCC-GCGCAAACCTATCTATT-GGTGTGATAATTATCTACGCCGTGGA
>Panaeolus_guttulatus_var__merrisiani_AMB_n__18102__
TGAATAAACT-AGGC-G-GGTTGTTGCTGTCCCTCTCG-GGGGAA---TGTGCACGCCT-TAGCCTTCTTTATATCT-CCACC-TGTGCACACACTGTA-GGTCTAGGTCCTATG-T-CTTTACACATA-CACAAT-TGAAACTTAATAGAACG-CTTCAATGG--GAGCCTATATAAACTAT-ATACAACTTTCAGCAACGGATCTCTTGGCTCTCGCATCGATGAAGAACGCAGCGAAATGCGATAAGTAATGTGAATTGCAGAATTCAGTGAATCATCGAATCTTTGAACGCACCKTGCGCTCSTTGGTATTCCGAGGAGCATGCCTGTTTGAGTGTCATTAAATTCTCAACC-TCATCAA-TTTTG---GTGAAGGCTTGGATGTG-GAGG-AGGCCTGCTCCTCTCAAATGT------------------------------------------------------------
>Panaeolus_mexicanus_ANGE1557_Dominican_Republic
TGAATAAACT-AGGTGGAAGCTGTTGCTGTCCCTCTCG-GGGGAATATTGTGCACGCCTCTGCC-TTTTTTGTTTAT-CCACC-TGTGCACACACTGTA-GGTCCAGGTCCTATGTCTTTTTACACATA-CACTAC-AAAAA-TTAATAGAACG-CATCAATGG--GAGCCTAT--AAACATT-ATACAACTTTCAGCAACGGATCTCTTGGCTCTCGCATCGATGAAGAACGCAGCGAAATGCGATAAGTAATGTGAATTGCAGAATTCAGTGAATCATCGAATCTTTGAACGCACCTTGCGCTCGTTGGTATTCCGACGAGCATGCCTGTTTGAGTGTCATTAAATTCTCAACC-TCATCGC-TTTTGTG-ATGATGGCTTGGATGTG-GAGG-AAGTCTGCTCCTCTCAAATGAATTAGTGGGTGCCCC-GCGCAAACCTATCTATT-GGTGTGATAATTATCTACGCCGTGGA
>Panaeolus_paludosus_B2082_
?????????????????????????????????????????????????????????????????????????????????????????????????????????????????????????????????????????????????????????????????????????????????????????????????????????????????????????????????????????????????????????????????????????????????????????????????????????????????????????????????????????????????????????????????????????????????????????????????????????????????????????????????????????????????????????????????????????????????????????????
>Panaeolus_pantropicalis_T_JBSD_130972_Dominican_Republic
CGAATAAACT-AGGT-G-GGTTGTTGCTGTCCCTCTCG-GGGGAA--CTGTGCACGCCT-TACC-TTTTTTGTTTTT-CCACC-TGTGAACACACTGTA-GGTCCAGGTCCTATG-C-TTATACATATA-CACTAT-TGAAA-GTAACAGAACG-AATCAATGG--GAGCCTAT--AAACTAT-ATACAACTTTCAGCAACGGATCTCTTGGCTCTCGCATCGATGAAGAACGCAGCGAAATGCGATAAGTAATGTGAATTGCAGAATTCAGTGAATCATCGAATCTTTGAACGCACCTTGCGCTCTTTGGTATTCCGAAGAGCATGCCTGTTTGAGTGTCATTAAATTCTCAACC-TCATCAC-TTTTGTGAATGACGGCTTGGATGTG-GAGG-AGGTCTGCTCCTCTCAAATGAATTAGTGGGTGCCCC-GCGCAAACCTATCTATT-GGTGTGATAATTATCTACGCCGTGGA
>Panaeolus_pantropicalis__MHHNU_31396_China
CGAATAAACT-AGGT-G-GGTTGTTGCTGTCCCTCTCG-GGGGAA--CTGTGCACGCCT-TACC-TTTTTTGTTTTT-CCACC-TGTGAACACACTGTA-GGTCCAGGTCCTATG-C-TTACACATATA-CACTAT-TGAAA-GTAACAGAACG-AATCAATGG--GAGCCTAT--AAACTAT-ATACAACTTTCAGCAACGGATCTCTTGGCTCTCGCATCGATGAAGAACGCAGCGAAATGCGATAAGTAATGTGAATTGCAGAATTCAGTGAATCATCGAATCTTTGAACGCACCTTGCGCTCTTTGGTATTCCGAAGAGCATGCCTGTTTGAGTGTCATTAAATTCTCAACC-TCATCAC-TTTTGTGAATGACGGCTTGGATGTG-GAGG-AGGTCTGCTCCTCTCAAATGAATTAGTGGGTGCCCC-GCGCAAACCTATCTATT-GGTGTGATAATTATCTACGCCGTGGA
>Panaeolus_papilionaceus__DNA1940_USA
CGAATAAACT-AGGT-G-GGTTGTTGCTGTCCCTCTCG-GGGGAA--CTGTGCACGCCT-TACC-TTTTTTGTTTTT-CCACC-TGTGAACACACTGTA-GGTCCAGGTCCTATG-C-TTATACATATA-CACTAT-TGAAA-GTAACAGAACG-AATCAATGG--GAGCCTAT--AAACTAT-ATACAACTTTCAGCAACGGATCTCTTGGCTCTCGCATCGATGAAGAACGCAGCGAAATGCGATAAGTAATGTGAATTGCAGAATTCAGTGAATCATCGAATCTTTGAACGCACCTTGCGCTCTTTGGTATTCCGAAGAGCATGCCTGTTTGAGTGTCATTAAATTCTCAACC-TCATCAC-TTTTGTGAATGACGGCTTGGATGTG-GAGG-AGGTCTGCTCCTCTCAAATGAATTAGTGGGTGCCCC-GCGCAAACCTATCTATT-GGTGTGATAATTATCTACGCCGTGGA
>Panaeolus_papilionaceus__EGDA_Pan228_Egypt
CGAATAAACT-AGGT-G-GGTTGTTGCTGTCCCTCTCG-GGGGAA--CTGTGCACGCCT-TACC-TTTTTTGTTTTT-CCACC-TGTGAACACACTGTA-GGTCCAGGTCCTATG-CTTTTTACATATA-CACTAT-TGAAA-GTAACAGAACG-ATTCAATGG--GAGCCTAT--AAACTAT-ATACAACTTTCAGCAACGGATCTCTTGGCTCTCGCATCGATGAAGAACGCAGCGAAATGCGATAAGTAATGTGAATTGCAGAATTCAGTGAATCATCGAATCTTTGAACGCACCTTGCGCTCTTTGGTATTCCGAAGAGCATGCCTGTTTGAGTGTCATTAAATTCTCAACC-TCATCGCTTTTTGTG-ATGACGGCTTGGATGTG-GAGG-AGGTCTGCTCCTCTCAAATGAATTAGTGGGTGCCCC-GCGCAAACCTAACTATT-GGTGTGATAATTATCTACGCCGTGG-
>Panaeolus_papilionaceus__INNASA1_Iraq
-------------------------------------------------------------ACC-TTTTTTGTTTTT-CCACC-TGTGAACACACTGTA-GGTCCAGGTCCTATG-CTTTTTACATATA-CACTAT-TGAAA-GTAACAGAACG-ATTCAATGG--GAGCCTAT--AAACTAT-ATACAACTTTCAGCAACGGATCTCTTGGCTCTCGCATCGATGAAAAACGCAACGAAATGCGATAAGTAATGTGAATTGCATAATTCAGTGAATCATCGAATCTTTGAACGCACCTTGCGCTCTTTGGTATTCCGAATAGCATGCCTGTTTGAGTGTCATTAAATTCTCAACC-TCATCCCTTTTTGTG-ATGACGGCTTGGATGTGCGAGG-AGGTCTGCTCCTCTCAAATTAATTACTGGGTGCCCC-GCGCAAACCTAACTATTGGGTGTGATAATTAT------------
>Panaeolus_papilionaceus__MHHNU31392_China
TGAATAAACT-AGGT-G-GGTTGTTGCTGTCCCTCTCG-GGGGAA--CTGTGCACGCCT-TACC-TTTTTTGTTTTT-CCACC-TGTGAACACACTGTA-GGTCCAGGTCCTATG-TTTAATACATATA-CACTAT-TGAAA-GTAACAGAACG-ATTCAATGG--GAGCCTAT--AAACTAT-ATACAACTTTCAGCAACGGATCTCTTGGCTCTCGCATCGATGAAGAACGCAGCGAAATGCGATAAGTAATGTGAATTGCAGAATTCAGTGAATCATCGAATCTTTGAACGCACCTTGCGCTCTTTGGTATTCCGAAGAGCATGCCTGTTTGAGTGTCATTAAATTCTCAACC-TCATCGC-TTTTGTG-ATGATGGCTTGGAAGTG-GAGG-AGGTCTGCTCCTCTCAAATGAATTAGTGGGTGCCCC-GCGCAAACCTATCTATT-GGTGTGATAATTATCTACGCCGTGGG
>Panaeolus_papilionaceus__N_L__Bougher_NLB_1553_Australia
CGAATAAACT-AGGT-G-GGTTGTTGCTGTCCCTCTCG-GGGGAA--CTGTGCACGCCT-TACC-TTTTTTGTTTTT-CCACC-TGTGAACACACTGTA-GGTCCAGGTCCTATG-C-TTATACATATA-CACTAT-TGAAA-GTAACAGAACG-ATTCAATGG--GAGCCTAT--AAACTAT-ATACAACTTTCAGCAACGGATCTCTTGGCTCTCGCATCGATGAAGAACGCAGCGAAATGCGATAAGTAATGTGAATTGCAGAATTCAGTGAATCATCGAATCTTTGAACGCACCTTGCGCTCTTTGGTATTCCGAAGAGCATGCCTGTTTGAGTGTCATTAAATTCTCAACC-TCATCAC-TTTTGTGAATGACGGCTTGGATGTG-GAGG-AGGTCTGCTCCTCTCAAATGAATTAGTGGGTGCCCC-GCGCAAACCTATCTATT-GGTGTGATAATTATCTACGCCGTGG-
>Panaeolus_papilionaceus__RA400_Iraq
--------CT-GGGT-G-GGTTGTTGCTGTCCCTCTCG-GGGGAA--CTGTGCACGCCT-TACC-TTTTTTGTTTTT-CCACC-TGTGAACACACTGTA-GGTCCAGGTCCTATG-C-TTATACATATA-CACTAT-TGAAA-GTAACAGAACG-ATTCAATGG--GAGCCTAT--AAACTAT-ATACAACTTTCAGCAACGGATCTCTTGGCTCTCGCATCGATGAAGAACGCAGCGAAATGCGATAAGTAATGTGAATTGCAGAATTCAGTGAATCATCGAATCTTTGAACGCACCTTGCGCTCTTTGGTATTCCGAAGAGCATGCCTGTTTGAGTGTCATTAAATTCTCAACC-TCATCGC-TTTTGTG-ATGATGGCTTGGATGTG-GAGG-AGGTCTGCTCCTCTCAAATGAATTAGTGGGTGCCCC-GCGCAAACCTATCTATT-GGTGTGATAATTATCTACCCCGTGG-
>Panaeolus_parvisporus_7070_Italy
CGAATAAACT-AGGT-G-GGTTGTTGCTGTCCCTCTCG-GGGGAA--CTGTGCACGCCT-TACC-TTTTTTGTTTTT-CCACC-TGTGAACACACTGTA-GGTCCAGGTCCTATG-C-TTATACATATA-CACTAT-TGAAA-GTAACAGAACG-ATTCAATGG--GAGCCTAT--AAACTAT-ATACAACTTTCAGCAACGGATCTCTTGGCTCTCGCATCGATGAAGAACGCAGCGAAATGCGATAAGTAATGTGAATTGCAGAATTCAGTGAATCATCGAATCTTTGAACGCACCTTGCGCTCTTTGGTATTCCGAAGAGCATGCCTGTTTGAGTGTCATTAAATTCTCAACC-TCATCAC-TTTTGTGTATGAAGGCTTGGATGTG-GAGG-AGGTCTGCTCCTCTCAAATGAATTAGTGGGTGCCCC-GCGCAAACCTATCTATT-GGTGTGATAATTATCTACGCCGTGG-
>Panaeolus_parvisporus_CBS_276_39_
CGAATAAACT-AGGT-G-GGTTGTTGCTGTCCCTCTCG-GGGGAA--CTGTGCACGCCT-TACC-TTTTTTGTTTTT-CCACC-TGTGAACACACTGTA-GGTCCAGGTCCTATG-C-TTATACATATA-CACTAT-TGAAA-GTAACAGAACG-ATTCAATGG--GAGCCTAT--AAACTAT-ATACAACTTTCAGCAACGGATCTCTTGGCTCTCGCATCGATGAAGAACGCAGCGAAATGCGATAAGTAATGTGAATTGCAGAATTCAGTGAATCATCGAATCTTTGAACGCACCTTGCGCTCTTTGGTATTCCGAAGAGCATGCCTGTTTGAGTGTCATTAAATTCTCAACC-TCATCAC-TTTTGTGTATGAAGGCTTGGATGTG-GAGG-AGGTCTGCTCCTCTCAAATGAATTAGTGGGTGCCCC-GCGCAAACCTATCTATT-GGTGTGATAATTATCTACGCCGTGG-
>Panaeolus_plantaginiformis_LE_2862__lectotype__Russia
CGAATAAACT-AGGT-G-GGTTGTTGCTGTCCCTCTCG-GGGGAA--TTGTGCACACCT-TACC-TTTTTTGTTTTT-CCACC-TGTGCACACACTGTA-GGTCCAGGTCCTATG-T-CTTTACACATA-CACTAT-TAAAA-GTAACAGAACG-ATTCAATGG--GAGCCTAT--AAACTAT-ATACAACTTTCAGCAACGGATCTCTTGGCTCTCGCATCGATGAAGAACGCAGCGAAATGCGATAAGTAATGTGAATTGCAGAATTCAGTGAATCATCGAATCTTTGAACGCACCTTGCGCTCGTTGGTATTCCGACGAGCATGCCTGTTTGAGTGTCATTAAATTCTCAACC-TCATCGC-TTTTGTG-ATGAAGGCTTGGATGTG-GAGG-AGGTCTGCTCCTCTCAAATGAATTAGTGGGTGCCCC-GCGCAAACCTATCTATT-GGTGTGATAATTATCTACGCCGTGGA
>Panaeolus_plantaginiformis_LE_2863__holotype__Uzbekistan
CGAATAAACT-AGGT-G-GGTTGTTGCTGTCCCTCTCG-GGGGAA--TTGTGCACACCT-TACC-TTTTTTGTTTTT-CCACC-TGTGCACACACTGTA-GGTCCAGGTCCTATG-T-CTTTACACATA-CACTAT-TAAAA-GTAACAGAACG-ATTCAATGG--GAGCCTAT--AAACTAT-ATACAACTTTCAGCAACGGATCTCTTGGCTCTCGCATCGATGAAGAACGCAGCGAAATGCGATAAGTAATGTGAATTGCAGAATTCAGTGAATCATCGAATCTTTGAACGCACCTTGCGCTCGTTGGTATTCCGACGAGCATGCCTGTTTGAGTGTCATTAAATTCTCAACC-TCATCGC-TTTTGTG-ATGAAGGCTTGGATGTG-GAGG-AGGTCTGCTCCTCTCAAATGAATTAGTGGGTGCCCC-GCGCAAACCTATCTATT-GGTGTGATAATTATCTACGCCGTGGA
>Panaeolus_punjabensis_s_l__LAH37417_Pakistan
CGAATAAACTAGGGT-G-GGTTGTTGCTGTCCCTCTCG-GGGGAA--CTGTGCACGCCT-TACC-TTTTTTGTTTTT-CCACC-TGTGAACACACTGTA-GGTCCAGGTCCTATG-CTTTTTACATATA-CACTAT-TGAAA-GTAACAGAACG-ATTCAATGG--GAGCCTAT--AAACTAT-ATACAACTTTCAGCAACGGATCTCTTGGCTCTCGCATCGATGAAGAACGCAGCGAAATGCGATAAGTAATGTGAATTGCAGAATTCAGTGAATCATCGAATCTTTGAACGCACCTTGCGCTCTTTGGTATTCCGAAGAGCATGCCTGTTTGAGTGTCATTAAATTCTCAACC-TCATCGCTTTTTGTG-ATGACGGCTTGGATGTG-GAGG-AGGTCTGCTCCTCTCAAATGAATTAGTGGGTGCCCC-GCGCAAACCTAACTATT-GGTGTGATAATTATCTACGCCGTGG-
>Panaeolus_rickenii_TFB8626_Argentina
CGAATAAACTGGGGT-G-GGTTGTTGCTGTCCCTCTCG-GGGGAA--TCGTGCACGCCT-TACC-CTTTTTGTTTTT-CCACC-TGTGCACACACTGTA-GGTCCAGGTCCTATG-T-CTTTACACATA-CACTAT-TAAAA-GTAACAGAACG-ATTCAATGG--GAGCCTAT--AAACTAT-ATACAACTTTCAGCAACGGATCTCTTGGCTCTCGCATCGATGAAGAACGCAGCGAAATGCGATAAGTAATGTGAATTGCAGAATTCAGTGAATCATCGAATCTTTGAACGCACCTTGCGCTCGTTGGTATTCCGACGAGCATGCCTGTTTGAGTGTCATTAAATTCTCAACC-TCATCGC-TTTTGTG-ATGATGGCTTGGATGTG-GAGG-AGGTCTGCTCCTCTCAAATGAATTAGTGGGTGCCCC-GTGCAAACCTATCTATT-GGTGTGATAATTATCTACGCCGTGGA
>Panaeolus_sPanaeolus_NY04449017_Colombia
CGAATAAACT-AGGT-G-GGTTGTTGCTGTCCCTCTCG-GGGGAA--CTGTGCACGCCT-TGCC-TTTTTTGTTTTT-CCACC-TGTGAACACACTGTA-GGTCCAGGTCCTATG-C-TTATACACATA-CACTAT-TGAAA-GTAACAGAACG-ATTCAATGG--GAGCCTAT--AAACAAATATACAACTTTCAGCAACGGATCTCTTGGCTCTCGCATCGATGAAGAACGCAGCGAAATGCGATAAGTAATGTGAATTGCAGAATTCAGTGAATCATCGAATCTTTGAACGCACCTTGCGCCCTTTGGTATTCCGAAGGGCATGCCTGTTTGAGTGTCATTAAATTCTCAACC-TCATCGC-TTTTGTG-ATGAAGGCTTGGAAGTG-GAGG---CTCTGCTCCTCTCAAATGAATTAGTGGGTGCCCC-GCGCAAACCTATCTATT-GGTGTGATAATTATCTACGCCGTGGA
>Panaeolus_sp__204_USA
CGAATAAACT-AGGTGG-GGTTGTTGCTGTCCCTCTCG-GGGGAA--TCGTGCACGCCT-TACC-TTCTTTGTTTTT-CCACC-TGTGCACACACTGTA-GGTCCAGGTCCTATG-T-CTTTACACATA-CACTAT-TAAAA-GTAACAGAACG-ATTCAATGG--GAGCCTAT--AAACTAT-ATACAACTTTCAGCAACGGATCTCTTGGCTCTCGCATCGATGAAGAACGCAGCGAAATGCGATAAGTAATGTGAATTGCAGAATTCAGTGAATCATCGAATCTTTGAACGCACCTTGCGCTCGTTGGTATTCCGACGAGCATGCCTGTTTGAGTGTCATTAAATTCTCAACC-TCATCGC-TTTTGTG-ATGATGGCTTGGATGTG-GAGG-AGGTCTGCTCCTCTCAAATGAATTAGTGGGTGCCCC-GTGCAAACCTATCTATT-GGTGTGATAATTATCTACGCCGTGGA
>Panaeolus_sp__LAH36792_Pakistan
?????????????????????????????????????????????????????????????????????????????????????????????????????????????????????????????????????????????????????????????????????????????????????????????????????????????????????????????????????????????????????????????????????????????????????????????????????????????????????????????????????????????????????????????????????????????????????????????????????????????????????????????????????????????????????????????????????????????????????????????
>Panaeolus_sp__LAH36793_Pakistan
CGAATAAACTCGGGT-G-GGTTGTTGCTGTCCCTCTCG-GGGGAA--CTGTGCACACCT-TACC-TTTTTTGTTTTT-CCACC-TGTGAACACACTGTA-GGTCCAGGTCCTATG-CTTTTTACATATA-CACTAT-TGAAA-GTAACAGAACG-ATTCAATGG--GAGCCTAT--AAACTAT-ATACAACTTTCAGCAACGGATCTCTTGGCTCTCGCATCGATGAAGAACGCAGCGAAATGCGATAAGTAATGTGAATTGCAGAATTCAGTGAATCATCGAATCTTTGAACGCACCTTGCGCTCTTTGGTATTCCGAAGAGCATGCCTGTTTGAGTGTCATTAAATTCTCAACC-TCATCGC-TTTTGTG-ATGACGGCTTGGATGTG-GAGG-AGGTCTGCTCCTCTCAAATGAATTAGTGGGTGCCCC-GCGCAAACCTAACTATT-GGTGTGATAATTATCTACGCCGTGG-
>Panaeolus_sp__MW_2010_
CGAATAAACT-AGGTAGATGCTGTTGCTGTCCCTCTCG-GGGGAAACTTGTGCACGCTTCTGCC-TTTTTTGTTTAT-CCACC-TGTGCACACACTGTA-GGTCCAGGTCCTATGTATTTTTACATATA-CACTAT-AGAAA-GTAACAGAACA-AATCAATGG--GAGCCTAT--AAACTAT-ATACAACTTTCAGCAACGGATCTCTTGGCTCTCGCATCGATGAAGAACGCAGCGAAATGCGATAAGTAATGTGAATTGCAGAATTCAGTGAATCATCGAATCTTTGAACGCACCTTGCGCTCGTTGGTATTCCGACGAGCATGCCTGTTTGAGTGTCATTAAATTCTCAACC-TCATCAC-TTTTGTG-ATGATGGCTTGGATGTG-GAGG-AAGTCTGCTCCTCTCAAATGAATTAGTGGGTGCCCC-GCGCAAACCTATCTATT-GGTGTGATAATTATCTACGCCGTGGG
>Panaeolus_sp__PBM4141_USA
TGAATAAACT-AGGC-G-GGTTGTTGCTGTCCCTCTCG-GGGGAA---TGTGCACGCCT-TAGCCTTCTTTATATCT-CCACC-TGTGCACACACTGTA-GGTCTAGGTCCTATG-T-CTTTACACATA-CACAAT-TAAAACTTAATAGAACG-CTTCAATGG--GAGCCTATATAAACTAT-ATACAACTTTCAGCAACGGATCTCTTGGCTCTCGCATCGATGAAGAACGCAGCGAAATGCGATAAGTAATGTGAATTGCAGAATTCAGTGAATCATCGAATCTTTGAACGCACCTTGCGCTCCTTGGTATTCCGAGGAGCATGCCTGTTTGAGTGTCATTAAATTCTCAACC-TCATCAG-TTTTG---GTGAAGGCTTGGATGTG-GAGG-AGGCCTGCTCCTCTCAAATGTATTAGTAGGTGCCCC-GCGCAAACCTATCTATT-GGTGTGATAATTATCTACGCCGTGGA
>Panaeolus_sp__iNAT_99905220_USA
--------CT-AGGT-G-GGTTGTTGCTGTCTCTCTCG-GGGGAA--TTGTGCACACCT-TACC-TTTTTTGTTTTT-CCACC-TGTGCACACACTGTA-GGTCCAGGTCCTATG-T-CTTTACACATA-CACTAT-TAAAA-GTAACAGAACG-GTTAAATGG--GAGCCTAT--AAACTAT-ATACAACTTTCAGCAACGGATCTCTTGGCTCTCGCATCGATGAAGAACGCAGCGAAATGCGATAAGTAATGTGAATTGCAGAATTCAGTGAATCATCGAATCTTTGAACGCACCTTGCGCTCGTTGGTATTCCGACGAGCATGCCTGTTTGAGTGTCATTAAATTCTCAACC-TCATCGC-TTTTGTG-ATGATGGCTTGGATGTG-GAGG-AGGTCTGCTCCTCTCAAATGAATTAGTGGGTGCCC--GCGCAAACCTATCTATT-GGTGTGATAATTATCTACGCCGTGGA
>Panaeolus_sp__iNat72986889_USA
CGAATAAACT-AGGT-G-GGTTGTTGCTGTCCCTCTCG-GGGGAA--TTGTGCACACCT-TACC-TTTTTTGTTTTT-CCACC-TGTGCACACACTGTA-GGTCCAGGTCCTATG-T-TTTTACACATA-CACTAT-TAAAA-GTAACAGAACG-TTTCAATGG--GAGCCTAT--AAACTAT-ATACAACTTTCAGCAACGGATCTCTTGGTTCTCGCATCGATGAAGAACGCAGCGAAATGCGATAAGTAATGTGAATTGCAGAATTCAGTGAATCATCGAATCTTTGAACGCACCTTGCGCTCGTTGGTATTCCGACGAGCATGCCTGTTTGAGTGTCATTAAATTCTCAACC-TCATCGC-TTTTGTG-ATGATGGCTTGGATGTG-GAGG-AGGTCAGCTCCTCTCAAATGAATTAGTGGGTGCCCC-GCGCAAACCTATCTATT-GGTGTGATAATTATCTACGCCGTGGA
>Panaeolus_sphinctrinus_AFTOL_ID_1499_
CGAATAAACT-GGGT-G-GGTTGTTGCTGTCCCTCTCG-GGGGAA--CTGTGCACGCCT-TACC-TTTTTTGTTTTT-CCACC-TGTGAACACACTGTA-GGTCCAGGTCCTATG-C-TTATACATATA-CACTAT-TGAAA-GTAACAGAACG-ATTCAATGG--GAGCCTAT--AAACTAT-ATACAACTTTCAGCAACGGATCTCTTGGCTCTCGCATCGATGAAGAACGCAGCGAAATGCGATAAGTAATGTGAATTGCAGAATTCAGTGAATCATCGAATCTTTGAACGCACCTTGCGCTCTTTGGTATTCCGAAGAGCATGCCTGTTTGAGTGTCATTAAATTCTCAACC-TCATCGC-TTTTGTG-ATGATGGCTTGGATGTG-GAGG-AGGTCTGCTCCTCTCAAATGAATTAGTGGGTGCCCC-GCGCAAACCTATCTATT-GGTGTGATAATTATCTACGCCGTGG-
>Panaeolus_subbalteatus_CBS_331_34_
CGAATAAACT-AGGT-G-GGTTGTTGCTGTCCCTCTCG-GGGGAA--TTGTGCACACCT-TACC-TTTTTTGTTTTT-CCACC-TGTGCACACACTGTA-GGTCCAGGTCCTATG-TATTTTACACATACCACTAT-TAAAA-GTAACAGAACG-ATTCAATGG--GAGCCTAT--AAACTAT-ATACAACTTTCAGCAACGGATCTCTTGGCTCTCGCATCGATGAAGAACGCAGCGAAATGCGATAAGTAATGTGAATTGCAGAATTCAGTGAATCATCGAATCTTTGAACGCACCTTGCGCTCGTTGGTATTCCGACGAGCATGCCTGTTTGAGTGTCATTAAATTCTCAACC-TCAACAC-TTTTGTGATTGATGGCTTGGATGTG-GAGGTAAGTCTGCTCCTCTCAAATGAATTAGTGGGTGCCCC-GCGCAAACCTATCTATT-GGTGTGATAATTATCTACGCCGTGGA
>Panaeolus_subbalteatus_NX180911_04_China
CGAATAAACT-AGGT-G-GGTTGTTGCTGTCCCTCTCG-GGGGAA--TTGTGCACACCT-TACC-TTTTTTGTTTTT-CCACC-TGTGCACACACTGTA-GGTCCAGGTCCTATG-TATTTTACACATA-CACTAT-TAAAA-GTAACAGAACG-ATTCAATGG--GAGCCTAT--AAACTAT-ATACAACTTTCAGCAACGGATCTCTTGGCTCTCGCATCGATGAAGAACGCAGCGAAATGCGATAAGTAATGTGAATTGCAGAATTCAGTGAATCATCGAATCTTTGAACGCACCTTGCGCTCGTTGGTATTCCGACGAGCATGCCTGTTTGAGTGTCATTAAATTCTCAACC-TCAACAC-TTTTGTGATTGATGGCTTGGATGTG-GAGGTAAGTCTGCTCCTCTCAAATGAATTAGTGGGTGCCCC-GCGCAAACCTATCTATT-GGTGTGATAATTATCTACGCCGTGGA
>Panaeolus_sylvaticus_ANGE1393_Dominican_Republic
TGAATAAACT-AGGT-G-GGTTGTTGCTGTCCCTCTTG-GGGGAA--TTGTGCACGCCT-TACC-TTTTTTGTTTTT-CCACC-TGTGCACACACTGTA-GGTCCAGGTCCTATGTC-TTTTRCATATA-CACTAT-TGAAA-GTAATAGAACG-ATTCAATGG--GAGCCTAT--AAACTAT-ATACAACTTTCAGCAACGGATCTCTTGGCTCTCGCATCGATGAAGAACGCAGCGAAATGCGATAAGTAATGTGAATTGCAGAATTCAGTGAATCATCGAATCTTTGAACGCACCTTGCGCTCGTTGGTATTCCGACGAGCATGCCTGTTTGAGTGTCATTAAATTCTCAACC-TCATCRC-TTTTGTG-ATGAAGGCTTGGATGTG-GAGG-AGGTCTGCTCCTCTTAAATTTATTAGTAGGTGCCCC-GCGCAAACCTATCTATT-GGTGTGATAATTATCTACGCCGTGGA
>Panaeolus_uliginosus_DAOM_176594_
CGAATAAACT-AGGT-G-GGTTGTTGCTGTCCCTCTCG-GGGGAA--TTGTGCACGCCT-TACC-TTTTTTGTTTTT-CCACC-TGTGCACACACTGTA-GGTCCAGGTCCTATG-T-TTTTACACATA-CACTAT-TAAAA-GTAACAGAACG-ATTCAATGG--GAGCCTAT--AAACTAT-ATACAACTTTCAGCAACGGATCTCTTGGCTCTCGCATCGA-------------------------------------------------------------------------------------------------------------------------------------------------------------------------------------------------------------------------------------------------------------
>Pholiotina_aporos_SZMC_NL_1241_
AGAATGAACT-TGAT-G-GGCTGTCGCTGGCTCCCTCG-GGGGCA---TGTGCACGCT--TATC-ATTTTTATATTT-CCACC-TGTGCATTATTTGTA-GTTCCCAGATCTATG-T-CTTTTCATATA-CACCAT-------GTAAGAGAATGAAATCTAAGG--CAGCCTATATAATCAAT-ATACAACTTTCAGCAACGGATCTCTTGGCTCTCGCATCGATGAAGAACGCAGCGAAATGCGATAAGTAATGTGAATTGCAGAATTCAGTGAATCATCGAATCTTTGAACGCACCTTGCGCTCCTTGGTATTCCGAGGAGCATGCCTGTTTGAGTGTCATTAAATCATCAAAC-CTTTCATCTTCT-----TGAAGGTTTGGATATTGGGAG-TGGTCAGCTCTCCTCAAACGCATTAGCCGGAAGCTT-TTGTGA--CTGTCTATT-GGTGTGATAATTATCTATACCATTGA
>ZRL20152331_sp7
------------------------------------CG-GGGGAA--TTGTGCACGCCT-TACC-TTATTTGTTTTT-CCACC-TGTGCACACACTGTA-GGTCCAGGTCCTATG-T-ATTTACACATA-CACTAT-TAAAA-GTAACAGAACG-ATTCAATGG--GAGCCTAT--AAACTAT-ATACAACTTTCAGCAACGGATCTCTTGGCTCTCGCATCGATGAAGAACGCAGCGAAATGCGATAAGTAATGTGAATTGCAGAATTCAGTGAATCATCGAATCTTTGAACGCACCTTGCGCTCGTTGGTATTCCGACGAGCATGCCTGTTTGAGTGTCATTAAATTCTCAACC-TCATCGC-TTTTGTG-ATGATGGCTTGGATGTG-GAGG-AGGTCTGCTCCTCTCAAATGAATTAGTGGGTGCCCC-GTGCAAACCTATCTATT-GGTGTGATAATTATCTACGCCGTGGA
>ZRL2015390_sp7
CGAATAAACT-AGGT-A-GGTTGTTGCTGTCCCTCTCG-GGGGAA--TTGTGCACGCCT-TACC-TTATTTGTTTTT-CCACC-TGTGCACACACTGTA-GGTCCAGGTCCTATG-T-ATTTACACATA-CACTAT-TAAAA-GTAACAGAACG-ATTCAATGG--GAGCCTAT--AAACTAT-ATACAACTTTCAGCAACGGATCTCTTGGCTCTCGCATCGATGAAGAACGCAGCGAAATGCGATAAGTAATGTGAATTGCAGAATTCAGTGAATCATCGAATCTTTGAACGCACCTTGCGCTCGTTGGTATTCCGACGAGCATGCCTGTTTGAGTGTCATTAAATTCTCAACC-TCATCGC-TTTTGTG-ATGATGGCTTGGATGTG-GAGG-AGGTCTGCTCCTCTCAAATGAATTAGTGGGTGCCCC-GTGCAAACCTATCTATT-GGTGTGATAATTATCTACGCCGTGGA
>ZRL20161807_sp5
--------------------------------------------------TGCACGCCT-TACC-TTCTTTGTTTTT-CCACC-TGTGCACACACTGTA-GGTCCAGGTCCTATG-T-CTTTACACATA-CACTAT-TAAAA-GTAACAGAACG-ATTCAATGG--GAGCCTAT--AAACTAT-ATACAACTTTCAGCAACGGATCTCTTGGCTCTCGCATCGATGAAGAACGCAGCGAAATGCGATAAGTAATGTGAATTGCAGAATTCAGTGAATCATCGAATCTTTGAACGCACCTTGCGCTCGTTGGTATTCCGACGAGCATGCCTGTTTGAGTGTCATTAAATTCTCAACC-TCATCGC-TTTTGTG-ATGATGGCTTGGATGTG-GAGG-AGGTCTGCTCCTCTCAAATGAATTAGTGGGTGCCCC-GTGCAAACCTATCTATT-GGTGTGATAATTATCTA---------
>ZRL20161828_sp5
-----------------------------------------------------------------------------------------------------------------------------------------------------------------TGG--GAGCCTAT--AAACTAT-ATACAACTTTCAGCAACGGATCTCTTGGCTCTCGCATCGATGAAGAACGCAGCGAAATGCGATAAGTAATGTGAATTGCAGAATTCAGTGAATCATCGAATCTTTGAACGCACCTTGCGCTCGTTGGTATTCCGACGAGCATGCCTGTTTGAGTGTCATTAAATTCTCAACC-TCATCGC-TTTTGTG-ATGATGGCTTGGATGTG-GAGG-AGGTCTGCTCCTCTCAAATGAATTAGTGGGTGCCCC-GTGCAAACCTATCTATT-GGTGTGATAATTATCTACGCCGTGGA
>ZRL20161875_sp5
---------------------------------------------------------------------------------CC-TGTGCACACACTGTA-GGTCCAGGTCCTATG-T-CTTTACACATA-CACTAT-TAAAA-GTAACAGAACG-ATTCAATGG--GAGCCTAT--AAACTAT-ATACAACTTTCAGCAACGGATCTCTTGGCTCTCGCATCGATGAAGAACGCAGCGAAATGCGATAAGTAATGTGAATTGCAGAATTCAGTGAATCATCGAATCTTTGAACGCACCTTGCGCTCGTTGGTATTCCGACGAGCATGCCTGTTTGAGTGTCATTAAATTCTCAACC-TCATCGC-TTTTGTG-ATGATGGCTTGGATGTG-GAGG-AGGTCTGCTCCTCTCAAATGAATTAGTGGGTGCCCC-GTGCAAACCTATCTATT-GGTGTGATAATTATCTACGCCGTGGA
>ZRL20170602_sp2
CGAATAAACT-AGGT-G-GGTTGTTGCTGTCCCTCTCG-GGGGAA--CTGTGCACGCCT-TACC-TTTTTTGTTTTT-CCACC-TGTGAACACACTGTA-GGTCCAGGTCCTATG-C-TTATACATATA-CACTAT-TGAAA-GTAACAGAACG-ATTCAATGG--GAGCCTAT--AAACTAT-ATACAACTTTCAGCAACGGATCTCTTGGCTCTCGCATCGATGAAGAACGCAGCGAAATGCGATAAGTAATGTGAATTGCAGAATTCAGTGAATCATCGAATCTTTGAACGCACCTTGCGCTCTTTGGTATTCCGAAGAGCATGCCTGTTTGAGTGTCATTAAATTCTCAACC-TCATCAC-TTTTGTGTATGAAGGCTTGGATGTG-GAGG-AGGTCTGCTCCTCTCAAATGAATTAGTGGGTGCCCC-GCGCAAACCTATCTATT-GGTGTGATAATTATCTACGCCGTGG-
>ZRL20170603_sp2
CGAATAAACT-AGGT-G-GGTTGTTGCTGTCCCTCTCG-RGGGAA--CTGTGCACGCCT-TACC-TTTTTTGTTTTT-CCACC-TGTGAACACACTGTA-GGTCCAGGTCCTATG-C-TTATACATATA-CACTAT-TGAAA-GTAACAGAACG-ATTCAATGG--GAGCCTAT--AAACTAT-ATACAACTTTCAGCAACGGATCTCTTGGCTCTCGCATCGATGAAGAACGCAGCGAAATGCGATAAGTAATGTGAATTGCAGAATTCAGTGAATCATCGAATCTTTGAACGCACCTTGCGCTCTTTGGTATTCCGAAGAGCATGCCTGTTTGAGTGTCATTAAATTCTCAACC-TCATCAC-TTTTGTGTATGAAGGCTTGGATGTG-GAGG-AGGTCTGCTCCTCTCAAATGAATTAGTGGGTGCCCC-GCGCAAACCTATCTATT-GGTGTGATAATTATCTACGCCGTGG-
>ZRL20170604_sp2
CGAATAAACT-AGGT-G-GGTTGTTGCTGTCCCTCTCG-GGGGAA--CTGTGCACGCCT-TACC-TTTTTTGTTTTT-CCACC-TGTGAACACACTGTA-GGTCCAGGTCCTATG-C-TTATWCATATA-CACTAT-TGAAA-GTAACAGAACG-ATTCAATGG--GAGCCTAT--AAACTAT-ATACAACTTTCAGCAACGGATCTCTTGGCTCTCGCATCGATGAAGAACGCAGCGAAATGCGATAAGTAATGTGAATTGCAGAATTCAGTGAATCATCGAATCTTTGAACGCACCTTGCGCTCTTTGGTATTCCGAAGAGCATGCCTGTTTGAGTGTCATTAAATTCTCAACC-TCATCAC-TTTTGTGTATGAAGGCTTGGATGTG-GAGG-AGGTCTGCTCCTCTCAAATGAATTAGTGGGTGCCCC-GCGCAAACCTATCTATT-GGTGTGATAATTATCTACGCCGTGG-
>ZRL20170654_sp2
CGAATAAACT-AGGT-G-GGTTGTTGCTGTCCCTCTCG-AGGGAA--CTGTGCACGCCT-TACC-TTTTTTGTTTTT-CCACC-TGTGAACACACTGTA-GGTCCAGGTCCTATG-C-TTATACATATA-CACTAT-TGAAA-GTAACAGAACG-ATTCAATGG--GAGCCTAT--AAACTAT-ATACAACTTTCAGCAACGGATCTCTTGGCTCTCGCATCGATGAAGAACGCAGCGAAATGCGATAAGTAATGTGAATTGCAGAATTCAGTGAATCATCGAATCTTTGAACGCACCTTGCGCTCTTTGGTATTCCGAAGAGCATGCCTGTTTGAGTGTCATTAAATTCTCAACC-TCATCAC-TTTTGTGTATGAAGGCTTGGATGTG-GAGG-AGGTCTGCTCCTCTCAAATGAATTAGTGGGTGCCCC-GCGCAAACCTATCTATT-GGTGTGATAATTATCTACGCCGTGG-
>ZRL20180732_sp5
TGAATAAACT-AGGT-G-GGTTGTTGCTGTCCCTCTCG-GGGGAA--TTGTGCACGCCT-TACC-TTCTTTGTTTTT-CCACC-TGTGCACACACTGTA-GGTCCAGGTCCTATG-T-CTTTACACATA-CACTAT-TAAAA-GTAACAGAACG-ATTCAATGG--GAGCCTAT--AAACTAT-ATACAACTTTCAGCAACGGATCTCTTGGCTCTCGCATCGATGAAGAACGCAGCGAAATGCGATAAGTAATGTGAATTGCAGAATTCAGTGAATCATCGAATCTTTGAACGCACCTTGCGCTCGTTGGTATTCCGACGAGCATGCCTGTTTGAGTGTCATTAAATTCTCAACC-TCATCGC-TTTTGTG-ATGATGGCTTGGATGTG-GAGG-AGGTCTGCTCCTCTCAAATGAATTAGTGGGTGCCCC-GTGCAAACCTATCTATT-GGTGTGATAATTATCTACGCCGTGGA
>ZRL20180975_sp7
CGAATAAACT-AGGT-A-GGTTGTTGCTGTCCCTCTCG-GGGGAA--TTGTGCACGCCT-TACC-TTATTTGTTTTT-CCACC-TGTGCACACACTGTA-GGTCCAGGTCCTATG-T-ATTTACACATA-CACTAT-TAAAA-GTAACAGAACG-ATTCAATGG--GAGCCTAT--AAACTAT-ATACAACTTTCAGCAACGGATCTCTTGGCTCTCGCATCGATGAAGAACGCAGCGAAATGCGATAAGTAATGTGAATTGCAGAATTCAGTGAATCATCGAATCTTTGAACGCACCTTGCGCTCGTTGGTATTCCGACGAGCATGCCTGTTTGAGTGTCATTAAATTCTCAACC-TCATCGC-TTTTGTG-ATGATGGCTTGGATGTG-GAGG-AGGTCTGCTCCTCTCAAATGAATTAGTGGGTGCCCC-GTGCAAACCTATCTATT-GGTGTGATAATTATCTACGCCGTGGA
>ZRL20180988_sp6
CGAATAAACT-AGGT-G-GGTTGTTGCTGTCCCTCTCG-GGGGAA--TCGTGCACGCCT-TACC-TTATTTGTTTTT-CCACC-TGTGCACACACTGTA-GGTCCAGGTCCTATG-T-ATTTACACATA-CACTAT-TAAAA-GTAACAGAACG-ATTCAATGG--GAGCCTAT--AAACTAT-ATACAACTTTCAGCAACGGATCTCTTGGCTCTCGCATCGATGAAGAACGCAGCGAAATGCGATAAGTAATGTGAATTGCAGAATTCAGTGAATCATCGAATCTTTGAACGCACCTTGCGCTCGTTGGTATTCCGACGAGCATGCCTGTTTGAGTGTCATTAAATTCTCAACC-TCATCGC-TTTTGTG-ATGATGGCTTGGATGTG-GAGG-AGGTCTGCTCCTCTCAAATGAATTAGTGGGTGCCCC-GTGCAAACCTATCTATT-GGTGTGATAATTATCTACGCCGTGGA
>ZRL20181122_sp7
CGAATAAACT-AGGT-A-GGTTGTTGCTGTCCCTCTCG-GGGGAA--TTGTGCACGCCT-TACC-TTATTTGTTTTT-CCACC-TGTGCACACACTGTA-GGTCCAGGTCCTATG-T-ATTTACACATA-CACTAT-TAAAA-GTAACAGAACG-ATTCAATGG--GAGCCTAT--AAACTAT-ATACAACTTTCAGCAACGGATCTCTTGGCTCTCGCATCGATGAAGAACGCAGCGAAATGCGATAAGTAATGTGAATTGCAGAATTCAGTGAATCATCGAATCTTTGAACGCACCTTGCGCTCGTTGGTATTCCGACGAGCATGCCTGTTTGAGTGTCATTAAATTCTCAACC-TCATCGC-TTTTGTG-ATGATGGCTTGGATGTG-GAGG-AGGTCTGCTCCTCTCAAATGAATTAGTGGGTGCCCC-GTGCAAACCTATCTATT-GGTGTGATAATTATCTACGCCGTGGA
>ZRL20181924_sp5
TGAATAAACT-AGGT-G-GGTTGTTGCTGTCCCTCTCG-GGGGAA--TCGTGCACGCCT-TACC-TTCTTTGTTTTT-CCACC-TGTGCACACACTGTA-GGTCCAGGTCCTATG-T-CTTTACACATA-CACTAT-TAAAA-GTAACAGAACG-ATTCAATGG--GAGCCTAT--AAACTAT-ATACAACTTTCAGCAACGGATCTCTTGGCTCTCGCATCGATGAAGAACGCAGCGAAATGCGATAAGTAATGTGAATTGCAGAATTCAGTGAATCATCGAATCTTTGAACGCACCTTGCGCTCGTTGGTATTCCGACGAGCATGCCTGTTTGAGTGTCATTAAATTCTCAACC-TCATCGC-TTTTGTG-ATGATGGCTTGGATGTG-GAGG-AGGTCTGCTCCTCTCAAATGAATTAGTGGGTGCCCC-GTGCAAACCTATCTATT-GGTGTGATAATTATCTACGCCGTGGA
>ZRL20190137_sp6
-------------------------------------A---------TCGTGCACGCCT-TACC-TTATTTGTTTTT-CCACC-TGTGCACACACTGTA-GGTCCAGGTCCTATG-T-ATTTACACATA-CACTAT-TAAAA-GTAACAGAACG-ATTCAATGG--GAGCCTAT--AAACTAT-ATACAACTTTCAGCAACGGATCTCTTGGCTCTCGCATCGATGAAGAACGCAGCGAAATGCGATAAGTAATGTGAATTGCAGAATTCAGTGAATCATCGAATCTTTGAACGCACCTTGCGCTCGTTGGTATTCCGACGAGCATGCCTGTTTGAGTGTCATTAAATTCTCAACC-TCATCGC-TTTTGTG-ATGATGGCTTGGATGTG-GAGG-AGGTCTGCTCCTCTCAAATGAATTAGTGGGTGCCCC-GTGCAAACCTATCTATT-GGTGTGATAATTATCTACGCCGTGGA
>ZRL20191912_sp8
?????????????????????????????????????????????????????????????????????????????????????????????????????????????????????????????????????????????????????????????????????????????????????????????????????????????????????????????????????????????????????????????????????????????????????????????????????????????????????????????????????????????????????????????????????????????????????????????????????????????????????????????????????????????????????????????????????????????????????????????
>ZRL20191951_Panaeolus_antillarum
------------------------------CCCTCTCG-GGGGAA--TTGTGCACGCCT-TACC-TTTTTTGTTTTT-CCACC-TGTGCACACACTGTA-GGTCCAGGTCCTATG-TTTTTTACACATA-CACTAT-GAAAA-GTAACAGAACG-ACTCAATGG--GAGCCTAT--AAACTAA-ATACAACTTTCAGCAACGGATCTCTTGGCTCTCGCATCGATGAAGAACGCAGCGAAATGCGATAAGTAATGTGAATTGCAGAATTCAGTGAATCATCGAATCTTTGAACGCACCTTGCGCTCGTTGGTATTCCGACGAGCATGCCTGTTTGAGTGTCATTAAATTCTCAACC-TCATCACTTTTTGTG-ATGATGGCTTGGATGTG-GAGG-AGGTCAGCTCCTCTCAAATGAATTAGTAGGTGCCCC-GCGCAAACCTATCTATT-GGTGTGATAATTATCTACGCCGTGGA
>ZRL20200005_sp8
?????????????????????????????????????????????????????????????????????????????????????????????????????????????????????????????????????????????????????????????????????????????????????????????????????????????????????????????????????????????????????????????????????????????????????????????????????????????????????????????????????????????????????????????????????????????????????????????????????????????????????????????????????????????????????????????????????????????????????????????
>ZRL20200165_sp7
CGAATAAACT-AGGT-A-GGTTGTTGCTGTCCCTCTCG-GGGGAA--TTGTGCACGCCT-TACC-TTATTTGTTTTT-CCACC-TGTGCACACACTGTA-GGTCCAGGTCCTATG-T-ATTTACACATA-CACTAT-TAAAA-GTAACAGAACG-ATTCAATGG--GAGCCTAT--AAACTAT-ATACAACTTTCAGCAACGGATCTCTTGGCTCTCGCATCGATGAAGAACGCAGCGAAATGCGATAAGTAATGTGAATTGCAGAATTCAGTGAATCATCGAATCTTTGAACGCACCTTGCGCTCGTTGGTATTCCGACGAGCATGCCTGTTTGAGTGTCATTAAATTCTCAACC-TCATCGC-TTTTGTG-ATGATGGCTTGGATGTG-GAGG-AGGTCTGCTCCTCTCAAATGAATTAGTGGGTGCCCC-GTGCAAACCTATCTATT-GGTGTGATAATTATCTACGCCGTGGA
>ZRL20201190_Panaeolus_semiovatus
CGAATAAACT-AGGT-G-GGTTGTTGCTGTCCCTCTCG-GGGGAA--TTGTGCACGCCT-TACC-TTTTTTGTTTTT-CCACC-TGTGCACACACTGTA-GGTCCAGGTCCTATG-T-TTACACACATA-CACTAT-TAAAA-GTAACAGAACG-ATTCAATGG--GAGCCTAT--AAACTAA-ATACAACTTTCAGCAACGGATCTCTTGGCTCTCGCATCGATGAAGAACGCAGCGAAATGCGATAAGTAATGTGAATTGCAGAATTCAGTGAATCATCGAATCTTTGAACGCACCTTGCGCTCGTTGGTATTCCGACGAGCATGCCTGTTTGAGTGTCATTAAATTCTCAACC-TCATCGC-TTTTGTG-ATGATGGCTTGGATGTG-GAGG-AGGTCAGCTCCTCTCAAATGAATTAGTGGGTGCCCC-GCGCAAACCTATCTATT-GGTGTGATAATTATCTACGCCGTGGA
>ZRL20201261_Panaeolus_semiovatus
------------------------------------------------------------------------------CCACC-TGTGCACACACTGTA-GGTCCAGGTCCTATG-T-TTACACACATA-CACTAT-TAAAA-GTAACAGAACG-ATTCAATGG--GAGCCTAT--AAACTAA-ATACAACTTTCAGCAACGGATCTCTTGGCTCTCGCATCGATGAAGAACGCAGCGAAATGCGATAAGTAATGTGAATTGCAGAATTCAGTGAATCATCGAATCTTTGAACGCCCCTTGCGCTCGTTGGTATTCCGACGAGCATGCCTGTTTGAGTGTCATTAAATTCTCAACC-TCATCGC-TTTTGTG-ATGATGGCTTGGATGTG-GAGG-AGGTCAGCTCCTCTCAAATGAATTAGTGGGTGCCCC-GCGCAAACCTATCTATT-GGTGTGATAATTATCTACGCCGTGGA
>ZRL20201278_Panaeolus_semiovatus
CGAATAAACTAGGTG---GGTTGTTGCTGTCCCTCTCG-GGGGAA--TTGTGCACGCCT-TACC-TTTTTTGTTTTT-CCACC-TGTGCACACACTGTA-GGTCCAGGTCCTATG-T-TTACACACATA-CACTAT-TAAAA-GTAACAGAACG-ATTCAATGG--GAGCCTAT--AAACTAA-ATACAACTTTCAGCAACGGATCTCTTGGCTCTCGCATCGATGAAGAACGCAGCGAAATGCGATAAGTAATGTGAATTGCAGAATTCAGTGAATCATCGAATCTTTGAACGCACCTTGCGCTCGTTGGTATTCCGACGAGCATGCCTGTTTGAGTGTCATTAAATTCTCAACC-TCATCGC-TTTTGTG-ATGATGGCTTGGATGTG-GAG-----------------------------------------------------------------------------------
>ZRL20210525_sp4
CGAATAAACTGGGGT-G-GGTTGTTGCTGTCCCTCTCG-GGGGAA--TCGTGCACGCCT-TACC-CTTTTTGTTTTT-CCACC-TGTGCACACACTGTA-GGTCCAGGTCCTATG-T-CTTTACACATA-CACTAT-TAAAA-GTAACAGAACG-ATTCAATGG--GAGCCTAT--AAACTAT-ATACAACTTTCAGCAACGGATCTCTTGGCTCTCGCATCGATGAAGAACGCAGCGAAATGCGATAAGTAATGTGAATTGCAGAATTCAGTGAATCATCGAATCTTTGAACGCACCTTGCGCTCGTTGGTATTCCGACGAGCATGCCTGTTTGAGTGTCATTAAATTCTCAACC-TCATCGC-TTTTGTG-ATGATGGCTTGGATGTG-GAGG-AGGTCTGCTCCTCTCAAATGAATTAGTGGGTGCCCC-GTGCAAACCTATCTATT-GGTGTGATAATTATCTACGCCGTGGA
>ZRL20210661_sp9
CGAATAAACT-AGGT-G-GGTTGTTGCTGTCCCTCTCG-GGGGAA--TTGTGCACGCCC-TACC-TTTTTTGTTTTT-CCACC-TGTGCACACACTGTA-GGTCCAGGTCCTATG-T-CTTTACACATA-CACTAT-TAAAA-GTAACAGAACG-ATTCAATGG--GAGCCTAT-AAAAATAT-ATACAACTTTCAGCAACGGATCTCTTGGCTCTCGCATCGATGAAGAACGCAGCGAAATGCGATAAGTAATGTGAATTGCAGAATTCAGTGAATCATCGAATCTTTGAACGCACCTTGCGCTCGTTGGTATTCCGACGAGCATGCCTGTTTGAGTGTCATTAAATTCTCAACC-TCATCGC-TTTTGTG-ATGATGGCTTGGAAGTG-GAGG-AAGTCTGCTCCTCTCAAATGAATTAGTGGGTGCCCC-GCGCAAACCTATCTATT-GGTGTGATAATTATCTACGCCGTGGA
>ZRL20210662_sp9
---------T-AGGT-G-GGTTGTTGCTGTCCCTCTCG-GGGGAA--TTGTGCACGCCC-TACC-TTTTTTGTTTTT-CCACC-TGTGCACACACTGTA-GGTCCAGGTCCTATG-T-CTTTACACATA-CACTAT-TAAAA-GTAACAGAACG-ATTCAATGG--GAGCCTAT-AAAAATAT-ATACAACTTTCAGCAACGGATCTCTTGGCTCTCGCATCGATGAAGAACGCAGCGAAATGCGATAAGTAATGTGAATTGCAGAATTCAGTGAATCATCGAATCTTTGAACGCACCTTGCGCTCGTTGGTATTCCGACGAGCATGCCTGTTTGAGTGTCATTAAATTCTCAACC-TCATCGC-TTTTGTG-ATGATGGCTTGGAAGTG-GAGG-AAGTCTGCTCCTCTCAAATGAATTAGTGGGTGCCCC-GCGCAAACCTATCTATT-GGTGTGATAATTATCTACGCCGTGGA
>ZRL20210707_sp12
CGAATAAACT-GGGT-G-GGTTGTTGCTGTCCCTCTCG-GGGGAA--CTGTGCACGCCT-TACC-TTTTTTGTTTTT-CCACC-TGTGAACACACTGTA-GGTCCAGGTCCTATG-C-TTATACATATA-CACTAT-TGAAA-GTAACAGAACG-ATTCAATGG--GAGCCTAT--AAACTAT-ATACAACTTTCAGCAACGGATCTCTTGGCTCTCGCATCGATGAAGAACGCAGCGAAATGCGATAAGTAATGTGAATTGCAGAATTCAGTGAATCATCGAATCTTTGAACGCACCTTGCGCTCTTTGGTATTCCGAAGAGCATGCCTGTTTGAGTGTCATTAAATTCTCAACC-TCATCGC-TTTTGTG-ATGATGGCTTGGATGTG-GAGG-AGGTCAGCTCCTCTCAAATGAATTAGTGGGTGCCCC-GCGCAAACCTATCTATT-GGTGTGATAATTATCTACGCCGTGG-
>ZRL20210733_sp10
CGAATAAACT-AGGT-G-GGTTGTTGCTGTCCCTCTCG-GGGGAA--TTGTGCACGCCT-TACC-TTATTTGTTTTT-CCACC-TGTGCACACACTGTA-GGTCCAGGTCCTATG-T-ATTTACATATA-CACTAT-TAAAA-GTAACAGAACG-ATTCAATGG--GAGCCTAT--AAACTAT-ATACAACTTTCAGCAACGGATCTCTTGGCTCTCGCATCGATGAAGAACGCAGCGAAATGCGATAAGTAATGTGAATTGCAGAATTCAGTGAATCATCGAATCTTTGAACGCACCTTGCGCTCGTTGGTATTCCGACGAGCATGCCTGTTTGAGTGTCATTAAATTCTCAACC-TCATCGC-TTTTGTG-ATGATGGCTTGGATGTG-GAGG-AGGTCTGCTCCTCTCAAATGAATTAGTGGGTGCCCC-GTGCAAACCTATCTATT-GGTGTGATAATTATCTACGCCGTGGA
>ZRL20210938_Panaeolus_semiovatus
CGAATAAACT-AGGT-G-GGTTGTTGCTGTCCCTCTCG-GGGGAA--TTGTGCACGCCT-TACC-TTTTTTGTTTTT-CCACC-TGTGCACACACTGTA-GGTCCAGGTCCTATG-T-TTACACACATA-CACTAT-TAAAA-GTAACAGAACG-ATTCAATGG--GAGCCTAT--AAACTAA-ATACAACTTTCAGCAACGGATCTCTTGGCTCTCGCATCGATGAAGAACGCAGCGAAATGCGATAAGTAATGTGAATTGCAGAATTCAGTGAATCATCGAATCTTTGAACGCACCTTGCGCTCGTTGGTATTCCGACGAGCATGCCTGTTTGAGTGTCATTAAATTCTCAACC-TCATCGC-TTTTGTG-ATGATGGCTTGGATGTG-GAGG-AGGTCAGCTCCTCTCAAATGAATTAGTGGGTGCCCC-GCGCAAACCTATCTATT-GGTGTGATAATTATCTACGCCGTGGA
>ZRL20210939_Panaeolus_semiovatus
CGAATAAACT-AGGT-G-GGTTGTTGCTGTCCCTCTCG-GGGGAA--TTGTGCACGCCT-TACC-TTTTTTGTTTTT-CCACC-TGTGCACACACTGTA-GGTCCAGGTCCTATG-T-TTACACACATA-CACTAT-TAAAA-GTAACAGAACG-ATTCAATGG--GAGCCTAT--AAACTAA-ATACAACTTTCAGCAACGGATCTCTTGGCTCTCGCATCGATGAAGAACGCAGCGAAATGCGATAAGTAATGTGAATTGCAGAATTCAGTGAATCATCGAATCTTTGAACGCACCTTGCGCTCGTTGGTATTCCGACGAGCATGCCTGTTTGAGTGTCATTAAATTCTCAACC-TCATCGC-TTTTGTG-ATGATGGCTTGGATGTG-GAGG-AGGTCAGCTCCTCTCAAATGAATTAGTGGGTGCCCC-GCGCAAACCTATCTATT-GGTGTGATAATTATCTACGCCGTGGA
>ZRL20220031_sp1
CGAATAAACT-GGGT-G-GGTTGTTGCTGTCCCTCTCG-GGGGAA--CTGTGCACGCCT-TACC-TTTTTTGTTTTT-CCACC-TGTGAACACACTGTA-GGTCCAGGTCCTATG-C-TTATACATATA-CACTAT-TGAAA-GTAACAGAACG-ATTCAATGG--GAGCCTAT--AAACTAT-ATACAACTTTCAGCAACGGATCTCTTGGCTCTCGCATCGATGAAGAACGCAGCGAAATGCGATAAGTAATGTGAATTGCAGAATTCAGTGAATCATCGAATCTTTGAACGCACCTTGCGCTCTTTGGTATTCCGAAGAGCATGCCTGTTTGAGTGTCATTAAATTCTCAACC-TCATCGC-TTTTGTG-ATGATGGCTTGGATGTG-GAGG-AGGTCTGCTCCTCTCAAATGAATTAGTGGGTGCCCC-GCGCAAACCTATCTATT-GGTGTGATAATTATCTACGCCGTGG-
>ZRL20220039_sp1
CGAATAAACT-GGGT-G-GGTTGTTGCTGTCCCTCTCG-GGGGAA--CTGTGCACGCCT-TACC-TTTTTTGTTTTT-CCACC-TGTGAACACACTGTA-GGTCCAGGTCCTATG-C-TTATACATATA-CACTAT-TGAAA-GTAACAGAACG-ATTCAATGG--GAGCCTAT--AAACTAT-ATACAACTTTCAGCAACGGATCTCTTGGCTCTCGCATCGATGAAGAACGCAGCGAAATGCGATAAGTAATGTGAATTGCAGAATTCAGTGAATCATCGAATCTTTGAACGCACCTTGCGCTCTTTGGTATTCCGAAGAGCATGCCTGTTTGAGTGTCATTAAATTCTCAACC-TCATCGC-TTTTGTG-ATGATGGCTTGGATGTG-GAGG-AGGTCTGCTCCTCTCAAATGAATTAGTGGGTGCCCC-GCGCAAACCTATCTATT-GGTGTGATAATTATCTACGCCGTGG-
>ZRL20220044_sp1
CGAATAAACT-GGGT-G-GGTTGTTGCTGTCCCTCTCG-GGGGAA--CTGTGCACGCCT-TACC-TTTTTTGTTTTT-CCACC-TGTGAACACACTGTA-GGTCCAGGTCCTATG-C-TTATACATATA-CACTAT-TGAAA-GTAACAGAACG-ATTCAATGG--GAGCCTAT--AAACTAT-ATACAACTTTCAGCAACGGATCTCTTGGCTCTCGCATCGATGAAGAACGCAGCGAAATGCGATAAGTAATGTGAATTGCAGAATTCAGTGAATCATCGAATCTTTGAACGCACCTTGCGCTCTTTGGTATTCCGAAGAGCATGCCTGTTTGAGTGTCATTAAATTCTCAACC-TCATCGC-TTTTGTG-ATGATGGCTTGGATGTG-GAGG-AGGTCTGCTCCTCTCAAATGAATTAGTGGGTGCCCC-GCGCAAACCTATCTATT-GGTGTGATAATTATCTACGCCGTGG-
>ZRL20220075_sp4
CGAATAAACTGGGGT-G-GGTTGTTGCTGTCCCTCTCG-GGGGAA--TCGTGCACGCCT-TATC-CTTTTTGTTTTT-CCACC-TGTGCACACACTGTA-GGTCCAGGTCCTATG-T-CTTTACACATA-CACTAT-TAAAA-GTAACAGAACG-ATTCAATGG--GAGCCTAT--AAACTAT-ATACAACTTTCAGCAACGGATCTCTTGGCTCTCGCATCGATGAAGAACGCAGCGAAATGCGATAAGTAATGTGAATTGCAGAATTCAGTGAATCATCGAATCTTTGAACGCACCTTGCGCTCGTTGGTATTCCGACGAGCATGCCTGTTTGAGTGTCATTAAATTCTCAACC-TCATCGC-TTTTGTG-ATGATGGCTTGGATGTG-GAGG-AGGTCTGCTCCTCTCAAATGAATTAGTGGGTGCCCC-GTGCAAACCTATCTATT-GGTGTGATAATTATCTACGCCGTGGA
>ZRL20220096_sp4
CGAATAAACTGGGGT-G-GGTTGTTGCTGTCCCTCTCG-GGGGAA--TCGTGCACGCCT-TATC-CTTTTTGTTTTT-CCACC-TGTGCACACACTGTA-GGTCCAGGTCCTATG-T-CTTTACACATA-CACTAT-TAAAA-GTAACAGAACG-ATTCAATGG--GAGCCTAT--AAACTAT-ATACAACTTTCAGCAACGGATCTCTTGGCTCTCGCATCGATGAAGAACGCAGCGAAATGCGATAAGTAATGTGAATTGCAGAATTCAGTGAATCATCGAATCTTTGAACGCACCTTGCGCTCGTTGGTATTCCGACGAGCATGCCTGTTTGAGTGTCATTAAATTCTCAACC-TCATCGC-TTTTGTG-ATGATGGCTTGGATGTG-GAGG-AGGTCTGCTCCTCTCAAATGAATTAGTGGGTGCCCC-GTGCAAACCTATCTATT-GGTGTGATAATTATCTACGCCGTGGA
>ZRL20220144_sp4
CGAATAAACTGGGGT-G-GGTTGTTGCTGTCCCTCTCG-GGGGAA--TCGTGCACGCCT-TACC-CTTTTTGTTTTT-CCACC-TGTGCACACACTGTA-GGTCCAGGTCCTATG-T-CTTTACACATA-CACTAT-TAAAA-GTAACAGAACG-ATTCAATGG--GAGCCTAT--AAACTAT-ATACAACTTTCAGCAACGGATCTCTTGGCTCTCGCATCGATGAAGAACGCAGCGAAATGCGATAAGTAATGTGAATTGCAGAATTCAGTGAATCATCGAATCTTTGAACGCACCTTGCGCTCGTTGGTATTCCGACGAGCATGCCTGTTTGAGTGTCATTAAATTCTCAACC-TCATCGC-TTTTGTG-ATGATGGCTTGGATGTG-GAGG-AGGTCTGCTCCTCTCAAATGAATTAGTGGGTGCCCC-GTGCAAACCTATCTATT-GGTGTGATAATTATCTACGCCGTGGA
>ZRL20220153_sp1a
CGAATAAACT-GGGT-G-GGTTGTTGCTGTCCCTCTCG-GGGGAA--CTGTGCACGCCT-TACC-TTTTTTGTTTTT-CCACC-TGTGAACACACTGTA-GGTCCAGGTCCTATG-C-TTATACATATA-CACTAT-TGAAA-GTAACAGAACG-ATTCAATGG--GAGCCTAT--AAACTAT-ATACAACTTTCAGCAACGGATCTCTTGGCTCTCGCATCGATGAAGAACGCAGCGAAATGCGATAAGTAATGTGAATTGCAGAATTCAGTGAATCATCGAATCTTTGAACGCACCTTGCGCTCTTTGGTATTCCGAAGAGCATGCCTGTTTGAGTGTCATTAAATTCTCAACC-TCATCGC-TTTTGTG-ATGATGGCTTGGATGTG-GAGG-AGGTCTGCTCCTCTCAAATGAATTAGTGGGTGCCCC-GCGCAAACCTATCTATT-GGTGTGATAATTATCTACGCCGTGG-
>ZRL20220203_sp1a
---------------------TGTTGCTGTCCCTCTCG-GGGGAA--CTGTGCACGCCT-TACC-TTTTTTGTTTTT-CCACC-TGTGAACACACTGTA-GGTCCAGGTCCTATG-C-TTATACATATA-CACTAT-TGAAA-GTAACAGAACG-ATTCAATGG--GAGCCTAT--AAACTAT-ATACAACTTTCAGCAACGGATCTCTTGGCTCTCGCATCGATGAAGAACGCAGCGAAATGCGATAAGTAATGTGAATTGCAGAATTCAGTGAATCATCGAATCTTTGAACGCACCTTGCGCTCTTTGGTATTCCGAAGAGCATGCCTGTTTGAGTGTCATTAAATTCTCAACC-TCATCGC-TTTTGTG-ATGATGGCTTGGATGTG-GAGG-AGGTCTGCTCCTCTCAAATGAATTAGTGGGTGCCCC-GCGCAAACCTATCTATT-GGTGTGATAATTATCTACGCCGTGG-
>ZRL20220205_sp4
---------------------------------TCTCG-GGGGAA--TCGTGCACGCCT-TATC-CTTTTTGTTTTT-CCACC-TGTGCACACACTGTA-GGTCCAGGTCCTATG-T-CTTTACACATA-CACTAT-TAAAA-GTAACAGAACG-ATTCAATGG--GAGCCTAT--AAACTAT-ATACAACTTTCAGCAACGGATCTCTTGGCTCTCGCATCGATGAAGAACGCAGCGAAATGCGATAAGTAATGTGAATTGCAGAATTCAGTGAATCATCGAATCTTTGAACGCACCTTGCGCTCGTTGGTATTCCGACGAGCATGCCTGTTTGAGTGTCATTAAATTCTCAACC-TCATCGC-TTTTGTG-ATGATGGCTTGGATGTG-GAGG-AGGTCTGCTCCTCTCAAATGAATTAGTGGGTGCCCC-GTGCAAACCTATCTATT-GGTGTGATAATTATCTACGCCGTGGA
>ZRL20220208_sp16
---------------------------------TCTCG-GGGGAA--TTGTGCACGCCT-TACC-CTTTTTGTTTTT-CCACC-TGTGCACACACTGTA-GGTCCAGGTCCTATG-T-CTTTACACATA-CACTAT-TAAAA-GTAACAGAACG-ATTCAATGG--GAGCCTAT--AAACTAT-ATACAACTTTCAGCAACGGATCTCTTGGCTCTCGCATCGATGAAGAACGCAGCGAAATGCGATAAGTAATGTGAATTGCAGAATTCAGTGAATCATCGAATCTTTGAACGCACCTTGCGCTCGTTGGTATTCCGACGAGCATGCCTGTTTGAGTGTCATTAAATTCTCAACC-TCATCGC-TTTTGTG-ATGATGGCTTGGATGTG-GAGG-AGGTCTGCTCCTCTCAAATGAATTAGTGGGTGCCCC-GTGCAAACCTATCTATT-GGTGTGATAATTATCTACGCCGTGGA
>ZRL20220286_Panaeolus_semiovatus
CGAATAAACTAGGTG---GGTTGTTGCTGTCCCTCTCG-GGGGAA--TTGTGCACGCCT-TACC-TTTTTTGTTTTT-CCACC-TGTGCACACACTGTA-GGTCCAGGTCCTATG-T-TTACACACATA-CACTAT-TAAAA-GTAACAGAACG-ATTCAATGG--GAGCCTAT--AAACTAA-ATACAACTTTCAGCAACGGATCTCTTGGCTCTCGCATCGATGAAGAACGCAGCGAAATGCGATAAGTAATGTGAATTGCAGAATTCAGTGAATCATCGAATCTTTGAACGCACCTTGCGCTCGTTGGTATTCCGACGAGCATGCCTGTTTGAGTGTCATTAAATTCTCAACC-TCATCGC-TTTTGTG-ATGATGGCTTGGATGTG-GAGG----------------------------------------------------------------------------------
>ZRL20220352_sp16
CGAATAAACTGGGGT-G-GGTTGTTGCTGTCCCTCTCG-GGGGAA--TTGTGCACGCCT-TACC-CTTTTTGTTTTT-CCACC-TGTGCACACACTGTA-GGTCCAGGTCCTATG-T-CTTTACACATA-CACTAT-TAAAA-GTAACAGAACG-ATTCAATGG--GAGCCTAT--AAACTAT-ATACAACTTTCAGCAACGGATCTCTTGGCTCTCGCATCGATGAAGAACGCAGCGAAATGCGATAAGTAATGTGAATTGCAGAATTCAGTGAATCATCGAATCTTTGAACGCACCTTGCGCTCGTTGGTATTCCGACGAGCATGCCTGTTTGAGTGTCATTAAATTCTCAACC-TCATCGC-TTTTGTG-ATGATGGCTTGGATGTG-GAGG-AGGTCTGCTCCTCTCAAATGAATTAGTGGGTGCCCC-GTGCAAACCTATCTATT-GGTGTGATAATTATCTACGCCGTGGA
>ZRL20220678_sp7
CGAATAAACT-AGGT-A-GGTTGTTGCTGTCCCTCTCG-GGGGAA--TTGTGCACGCCT-CACC-TTATTTGTTTTT-CCACC-TGTGCACACACTGTA-GGTCCAGGTCCTATG-T-ATTTACACATA-CACTAT-TAAAA-GTAACAGAACG-ATTCAATGG--GAGCCTAT--AAACTAT-ATACAACTTTCAGCAACGGATCTCTTGGCTCTCGCATCGATGAAGAACGCAGCGAAATGCGATAAGTAATGTGAATTGCAGAATTCAGTGAATCATCGAATCTTTGAACGCACCTTGCGCTCGTTGGTATTCCGACGAGCATGCCTGTTTGAGTGTCATTAAATTCTCAACC-TCATCGC-TTTTGTG-ATGATGGCTTGGATGTG-GAGG-AGGTCTGCTCCTCTCAAATGAATTAGTGGGTGCCCC-GTGCAAACCTATCTATT-GGTGTGATAATTATCTACGCCGTGGA
>ZRL20220735_sp4
CGAATAAACTGGGGT-G-GGTTGTTGCTGTCCCTCTCG-GGGGAA--TCGTGCACGCCT-TATC-CTTTTTGTTTTT-CCACC-TGTGCACACACTGTA-GGTCCAGGTCCTATG-T-CTTTACACATA-CACTAT-TAAAA-GTAACAGAACG-ATTCAATGG--GAGCCTAT--AAACTAT-ATACAACTTTCAGCAACGGATCTCTTGGCTCTCGCATCGATGAAGAACGCAGCGAAATGCGATAAGTAATGTGAATTGCAGAATTCAGTGAATCATCGAATCTTTGAACGCACCTTGCGCTCGTTGGTATTCCGACGAGCATGCCTGTTTGAGTGTCATTAAATTCTCAACC-TCATCGC-TTTTGTG-ATGATGGCTTGGATGTG-GAGG-AGGTCTGCTCCTCTCAAATGAATTAGTGGGTGCCCC-GTGCAAACCTATCTATT-GGTGTGATAATTATCTACGCCGTGGA
>ZRL20220801_sp11
CGAATAAACT-AGGT-G-GGTTGTTGCTGTCCCTCTAG-GGGGAA--TTGTGCACGCCT-TACC-TTTTTTGTTTTT-CCACC-TGTGCACACACTGTA-GGTCCAGGTCCTATG-T-CTTTACACATA-CACTAT-TAAAA-GTAACAGAACG-ATTCAATGG--GAGCCTAT-AAAACTAT-ATACAACTTTCAGCAACGGATCTCTTGGCTCTCGCATCGATGAAGAACGCAGCGAAATGCGATAAGTAATGTGAATTGCAGAATTCAGTGAATCATCGAATCTTTGAACGCACCTTGCGCTCGTTGGTATTCCGACGAGCATGCCTGTTTGAGTGTCATTAAATTCTCAACC-TCATCGC-TTTTGTG-ATGATGGCTTGGAAGTG-GAGG-AAGTCTGCTCCTCTCAAATGAATTAGTGGGTGCCCC-GCGCAAACCTATCTATT-GGTGTGATAATTATCTACGCCGTGGA
>ZRL20220802_sp9
CGAATAAACT-AGGT-G-GGTTGTTGCTGTCCCTCTCG-GGGGAA--TTGTGCACGCCC-TACC-TTTTTTGTTTTT-CCACC-TGTGCACACACTGTA-GGTCCAGGTCCTATG-T-CTTTACACATA-CACTAT-TAAAA-GTAACAGAACG-ATTCAATGG--GAGCTTAT-AAAAATAT-ATACAACTTTCAGCAACGGATCTCTTGGCTCTCGCATCGATGAAGAACGCAGCGAAATGCGATAAGTAATGTGAATTGCAGAATTCAGTGAATCATCGAATCTTTGAACGCACCTTGCGCTCGTTGGTATTCCGACGAGCATGCCTGTTTGAGTGTCATTAAATTCTCAACC-TCATCGC-TTTTGTG-ATGATGGCTTGGAAGTG-GAGG-AAGTCTGCTCCTCTCAAATGAATTAGTGGGTGCCCC-GCGCAAACCTATCTATT-GGTGTGATAATTATCTACGCCGTGGA
>ZRL20220850_sp11
CGAATAAACT-AGGT-G-GGTTGTTGCTGTCCCTCTAG-GGGGAA--TTGTGCACGCCT-TACC-TTTTTTGTTTTT-CCACC-TGTGCACACACTGTA-GGTCCAGGTCCTATG-T-CTTTACACATA-CACTAT-TAAAA-GTAACAGAACG-ATTCAATGG--GAGCCTAT-AAAACTAT-ATACAACTTTCAGCAACGGATCTCTTGGCTCTCGCATCGATGAAGAACGCAGCGAAATGCGATAAGTAATGTGAATTGCAGAATTCAGTGAATCATCGAATCTTTGAACGCACCTTGCGCTCGTTGGTATTCCGACGAGCATGCCTGTTTGAGTGTCATTAAATTCTCAACC-TCATCGC-TTTTGTG-ATGATGGCTTGGAAGTG-GAGG-AAGTCTGCTCCTCTCAAATGAATTAGTGGGTGCCCC-GCGCAAACCTATCTATT-GGTGTGATAATTATCTACGCCGTGGA
