# Supplementary material for: ﻿Systematic study of Panaeolus (Agaricales, Galeropsidaceae) sensu lato and psilocybin-producing traits of species from China
Source: IMA Fungus. 2026 Jan 19;17:e167329. doi: 10.3897/imafungus.17.167329 (PMC12835877; doi:10.3897/imafungus.17.167329)
Supplement: Supplementary material 4 — Galeropsidaceae LSU [file imafungus-17-e167329-s004.fas]

>Bolbitius_vitellinus_AFTOL_ID_730_
TCCCC-TAGTAACTGCGA-GT-GAAGCGG-GAAAAGC-TCAAATTTAAAATCTGGCAGTCTTTGATTGTCCGAGTTGTAAACTAGAGAAGTGTTATCCGCGCTGGACCGTGTAAAAGTCTCCTGGAATGGAGCATCATAGAGGGTGAGAATCCCGTCTTTGACATGGACTACCAGTGCTTTGTGATGCGCTCTCAAAGAGTCGAGTTGTTTGGGAATGCAGCTCAAAATGGGTGGTAAATTCCATCTAAAGCTAAATATTGGCGAGAGACCGATAGCGAACAAGTACCGTGAGGGAAAGATGAAAAGAACTTTGGAAAGAGAGTTAAACAGTACGTGAAATTGCTGAAAGGGAAACGCTTGAAGTCAGTCGCGTCGGCCAGGAATCAACCTTGCTTTTGCTGGGCGTACTTTCTGGTTGACGGGTCAGCATCAATTTTGACTGCTGGAAAAAGTTCAAGGGAATGTGGCATCTTCGGATGTGTTATAGCCCTTGTTCGCATACAGCAGTTGGGATTGAGGTACTCAGCACGCCGCAAGGCCGGGTTT--CG-ACCACGTTCGTGCTTAGGATGCTGGCATAATGGCTTTAATCGACCCGTCTTGAAACACGGACCAAGGAGTCTAACATGCCTGCGAGTGTTTGGGTGGAAAACCCAAGCGCGCAATGAAAGTAAAAGTTGAGATCCCTGTCAT-GGGGAGCATCGACGCCCGGACCAGAGCTTTTGTGACGGATCTGCGGTAGAGCATGTATGTTGGGACCCGAAAGATGGTGAACTATGCCTGAATAGGGTGAAGCCAGAGG-AAACTCTGGTGGAGGCTCGTAGCGA-TTCTGACGTGCAAATCGATC-GTC-AAATTTGGGTA-TA-GGGGCGAAAGACTAATCGAA
>CWN11502_Crucispora_rhombisperma
---------------------------------------------------------------------------------------------------------------------------------------------------------------------------------------------------------------------------------------------------------------------------------------------------------------------------------AGTTAAACAGTACGTGAAAT------GTGGGAAACGCTTGAAGTCAGTCGCGTTGGCCGGGAATCAACCTTGCTTTTGCTGGGCGTACTT-CTGGTCGACGGGTCAGCATCAGTTTTGACCGTTGGAAAAAGTTTCTGGGAATGTGGCATCTTCGGATGTGTTATAGCCTGGTTTCGCATACAACGGTTGGGACTGAGGAACTCAGCACGCCGCAAGGCCGGGTTTTT--AACCACGTTCGTGCTTAGGATGCTGGCATAATGGCTTTAATCGACCCGTCTTGAAACACGGACCAAGGAGTCCAACATGCATGCGAGTGTTTGGGTGGAAAACCCTTGCGCGTAATGAAAGTGAAAGTTGAGATCCCTGTCATGGGGAGCAATCGACGCCCGGACCAGAGCTTTTGTGACGGATCCGCGGTAGAGCATGTATGCTGGGACCCGAAAGATGGTGAACTATGCCTGAATAGGGTGAAGCCAGAGG-AAACTCTGGTGGAGGCTCGTAGCGA-TTCTGACGTGCAAATCGATC-GTC-GAATTTGGGTA-TA-GGGGCGAAAGACTAATCGAA
>Conocybe_lactea_AFTOL_ID_1675_
TCCCC-TAGTAACTGCGA-GT-GAAGCGG-GAAAAGC-TCAAATTTAAAATCTGGCAGTCTTTGATTGTCCGAGTTGTAATCTAGAGAAGTGTTATCCGCGTTGGACCGTGTACAAGTCTCCTGGAATGGAGCATCATAGAGGGTGAGAATCCCGTCTTTGACACGGACTACCAGTGCTTTGTGATGCGCTCTCAAAGAGTCGAGTTGTTTGGGAATGCAGCTCAAAATGGGTGGTAAATTCCATCTAAAGCTAAATATTGGCGAGAGACCGATAGCGAACAAGTACCGTGAGGGAAAGATGAAAAGAACTTTGGAAAGAGAGTTAAACAGTACGTGAAATTGCTGAAAGGGAAACGCTTGAAGTCAGTCGCGTTGGCTGGAAATCAACCTTGCTTTTGCTGGGCGTACTTTCTAGTCAATGGGTCAGCATCAATTTTGACCATTGGAAAAAGTGTAGAGGAATGTGGCATCTTCGGATGTGTTATAGCCTTTGCTCGCATACAGTGGTTGGGATTGAGGAATTCAGCACGCCGCAAGGGCCGGGTTT-CG-ACCACGTTCGTGCTTAGGATGCTGGCATAATGGCTTTAATCGACCCGTCTTGAAACACGGACCAAGGAGTCTAACATACCTGCGAGTGTTTGGGTGGAAAACCCAAGCGCGTAATGAAAGTGAAAGTTGAGATCCCTGTCGT-GGGGAGCATCGACGCCCGGACCAGACCTTTTGTGACGGATCTGCGGTAGAGCATGTATGTTGGGACCCGAAAGATGGTGAACTATGCCTGAATAGGGTGAAGCCAGAGG-AAACTCTGGTGGAGGCTCGTAGCGA-TTCTGACGTGCAAATCGATC-GTC-AAATTTGGGTA-TA-GGGGCGAAAGACTAATCGAA
>Copelandia_tropicalis_taxon_1104351_China
???????????????????????????????????????????????????????????????????????????????????????????????????????????????????????????????????????????????????????????????????????????????????????????????????????????????????????????????????????????????????????????????????????????????????????????????????????????????????????????????????????????????????????????????????????????????????????????????????????????????????????????????????????????????????????????????????????????????????????????????????????????????????????????????????????????????????????????????????????????????????????????????????????????????????????????????????????????????????????????????????????????????????????????????????????????????????????????????????????????????????????????????????????????????????????????????????????????????????????????????????????????????????????????????????????????????????????????????????????????????????????????
>HMAS37291_Panaeolus_antillarum
TCCCC-TAGTAACTGCGA-GT-GAAGCGG-GAAAAGC-TCAAATTTAAAATCTGGCAGTCTTTGATTGTCCGAGTTGTAATCTAGAGAAGCATTATCCGCGCTGGACCGTGTACAAGTCTCCTGGAATGGAGCGTCATAGAGGGTGAGAATCCCGTCTTTGACACGGACTGCCAGGGCTTTGTGATGTGCTCTCAAAGAGTCGAGTTGTTTGGGAATGCAGCTCAAAATGGGTGGTAAATTCCATCTAAAGCTAAATATTGGCGAGAGACCGATAGCGAACAAGTACCGTGAGGGAAAGATGAAAAGAACTTTGGAAAGAGAGTTAAACAGTACGTGAAATTGCTGAAAGGGAAACGCTTGAAGTCAGTCGCGTTGTCCGGGAATCAACCTTGCTTTTGCTGGGCGTACTTCCTGGTTAACGGGTCAGCATCAATTTTGACCGTTGGATAAAGTGTTTGGGAATGTGGCATCTTCGGATGTGTTATAGCCCAGATTCGCATACAACGGTTGGGATTGAGGAACTCAGCACGCCGCAAGGCCGGGTTTTT--AACCACGTTCGTGCTTAGGATGCTGGCATAATGGCTTTAATCGACCCGTCTTGAAACACGGACCAAGGAGTCTAACATGCCTGCGAGTGTTTGGGTGGAAAACCCGAGCGCGTAATGAAAGTGAAAGTTGAGATCCCTGTCGT-GGGGAGCATCGACGCCCGGACTTGAACTTTTGTGACGGATCCGCGGTGGAGCATGTATGTTGGGACCCGAAAGATGGTGAACTATGCCTGAATAGGGTGAAGCCAGAGG-AAACTCTGGTGGAGGCTCGTAGCGA-TTCTGACGTGCAAATCGATC-GTC-AAATTTGGGTA-TA-GGGGCGAAAGACTAATCGAG
>HMAS52750_Panaeolus_antillarum
TCCCC-TAGTAACTGCGA-GT-GAAGCGG-GAAAAGC-TCAAATTTAAAATCTGGCAGTCTTTGATTGTCCGAGTTGTAATCTAGAGAAGCATTATCCGCGCTGGACCGTGTACAAGTCTCCTGGAATGGAGCGTCATAGAGGGTGAGAATCCCGTCTTTGACACGGACTGCCAGGGCTTTGTGATGTGCTCTCAAAGAGTCGAGTTGTTTGGGAATGCAGCTCAAAATGGGTGGTAAATTCCATCTAAAGCTAAATATTGGCGAGAGACCGATAGCGAACAAGTACCGTGAGGGAAAGATGAAAAGAACTTTGGAAAGAGAGTTAAACAGTACGTGAAATTGCTGAAAGGGAAACGCTTGAAGTCAGTCGCGTTGTCCGGGAATCAACCTTGCTTTTGCTGGGCGTACTTCCTGGTTAACGGGTCAGCATCAATTTTGACCGTTGGATAAAGTGTTTGGGAATGTGGCATCTTCGGATGTGTTATAGCCCAGATTCGCATACAACGGTTGGGATTGAGGAACTCAGCACGCCGCAAGGCCGGGTTTTT--AACCACGTTCGTGCTTAGGATGCTGGCATAATGGCTTTAATCGACCCGTCTTGAAACACGGACCAAGGAGTCTAACATGCCTGCGAGTGTTTGGGTGGAAAACCCGAGCGCGTAATGAAAGTGAAAGTTGAGATCCCTGTCGT-GGGGAGCATCGACGCCCGGACTTGAACTTTTGTGACGGATCCGCGGTGGAGCATGTATGTTGGGACCCGAAAGATGGTGAACTATGCCTGAATAGGGTGAAGCCAGAGG-AAACTCTGGTGGAGGCTCGTAGCGA-TTCTGACGTGCAAATCGATC-GTC-AAATTTGGGTA-TA-GGGGCGAAAGACTAATCGAA
>HMAS52751_Panaeolus_antillarum
TCCCC-TAGTAACTGCGA-GT-GAAGCGG-GAAAAGC-TCAAATTTAAAATCTGGCAGTCTTTGATTGTCCGAGTTGTAATCTAGAGAAGCATTATCCGCGCTGGACCGTGTACAAGTCTCCTGGAATGGAGCGTCATAGAGGGTGAGAATCCCGTCTTTGACACGGACTGCCAGGGCTTTGTGATGTGCTCTCAAAGAGTCGAGTTGTTTGGGAATGCAGCTCAAAATGGGTGGTAAATTCCATCTAAAGCTAAATATTGGCGAGAGACCGATAGCGAACAAGTACCGTGAGGGAAAGATGAAAAGAACTTTGGAAAGAGAGTTAAACAGTACGTGAAATTGCTGAAAGGGAAACGCTTGAAGTCAGTCGCGTTGTCCGGGAATCAACCTTGCTTTTGCTGGGCGTACTTCCTGGTTAACGGGTCAGCATCAATTTTGACCGTTGGATAAAGTGTTTGGGAATGTGGCATCTTCGGATGTGTTATAGCCCAGATTCGCATACAACGGTTGGGATTGAGGAACTCAGCACGCCGCAAGGCCGGGTTTTT--AACCACGTTCGTGCTTAGGATGCTGGCATAATGGCTTTAATCGACCCGTCTTGAAACACGGACCAAGGAGTCTAACATGCCTGCGAGTGTTTGGGTGGAAAACCCGAGCGCGTAATGAAAGTGAAAGTTGAGATCCCTGTCGT-GGGGAGCATCGACGCCCGGACTTGAACTTTTGTGACGGATCCGCGGTGGAGCATGTATGTTGGGACCCGAAAGATGGTGAACTATGCCTGAATAGGGTGAAGCCAGAGG-AAACTCTGGTGGAGGCTCGTAGCGA-TTCTGACGTGCAAATCGATC-GTC-AAATTTGGGTA-TA-GGGGCGAAAGACTAATCGAA
>HMAS57723_Panaeolus_cyanescens
TCCCCTTAGTAACTGCGA-GT-GAAGCGG-GAAAAGC-TCAAATTTAAAATCTGGCAGTCTYTGATYGTCCGAGTTGTAATCTAGAGAAGYATTRTCCGYGCTGGACCGTGTAYAAGTCTCCTGGAATGGAGCGTCATAGAGGGTGAGAATCCCGTCTTTGACACGGACTRCCAGGGCTTTGTGATGTGCTCTCAAAGAGTCGAGTTGTTTGGGAATGCAGCTCAAAATGGGTGGTAAATTCCATCTAAAGCTAAATATTGGCGAGAGACCGATAGCGAACAAGTACCGTGAGGGAAAGATGAAAAGAACTTTGGAAAGAGAGTTAAACAGTACGTGAAATTGCTGAAAGGGAAACGCTTGAAGTCAGTCGCGTTGGCCGGGAATCAACCTTGCTTTTGCTGGGCGTACTTCCTGGTCAACGGGTCAGCATCAATTTTGACCGTTGGATAAAGTTTCTGGGAATGTGGCATCTTCGGATGTGTTATAGCCN---TTCGTATACAACGGTTGGGATTGAGGAACTCAGCACGCCGCAAGGCCGGGTTTTT--AACCACGTTCGTGCTTAGGATGCTGGCATAATGGCTTTAATCGACCCGTCTTGAAACACGGACCAAGGAGTCTAACATGCCTGCGAGTGTTTGGGTGGAAAACCCGAGCGCGTAATGAAAGTGAAAGTTGAGATCCCTGTCGT-GGGGAGCATCGACGCCCGGACYWGAACTTCTGKGACGGATCCGCGGTAGAGCATGTATGTTGGGACCCGAAAGATGGTGAACTATGCCTGAATAGGGTGAAGCCAGAGG-AAACTCTGGTGGAGGCTCGTAGCGA-TTCTGACGTGCAAATCGATC-GTC-AAATTTGGGTA-TA-GGGGCGAAAGACTAATC---
>HMAS57752_sp13
----------------------------N----------------------------------------------------------------------------------------------------------------------------------------------------------------------------------------------------------------------------------------------------------------------------------------------------------------------------------------------------------------------------------------------------------------------------------------------------------------------------------------------------------------------------------------------------------------------------------------------------------------------------------------------------------------------------------------------------------------------------------------------------------------------------------------------------------------------------------------------------------------------------------------------
>HMAS63178_sp8
TCCCC-TAGTAACTGCGA-GT-GAAGCGG-GAAAAGC-TCAAATTTAAAATCTGGCAGTCTTTGATTGTCCGAGTTGTAATCTAGAGAAGCATTATCCGCGCTGGACCGTGTACAAGTCTCCTGGAATGGAGCGTCATAGAGGGTGAGAATCCCGTCTTTGACACGGACTGCCAGGGCTTTGTGATGTGCTCTCAAAGAGTCGAGTTGTTTGGGAATGCAGCTCAAAATGGGTGGTAAATTCCATCTAAAGCTAAATATTGGCGAGAGACCGATAGCGAACAAGTACCGTGAGGGAAAGATGAAAAGAACTTTGGAAAGAGAGTTAAACAGTACGTGAAATTGCTGAAAGGGAAACGCTTGAAGTCAGTCGCGTTGGCCGGGAATCAACCTTGCTTTTGCTGGGCGTACTTCCTGGTTAACGGGTCAGCATCAATTTTGACCGTTGGATAAAGTTGTTGGGAATGTGGCATCTTCGGATGTGTTATAGCCCAGTTTCGTATACAACGGTTGGGATTGAGGAACTCAGCACGCCGCAAGGCCGGGTTTTT--AACCACGTTCGTGCTTAGGATGCTGGCATAATGGCTTTAATCGACCCGTCTTGAAACACGGACCAAGGAGTCTAACATGCCTGCGAGTGTTTGGGTGGAAAACCCGAGCGCGTAATGAAAGTGAAAGTTGAGATCCCTGTCGT-GGGGAGCATCGACGCCCGGACTTGAACTTTTGTGACGGATCCGCGGTAGAGCATGTATGTTGGGACCCGAAAGATGGTGAACTATGCCTGAATAGGGTGAAGCCAGAGG-AAACTCTGGTGGAGGCTCGTAGCGA-TTCTGACGTGCAAATCGATC-GTC-AAATTTGGGTA-TA-GGGGCGAAAGACTAATCGAA
>HMAS63187_sp15
----------------------------N----------------------------------------------------------------------------------------------------------------------------------------------------------------------------------------------------------------------------------------------------------------------------------------------------------------------------------------------------------------------------------------------------------------------------------------------------------------------------------------------------------------------------------------------------------------------------------------------------------------------------------------------------------------------------------------------------------------------------------------------------------------------------------------------------------------------------------------------------------------------------------------------
>HMAS69762_sp2
TCCCC-TAGTAACTGCGA-GT-GAAGCGG-GAAAAGC-TCAAATTTAAAATCTGGCAGTCTTCGATTGTCCGAGTTGTAATCTAGAGAAGCATTATCCGCGCTGGACCGTGTACAAGTCTCCTGGAATGGAGCGTCATAGAGGGTGAGAATCCCGTCTTTGACACGGACTGCCAGGGCTTTGTGATGTGCTCTCAAAGAGTCGAGTTGTTTGGGAATGCAGCTCAAAATGGGTGGTAAATTCCATCTAAAGCTAAATATTGGCGAGAGACCGATAGCGAACAAGTACCGTGAGGGAAAGATGAAAAGAACTTTGGAAAGAGAGTTAAACAGTACGTGAAATTGCTGAAAGGGAAACGCTTGAAGTCAGTCGCGTTGTCCGGGAATCAACCTTGCTTTTGCTGGGCGTACTTCCTGGTCAACGGGTCAGCATCAATTTTGACCGTTGGATAAAGTTGCTGGGAATGTGGCATCTTCGGATGTGTTATAGCCCAGTTTCGCATACAACGGTTGGGATTGAGGAACTCAGCACGCCGCAAGGCCGGGTTTTT--AACCACGTTCGTGCTTAGGATGCTGGCATAATGGCTTTAATCGACCCGTCTTGAAACACGGACCAAGGAGTCTAACATGCCTGCGAGTGTTTGGGTGGAAAACCCGAGCGCGTAATGAAAGTGAAAGTTGAGATCCCTGTCGT-GGGGAGCATCGACGCCCGGACTTGAACTTCTGTGACGGATCCGCGGTAGAGCATGTATGTTGGGACCCGAAAGATGGTGAACTATGCCTGAATAGGGTGAAGCCAGAGG-AAACTCTGGTGGAGGCTCGTAGCGA-TTCTGACGTGCAAATCGATC-GTC-AAATTTGGGTA-TA-GGGGCGAAAGACTAATCGAA
>HMAS69846_sp14
TCCCC-TAGTAACTGCGA-GT-GAAGCGG-GAAAAGC-TCAAATTTAAAATCTGGCAGTCTCTGATTGTCCGAGTTGTAATCTAGAGAAGCATTATCCGCGCTGGACCGTGTACAAGTCTCCTGGAATGGAGCGTCATAGAGGGTGAGAATCCCGTCTTTGACACGGACTGCCAGGGCTTTGTGATGTGCTCTCAAAGAGTCGAGTTGTTTGGGAATGCAGCTCAAAATGGGTGGTAAATTCCATCTAAAGCTAAATATTGGCGAGAGACCGATAGCGAACAAGTACCGTGAGGGAAAGATGAAAAGAACTTTGGAAAGAGAGTTAAACAGTACGTGAAATTGCTGAAAGGGAAACGCTTGAAGTCAGTCGCGTTGGCCGGGAATCAACCTTGCTTTTGCTGGGCGTACTTCCTGGTCAAYGGGTCAGCATCAATTTTGACCGTTGGATAAAGTTTCTAGGAATGTGGCATCTTCGGATGTGTTATAGCCTAGTTTCGCATACAACGGTTGGGATTGAGGAACTCAGCACGCCGCAAGGCCGGGTTTTT--AACCACGTTCGTGCTTAGGATGCTGGCATAATGGCTTTAATCGACCCGTCTTGAAACACGGACCAAGGAGTCTAACATGCCTGCGAGTGTTTGGGTGGAAAACCCGAGCGCGTAATGAAAGTGAAAGTTGAGATCCCTGTCGT-GGGGAGCATCGACGCCCGGACTTGAACTTCTGTGACGGATCCGCGGTAGAGCATGTATGTTGGGACCCGAAAGATGGTGAACTATGCCTGAATAGGGTGAAGCCAGAGG-AAACTCTGGTGGAGGCTCGTAGCGA-TTCTGACGTGCAAATCGATC-GTC-AAATTTGGGTA-TA-GGGGCGAAAGACTAATCGA-
>HMAS69910_sp12
TCCCC-TAGTAACTGCGA-GT-GAAGCGG-GAAAAGC-TCAAATTTAAAATCTGGCAGTCTTCGATTGTCCGAGTTGTAATCTAGAGAAGCATTATCCGCGCTGGACCGTGTACAAGTCTCCTGGAATGGAGCGTCATAGAGGGTGAGAATCCCGTCTTTGACACGGACTGCCAGGGCTTTGTGATGTGCTCTCAAAGAGTCGAGTTGTTTGGGAATGCAGCTCAAAATGGGTGGTAAATTCCATCTAAAGCTAAATATTGGCGAGAGACCGATAGCGAACAAGTACCGTGAGGGAAAGATGAAAAGAACTTTGGAAAGAGAGTTAAACAGTACGTGAAATTGCTGAAAGGGAAACGCTTGAAGTCAGTCGCGTTGTCCGGGAATCAACCTTGCTTTTGCTGGGCGTACTTCCTGGTCAACGGGTCAGCATCAATTTTGACCGTTGGATAAAGTTGCTGGGAATGTGGCATCTTCGGATGTGTTATAGCCCAGTTTCGCATACAACGGTTGGGATTGAGGAACTCAGCACGCCGCAAGGCCGGGTTTTT--AACCACGTTCGTGCTTAGGATGCTGGCATAATGGCTTTAATCGACCCGTCTTGAAACACGGACCAAGGAGTCTAACATGCCTGCGAGTGTTTGGGTGGAAAACCCGAGCGCGTAATGAAAGTGAAAGTTGAGATCCCTGTCGT-GGGGAGCATCGACGCCCGGACTTGAACTTCTGTGACGGATCCGCGGTAGAGCATGTATGTTGGGACCCGAAAGATGGTGAACTATGCCTGAATAGGGTGAAGCCAGAGG-AAACTCTGGTGGAGGCTCGTAGCGA-TTCTGACGTGCAAATCGATC-GTC-AAATTTGGGTA-TA-GGGGCGAAAGACTAATCGAA
>HMAS69911_Panaeolus_antillarum
-CACC-TAGTAACTGCGA-GT-GAAGCGG-GAAAAGC-TCAAATTTAAAATCTGGCAGTCTTTGATTGTCCGAGTTGTAATCTAGAGAAGCATTATCCGCGCTGGACCGTGTACAAGTCTCCTGGAATGGAGCGTCATAGAGGGTGAGAATCCCGTCTTTGACACGGACTGCCAGGGCTTTGTGATGTGCTCTCAAAGAGTCGAGTTGTTTGGGAATGCAGCTCAAAATGGGTGGTAAATTCCATCTAAAGCTAAATATTGGCGAGAGACCGATAGCGAACAAGTACCGTGAGGGAAAGATGAAAAGAACTTTGGAAAGAGAGTTAAACAGTACGTGAAATTGCTGAAAGGGAAACGCTTGAAGTCAGTCGCGTTGTCCGGGAATCAACCTTGCTTTTGCTGGGCGTACTTCCTGGTTAACGGGTCAGCATCAATTTTGACCGTTGGATAAAGTGTTTGGGAATGTGGCATCTTCGGATGTGTTATAGCCCAGATTCGCATACAACGGTTGGGATTGAGGAACTCAGCACGCCGCAAGGCCGGGTTTTT--AACCACGTTCGTGCTTAGGATGCTGGCATAATGGCTTTAATCGACCCGTCTTGAAACACGGACCAAGGAGTCTAACATGCCTGCGAGTGTTTGGGTGGAAAACCCGAGCGCGTAATGAAAGTGAAAGTTGAGATCCCTGTCGT-GGGGAGCATCGACGCCCGGACYTGAACTTTTGTGACGGATCCGCGGTGGAGCATGTATGTTGGGACCCGAAAGATGGTGAACTATGCCTGAATAGGGTGAAGCCAGAGG-AAACTCTGGTGGAGGCTCGTAGCGA-TTCTGACGTGCAAATCGATCAGTCCAAATTTGGGTAATA--GGGCG--------------
>HMAS69946_sp14
TCCCC-TAGTAACTGCGA-GT-GAAGCGG-GAAAAGC-TCAAATTTAAAATCTGGCAGTCTCTGATTGTCCGAGTTGTAATCTAGAGAAGCATTATCCGCGCTGGACCGTGTACAAGTCTCCTGGAATGGAGCGTCATAGAGGGTGAGAATCCCGTCTTTGACACGGACTGCCAGGGCTTTGTGATGTGCTCTCAAAGAGTCGAGTTGTTTGGGAATGCAGCTCAAAATGGGTGGTAAATTCCATCTAAAGCTAAATATTGGCGAGAGACCGATAGCGAACAAGTACCGTGAGGGAAAGATGAAAAGAACTTTGGAAAGAGAGTTAAACAGTACGTGAAATTGCTGAAAGGGAAACGCTTGAAGTCAGTCGCGTTGGCCGGGAATCAACCTTGCTTTTGCTGGGCGTACTTCCTGGTCAAYGGGTCAGCATCAATTTTGACCGTTGGATAAAGTTTCTAGGAATGTGGCATCTTCGGATGTGTTATAGCCTAGTTTCGCATACAACGGTTGGGATTGAGGAACTCAGCACGCCGCAAGGCCGGGTTTTT--AACCACGTTCGTGCTTAGGATGCTGGCATAATGGCTTTAATCGACCCGTCTTGAAACACGGACCAAGGAGTCTAACATGCCTGCGAGTGTTTGGGTGGAAAACCCGAGCGCGTAATGAAAGTGAAAGTTGAGATCCCTGTCGT-GGGGAGCATCGACGCCCGGACTTGAACTTCTGTGACGGATCCGCGGTAGAGCATGTATGTTGGGACCCGAAAGATGGTGAACTATGCCTGAATAGGGTGAAGCCAGAGG-AAACTCTGGTGGAGGCTCGTAGCGA-TTCTGACGTGCAAATCGATC-GTC-AAATTTGGGTA-TA-GGGGCGAAAGACTAATCGAA
>HMAS69959_sp15
TCCCC-TAGTAACTGCGA-GT-GAAGCGG-GAAAAGC-TCAAATTTAAAATCTGGCAGTCTCTGATTGTCCGAGTTGTAATCTAGAGAAGCATTATCCGCGCTGGACCGTGTACAAGTCTCCTGGAATGGAGCGTCATAGAGGGTGAGAATCCCGTCTTTGACACGGACTGCCAGGGCTTTGTGATGTGCTCTCAAAGAGTCGAGTTGTTTGGGAATGCAGCTCAAAATGGGTGGTAAATTCCATCTAAAGCTAAATATTGGCGAGAGACCGATAGCGAACAAGTACCGTGAGGGAAAGATGAAAAGAACTTTGGAAAGAGAGTTAAACAGTACGTGAAATTGCTGAAAGGGAAACGCTTGAAGTCAGTCGCGTTGGCCGGGAATCAACCTTGCTTTTGCTGGGCGTACTTCCTGGTCAAYGGGTCAGCATCAATTTTGACCGTTGGATAAAGTTTCTAGGAATGTGGCATCTTCGGATGTGTTATAGCCTAGTTTCGCATACAACGGTTGGGATTGAGGAACTCAGCACGCCGCAAGGCCGGGTTTTT--AACCACGTTCGTGCTTAGGATGCTGGCATAATGGCTTTAATCGACCCGTCTTGAAACACGGACCAAGGAGTCTAACATGCCTGCGAGTGTTTGGGTGGAAAACCCGAGCGCGTAATGAAAGTGAAAGTTGAGATCCCTGTCGT-GGGGAGCATCGACGCCCGGACTTGAACTTCTGTGACGGATCCGCGGTAGAGCATGTATGTTGGGACCCGAAAGATGGTGAACTATGCCTGAATAGGGTGAAGCCAGAGG-AAACTCTGGTGGAGGCTCGTAGCGA-TTCTGACGTGCAAATCGATC-GTC-AAATTTGGGTA-TA-GGGGCGAAAGACTAATCGAA
>HMAS69980_sp15
TCCCC-TAGTAACTGCGA-GT-GAAGCGG-GAAAAGC-TCAAATTTAAAATCTGGCAGTCTCTGATTGTCCGAGTTGTAATCTAGAGAAGCATTATCCGCGCTGGACCGTGTACAAGTCTCCTGGAATGGAGCGTCATAGAGGGTGAGAATCCCGTCTTTGACACGGACTGCCAGGGCTTTGTGATGTGCTCTCAAAGAGTCGAGTTGTTTGGGAATGCAGCTCAAAATGGGTGGTAAATTCCATCTAAAGCTAAATATTGGCGAGAGACCGATAGCGAACAAGTACCGTGAGGGAAAGATGAAAAGAACTTTGGAAAGAGAGTTAAACAGTACGTGAAATTGCTGAAAGGGAAACGCTTGAAGTCAGTCGCGTTGGCCGGGAATCAACCTTGCTTTTGCTGGGCGTACTTCCTGGTCAACGGGTCAGCATCAATTTTGACCGTTGGATAAAGTTTCTGGGAATGTGGCATCTTCGGATGTGTTATAGCCTAGTTTCGCATACAACGGTTGGGATTGAGGAACTCAGCACGCCGCAAGGCCGGGTTTTT--AACCACGTTCGTGCTTAGGATGCTGGCATAATGGCTTTAATCGACCCGTCTTGAAACACGGACCAAGGAGTCTAACATGCCTGCGAGTGTTTGGGTGGAAAACCCGAGCGCGTAATGAAAGTGAAAGTTGAGATCCCTGTCGT-GGGGAGCATCGACGCCCGGACTTGAACTTCTGTGACGGATCCGCGGTAGAGCATGTATGTTGGGACCCGAAAGATGGTGAACTATGCCTGAATAGGGTGAAGCCAGAGG-AAACTCTGGTGGAGGCTCGTAGCGA-TTCTGACGTGCAAATCGATC-GTC-AAATTTGGGTA-TA-GGGGCGAAAGACTAATCGAA
>HMAS72941_sp13
TCCCC-TAGTAACTGCGA-GT-GAAGCGG-GAAAAGC-TCAAATTTAAAATCTGGCAGTCTTCGATCGTCCGAGTTGTAATCTAGAGAAGTATTGYCCGTGCTGGACCGTGTACAAGTCTCCTGGRATGGAGCGTCATAGAGGGTGAGAATCCCGTCTTTGACACGGACTRCCAGGGCTTTGTGATGTGCTCTCAAAGAGTCGAGTTGTTTGGGAATGCAGCTCAAAATGGGTGGTAAATTCCATCTAAAGCTAAATATTGGCGAGAGACCGATAGCGAACAAGTACCGTGAGGGAAAGATGAAAAGAACTTTGGAAAGAGAGTTAAACAGTACGTGAAATTGCTGAAAGGGAAACGCTTGAAGTCAGTCGCGTTGGCCGGGAATCAACCTTGCTTTTGCTGGGCGTTCTTCCTGGTCN-CGGGTCAGCATCAATTTTGACCGTTGGAATAAA-GNTTGGGAATGTGGCATCTTCGGATGTGTTATAGCCC--NNTCGCATACAACGGTTGGGATTGAGGAACTCAGCACGCCGCAAGGCCGGGTTTTT--AACCACGTTCGTGCTTAGGATGCTGGCATAATGGCTTTAATCGACCCGTCTTGAAACACGGACCAAGGAGTCTAACATGCCTGCGAGTGTTTGGGTGGAAAACCCGAGYGCGYAATGAAAGTGAAAGTTGAGATCCCTGTCGT-GGGGAGCATCGACGCCCGGACCNGAACTTTTGGGACGGATCCGCGGTAGAGCATGTATGTTGGGACCCGAAAGATGGTGAACTATGCCTGAATAGGGTGAAGCCAGAGG-AAACTCTGGTGGAGGCTCGTAGCGA-TTCTGACGTGCAAATCGATC-GTC-AAATTTGGGTA-TA-GGGACGAAAGACTAATCG--
>Panaeolopsis_nirimbii_PERTH7680368_
------------CTGCAA-GT-GAAGCGATGAAAAGC-TCAAATTTAAAATCTGGCAGTCTTTGATTGTCCGAGTTGTAATCTAGAGAAGCATTATCCGCGCTGGACCGTGTACAAGTCTCCTGGAATGGAGCGTCATAGAGGGTGAGAATCCCGTCTTTGACACGGACTGCCAGGGCTTTGTGATGTGCTCTCAAAGAGTCGAGTTGTTTGGGAATGCAGCTCAAAATGGGTGGTAAATTCCATCTAAAGCTAAATATTGGCGAGAGACCGATAGCGAACAAGTACCGTGAGGGAAAGATGAAAAGAACTTTGGAAAGAGAGTTAAACAGTACGTGAAATTGCTGAAAGGGAAACGCTTGAAGTCAGTCGCGTTGGCCGGGAATCAACCTTGCTTTTGCTGGGCGTACTTCCTGGTTAACGGGTCAGCATCAATTTTGACCGTTGGATAAAGTTGTTGGGAATGTGGCATCTTCGGATGTGTTATAGCCCAGTTTCGTATACAACGGTTGGGATTGAGGAACTCAGCACGCCGCAAGGCCGGGTTTTT--AACCACGTTCGTGCTTAGGATGCTGGCATAATGGCTTTAATCGACCCGTCTTGAAACACGGACCAAGGAGTCTAACATGCCTGCGAGTGTTTGGGTGGAAAACCCGAGCGCGTAATGAAAGTGAAAGTTGAGATCCCTGTCGT-GGGGAGCATCGACGCCCGGACTTGAACTTTTGTGACGGATCCGCGGTAGAGCATGTATGTTGGGACCCGAAAGATGGTGAACTATGCCTGAATAGGGTGAAGCCAGAGG-AAACTCTGGTGGAGGCTCGTAGCGA-TTCTGACGTGCAAATCGATC-GTC-AAATTTGGGTA-TA-GGGGCGAAAGACTAATCGAA
>Panaeolopsis_sp__MushroomObserver_161213_Canada
???????????????????????????????????????????????????????????????????????????????????????????????????????????????????????????????????????????????????????????????????????????????????????????????????????????????????????????????????????????????????????????????????????????????????????????????????????????????????????????????????????????????????????????????????????????????????????????????????????????????????????????????????????????????????????????????????????????????????????????????????????????????????????????????????????????????????????????????????????????????????????????????????????????????????????????????????????????????????????????????????????????????????????????????????????????????????????????????????????????????????????????????????????????????????????????????????????????????????????????????????????????????????????????????????????????????????????????????????????????????????????????
>Panaeolus_acuminatus_4080_Italy
???????????????????????????????????????????????????????????????????????????????????????????????????????????????????????????????????????????????????????????????????????????????????????????????????????????????????????????????????????????????????????????????????????????????????????????????????????????????????????????????????????????????????????????????????????????????????????????????????????????????????????????????????????????????????????????????????????????????????????????????????????????????????????????????????????????????????????????????????????????????????????????????????????????????????????????????????????????????????????????????????????????????????????????????????????????????????????????????????????????????????????????????????????????????????????????????????????????????????????????????????????????????????????????????????????????????????????????????????????????????????????????
>Panaeolus_acuminatus_CBS_269_47_
TCCCC-TAGTAACTGCGA-GT-GAAGCGG-GAAAAGC-TCAAATTTAAAATCTGGCAGTCTTTGATTGTCCGAGTTGTAATCTAGAGAAGCATTATCCGCGCTGGACCGTGTACAAGTCTCCTGGAATGGAGCGTCATAGAGGGTGAGAATCCCGTCTTTGACACGGACTGCCAGGGCTTTGTGATGTGCTCTCAAAGAGTCGAGTTGTTTGGGAATGCAGCTCAAAATGGGTGGTAAATTCCATCTAAAGCTAAATATTGGCGAGAGACCGATAGCGAACAAGTACCGTGAGGGAAAGATGAAAAGAACTTTGGAAAGAGAGTTAAACAGTACGTGAAATTGCTGAAAGGGAAACGCTTGAAGTCAGTCGCGTTGTCCGGGAATCAACCTTGCTTTTGCTGGGCGTACTTCCTGGTTAACGGGTCAGCATCAATTTTGACCGTTGGATAAAGTTGTTGGGAATGTGGCTTCTTCGGAAGTGTTATAGCCCAGTTTCGCATACAACGGTTGGGATTGAGGAACTCAGCACGCCGAAAGGCCGGGTTTTT--AACCACGTTCGTGCTTAGGATGCTGGCATAATGGCTTTAATCGACCCGTCTTGAAACACGGACCAAGGAGTCTAACATGCCTGCGAGTGTTTGGGTGGAAAACCCGAGCGCGTAATGAAAGTGAAAGTTGAGATCCCTGTCGT-GGGGAGCATCGACGCCCGGACTTGAACTTCTGTGACGGATCCGCGGTAGAGCATGTATGTTGGGACCCGAAAGATGGTGAACTATGCCTGAATAGGGTGAAGCCAGAGG-AAACTCTGGTGGAGGCTCGTAGCGA-TTCTGACGTGCAAATCGATC-GTC-AAATTTGGGTA-TAGGGGGCGAAAGACTAATCG-A
>Panaeolus_acuminatus_CBS_270_47_
TCCCCTTAGTAACTGCGAAGT-GAAGCGG-GAAAAGC-TCAAATTTAAAATCTGGCAGTCTTTGATTGTCCGAGTTGTAATCTAGAGAAGCATTATCCGCGCTGGACCGTGTACAAGTCTCCTGGAATGGAGCGTCATAGAGGGTGAGAATCCCGTCTTTGACACGGACTGCCAGGGCTTTGTGATGTGCTCTCAAAGAGTCGAGTTGTTTGGGAATGCAGCTCAAAATGGGTGGTAAATTCCATCTAAAGCTAAATATTGGCGAGAGACCGATAGCGAACAAGTACCGTGAGGGAAAGATGAAAAGAACTTTGGAAAGAGAGTTAAACAGTACGTGAAATTGCTGAAAGGGAAACGCTTGAAGTCAGTCGCGTTGTCCGGGAATCAACCTTGCTTTTGCTGGGCGTACTTCCTGGTTAACGGGTCAGCATCAATTTTGACCGTTGGATAAAGTTGTTGGGAATGTGGCTTCTTCGGAAGTGTTATAGCCCAGTTTCGCATACAACGGTTGGGATTGAGGAACTCAGCACGCCGAAAGGCCGGGTTTTT--AACCACGTTCGTGCTTAGGATGCTGGCATAATGGCTTTAATCGACCCGTCTTGAAACACGGACCAAGGAGTCTAACATGCCTGCGAGTGTTTGGGTGGAAAACCCGAGCGCGTAATGAAAGTGAAAGTTGAGATCCCTGTCGT-GGGGAGCATCGACGCCCGGACTTGAACTTCTGTGACGGATCCGCGGTAGAGCATGTATGTTGGGACCCGAAAGATGGTGAACTATGCCTGAATAGGGTGAAGCCAGAGG-AAACTCTGGTGGAGGCTCGTAGCGA-TTCTGACGTGCAAATCGATC-GTC-AAATTTGGGTA-TAGGGGGCGAAAGACTAATCG-A
>Panaeolus_acuminatus_GLM_46071_
TCCCC-TAGTAACTGCGA-GT-GAAGCGG-GAAAAGC-TCAAATTTAAAATCTGGCAGTCTTTGATTGTCCGAGTTGTAATCTAGAGAAGCATTATCCGCGCTGGACCGTGTACAAGTCTCCTGGAATGGAGCGTCATAGAGGGTGAGAATCCCGTCTTTGACACGGACTGCCAGGGCTTTGTGATGTGCTCTCAAAGAGTCGAGTTGTTTGGGAATGCAGCTCAAAATGGGTGGTAAATTCCATCTAAAGCTAAATATTGGCGAGAGACCGATAGCGAACAAGTACCGTGAGGGAAAGATGAAAAGAACTTTGGAAAGAGAGTTAAACAGTACGTGAAATTGCTGAAAGGGAAACGCTTGAAGTCAGTCGCGTTGTCCGGGAATCAACCTTGCTTTTGCTGGGCGTACTTCCTGGTTAACGGGTCAGCATCAATTTTGACCGTTGGATAAAGTTGTTGGGAATGTGGCTTCTTCGGAAGTGTTATAGCCCAGTTTCGCATACAACGGTTGGGATTGAGGAACTCAGCACGCCGAAAGGCCGGGTTTTT--AACCACGTTCGTGCTTAGGATGCTGGCATAATGGCTTTAATCGACCCGTCTTGAAACACGGACCAAGGAGTCTAACATGCCTGCGAGTGTTTGGGTGGAAAACCCGAGCGCGTAATGAAAGTGAAAGTTGAGATCCCTGTCGT-GGGGAGCATCGACGCCCGGACTTGAACTTCTGTGACGGATCCGCGGTAGAGCATGTATGTTGGGACCCGAAAGATGGTGAACTATGCCTGAATAGGGTGAAGCCAGAGG-AAACTCTGGTGGAGGCTCGTAGCGA-TTCTGACGTGCAAATCGATC-GTC-AAATTTGGGTA-TA-GGGGCGAAAGACTAATCG-A
>Panaeolus_acuminatus_X540_Czech_Republic
TCCCC-TAGTAACTGCGA-GT-GAAGCGG-GAAAAGC-TCAAATTTAAAATCTGGCAGTCTCTGATTGTCCGAGTTGTAATCTAGAGAAGCATTATCCGCGCTGGACCGTGTACAAGTCTCCTGGAATGGAGCGTCATAGAGGGTGAGAATCCCGTCTTTGACACGGACTGCCAGGGCTTTGTGATGTGCTCTCAAAGAGTCGAGTTGTTTGGGAATGCAGCTCAAAATGGGTGGTAAATTCCATCTAAAGCTAAATATTGGCGAGAGACCGATAGCGAACAAGTACCGTGAGGGAAAGATGAAAAGAACTTTGGAAAGAGAGTTAAACAGTACGTGAAATTGCTGAAAGGGAAACGCTTGAAGTCAGTCGCGTTGTCCGGGAATCAACCTTGCTTTTGCTGGGCGTACTTCCTGGTTAACGGGTCAGCATCAATTTTGACCGCTGGATAAAGTTGCTGGGAATGTGGCTTCTTCGGAAGTGTTATAGCCCAGTTTCGCATACAGCGGTTGGGATTGAGGAACTCAGCACGCCGAAAGGCCGGGTTTTT--AACCACGTTCGTGCTTAGGATGCTGGCAAAATGGCTTTAATCGACCCGT---------------------------------------------------------------------------------------------------------------------------------------------------------------------------------------------------------------------------------------------------------------------------------------------------
>Panaeolus_alcis_Mushroom_Observer__88085__Sweden
???????????????????????????????????????????????????????????????????????????????????????????????????????????????????????????????????????????????????????????????????????????????????????????????????????????????????????????????????????????????????????????????????????????????????????????????????????????????????????????????????????????????????????????????????????????????????????????????????????????????????????????????????????????????????????????????????????????????????????????????????????????????????????????????????????????????????????????????????????????????????????????????????????????????????????????????????????????????????????????????????????????????????????????????????????????????????????????????????????????????????????????????????????????????????????????????????????????????????????????????????????????????????????????????????????????????????????????????????????????????????????????
>Panaeolus_alcis_SAT_14_239_20_USA
???????????????????????????????????????????????????????????????????????????????????????????????????????????????????????????????????????????????????????????????????????????????????????????????????????????????????????????????????????????????????????????????????????????????????????????????????????????????????????????????????????????????????????????????????????????????????????????????????????????????????????????????????????????????????????????????????????????????????????????????????????????????????????????????????????????????????????????????????????????????????????????????????????????????????????????????????????????????????????????????????????????????????????????????????????????????????????????????????????????????????????????????????????????????????????????????????????????????????????????????????????????????????????????????????????????????????????????????????????????????????????????
>Panaeolus_antillarum__CORT_013830__Dominican_Republic
???????????????????????????????????????????????????????????????????????????????????????????????????????????????????????????????????????????????????????????????????????????????????????????????????????????????????????????????????????????????????????????????????????????????????????????????????????????????????????????????????????????????????????????????????????????????????????????????????????????????????????????????????????????????????????????????????????????????????????????????????????????????????????????????????????????????????????????????????????????????????????????????????????????????????????????????????????????????????????????????????????????????????????????????????????????????????????????????????????????????????????????????????????????????????????????????????????????????????????????????????????????????????????????????????????????????????????????????????????????????????????????
>Panaeolus_antillarum__SFSU_DED_7874__Thailand
???????????????????????????????????????????????????????????????????????????????????????????????????????????????????????????????????????????????????????????????????????????????????????????????????????????????????????????????????????????????????????????????????????????????????????????????????????????????????????????????????????????????????????????????????????????????????????????????????????????????????????????????????????????????????????????????????????????????????????????????????????????????????????????????????????????????????????????????????????????????????????????????????????????????????????????????????????????????????????????????????????????????????????????????????????????????????????????????????????????????????????????????????????????????????????????????????????????????????????????????????????????????????????????????????????????????????????????????????????????????????????????
>Panaeolus_axfordii_MFLU_19_2367_Thailand
???????????????????????????????????????????????????????????????????????????????????????????????????????????????????????????????????????????????????????????????????????????????????????????????????????????????????????????????????????????????????????????????????????????????????????????????????????????????????????????????????????????????????????????????????????????????????????????????????????????????????????????????????????????????????????????????????????????????????????????????????????????????????????????????????????????????????????????????????????????????????????????????????????????????????????????????????????????????????????????????????????????????????????????????????????????????????????????????????????????????????????????????????????????????????????????????????????????????????????????????????????????????????????????????????????????????????????????????????????????????????????????
>Panaeolus_bisporus_KaiR95_Benin
???????????????????????????????????????????????????????????????????????????????????????????????????????????????????????????????????????????????????????????????????????????????????????????????????????????????????????????????????????????????????????????????????????????????????????????????????????????????????????????????????????????????????????????????????????????????????????????????????????????????????????????????????????????????????????????????????????????????????????????????????????????????????????????????????????????????????????????????????????????????????????????????????????????????????????????????????????????????????????????????????????????????????????????????????????????????????????????????????????????????????????????????????????????????????????????????????????????????????????????????????????????????????????????????????????????????????????????????????????????????????????????
>Panaeolus_bisporus_MushroomObserver_org_188954_USA
???????????????????????????????????????????????????????????????????????????????????????????????????????????????????????????????????????????????????????????????????????????????????????????????????????????????????????????????????????????????????????????????????????????????????????????????????????????????????????????????????????????????????????????????????????????????????????????????????????????????????????????????????????????????????????????????????????????????????????????????????????????????????????????????????????????????????????????????????????????????????????????????????????????????????????????????????????????????????????????????????????????????????????????????????????????????????????????????????????????????????????????????????????????????????????????????????????????????????????????????????????????????????????????????????????????????????????????????????????????????????????????
>Panaeolus_cambodginiensis_NBRC_30222_
???????????????????????????????????????????????????????????????????????????????????????????????????????????????????????????????????????????????????????????????????????????????????????????????????????????????????????????????????????????????????????????????????????????????????????????????????????????????????????????????????????????????????????????????????????????????????????????????????????????????????????????????????????????????????????????????????????????????????????????????????????????????????????????????????????????????????????????????????????????????????????????????????????????????????????????????????????????????????????????????????????????????????????????????????????????????????????????????????????????????????????????????????????????????????????????????????????????????????????????????????????????????????????????????????????????????????????????????????????????????????????????
>Panaeolus_cf__guttulatus_G0217_Hungary
-----------ACTGCGA-GT-GTAGCGG-GAAAAGC-TC-GATTTAAAATCTGGCAG-CTTTGATTGTCCGAGTTGTAATCTAGAGAAGCATTATCCGCGCTGGACCGTGTACAAGTCTCCTGGAATGGAGCGTCATAGAGGGTGAGAATCCCGTCTTTGACACGGACTGCCAGGGCTTTGTGATGTGCTCTCAAAGAGTCGAGTTGTTTGGGAATGCAGCTCAAAATGGGTGGTAAATTCCATCTAAAGCTAAATATTGGCGAGAGACCGATAGCGAACAAGTACCGTGAGGGAAAGATGAAAAGAACTTTGGAAAGAGAGTTAAACAGTACGTGAAATTGCTGAAAGGGAAACGCTTGAAGTCAGTCGCGTTGTCCGGGAATCAACCTTGCTTTTGCTGGGCGTACTTCCTGGTCAACGGGTCAGCATCAATTTTGACCGTTGGATAAAGATTTTGGGAATGTGGCATCTTCGGATGTGTTATAGCCCAGAGTTGCATACAACGGTTGGGATTGAGGAACTCAGCACGCCGCAAGGCCGGGTTTTT--AACCACGTTCGTGCTTAGGATGCTGGCATAATGGCTTTAATCGACCCGTCTTGAAACACGGACCAAGGAGTCTAACATGCCTGCGAGTGTTTGGGTGGAAAACCCGAGCGCGTAATGAAAGTGAAAGTTGAGATCCCTGTCGT-GGGGAGCATCGACGCCCGGACTTGAACTTCTGTGACGGATCCGCGGTAGAGCATGTATGTTGGGACCCGAAAGATGGTGAACTATGCCTGAATAGGGTGAAGCCAGAGG-AAACTCTGGTGGAGGCTCGTAGCGA-TTCTGACGTGCAAATCGATC-GTC-AAATTTGGGTA-TA-GGGGCGAAAGACTAATCGAA
>Panaeolus_cyanescens_var__bisporus_n__6576_AQUI_Italy
TCCCC-TAGTAACTGCGA-GT-GAAGCGG-GAAAAGC-TCAAATTTAAAATCTGGCAGTCTCTGATTGTCCGAGTTGTAATCTAGAGAAGCATTATCCGCGCTGGACCGTGTACAAGTCTCCTGGAATGGAGCGTCATAGAGGGTGAGAATCCCGTCTTTGACACGGACTGCCAGGGCTTTGTGATGTGCTCTCAAAGAGTCGAGTTGTTTGGGAATGCAGCTCAAAATGGGTGGTAAATTCCATCTAAAGCTAAATATTGGCGAGAGACCGATAGCGAACAAGTACCGTGAGGGAAAGATGAAAAGAACTTTGGAAAGAGAGTTAAACAGTACGTGAAATTGCTGAAAGGGAAACGCTTGAAGTCAGTCGCGTTGGCCGGGAATCAACCTTGCTTTTGCTGGGCGTACTTCCTGGTCAATGGGTCAGCATCAATTTTGACCGTTGGATAAAGTTTCTAGGAATGTGGCATCTTCGGATGTGTTATAGCCTAGTTTCGCATACAACGGTTGGGATTGAGGAACTCAGCACGCCGCAAGGCCGGGTTTTT--AACCACGTTCGTGCTTAGGATGCTGGCATAATGGCTTTAATCGACCCGTCTTGAAACACGGACCAAGGAGTCTAACATGCCTGCGAGTGTTTGGGTGGAAAACCCGAGCGCGTAATGAAAGTGAAAGTTGAGATCCCTGTCGT-GGGGAGCATCGACGCCCGGACTTGAACTTCTGTGACGGATCCGCGGTAGAGCATGTATGTTGGGACCCGAAAGATGGTGAACTATGCCTGAATAGGGTGAAGCCAGAGG-AAACTCTGGTGGAGGCTCGTAGCGA-TTCTGACGTGCAAATCGATC-GTC-AAATTTGGGTA-TA-GGGGCGAAAGACTAATCGAA
>Panaeolus_desertorum_AH_9993__paratype__Spain
TCCCC-TAGTAACTGCGA-GT-GAAGCGG-GAAAAGC-TCAAATTTAAAATCTGGCAGTCTTCGATTGTCCGAGTTGTAATCTAGAGAAGCATTATCCGCGCTGGACCGTGTACAAGTCTCCTGGAATGGAGCGTCATAGAGGGTGAGAATCCCGTCTTTGACACGGACTGCCAGGGCTTTGTGATGTGCTCTCAAAGAGTCGAGTTGTTTGGGAATGCAGCTCAAAATGGGTGGTAAATTCCATCTAAAGCTAAATATTGGCGAGAGACCGATAGCGAACAAGTACCGTGAGGGAAAGATGAAAAGAACTTTGGAAAGAGAGTTAAACAGTACGTGAAATTGCTGAAAGGGAAACGCTTGAAGTCAGTCGCGTTGTCCGGGAATCAACCTTGCTTTTGCTGGGCGTACTTCCTGGTCAACGGGTCAGCATCAATTTTGACCGTTGGAAAAAGTGGCTGGGAATGTGGCATCTTCGGATGTGTTATAGCCCAGTTTCGTATACAACGGTTGGGATTGAGGAACTCAGCACGCCGCAAGGCCGGGTTTTT--AACCACGTTCGTGCTTAGGATGCTGGCATAATGGCTTTAATCGACCCGTCTTGAAACACGGACCAAGGAGTCTAACATGCCTGCGAGTGTTTGGGTGGAAAACCCGAGCGCGTAATGAAAGTGAAAGTTGAGATCCCTGTCGT-GGGGAGCATCGACGCCCGGACTTGAACTTCTGTGACGGATCCGCGGTAGAGCATGTATGTTGGGACCCGAAAGATGGTGAACTATGCCTGAATAGGGTGAAGCCAGAGG-AAACTCTGGTGGAGGCTCGTAGCGA-TTCTGACGTGCAAATCGATC-GTC-AAATTTGGGTA-TA-GGGGCGAAAGACTAATCGAA
>Panaeolus_desertorum_SZMC_NL_1863_Hungary
-----------ACTGCGA-GT-GAAGCGG-GAAAAGC-TCAAATTTAAAATCTGGCAGTCTTCGATTGTCCGAGTTGTAATCTAGAGAAGCATTATCCGCGCTGGACCGTGTACAAGTCTCCTGGAATGGAGCGTCATAGAGGGTGAGAATCCCGTCTTTGACACGGACTGCCAGGGCTTTGTGATGTGCTCTCAAAGAGTCGAGTTGTTTGGGAATGCAGCTCAAAATGGGTGGTAAATTCCATCTAAAGCTAAATATTGGCGAGAGACCGATAGCGAACAAGTACCGTGAGGGAAAGATGAAAAGAACTTTGGAAAGAGAGTTAAACAGTACGTGAAATTGCTGAAAGGGAAACGCTTGAAGTCAGTCGCGTTGTCCGGGAATCAACCTTGCTTTTGCTGGGCGTACTTCCTGGTCAACGGGTCAGCATCAATTTTGACCGTTGGAAAAAGTGGCTGGGAATGTGGCATCTTCGGATGTGTTATAGCCCAGTTTTGTATACAACGGTTGGGATTGAGGAACTCAGCACGCCGCAAGGCCGGGTTTTT--AACCACGTTCGTGCTTAGGATGCTGGCATAATGGCTTTAATCGACCCGTCTTGAAACACGGACCAAGGAGTCTAACATGCCTGCGAGTGTTTGGGTGGAAAACCCGAGCGCGTAATGAAAGTGAAAGTTGAGATCCCTGTCGT-GGGGAGCATCGACGCCCGGACTTGAACTTCTGTGACGGATCCGCGGTAGAGCATGTATGTTGGGACCCGAAAGATGGTGAACTATGCCTGAATAGGGTGAAGCCAGAGG-AAACTCTGGTGGAGGCTCGTAGCGA-TTCTGACGTGCAAATCGATC-GTC-AAATTTGGGTA-TA-GGGGCGAAAGACTAATCGAA
>Panaeolus_detriticola_PERTH_08944954
???????????????????????????????????????????????????????????????????????????????????????????????????????????????????????????????????????????????????????????????????????????????????????????????????????????????????????????????????????????????????????????????????????????????????????????????????????????????????????????????????????????????????????????????????????????????????????????????????????????????????????????????????????????????????????????????????????????????????????????????????????????????????????????????????????????????????????????????????????????????????????????????????????????????????????????????????????????????????????????????????????????????????????????????????????????????????????????????????????????????????????????????????????????????????????????????????????????????????????????????????????????????????????????????????????????????????????????????????????????????????????????
>Panaeolus_fimicola__2dc8487af7775d56934b41366be30a3f_China
???????????????????????????????????????????????????????????????????????????????????????????????????????????????????????????????????????????????????????????????????????????????????????????????????????????????????????????????????????????????????????????????????????????????????????????????????????????????????????????????????????????????????????????????????????????????????????????????????????????????????????????????????????????????????????????????????????????????????????????????????????????????????????????????????????????????????????????????????????????????????????????????????????????????????????????????????????????????????????????????????????????????????????????????????????????????????????????????????????????????????????????????????????????????????????????????????????????????????????????????????????????????????????????????????????????????????????????????????????????????????????????
>Panaeolus_fimicola__4350_Italy
???????????????????????????????????????????????????????????????????????????????????????????????????????????????????????????????????????????????????????????????????????????????????????????????????????????????????????????????????????????????????????????????????????????????????????????????????????????????????????????????????????????????????????????????????????????????????????????????????????????????????????????????????????????????????????????????????????????????????????????????????????????????????????????????????????????????????????????????????????????????????????????????????????????????????????????????????????????????????????????????????????????????????????????????????????????????????????????????????????????????????????????????????????????????????????????????????????????????????????????????????????????????????????????????????????????????????????????????????????????????????????????
>Panaeolus_foenisecii_CBS_142_40_
TCCCC-TAGTAACTGCGA-GT-GAAGCGG-GAAAAGC-TCAAATTTAAAATCTGGCAGTCTTTGATTGTCCGAGTTGTAATCTAGAGAAGCATTATCCGCGCTGGACCGTGTACAAGTCTCCTGGAATGGAGCGTCATAGAGGGTGAGAATCCCGTCTTTGACACGGACTGCCAGGGCTTTGTGATGTGCTCTCAAAGAGTCGAGTTGTTTGGGAATGCAGCTCAAAATGGGTGGTAAATTCCATCTAAAGCTAAATATTGGCGAGAGACCGATAGCGAACAAGTACCGTGAGGGAAAGATGAAAAGAACTTTGGAAAGAGAGTTAAACAGTACGTGAAATTGCTGAAAGGGAAACGCTTGAAGTCAGTCGCGTTGGCCGGGAATCAACCTTGCTTTTGCTGGGCGTACTTCCTGGTTAACGGGTCAGCATCAATTTTGACCGTTGGATAAAGTTGTAGGGAATGTGGCATCTTCGGATGTGTTATAGCCCTGCTTCGCATACAACGATTGGGATTGAGGAACTCAGCACGCCGCAAGGCCGGGTTTTT--AACCACGTTCGTGCTTAGGATGCTGGCATAATGGCTTTAATCGACCCGTCTTGAAACACGGACCAAGGAGTCTAACATGCCTGCGAGTGTTTGGGTGGAAAACCCGAGCGCGTAATGAAAGTGAAAGTTGAGATCCCTGTCGT-GGGGAGCATCGACGCCCGGACTTGAACTTTTGTGACGGATCCGCGGTAGAGCATGTATGTTGGGACCCGAAAGATGGTGAACTATGCCTGAATAGGGTGAAGCCAGAGG-AAACTCTGGTGGAGGCTCGTAGCGA-TTCTGACGTGCAAATCGATC-GTC-AAATTTGGGTA-TAGGGGGCGAAAGACTAATCGAA
>Panaeolus_foenisecii_CBS_251_37_
TCCCC-TAGTAACTGCGA-GT-GAAGCGG-GAAAAGC-TCAAATTTAAAATCTGGCAGTCTTTGATTGTCCGAGTTGTAATCTAGAGAAGCATTATCCGCGCTGGACCGTGTACAAGTCTCCTGGAATGGAGCGTCATAGAGGGTGAGAATCCCGTCTTTGACACGGACTGCCAGGGCTTTGTGATGTGCTCTCAAAGAGTCGAGTTGTTTGGGAATGCAGCTCAAAATGGGTGGTAAATTCCATCTAAAGCTAAATATTGGCGAGAGACCGATAGCGAACAAGTACCGTGAGGGAAAGATGAAAAGAACTTTGGAAAGAGAGTTAAACAGTACGTGAAATTGCTGAAAGGGAAACGCTTGAAGTCAGTCGCGTTGTCCGGGAATCAACCTTGCTTTTGCTGGGCGTACTTCCTGGTTAACGGGTCAGCATCAATTTTGACCGTTGGATAAAGTGTTTGGGAATGTGGCATCTTCGGATGTGTTATAGCCCAGATTCACATACAACGGTTGGGATTGAGGAACTCAGCACGCCGCAAGGCCGGGTTTTT--AACCACGTTCGTGCTTAGGATGCTGGCATAATGGCTTTAATCGACCCGTCTTGAAACACGGACCAAGGAGTCTAACATGCCTGCGAGTGTTTGGGTGGAAAACCCGAGCGCGTAATGAAAGTGAAAGTTGAGATCCCTGTCGT-GGGGAGCATCGACGCCCGGACTTGAACTTTTGTGACGGATCCGCGGTAGAGCATGTATGTTGGGACCCGAAAGATGGTGAACTATGCCTGAATAGGGTGAAGCCAGAGGAAAACTCTGGTGGAGGCTCGTAGCGA-TTCTGACGTGCAAATCGATC-GTC-AAATTTGGGTA-TA-GGGGCGAAAGACTAATCGAA
>Panaeolus_foenisecii_FO_46609_
TCCCC-TAGTAACTGCGA-GT-GAAGCGG-GAAAAGC-TCAAATTTAAAATCTGGCAGTCTTTGATTGTCCGAGTTGTAATCTAGAGAAGCATTATCCGCGCTGGACCGTGTACAAGTCTCCTGGAATGGAGCGTCATAGAGGGTGAGAATCCCGTCTTTGACACGGACTGCCAGGGCTTTGTGATGTGCTCTCAAAGAGTCGAGTTGTTTGGGAATGCAGCTCAAAATGGGTGGTAAATTCCATCTAAAGCTAAATATTGGCGAGAGACCGATAGCGAACAAGTACCGTGAGGGAAAGATGAAAAGAACTTTGGAAAGAGAGTTAAACAGTACGTGAAATTGCTGAAAGGGAAACGCTTGAAGTCAGTCGCGTTGGCCGGGAATCAACCTTGCTTTTGCTGGGCGTACTTCCTGGTTAACGGGTCAGCATCAATTTTGACCGTTGGATAAAGTTGTAGGGAATGTGGCATCTTCGGATGTGTTATAGCCCTGCTTCGCATACAACGATTGGGATTGAGGAACTCAGCACGCCGCAAGGCCGGGTTTTT--AACCACGTTCGTGCTTAGGATGCTGGCATAATGGCTTTAATCGACCCGTCTTGAAACACGGACCAAGGAGTCTAACATGCCTGCGAGTGTTTGGGTGGAAAACCCGAGCGCGTAATGAAAGTGAAAGTTGAGATCCCTGTCGT-GGGGAGCATCGACGCCCGGACTTGAACTTTTGTGACGGATCCGCGGTAGAGCATGTATGTTGGGACCCGAAAGATGGTGAACTATGCCTGAATAGGGTGAAGCCAGAGG-AAACTCTGGTGGAGGCTCGTAGCGA-TTCTGACGTGCAAATCGATC-GTC-AAATTTGGGTA-TA-GGGGCGAAAGACTAATCGAA
>Panaeolus_foenisecii_J152_USA_
TCCCC-TAGTAACTGCGA-GT-GAAGCGG-GAAAAGC-TCAAATTTAAAATCTGGCAGTCTTTGATTGTCCGAGTTGTAATNTAAANAANNATTATCCGCGCTGGACCGTGTACAAGTCTCCTGGAATGGAGCGTCATAGAGGGTGAGAATCCCGTCTTTGACACGGACTGCCAGGGCTTTGTGATGTGCTCTCAAAGAGTCGAGTTGTTTGGGAATGCAGCTCAAAATGGGTGGTAAATTCCATCTAAAGCTAAATATTGGCGAGAGACCGATAGCGAACAAGTACCGTGAGGGAAAGATGAAAANNNCTTTGGAAAGAGAGTTAAACAGTACGTGAAATTGCTGAAAGGGAAACGCTTGAAGTCAGTCGCGTTGGCCGGGAATCAACCTTGCTTTTGCTGGGCGTACTTCCTGGTTAACGGGTCAGCATCAATTTTGACCGTTGGATAAAGTTGTAGGGAATGTGGCATCTTCGGATGTGTTATAGCCCNTGTTCGCATACAACGATTGGGATTGAGGAACTCAGCACGCCGCAAGGCCGGGTTTTT--AACC-CGTTCGTGCTTAGGATGCTGGCATAATGNCTTTAATCGACCCGNCTTGAAACACGGACCAAGGAGTCTAACATGCCTGCGAGTGTTTGGGTGGAAAACCCGAGCGCGTAATGAAAGTNAAAGTTGAGATCCCTGTCGT-GGGGAGCATCGACGCCCGGNCTTGAACTTTTGTGACGGATCCGCGGTAGAGCATGTATGTTGGGACCCGAAAGATGGTGANCTATGCCTGAATAGGGTGAAGCCAGAGG-AAACTCTGGTGGAGGCTCGTAGC---------------------------------------------------------------
>Panaeolus_foenisecii_K_M__250281_United_Kingdom
???????????????????????????????????????????????????????????????????????????????????????????????????????????????????????????????????????????????????????????????????????????????????????????????????????????????????????????????????????????????????????????????????????????????????????????????????????????????????????????????????????????????????????????????????????????????????????????????????????????????????????????????????????????????????????????????????????????????????????????????????????????????????????????????????????????????????????????????????????????????????????????????????????????????????????????????????????????????????????????????????????????????????????????????????????????????????????????????????????????????????????????????????????????????????????????????????????????????????????????????????????????????????????????????????????????????????????????????????????????????????????????
>Panaeolus_fraxinophilus__MushroomObserver_org_455364_USA
???????????????????????????????????????????????????????????????????????????????????????????????????????????????????????????????????????????????????????????????????????????????????????????????????????????????????????????????????????????????????????????????????????????????????????????????????????????????????????????????????????????????????????????????????????????????????????????????????????????????????????????????????????????????????????????????????????????????????????????????????????????????????????????????????????????????????????????????????????????????????????????????????????????????????????????????????????????????????????????????????????????????????????????????????????????????????????????????????????????????????????????????????????????????????????????????????????????????????????????????????????????????????????????????????????????????????????????????????????????????????????????
>Panaeolus_guttulatus_137_Iran
???????????????????????????????????????????????????????????????????????????????????????????????????????????????????????????????????????????????????????????????????????????????????????????????????????????????????????????????????????????????????????????????????????????????????????????????????????????????????????????????????????????????????????????????????????????????????????????????????????????????????????????????????????????????????????????????????????????????????????????????????????????????????????????????????????????????????????????????????????????????????????????????????????????????????????????????????????????????????????????????????????????????????????????????????????????????????????????????????????????????????????????????????????????????????????????????????????????????????????????????????????????????????????????????????????????????????????????????????????????????????????????
>Panaeolus_guttulatus_var__guttulatus_AMB_n__18101_
???????????????????????????????????????????????????????????????????????????????????????????????????????????????????????????????????????????????????????????????????????????????????????????????????????????????????????????????????????????????????????????????????????????????????????????????????????????????????????????????????????????????????????????????????????????????????????????????????????????????????????????????????????????????????????????????????????????????????????????????????????????????????????????????????????????????????????????????????????????????????????????????????????????????????????????????????????????????????????????????????????????????????????????????????????????????????????????????????????????????????????????????????????????????????????????????????????????????????????????????????????????????????????????????????????????????????????????????????????????????????????????
>Panaeolus_guttulatus_var__guttulatus_STA5_Iraq
???????????????????????????????????????????????????????????????????????????????????????????????????????????????????????????????????????????????????????????????????????????????????????????????????????????????????????????????????????????????????????????????????????????????????????????????????????????????????????????????????????????????????????????????????????????????????????????????????????????????????????????????????????????????????????????????????????????????????????????????????????????????????????????????????????????????????????????????????????????????????????????????????????????????????????????????????????????????????????????????????????????????????????????????????????????????????????????????????????????????????????????????????????????????????????????????????????????????????????????????????????????????????????????????????????????????????????????????????????????????????????????
>Panaeolus_guttulatus_var__merrisiani_AMB_n__18102__
???????????????????????????????????????????????????????????????????????????????????????????????????????????????????????????????????????????????????????????????????????????????????????????????????????????????????????????????????????????????????????????????????????????????????????????????????????????????????????????????????????????????????????????????????????????????????????????????????????????????????????????????????????????????????????????????????????????????????????????????????????????????????????????????????????????????????????????????????????????????????????????????????????????????????????????????????????????????????????????????????????????????????????????????????????????????????????????????????????????????????????????????????????????????????????????????????????????????????????????????????????????????????????????????????????????????????????????????????????????????????????????
>Panaeolus_mexicanus_ANGE1557_Dominican_Republic
???????????????????????????????????????????????????????????????????????????????????????????????????????????????????????????????????????????????????????????????????????????????????????????????????????????????????????????????????????????????????????????????????????????????????????????????????????????????????????????????????????????????????????????????????????????????????????????????????????????????????????????????????????????????????????????????????????????????????????????????????????????????????????????????????????????????????????????????????????????????????????????????????????????????????????????????????????????????????????????????????????????????????????????????????????????????????????????????????????????????????????????????????????????????????????????????????????????????????????????????????????????????????????????????????????????????????????????????????????????????????????????
>Panaeolus_paludosus_B2082_
TCCCC-TAGTAACTGCGA-GT-GAAGCGG-GAAAAGC-TCAAATTTAAAATCTGGCAGTCTTTGATTGTCCGAGTTGTAATCTAGAGAAGCATTATCCGCGCTGGACCGTGTACAAGTCTCCTGGAATGGAGCGTCATAGAGGGTGAGAATCCCGTCTTTGACACGGACTGCCAGGGCTTTGTGATGTGCTCTCAAAGAGTCGAGTTGTTTGGGAATGCAGCTCAAAATGGGTGGTAAATTCCATCTAAAGCTAAATATTGGCGAGAGACCGATAGCGAACAAGTACCGTGAGGGAAAGATGAAAAGAACTTTGGAAAGAGAGTTAAACAGTACGTGAAATTGCTGAAAGGGAAACGCTTGAAGTCAGTCGCGTTGTCCGGGAATCAACCTTGCTTTTGCTGGGCGTACTTCCTGGTTAACGGGTCAGCATCAATTTTGACCGTTGGATAAAGTTGTTGGGAATGTGGCTTCTTCGGAAGTGTTATAGCCCAGTTTCGCATACAACGGTTGGGATTGAGGAACTCAGCACGCCGAAAGGCCGGGTTTTT--AACCACGTTCGTGCTTAGGATGCTGGCATAATGGCTTTAATCGACCCGTCTTGAAACACGGACCAAGGAGTCTAACATGCCTGCGAGTGTTTGGGTGGAAAACCCGAGCGCGTAATGAAAGTGAAAGTTGAGATCCCTGTCGT-GGGGAGCATCGACGCCCGGACTTGAACTTCTGTGACGGATCCGCGGTAGAGCATGTATGTTGGGACCCGAAAGATGGTGAACTATGCCTGAATAGGGTGAAGCCAGAGG-AAACTCTGGTGGAGGCTCGTAGCGA-TTCTGACGTGCAAATCGATC-GTC-AAATTTGGGTA-TA-GGGGCGAAAGACTAATCG-A
>Panaeolus_pantropicalis_T_JBSD_130972_Dominican_Republic
???????????????????????????????????????????????????????????????????????????????????????????????????????????????????????????????????????????????????????????????????????????????????????????????????????????????????????????????????????????????????????????????????????????????????????????????????????????????????????????????????????????????????????????????????????????????????????????????????????????????????????????????????????????????????????????????????????????????????????????????????????????????????????????????????????????????????????????????????????????????????????????????????????????????????????????????????????????????????????????????????????????????????????????????????????????????????????????????????????????????????????????????????????????????????????????????????????????????????????????????????????????????????????????????????????????????????????????????????????????????????????????
>Panaeolus_pantropicalis__MHHNU_31396_China
???????????????????????????????????????????????????????????????????????????????????????????????????????????????????????????????????????????????????????????????????????????????????????????????????????????????????????????????????????????????????????????????????????????????????????????????????????????????????????????????????????????????????????????????????????????????????????????????????????????????????????????????????????????????????????????????????????????????????????????????????????????????????????????????????????????????????????????????????????????????????????????????????????????????????????????????????????????????????????????????????????????????????????????????????????????????????????????????????????????????????????????????????????????????????????????????????????????????????????????????????????????????????????????????????????????????????????????????????????????????????????????
>Panaeolus_papilionaceus__DNA1940_USA
TCCCC-TAGTAACTGCGA-GT-GAAGCGG-GAAAAGC-TCAAATTTAAAATCTGGCAGTCTTCGATTGTCCGAGTTGTAATCTAGAGAAGCATTATCCGCGCTGGACCGTGTACAAGTCTCCTGGAATGGAGCGTCATAGAGGGTGAGAATCCCGTCTTTGACACGGACTGCCAGGGCTTTGTGATGTGCTCTCAAAGAGTCGAGTTGTTTGGGAATGCAGCTCAAAATGGGTGGTAAATTCCATCTAAAGCTAAATATTGGCGAGAGACCGATAGCGAACAAGTACCGTGAGGGAAAGATGAAAAGAACTTTGGAAAGAGAGTTAAACAGTACGTGAAATTGCTGAAAGGGAAACGCTTGAAGTCAGTCGCGTTGTCCGGGAATCAACCTTGCTTTTGCTGGGCGTACTTCCTGGTCAACGGGTCAGCATCAATTTTGACCGTTGGATAAAGTTGCTGGGAATGTGGCATCTTCGGATGTGTTATAGCCCAGTTTCGCATACAACGGTTGGGATTGAGGAACTCAGCACGCCGCAAGGCCGGGTTTTT--AACCACGTTCGTGCTTAGGATGCTGGCATAATGGCTTTAATCGACCCGTCTTGAAACACGGACCAAGGAGTCTAACATGCCTGCGAGTGTTTGGGTGGAAAACCCGAGCGCGTAATGAAAGTGAAAGTTGAGATCCCTGTCGT-GGGGAGCATCGACGCCCGGACTTGAACTTCTGTGACGGATCCGCGGTAGAGCATGTATGTTGGGACCCGAAAGATGGTGAACTATGCCTGAATAGGGTGAAGCCAGAGG-AAACTCTGGTGGAGGCTCGTAGCGA-TTCTGACGTGCAAATCGATC-GTC-AAATTTGGGTA-TA-GGGGCGAAAGACTAATCGAA
>Panaeolus_papilionaceus__EGDA_Pan228_Egypt
???????????????????????????????????????????????????????????????????????????????????????????????????????????????????????????????????????????????????????????????????????????????????????????????????????????????????????????????????????????????????????????????????????????????????????????????????????????????????????????????????????????????????????????????????????????????????????????????????????????????????????????????????????????????????????????????????????????????????????????????????????????????????????????????????????????????????????????????????????????????????????????????????????????????????????????????????????????????????????????????????????????????????????????????????????????????????????????????????????????????????????????????????????????????????????????????????????????????????????????????????????????????????????????????????????????????????????????????????????????????????????????
>Panaeolus_papilionaceus__INNASA1_Iraq
???????????????????????????????????????????????????????????????????????????????????????????????????????????????????????????????????????????????????????????????????????????????????????????????????????????????????????????????????????????????????????????????????????????????????????????????????????????????????????????????????????????????????????????????????????????????????????????????????????????????????????????????????????????????????????????????????????????????????????????????????????????????????????????????????????????????????????????????????????????????????????????????????????????????????????????????????????????????????????????????????????????????????????????????????????????????????????????????????????????????????????????????????????????????????????????????????????????????????????????????????????????????????????????????????????????????????????????????????????????????????????????
>Panaeolus_papilionaceus__MHHNU31392_China
???????????????????????????????????????????????????????????????????????????????????????????????????????????????????????????????????????????????????????????????????????????????????????????????????????????????????????????????????????????????????????????????????????????????????????????????????????????????????????????????????????????????????????????????????????????????????????????????????????????????????????????????????????????????????????????????????????????????????????????????????????????????????????????????????????????????????????????????????????????????????????????????????????????????????????????????????????????????????????????????????????????????????????????????????????????????????????????????????????????????????????????????????????????????????????????????????????????????????????????????????????????????????????????????????????????????????????????????????????????????????????????
>Panaeolus_papilionaceus__N_L__Bougher_NLB_1553_Australia
???????????????????????????????????????????????????????????????????????????????????????????????????????????????????????????????????????????????????????????????????????????????????????????????????????????????????????????????????????????????????????????????????????????????????????????????????????????????????????????????????????????????????????????????????????????????????????????????????????????????????????????????????????????????????????????????????????????????????????????????????????????????????????????????????????????????????????????????????????????????????????????????????????????????????????????????????????????????????????????????????????????????????????????????????????????????????????????????????????????????????????????????????????????????????????????????????????????????????????????????????????????????????????????????????????????????????????????????????????????????????????????
>Panaeolus_papilionaceus__RA400_Iraq
???????????????????????????????????????????????????????????????????????????????????????????????????????????????????????????????????????????????????????????????????????????????????????????????????????????????????????????????????????????????????????????????????????????????????????????????????????????????????????????????????????????????????????????????????????????????????????????????????????????????????????????????????????????????????????????????????????????????????????????????????????????????????????????????????????????????????????????????????????????????????????????????????????????????????????????????????????????????????????????????????????????????????????????????????????????????????????????????????????????????????????????????????????????????????????????????????????????????????????????????????????????????????????????????????????????????????????????????????????????????????????????
>Panaeolus_parvisporus_7070_Italy
???????????????????????????????????????????????????????????????????????????????????????????????????????????????????????????????????????????????????????????????????????????????????????????????????????????????????????????????????????????????????????????????????????????????????????????????????????????????????????????????????????????????????????????????????????????????????????????????????????????????????????????????????????????????????????????????????????????????????????????????????????????????????????????????????????????????????????????????????????????????????????????????????????????????????????????????????????????????????????????????????????????????????????????????????????????????????????????????????????????????????????????????????????????????????????????????????????????????????????????????????????????????????????????????????????????????????????????????????????????????????????????
>Panaeolus_parvisporus_CBS_276_39_
???????????????????????????????????????????????????????????????????????????????????????????????????????????????????????????????????????????????????????????????????????????????????????????????????????????????????????????????????????????????????????????????????????????????????????????????????????????????????????????????????????????????????????????????????????????????????????????????????????????????????????????????????????????????????????????????????????????????????????????????????????????????????????????????????????????????????????????????????????????????????????????????????????????????????????????????????????????????????????????????????????????????????????????????????????????????????????????????????????????????????????????????????????????????????????????????????????????????????????????????????????????????????????????????????????????????????????????????????????????????????????????
>Panaeolus_plantaginiformis_LE_2862__lectotype__Russia
------TAGT-ACTGCGA-GT-GAAGCGG-GAAAAGC-TCAAATTTAAAATCTGGCAGTCTTTGATTGTCCGAGTTGTAATCTAGAGAAGCATTATCCGCGCTGGACCGTGTACAAGTCTCCTGGAATGGAGCGTCATAGAGGGTGAGAATCCCGTCTTTGACACGGACTGCCAGGGCTTTGTGATGTGCTCTCAAAGAGTCGAGTTGTTTGGGAATGCAGCTCAAAATGGGTGGTAAATTCCATCTAAAGCTAAATATTGGCGAGAGACCGATAGCGAACAAGTACCGTGAGGGAAAGATGAAAAGAACTTTGGAAAGAGAGTTAAACAGTACGTGAAATTGCTGAAAGGGAAACGCTTGAAGTCAGTCGCGTTGGCCGGGAATCAACCTTGCTTTTGCTGGGCGTACTTCCTGGTTAACGGGTCAGCATCAATTTTGACCGTTGGATAAAGTTGCTGGGAATGTGGCATCTTCGGATGTGTTATAGCCCAGTTTCGCATACAACGGTTGGGATTGAGGAACTCAGCACGCCGCAAGGCCGGGTTTTT--AACCACGTTCGTGCTTAGGATGCTGGCATAATGGCTTTAATCGACCCGTCTTGAAACACGGACCAAGGAGTCTAACATGCCTGCGAGTGTTTGGGTGGAAAACCCGAGCGCGTAATGAAAGTGAAAGTTGAGATCCCTGTCGT-GGGGAGCATCGACGCCCGGACTTGAACTTCTGTGACGGATCCGCGGTAGAGCATGTATGTTGGGACCCGAAAGATGGTGAACTATGCCTGAATAGGGTGAAGCCAGAGG-AAACTCTGGT----------------------------------------------------------------------------
>Panaeolus_plantaginiformis_LE_2863__holotype__Uzbekistan
TCCCC-TAGTAACTGCGA-GT-GAAGCGG-GAAAAGC-TCAAATTTAAAATCTGGCAGTCTTTGATTGTCCGAGTTGTAATCTAGAGAAGCATTATCCGCGCTGGACCGTGTACAAGTCTCCTGGAATGGAGCGTCATAGAGGGTGAGAATCCCGTCTTTGACACGGACTGCCAGGGCTTTGTGATGTGCTCTCAAAGAGTCGAGTTGTTTGGGAATGCAGCTCAAAATGGGTGGTAAATTCCATCTAAAGCTAAATATTGGCGAGAGACCGATAGCGAACAAGTACCGTGAGGGAAAGATGAAAAGAACTTTGGAAAGAGAGTTAAACAGTACGTGAAATTGCTGAAAGGGAAACGCTTGAAGTCAGTCGCGTTGGCCGGGAATCAACCTTGCTTTTGCTGGGCGTACTTCCTGGTTAACGGGTCAGCATCAATTTTGACCGTTGGATAAAGTTGCTGGGAATGTGGCATCTTCGGATGTGTTATAGCCCAGTTTCGCATACAACGGTTGGGATTGAGGAACTCAGCACGCCGCAAGGCCGGGTTTTT--AACCACGTTCGTGCTTAGGATGCTGGCATAATGGCTTTAATCGACCCGTCTTGAAACACGGACCAAGGAGTCTAACATGCCTGCGAGTGTTTGGGTGGAAAACCCGAGCGCGTAATGAAAGTGAAAGTTGAGATCCCTGTCGT-GGGGAGCATCGACGCCCGGACTTGAACTTCTGTGACGGATCCGCGGTAGAGCATGTATGTTGGGACCCGAAAGATGGTGAACTATGCCTGAATAGGGTGAAGCCAGAGG-AAACTCTGGTGGNNGCTCGTAGCGA-TTCTGACGTGCAAATCGATC-GTC-AAA-TTGGGTA-TA-GGGGCGAAAG----------
>Panaeolus_punjabensis_s_l__LAH37417_Pakistan
???????????????????????????????????????????????????????????????????????????????????????????????????????????????????????????????????????????????????????????????????????????????????????????????????????????????????????????????????????????????????????????????????????????????????????????????????????????????????????????????????????????????????????????????????????????????????????????????????????????????????????????????????????????????????????????????????????????????????????????????????????????????????????????????????????????????????????????????????????????????????????????????????????????????????????????????????????????????????????????????????????????????????????????????????????????????????????????????????????????????????????????????????????????????????????????????????????????????????????????????????????????????????????????????????????????????????????????????????????????????????????????
>Panaeolus_rickenii_TFB8626_Argentina
???????????????????????????????????????????????????????????????????????????????????????????????????????????????????????????????????????????????????????????????????????????????????????????????????????????????????????????????????????????????????????????????????????????????????????????????????????????????????????????????????????????????????????????????????????????????????????????????????????????????????????????????????????????????????????????????????????????????????????????????????????????????????????????????????????????????????????????????????????????????????????????????????????????????????????????????????????????????????????????????????????????????????????????????????????????????????????????????????????????????????????????????????????????????????????????????????????????????????????????????????????????????????????????????????????????????????????????????????????????????????????????
>Panaeolus_sPanaeolus_NY04449017_Colombia
???????????????????????????????????????????????????????????????????????????????????????????????????????????????????????????????????????????????????????????????????????????????????????????????????????????????????????????????????????????????????????????????????????????????????????????????????????????????????????????????????????????????????????????????????????????????????????????????????????????????????????????????????????????????????????????????????????????????????????????????????????????????????????????????????????????????????????????????????????????????????????????????????????????????????????????????????????????????????????????????????????????????????????????????????????????????????????????????????????????????????????????????????????????????????????????????????????????????????????????????????????????????????????????????????????????????????????????????????????????????????????????
>Panaeolus_sp__204_USA
???????????????????????????????????????????????????????????????????????????????????????????????????????????????????????????????????????????????????????????????????????????????????????????????????????????????????????????????????????????????????????????????????????????????????????????????????????????????????????????????????????????????????????????????????????????????????????????????????????????????????????????????????????????????????????????????????????????????????????????????????????????????????????????????????????????????????????????????????????????????????????????????????????????????????????????????????????????????????????????????????????????????????????????????????????????????????????????????????????????????????????????????????????????????????????????????????????????????????????????????????????????????????????????????????????????????????????????????????????????????????????????
>Panaeolus_sp__LAH36792_Pakistan
TCCCC-TAGTAACTGCGA-GT-GAAGCGG-GAAAAGC-TCAAATTTAAAATCTGGCAGTCTTTGATTGTCCGAGTTGTAATCTAGAGAAGCATTATCCGCGCTGGACCGTGTACAAGTCTCCTGGAATGGAGCGTCATAGAGGGTGAGAATCCCGTCTTTGACACGGACTGCCAGGGCTTTGTGATGTGCTCTCAAAGAGTCGAGTTGTTTGGGAATGCAGCTCAAAATGGGTGGTAAATTCCATCTAAAGCTAAATATTGGCGAGAGACCGATAGCGAACAAGTACCGTGAGGGAAAGATGAAAAGAACTTTGGAAAGAGAGTTAAACAGTACGTGAAATTGCTGAAAGGGAAACGCTTGAAGTCAGTCGCGTTGTCCGGGAATCAACCTTGCTTTTGCTGGGCGTACTTCCTGGTCAACGGGTCAGCATCAATTTTGACCGTTGGATAAAGTTGCTGGGAATGTGGCATCTTCGGATGTGTTATAGCCCAGTTTCGCATACAACGGTTGGGATTGAGGAACTCAGCACGCCGCAAGGCCGGGTTTTT--AACCACGTTCGTGCTTAGGATGCTGGCATAATGGCTTTAATCGACCCGTCTTGAAACACGGACCAAGGAGTCTAACATGCCTGCGAGTGTTTGGGTGGAAAACCCGAGCGCGTAATGAAAGTGAAAGTTGAGATCCCTGTCGT-GGGGAGCATCGACGCCCGGACTTGAACTTTTGTGACGGATCCGCGGTAGAGCATGTATGTTGGGACCCGAAAGATGGTGAACTATGCCTGAATAGGGTGAAGCCAGAGG-AAACTCTGGTGGAGGCTCGTAGCGA-TTCTGACGTGCAAATCGATC-GTC-AAATTTGGGTA-TA-GGGGCGAAAGACTAATCGA-
>Panaeolus_sp__LAH36793_Pakistan
TCCCC-TAGTAACTGCGA-GT-GAAGCGG-GAAAAGC-TCAAATTTAAAATCTGGCAGTCTTTGATTGTCCGAGTTGTAATCTAGAGAAGCATTATCCGCGCTGGACCGTGTACAAGTCTCCTGGAATGGAGCGTCATAGAGGGTGAGAATCCCGTCTTTGACACGGACTGCCAGGGCTTTGTGATGTGCTCTCAAAGAGTCGAGTTGTTTGGGAATGCAGCTCAAAATGGGTGGTAAATTCCATCTAAAGCTAAATATTGGCGAGAGACCGATAGCGAACAAGTACCGTGAGGGAAAGATGAAAAGAACTTTGGAAAGAGAGTTAAACAGTACGTGAAATTGCTGAAAGGGAAACGCTTGAAGTCAGTCGCGTTGTCCGGGAATCAACCTTGCTTTTGCTGGGCGTACTTCCTGGTCAACGGGTCAGCATCAATTTTGACCGTTGGATAAAGTTGCTGGGAATGTGGCATCTTCGGATGTGTTATAGCCCAGTTTCGCATACAACGGTTGGGATTGAGGAACTCAGCACGCCGCAAGGCCGGGTTTTT--AACCACGTTCGTGCTTAGGATGCTGGCATAATGGCTTTAATCGACCCGTCTTGAAACACGGACCAAGGAGTCTAACATGCCTGCGAGTGTTTGGGTGGAAAACCCGAGCGCGTAATGAAAGTGAAAGTTGAGATCCCTGTCGT-GGGGAGCATCGACGCCCGGACTTGAACTTTTGTGACGGATCCGCGGTAGAGCATGTATGTTGGGACCCGAAAGATGGTGAACTATGCCTGAATAGGGTGAAGCCAGAGG-AAACTCTGGTGGAGGCTCGTAGCGA-TTCTGACGTGCAAATCGATC-GTC-AAATTTGGGTA-TA-GGGGCGAAAGACTAATCGA-
>Panaeolus_sp__MW_2010_
TCCCC-TAGTAACTGCGA-GT-GAAGCGG-GAAAAGC-TCAAATTTAAAATCTGGCAGTCTCTGATTGTCCGAGTTGTAATCTAGAGAAGCATTATCCGCGCTGGACCGTGTACAAGTCTCCTGGAATGGAGCGTCATAGAGGGTGAGAATCCCGTCTTTGACACGGACTGCCAGGGCTTTGTGATGTGCTCTCAAAGAGTCGAGTTGTTTGGGAATGCAGCTCAAAATGGGTGGTAAATTCCATCTAAAGCTAAATATTGGCGAGAGACCGATAGCGAACAAGTACCGTGAGGGAAAGATGAAAAGAACTTTGGAAAGAGAGTTAAACAGTACGTGAAATTGCTGAAAGGGAAACGCTTGAAGTCAGTCGCGTTGGCCGGGAATCAACCTTGCTTTTGCTGGGCGTACTTCCTGGTCAACGGGTCAGCATCAATTTTGACCGTTGGATAAAGTTTCTGGGAATGTGGCATCTTCGGATGTGTTATAGCCTAGATTCGTATACAACGGTTGGGATTGAGGAACTCAGCACGCCGCAAGGCCGGGTTTTT--AACCACGTTCGTGCTTAGGATGCTGGCATAATGGCTTTAATCGACCCGTCTTGAAACACGGACCAAGGAGTCTAACATGCCTGCGAGTGTTTGGGTGGAAAACCCGAGCGCGTAATGAAAGTGAAAGTTGAGATCCCTGTCGT-GGGGAGCATCGACGCCCGGACTTGAACTTCTGTGACGGATCCGCGGTAGAGCATGTATGTTGGGACCCGAAAGATGGTGAACTATGCCTGAATAGGGTGAAGCCAGAGG-AAACTCTGGTGGAGGCTCGTAGCGA-TTCTGACGTGCAAATCGATC-GTC-AAATTTGGGTA-TA-GGGGCGAAAGACTAATCGAA
>Panaeolus_sp__PBM4141_USA
TCCCC-TAGTAACTGCGA-GT-GAAGCGG-GAAAAGC-TCAAATTTAAAATCTGGCAGTCTTTGATTGTCCGAGTTGTAATCTAGAGAAGTATTATCCGCGCTGGACCGTGTACAAGTCTCCTGGAATGGAGCGTCATAGAGGGTGAGAATCCCGTCTTTGACACGGACTGCCAGGGCTTTGTGATGTGCTCTCAAAGAGTCGAGTTGTTTGGGAATGCAGCTCAAAATGGGTGGTAAATTCCATCTAAAGCTAAATATTGGCGAGAGACCGATAGCGAACAAGTACCGTGAGGGAAAGATGAAAAGAACTTTGGAAAGAGAGTTAAACAGTACGTGAAATTGCTGAAAGGGAAACGCTTGAAGTCAGTCGCGTTGTCCGGGAATCAACCTTGCTTTTGCTGGGCGTACTTCCTGGTTAACGGGTCAGCATCAATTTTGACCATTGGATAAAGTCTTTGGGAATGTGGCATCTTCGGATGTGTTATAGCCCAGAGTTGCATACACTGGTTGGGATTGAGGAACTCAGCACGCCGCAAGGCCGGGTTTTT--AACCACGTTCGTGCTTAGGATGCTGGCATAATGGCTTTAATCGACCCGTCTTGAAACACGGACCAAGGAGTCTAACATGCCTGCGAGTGTTTGGGTGGAAAACCCGAGCGCGTAATGAAAGTGAAAGTTGAGATCCCTGTCGT-GGGGAGCATCGACGCCCGGACTTGAACTTCTGTGACGGATCCGCGGTAGAGCATGTATGTTGGGACCCGAAAGATGGTGAACTATGCCTGAATAGGGTGAAGCCAGAGG-AAACTCTGGTGGAGGCTCGTAGCGA-TTCTGACGTGCAAATCGATC-GTC-AAATTTGGGTA-TA-GGGGCGAAAGACTAATCGAA
>Panaeolus_sp__iNAT_99905220_USA
???????????????????????????????????????????????????????????????????????????????????????????????????????????????????????????????????????????????????????????????????????????????????????????????????????????????????????????????????????????????????????????????????????????????????????????????????????????????????????????????????????????????????????????????????????????????????????????????????????????????????????????????????????????????????????????????????????????????????????????????????????????????????????????????????????????????????????????????????????????????????????????????????????????????????????????????????????????????????????????????????????????????????????????????????????????????????????????????????????????????????????????????????????????????????????????????????????????????????????????????????????????????????????????????????????????????????????????????????????????????????????????
>Panaeolus_sp__iNat72986889_USA
???????????????????????????????????????????????????????????????????????????????????????????????????????????????????????????????????????????????????????????????????????????????????????????????????????????????????????????????????????????????????????????????????????????????????????????????????????????????????????????????????????????????????????????????????????????????????????????????????????????????????????????????????????????????????????????????????????????????????????????????????????????????????????????????????????????????????????????????????????????????????????????????????????????????????????????????????????????????????????????????????????????????????????????????????????????????????????????????????????????????????????????????????????????????????????????????????????????????????????????????????????????????????????????????????????????????????????????????????????????????????????????
>Panaeolus_sphinctrinus_AFTOL_ID_1499_
TCCCC-TAGTAACTGCGA-GT-GAAGCGG-GAAAAGC-TCAAATTTAAAATCTGGCAGTCTTCGATTGTCCGAGTTGTAATCTAGAGAAGCATTATCCGCGCTGGACCGTGTACAAGTCTCCTGGAATGGAGCGTCATAGAGGGTGAGAATCCCGTCTTTGACACGGACTGCCAGGGCTTTGTGATGTGCTCTCAAAGAGTCGAGTTGTTTGGGAATGCAGCTCAAAATGGGTGGTAAATTCCATCTAAAGCTAAATATTGGCGAGAGACCGATAGCGAACAAGTACCGTGAGGGAAAGATGAAAAGAACTTTGGAAAGAGAGTTAAACAGTACGTGAAATTGCTGAAAGGGAAACGCTTGAAGTCAGTCGCGTTGTCCGGGAATCAACCTTGCTTTTGCTGGGCGTACTTCCTGGTCAACGGGTCAGCATCAATTTTGACCGTTGGATAAAGTTGCTGGGAATGTGGCATCTTCGGATGTGTTATAGCCCAGTTTCGCATACAACGGTTGGGATTGAGGAACTCAGCACGCCGCAAGGCCGGGTTTTT--AACCACGTTCGTGCTTAGGATGCTGGCATAATGGCTTTAATCGACCCGTCTTGAAACACGGACCAAGGAGTCTAACATGCCTGCGAGTGTTTGGGTGGAAAACCCGAGCGCGTAATGAAAGTGAAAGTTGAGATCCCTGTCGT-GGGGAGCATCGACGCCCGGACTTGAACTTCTGTGACGGATCCGCGGTAGAGCATGTATGTTGGGACCCGAAAGATGGTGAACTATGCCTGAATAGGGTGAAGCCAGAGG-AAACTCTGGTGGAGGCTCGTAGCGA-TTCTGACGTGCAAATCGATC-GTC-AAATTTGGGTA-TA-GGGGCGAAAGACTAATCGAA
>Panaeolus_subbalteatus_CBS_331_34_
TCCCC-TAGTAACTGCGA-GT-GAAGCGG-GAAAAGC-TCAAATTTAAAATCTGGCAGTCTTTGATTGTCCGAGTTGTAATCTAGAGAAGCATTATCCGCGCTGGACCGTGTACAAGTCTCCTGGAATGGAGCGTCATAGAGGGTGAGAATCCCGTCTTTGACACGGACTGCCAGGGCTTTGTGATGTGCTCTCAAAGAGTCGAGTTGTTTGGGAATGCAGCTCAAAATGGGTGGTAAATTCCATCTAAAGCTAAATATTGGCGAGAGACCGATAGCGAACAAGTACCGTGAGGGAAAGATGAAAAGAACTTTGGAAAGAGAGTTAAACAGTACGTGAAATTGCTGAAAGGGAAACGCTTGAAGTCAGTCGCGTTGGCCGGGAATCAACCTTGCTTTTGCTGGGCGTACTTCCTGGTTAACGGGTCAGCATCAATTTTGACCGTTGGATAAAGTTGTTGGGAATGTGGCATCTTCGGATGTGTTATAGCCCAGTTTCGTATACAACGGTTGGGATTGAGGAACTCAGCACGCCGCAAGGCCGGGTTTTT--AACCACGTTCGTGCTTAGGATGCTGGCATAATGGCTTTAATCGACCCGTCTTGAAACACGGACCAAGGAGTCTAACATGCCTGCGAGTGTTTGGGTGGAAAACCCGAGCGCGTAATGAAAGTGAAAGTTGAGATCCCTGTCGT-GGGGAGCATCGACGCCCGGACTTGAACTTTTGTGACGGATCCGCGGTAGAGCATGTATGTTGGGACCCGAAAGATGGTGAACTATGCCTGAATAGGGTGAAGCCAGAGG-AAACTCTGGTGGAGGCTCGTAGCGA-TTCTGACGTGCAAATCGATC-GTC-AAATTTGGGTA-TA-GGGGCGAAAGACTAA-----
>Panaeolus_subbalteatus_NX180911_04_China
???????????????????????????????????????????????????????????????????????????????????????????????????????????????????????????????????????????????????????????????????????????????????????????????????????????????????????????????????????????????????????????????????????????????????????????????????????????????????????????????????????????????????????????????????????????????????????????????????????????????????????????????????????????????????????????????????????????????????????????????????????????????????????????????????????????????????????????????????????????????????????????????????????????????????????????????????????????????????????????????????????????????????????????????????????????????????????????????????????????????????????????????????????????????????????????????????????????????????????????????????????????????????????????????????????????????????????????????????????????????????????????
>Panaeolus_sylvaticus_ANGE1393_Dominican_Republic
???????????????????????????????????????????????????????????????????????????????????????????????????????????????????????????????????????????????????????????????????????????????????????????????????????????????????????????????????????????????????????????????????????????????????????????????????????????????????????????????????????????????????????????????????????????????????????????????????????????????????????????????????????????????????????????????????????????????????????????????????????????????????????????????????????????????????????????????????????????????????????????????????????????????????????????????????????????????????????????????????????????????????????????????????????????????????????????????????????????????????????????????????????????????????????????????????????????????????????????????????????????????????????????????????????????????????????????????????????????????????????????
>Panaeolus_uliginosus_DAOM_176594_
???????????????????????????????????????????????????????????????????????????????????????????????????????????????????????????????????????????????????????????????????????????????????????????????????????????????????????????????????????????????????????????????????????????????????????????????????????????????????????????????????????????????????????????????????????????????????????????????????????????????????????????????????????????????????????????????????????????????????????????????????????????????????????????????????????????????????????????????????????????????????????????????????????????????????????????????????????????????????????????????????????????????????????????????????????????????????????????????????????????????????????????????????????????????????????????????????????????????????????????????????????????????????????????????????????????????????????????????????????????????????????????
>Pholiotina_aporos_SZMC_NL_1241_
-----------ACTGCGA-GT-GAAGCGG-GAAAAGC-TCAAATTTAAAATCTGGCAGCCTTTGGTTGTCCGAGTTGTAATCTAGAGAAGTGTTATCCGTGTTGGACCGTGTTTAAGTCTCCTGGAATGGAGCGTCATAGAGGGTGAGAATCCCGTCTTTGACACGGACTGCCAATGCATTGTGATGCGCTCTCAAAGAGTCGAGTTGTTTGGGAATGCAGCTCAAAATGGGTGGTAAATTCCATCTAAAGCTAAATATTGGCGAGAGACCGATAGCGAACAAGTACCGTGAGGGAAAGATGAAAAGAACTTTGGAAAGAGAGTTAAACAGTACGTGAAATTGCTGAAAGGGAAACGCTTGAAGTCAGTCGCGTTGTCCAGGAATCAACCTTGCTTCTGCTGGGTGTACTTTCTGGTTGACGGGTCAGCATCAATTTTGATTGTTGGAGAAAGTTCAGAGGAATGTGGCATCTTCGGATGTGTTATAGCCTTTGTTCGCATACAACAGTTGGGATTGAGGTACTCAGCACGCCGAAAGGCCGGGTTTT--G-ACCACGTTCGTGCTTAGGATGCTGGCATAATGGCTTTAATCGACCCGTCTTGAAACACGGACCAAGGAGTCTAACATGCCTGCGAGTGTTTGGGTGGAAAACCCGAGCGCGTAATGAAAGTGAAAGTTGAGATCCCTGTCGT-GGGGAGCATCGACGCCCGGACCAGACCTCTTGTGACGGTTCCGCGGTAGAGCATGTATGTTGGGACCCGAAAGATGGTGAACTATGCCTGAATAGGGTGAAGCCAGAGG-AAACTCTGGTGGAGGCTCGTAGCGA-TTCTGACGTGCAAATCGATC-GTC-AAATTTGGGTA-TA-GGGGCGAAAGACTAATCGAA
>ZRL20152331_sp7
TCCCC-TAGTAACTGCGA-GT-GAAGCGG-GAAAAGC-TCAAATTTAAAATCTGGCAGTCTTTGATTGTCCGAGTTGTAATCTAGAGAAGCATTATCCGCGCTGGACCGTGTACAAGTCTCCTGGAATGGAGCGTCATAGAGGGTGAGAATCCCGTCTTTGACACGGACTGCCAGGGCTTTGTGATGTGCTCTCAAAGAGTCGAGTTGTTTGGGAATGCAGCTCAAAATGGGTGGTAAATTCCATCTAAAGCTAAATATTGGCGAGAGACCGATAGCGAACAAGTACCGTGAGGGAAAGATGAAAAGAACTTTGGAAAGAGAGTTAAACAGTACGTGAAATTGCTGAAAGGGAAACGCTTGAAGTCAGTCGCGTTGTCCGGGAATCAACCTTGCTTTTGCTGGGCGTACTTCCTGGTTAACGGGTCAGCATCAATTTTGACCGTTGGATAAAGTTGTTGGGAATGTGGCTTCTTCGGAAGTGTTATAGCCCAGTTTCGCATACAACGGTTGGGATTGAGGAACTCAGCACGCCGAAAGGCCGGGTTTTT--AACCACGTTCGTGCTTAGGATGCTGGCATAATGGCTTTAATCGACCCGTCTTGAAACACGGACCAAGGAGTCTAACATGCCTGCGAGTGTTTGGGTGGAAAACCCGAGCGCGTAATGAAAGTGAAAGTTGAGATCCCTGTCGT-GGGGAGCATCGACGCCCGGACTTGAACTTCTGTGACGGTTCCGCGGTAGAGCATGTATGTTGGGACCCGAAAGATGGTGAACTATGCCTGAATAGGGTGAAGCCAGAGG-AAACTCTGGTGGAGGCTCGTAGCGA-TTCTGACGTGCAAATCGATC-GTC-AAATTTGGGTA-TA-GGGGCGAAAGACTAATCG-A
>ZRL2015390_sp7
TCCCC-TAGTAACTGCGA-GT-GAAGCGG-GAAAAGC-TCAAATTTAAAATCTGGCAGTCTTTGATTGTCCGAGTTGTAATCTAGAGAAGCATTATCCGCGCTGGACCGTGTACAAGTCTCCTGGAATGGAGCGTCATAGAGGGTGAGAATCCCGTCTTTGACACGGACTGCCAGGGCTTTGTGATGTGCTCTCAAAGAGTCGAGTTGTTTGGGAATGCAGCTCAAAATGGGTGGTAAATTCCATCTAAAGCTAAATATTGGCGAGAGACCGATAGCGAACAAGTACCGTGAGGGAAAGATGAAAAGAACTTTGGAAAGAGAGTTAAACAGTACGTGAAATTGCTGAAAGGGAAACGCTTGAAGTCAGTCGCGTTGTCCGGGAATCAACCTTGCTTTTGCTGGGCGTACTTCCTGGTTAACGGGTCAGCATCAATTTTGACCGTTGGATAAAGTTGTTGGGAATGTGGCTTCTTCGGAAGTGTTATAGCCCAGTTTCGCATACAACGGTTGGGATTGAGGAACTCAGCACGCCGAAAGGCCGGGTTTTT--AACCACGTTCGTGCTTAGGATGCTGGCATAATGGCTTTAATCGACCCGTCTTGAAACACGGACCAAGGAGTCTAACATGCCTGCGAGTGTTTGGGTGGAAAACCCGAGCGCGTAATGAAAGTGAAAGTTGAGATCCCTGTCGT-GGGGAGCATCGACGCCCGGACTTGAACTTCTGTGACGGTTCCGCGGTAGAGCATGTATGTTGGGACCCGAAAGATGGTGAACTATGCCTGAATAGGGTGAAGCCAGAGG-AAACTCTGGTGGAGGCTCGTAGCGA-TTCTGACGTGCAAATCGATC-GTC-AAATTTGGGTA-TA-GGGGCGAAAGACTAATCG-A
>ZRL20161807_sp5
TCCCC-TAGTAACTGCGA-GT-GAAGCGG-GAAAAGC-TCAAATTTAAAATCTGGCAGTCTTTGATTGTCCGAGTTGTAATCTAGAGAAGCATTATCCGCGCTGGACCGTGTACAAGTCTCCTGGAATGGAGCGTCATAGAGGGTGAGAATCCCGTCTTTGACACGGACTGCCAGGGCTTTGTGATGTGCTCTCAAAGAGTCGAGTTGTTTGGGAATGCAGCTCAAAATGGGTGGTAAATTCCATCTAAAGCTAAATATTGGCGAGAGACCGATAGCGAACAAGTACCGTGAGGGAAAGATGAAAAGAACTTTGGAAAGAGAGTTAAACAGTACGTGAAATTGCTGAAAGGGAAACGCTTGAAGTCAGTCGCGTTGTCTAGGAATCAACCTTGCTTTTGCTGGGCGTACTTCCTGAATAACGGGTCAGCATCATTTTTGACCGTTGGATAAAGTTGCTGGGAATGTGGCTTCTTCGGAAGTGTTATAGCCCAGTTTCGCATACAACGGTTGGGATTGAGGAACTCAGCACGCCGAAAGGCCGGGTTTTT--AACCACGTTCGTGCTTAGGATGCTGGCATAATGGCTTTAATCGACCCGTCTTGAAACACGGACCAAGGAGTCTAACATGCCTGCGAGTGTTTGGGTGGAAAACCCGAGCGCGTAATGAAAGTGAAAGTTGAGATCCCTGTCGT-GGGGAGCATCGACGCCCGGACTTGAACTTCTGTGACGGATCCGCGGTAGAGCATGTATGTTGGGACCCGAAAGATGGTGAACTATGCCTGAATAGGGTGAAGCCAGAGG-AAACTCTGGTGGAGGCTCGTAGCGA-TTCTGACGTGCAAATCGATC-GTC-AAATTTGGGTA-TA-GGGGCGAAAGACTAATCGAA
>ZRL20161828_sp5
TCCCC-TAGTAACTGCGA-GT-GAAGCGG-GAAAAGC-TCAAATTTAAAATCTGGCAGTCTTTGATTGTCCGAGTTGTAATCTAGAGAAGCATTATCCGCGCTGGACCGTGTACAAGTCTCCTGGAATGGAGCGTCATAGAGGGTGAGAATCCCGTCTTTGACACGGACTGCCAGGGCTTTGTGATGTGCTCTCAAAGAGTCGAGTTGTTTGGGAATGCAGCTCAAAATGGGTGGTAAATTCCATCTAAAGCTAAATATTGGCGAGAGACCGATAGCGAACAAGTACCGTGAGGGAAAGATGAAAAGAACTTTGGAAAGAGAGTTAAACAGTACGTGAAATTGCTGAAAGGGAAACGCTTGAAGTCAGTCGCGTTGTCTAGGAATCAACCTTGCTTTTGCTGGGCGTACTTCCTGAATAACGGGTCAGCATCATTTTTGACCGTTGGATAAAGTTGCTGGGAATGTGGCTTCTTCGGAAGTGTTATAGCCCAGTTTCGCATACAACGGTTGGGATTGAGGAACTCAGCACGCCGAAAGGCCGGGTTTTT--AACCACGTTCGTGCTTAGGATGCTGGCATAATGGCTTTAATCGACCCGTCTTGAAACACGGACCAAGGAGTCTAACATGCCTGCGAGTGTTTGGGTGGAAAACCCGAGCGCGTAATGAAAGTGAAAGTTGAGATCCCTGTCGT-GGGGAGCATCGACGCCCGGACTTGAACTTCTGTGACGGATCCGCGGTAGAGCATGTATGTTGGGACCCGAAAGATGGTGAACTATGCCTGAATAGGGTGAAGCCAGAGG-AAACTCTGGTGGAGGCTCGTAGCGA-TTCTGACGTGCAAATCGATC-GTC-AAATTTGGGTA-TA-GGGGCGAAAGACTAATCGAA
>ZRL20161875_sp5
TCCCC-TAGTAACTGCGA-GT-GAAGCGG-GAAAAGC-TCAAATTTAAAATCTGGCAGTCTTTGATTGTCCGAGTTGTAATCTAGAGAAGCATTATCCGCGCTGGACCGTGTACAAGTCTCCTGGAATGGAGCGTCATAGAGGGTGAGAATCCCGTCTTTGACACGGACTGCCAGGGCTTTGTGATGTGCTCTCAAAGAGTCGAGTTGTTTGGGAATGCAGCTCAAAATGGGTGGTAAATTCCATCTAAAGCTAAATATTGGCGAGAGACCGATAGCGAACAAGTACCGTGAGGGAAAGATGAAAAGAACTTTGGAAAGAGAGTTAAACAGTACGTGAAATTGCTGAAAGGGAAACGCTTGAAGTCAGTCGCGTTGTCTAGGAATCAACCTTGCTTTTGCTGGGCGTACTTCCTGAATAACGGGTCAGCATCATTTTTGACCGTTGGATAAAGTTGCTGGGAATGTGGCTTCTTCGGAAGTGTTATAGCCCAGTTTCGCATACAACGGTTGGGATTGAGGAACTCAGCACGCCGAAAGGCCGGGTTTTT--AACCACGTTCGTGCTTAGGATGCTGGCATAATGGCTTTAATCGACCCGTCTTGAAACACGGACCAAGGAGTCTAACATGCCTGCGAGTGTTTGGGTGGAAAACCCGAGCGCGTAATGAAAGTGAAAGTTGAGATCCCTGTCGT-GGGGAGCATCGACGCCCGGACTTGAACTTCTGTGACGGATCCGCGGTAGAGCATGTATGTTGGGACCCGAAAGATGGTGAACTATGCCTGAATAGGGTGAAGCCAGAGG-AAACTCTGGTGGAGGCTCGTAGCGA-TTCTGACGTGCAAATCGATC-GTC-AAATTTGGGTA-TA-GGGGCGAAAGACTAATCGAA
>ZRL20170602_sp2
TCCCC-TAGTAACTGCGA-GT-GAAGCGG-GAAAAGC-TCAAATTTAAAATCTGGCAGTCTTCGATTGTCCGAGTTGTAATCTAGAGAAGCATTATCCGCGCTGGACCGTGTACAAGTCTCCTGGAATGGAGCGTCATAGAGGGTGAGAATCCCGTCTTTGACACGGACTGCCAGGGCTTTGTGATGTGCTCTCAAAGAGTCGAGTTGTTTGGGAATGCAGCTCAAAATGGGTGGTAAATTCCATCTAAAGCTAAATATTGGCGAGAGACCGATAGCGAACAAGTACCGTGAGGGAAAGATGAAAAGAACTTTGGAAAGAGAGTTAAACAGTACGTGAAATTGCTGAAAGGGAAACGCTTGAAGTCAGTCGCGTTGTCCGGGAATCAACCTTGCTTTTGCTGGGCGTACTTCCTGGTCAACGGGTCAGCATCAATTTTGACCGTTGGATAAAGTTGCTGGGAATGTGGCATCTTCGGATGTGTTATAGCCCAGTTTCGCATACAACGGTTGGGATTGAGGAACTCAGCACGCCGCAAGGCCGGGTTTTT--AACCACGTTCGTGCTTAGGATGCTGGCATAATGGCTTTAATCGACCCGTCTTGAAACACGGACCAAGGAGTCTAACATGCCTGCGAGTGTTTGGGTGGAAAACCCGAGCGCGTAATGAAAGTGAAAGTTGAGATCCCTGTCGTGGGGGAGCATCGACGCCCGGACTTGAACTTCTGTGACGGATCCGCGGTAGAGCATGTATGTTGGGACCCGAAAGATGGTGAACTATGCCTG-ATAGGGTG-AGCCAGAGG--AACTCTGGTGGAGGCTCGTAGCGA-TTCTGACGTGCAAATCGATC-GTC--AATTTGGGTA-TA-GGGGCG-AAGACT-ATCGAA
>ZRL20170603_sp2
TCCCC-TAGTAACTGCGA-GT-GAAGCGG-GAAAAGC-TCAAATTTAAAATCTGGCAGTCTTCGATTGTCCGAGTTGTAATCTAGAGAAGCATTATCCGCGCTGGACCGTGTACAAGTCTCCTGGAATGGAGCGTCATAGAGGGTGAGAATCCCGTCTTTGACACGGACTGCCAGGGCTTTGTGATGTGCTCTCAAAGAGTCGAGTTGTTTGGGAATGCAGCTCAAAATGGGTGGTAAATTCCATCTAAAGCTAAATATTGGCGAGAGACCGATAGCGAACAAGTACCGTGAGGGAAAGATGAAAAGAACTTTGGAAAGAGAGTTAAACAGTACGTGAAATTGCTGAAAGGGAAACGCTTGAAGTCAGTCGCGTTGTCCGGGAATCAACCTTGCTTTTGCTGGGCGTACTTCCTGGTCAACGGGTCAGCATCAATTTTGACCGTTGGATAAAGTTGCTGGGAATGTGGCATCTTCGGATGTGTTATAGCCCAGTTTCGCATACAACGGTTGGGATTGAGGAACTCAGCACGCCGCAAGGCCGGGTTTTT--AACCACGTTCGTGCTTAGGATGCTGGCATAATGGCTTTAATCGACCCGTCTTGAAACACGGACCAAGGAGTCTAACATGCCTGCGAGTGTTTGGGTGGAAAACCCGAGCGCGTAATGAAAGTGAAAGTTGAGATCCCTGTCGT-GGGGAGCATCGACGCCCGGACTTGAACTTCTGTGACGGATCCGCGGTAGAGCATGTATGTTGGGACCCGAAAGATGGTGAACTATGCCTGAATAGGGTGAAGCCAGAGG-AAACTCTGGTGGAGGCTCGTAGCGA-TTCTGACGTGCAAATCGATC-GTC-AAATTTGGGTA-TA-GGGGCGAAAGACTAATCGAA
>ZRL20170604_sp2
TCCCC-TAGTAACTGCGA-GT-GAAGCGG-GAAAAGC-TCAAATTTAAAATCTGGCAGTCTTCGATTGTCCGAGTTGTAATCTAGAGAAGCATTATCCGCGCTGGACCGTGTACAAGTCTCCTGGAATGGAGCGTCATAGAGGGTGAGAATCCCGTCTTTGACACGGACTGCCAGGGCTTTGTGATGTGCTCTCAAAGAGTCGAGTTGTTTGGGAATGCAGCTCAAAATGGGTGGTAAATTCCATCTAAAGCTAAATATTGGCGAGAGACCGATAGCGAACAAGTACCGTGAGGGAAAGATGAAAAGAACTTTGGAAAGAGAGTTAAACAGTACGTGAAATTGCTGAAAGGGAAACGCTTGAAGTCAGTCGCGTTGTCCGGGAATCAACCTTGCTTTTGCTGGGCGTACTTCCTGGTCAACGGGTCAGCATCAATTTTGACCGTTGGATAAAGTTGCTGGGAATGTGGCATCTTCGGATGTGTTATAGCCCAGTTTCGCATACAACGGTTGGGATTGAGGAACTCAGCACGCCGCAAGGCCGGGTTTTT--AACCACGTTCGTGCTTAGGATGCTGGCATAATGGCTTTAATCGACCCGTCTTGAAACACGGACCAAGGAGTCTAACATGCCTGCGAGTGTTTGGGTGGAAAACCCGAGCGCGTAATGAAAGTGAAAGTTGAGATCCCTGTCGT-GGGGAGCATCGACGCCCGGACTTGAACTTCTGTGACGGATCCGCGGTAGAGCATGTATGTTGGGACCCGAAAGATGGTGAACTATGCCTGAATAGGGTGAAGCCAGAGG-AAACTCTGGTGGAGGCTCGTAGCGA-TTCTGACGTGCAAATCGATC-GTC-AAATTTGGGTA-TA-GGGGCGAAAGACTAATCGAA
>ZRL20170654_sp2
TCCCC-TAGTAACTGCGA-GT-GAAGCGG-GAAAAGC-TCAAATTTAAAATCTGGCAGTCTTCGATTGTCCGAGTTGTAATCTAGAGAAGCATTATCCGCGCTGGACCGTGTACAAGTCTCCTGGAATGGAGCGTCATAGAGGGTGAGAATCCCGTCTTTGACACGGACTGCCAGGGCTTTGTGATGTGCTCTCAAAGAGTCGAGTTGTTTGGGAATGCAGCTCAAAATGGGTGGTAAATTCCATCTAAAGCTAAATATTGGCGAGAGACCGATAGCGAACAAGTACCGTGAGGGAAAGATGAAAAGAACTTTGGAAAGAGAGTTAAACAGTACGTGAAATTGCTGAAAGGGAAACGCTTGAAGTCAGTCGCGTTGTCCGGGAATCAACCTTGCTTTTGCTGGGCGTACTTCCTGGTCAACGGGTCAGCATCAATTTTGACCGTTGGATAAAGTTGCTGGGAATGTGGCATCTTCGGATGTGTTATAGCCCAGTTTCGCATACAACGGTTGGGATTGAGGAACTCAGCACGCCGCAAGGCCGGGTTTTT--AACCACGTTCGTGCTTAGGATGCTGGCATAATGGCTTTAATCGACCCGTCTTGAAACACGGACCAAGGAGTCTAACATGCCTGCGAGTGTTTGGGTGGAAAACCCGAGCGCGTAATGAAAGTGAAAGTTGAGATCCCTGTCGTGGGGGAGCATCGACGCCCGGACTTGAACTTCTGTGACGGATCCGCGGTAGAGCATGTATGTTGGGACCCGAAAGATGGTGAACTATGCCTGAATA-GGTGAAGCCAGAGG-AAACTCTGGT-GAGGCTCGTAGCGA-TTCTGACGTGCAAATCGATC-GTC-AAATTTGGGTA-TA-GGGGCGAAAGACT-ATCGAA
>ZRL20180732_sp5
TCCCC-TAGTAACTGCGA-GT-GAAGCGG-GAAAAGC-TCAAATTTAAAATCTGGCAGTCTTTGATTGTCCGAGTTGTAATCTAGAGAAGCATTATCCGCGCTGGACCGTGTACAAGTCTCCTGGAATGGAGCGTCATAGAGGGTGAGAATCCCGTCTTTGACACGGACTGCCAGGGCTTTGTGATGTGCTCTCAAAGAGTCGAGTTGTTTGGGAATGCAGCTCAAAATGGGTGGTAAATTCCATCTAAAGCTAAATATTGGCGAGAGACCGATAGCGAACAAGTACCGTGAGGGAAAGATGAAAAGAACTTTGGAAAGAGAGTTAAACAGTACGTGAAATTGCTGAAAGGGAAACGCTTGAAGTCAGTCGCGTTGTCTAGGAATCAACCTTGCTTTTGCTGGGCGTACTTCCTGAATAACGGGTCAGCATCATTTTTGACCGTTGGATAAAGTTGCTGGGAATGTGGCTTCTTCGGAAGTGTTATAGCCCAGTTTCGCATACAACGGTTGGGATTGAGGAACTCAGCACGCCGAAAGGCCGGGTTTTT--AACCACGTTCGTGCTTAGGATGCTGGCATAATGGCTTTAATCGACCCGTCTTGAAACACGGACCAAGGAGTCTAACATGCCTGCGAGTGTTTGGGTGGAAAACCCGAGCGCGTAATGAAAGTGAAAGTTGAGATCCCTGTCGT-GGGGAGCATCGACGCCCGGACTTGAACTTCTGTGACGGATCCGCGGTAGAGCATGTATGTTGGGACCCGAAAGATGGTGAACTATGCCTGAATAGGGTGAAGCCAGAGG-AAACTCTGGTGGAGGCTCGTAGCGA-TTCTGACGTGCAAATCGATC-GTC-AAATTTGGGTA-TA-GGGGCGAAAGACTAATCGAA
>ZRL20180975_sp7
TCCCC-TAGTAACTGCGA-GT-GAAGCGG-GAAAAGC-TCAAATTTAAAATCTGGCAGTCTTTGATTGTCCGAGTTGTAATCTAGAGAAGCATTATCCGCGCTGGACCGTGTACAAGTCTCCTGGAATGGAGCGTCATAGAGGGTGAGAATCCCGTCTTTGACACGGACTGCCAGGGCTTTGTGATGTGCTCTCAAAGAGTCGAGTTGTTTGGGAATGCAGCTCAAAATGGGTGGTAAATTCCATCTAAAGCTAAATATTGGCGAGAGACCGATAGCGAACAAGTACCGTGAGGGAAAGATGAAAAGAACTTTGGAAAGAGAGTTAAACAGTACGTGAAATTGCTGAAAGGGAAACGCTTGAAGTCAGTCGCGTTGTCCGGGAATCAACCTTGCTTTTGCTGGGCGTACTTCCTGGTTAACGGGTCAGCATCAATTTTGACCGTTGGATAAAGTTGTTGGGAATGTGGCTTCTTCGGAAGTGTTATAGCCCAGTTTCGCATACAACGGTTGGGATTGAGGAACTCAGCACGCCGAAAGGCCGGGTTTTT--AACCACGTTCGTGCTTAGGATGCTGGCATAATGGCTTTAATCGACCCGTCTTGAAACACGGACCAAGGAGTCTAACATGCCTGCGAGTGTTTGGGTGGAAAACCCGAGCGCGTAATGAAAGTGAAAGTTGAGATCCCTGTCGT-GGGGAGCATCGACGCCCGGACTTGAACTTCTGTGACGGTTCCGCGGTAGAGCATGTATGTTGGGACCCGAAAGATGGTGAACTATGCCTGAATAGGGTGAAGCCAGAGG-AAACTCTGGTGGAGGCTCGTAGCGA-TTCTGACGTGCAAATCGATC-GTC-AAATTTGGGTA-TA-GGGGCGAAAGACTAATCG-A
>ZRL20180988_sp6
TCCCC-TAGTAACTGCGA-GT-GAAGCGG-GAAAAGC-TCAAATTTAAAATCTGGCAGTCTTTGATTGTCCGAGTTGTAATCTAGAGAAGCATTATCCGCGCTGGACCGTGTACAAGTCTCCTGGAATGGAGCGTCATAGAGGGTGAGAATCCCGTCTTTGACACGGACTGCCAGGGCTTTGTGATGTGCTCTCAAAGAGTCGAGTTGTTTGGGAATGCAGCTCAAAATGGGTGGTAAATTCCATCTAAAGCTAAATATTGGCGAGAGACCGATAGCGAACAAGTACCGTGAGGGAAAGATGAAAAGAACTTTGGAAAGAGAGTTAAACAGTACGTGAAATTGCTGAAAGGGAAACGCTTGAAGTCAGTCGCGTTGTCCGGGAATCAACCTTGCTTTTGCTGGGCGTACTTCCTGGTTAACGGGTCAGCATCAATTTTGACCGTTGGATAAAGTTGTTGGGAATGTGGCTTCTTCGGAAGTGTTATAGCCCAGTTTCGCATACAACGGTTGGGATTGAGGAACTCAGCACGCCGAAAGGCCGGGTTTTT--AACCACGTTCGTGCTTAGGATGCTGGCAAAATGGCTTTAATCGACCCGTCTTGAAACACGGACCAAGGAGTCTAACATGCCTGCGAGTGTTTGGGTGGAAAACCCGAGCGCGTAATGAAAGTGAAAGTTGAGATCCCTGTCGT-GGGGAGCATCGACGCCCGGACTTGAACTTCTGTGACGGATCCGCGGTAGAGCATGTATGTTGGGACCCGAAAGATGGTGAACTATGCCTGAATAGGGTGAAGCCAGAGG-AAACTCTGGTGGAGGCTCGTAGCGA-TTCTGACGTGCAAATCGATC-GTC-AAATTTGGGTA-TA-GGGGCGAAAGACTAATCG-A
>ZRL20181122_sp7
TCCCC-TAGTAACTGCGA-GT-GAAGCGG-GAAAAGC-TCAAATTTAAAATCTGGCAGTCTTTGATTGTCCGAGTTGTAATCTAGAGAAGCATTATCCGCGCTGGACCGTGTACAAGTCTCCTGGAATGGAGCGTCATAGAGGGTGAGAATCCCGTCTTTGACACGGACTGCCAGGGCTTTGTGATGTGCTCTCAAAGAGTCGAGTTGTTTGGGAATGCAGCTCAAAATGGGTGGTAAATTCCATCTAAAGCTAAATATTGGCGAGAGACCGATAGCGAACAAGTACCGTGAGGGAAAGATGAAAAGAACTTTGGAAAGAGAGTTAAACAGTACGTGAAATTGCTGAAAGGGAAACGCTTGAAGTCAGTCGCGTTGTCCGGGAATCAACCTTGCTTTTGCTGGGCGTACTTCCTGGTTAACGGGTCAGCATCAATTTTGACCGTTGGATAAAGTTGTTGGGAATGTGGCTTCTTCGGAAGTGTTATAGCCCAGTTTCGCATACAACGGTTGGGATTGAGGAACTCAGCACGCCGAAAGGCCGGGTTTTT--AACCACGTTCGTGCTTAGGATGCTGGCATAATGGCTTTAATCGACCCGTCTTGAAACACGGACCAAGGAGTCTAACATGCCTGCGAGTGTTTGGGTGGAAAACCCGAGCGCGTAATGAAAGTGAAAGTTGAGATCCCTGTCGT-GGGGAGCATCGACGCCCGGACTTGAACTTCTGTGACGGTTCCGCGGTAGAGCATGTATGTTGGGACCCGAAAGATGGTGAACTATGCCTGAATAGGGTGAAGCCAGAGG-AAACTCTGGTGGAGGCTCGTAGCGA-TTCTGACGTGCAAATCGATC-GTC-AAATTTGGGTA-TA-GGGGCGAAAGACTAATCG-A
>ZRL20181924_sp5
TCCCC-TAGTAACTGCGA-GT-GAAGCGG-GAAAAGC-TCAAATTTAAAATCTGGCAGTCTTTGATTGTCCGAGTTGTAATCTAGAGAAGCATTATCCGCGCTGGACCGTGTACAAGTCTCCTGGAATGGAGCGTCATAGAGGGTGAGAATCCCGTCTTTGACACGGACTGCCAGGGCTTTGTGATGTGCTCTCAAAGAGTCGAGTTGTTTGGGAATGCAGCTCAAAATGGGTGGTAAATTCCATCTAAAGCTAAATATTGGCGAGAGACCGATAGCGAACAAGTACCGTGAGGGAAAGATGAAAAGAACTTTGGAAAGAGAGTTAAACAGTACGTGAAATTGCTGAAAGGGAAACRCTTGAAGTCAGTCGCGTTGTCTAGGAATCAACCTTGCTTTTGCTGGGCGTACTTCCTGAATAACGGGTCAGCATCATTTTTGACCGTTGGATAAAGTTGCTGGGAATGTGGCTTCTTCGGAAGTGTTATAGCCCAGTTTCGCATACAACGGTTGGGATTGAGGAACTCAGCACGCCGAAAGGCCGGGTTTTT--AACCACGTTCGTGCTTAGGATGCTGGCATAATGGCTTTAATCGACCCGTCTTGAAACACGGACCAAGGAGTCTAACATGCCTGCGAGTGTTTGGGTGGAAAACCCGAGCGCGTAATGAAAGTGAAAGTTGAGATCCCTGTCGT-GGGGAGCATCGACGCCCGGACTTGAACTTCTGTGACGGATCCGCGGTAGAGCATGTATGTTGGGACCCGAAAGATGGTGAACTATGCCTGAATAGGGTGAAGCCAGAGG-AAACTCTGGTGGAGGCTCGTAGCGA-TTCTGACGTGCAAATCGATC-GTC-AAATTTGGGTA-TA-GGGGCGAAAGACT-ATCGA-
>ZRL20190137_sp6
TCCCC-TAGTAACTGCGA-GT-GAAGCGG-GAAAAGC-TCAAATTTAAAATCTGGCAGTCTTTGATTGTCCGAGTTGTAATCTAGAGAAGCATTATCCGCGCTGGACCGTGTACAAGTCTCCTGGAATGGAGCGTCATAGAGGGTGAGAATCCCGTCTTTGACACGGACTGCCAGGGCTTTGTGATGTGCTCTCAAAGAGTCGAGTTGTTTGGGAATGCAGCTCAAAATGGGTGGTAAATTCCATCTAAAGCTAAATATTGGCGAGAGACCGATAGCGAACAAGTACCGTGAGGGAAAGATGAAAAGAACTTTGGAAAGAGAGTTAAACAGTACGTGAAATTGCTGAAAGGGAAACGCTTGAAGTCAGTCGCGTTGTCCGGGAATCAACCTTGCTTTTGCTGGGCGTACTTCCTGGTTAACGGGTCAGCATCAATTTTGACCGTTGGATAAAGTTGTTGGGAATGTGGCTTCTTCGGAAGTGTTATAGCCCAGTTTCGCATACAACGGTTGGGATTGAGGAACTCAGCACGCCGAAAGGCCGGGTTTTT--AACCACGTTCGTGCTTAGGATGCTGGCAAAATGGCTTTAATCGACCCGTCTTGAAACACGGACCAAGGAGTCTAACATGCCTGCGAGTGTTTGGGTGGAAAACCCGAGCGCGTAATGAAAGTGAAAGTTGAGATCCCTGTCGT-GGGGAGCATCGACGCCCGGACTTGAACTTCTGTGACGGATCCGCGGTAGAGCATGTATGTTGGGACCCGAAAGATGGTGAACTATGCCTGAATAGGGTGAAGCCAGAGG-AAACTCTGGTGGAGGCTCGTAGCGA-TTCTGACGTGCAAATCGATC-GTC-AAATTTGGGTA-TA-GGGGCGAAAGACTAATCGAA
>ZRL20191912_sp8
TCCCC-TAGTAACTGCGA-GT-GAAGCGG-GAAAAGC-TCAAATTTAAAATCTGGCAGTCTTTGATTGTCCGAGTTGTAATCTAGAGAAGCATTATCCGCGCTGGACCGTGTACAAGTCTCCTGGAATGGAGCGTCATAGAGGGTGAGAATCCCGTCTTTGACACGGACTGCCAGGGCTTTGTGATGTGCTCTCAAAGAGTCGAGTTGTTTGGGAATGCAGCTCAAAATGGGTGGTAAATTCCATCTAAAGCTAAATATTGGCGAGAGACCGATAGCGAACAAGTACCGTGAGGGAAAGATGAAAAGAACTTTGGAAAGAGAGTTAAACAGTACGTGAAATTGCTGAAAGGGAAACGCTTGAAGTCAGTCGCGTTGGCCGGGAATCAACCTTGCTTTTGCTGGGCGTACTTCCTGGTTAACGGGTCAGCATCAATTTTGACCGTTGGATAAAGTTRTTGGGAATGTGGCATCTTCGGATGTGTTATAGCCCAGTTTCGTATACAACGGTTGGGATTGAGGAACTCAGCACGCCGCAAGGCCGGGTTTTT--AACCACGTTCGTGCTTAGGATGCTGGCATAATGGCTTTAATCGACCCGTCTTGAAACACGGACCAAGGAGTCTAACATGCCTGCGAGTGTTTGGGTGGAAAACCCGAGCGCGTAATGAAAGTGAAAGTTGAGATCCCTGTCGT-GGGGAGCATCGACGCCCGGACTTGAACTTTTGTGACGGATCCGCGGTAGAGCATGTATGTTGGGACCCGAAAGATGGTGAACTATGCCTGAATAGGGTGAAGCCAGAGG-AAACTCTGGTGGAGGCTCGTAGCGA-TTCTGACGTGCAAATCGATC-GTC-AAATTTGGGTA-TA-GGGGCGAAAGACTAATCGAA
>ZRL20191951_Panaeolus_antillarum
TCCCC-TAGTAACTGCGA-GT-GAAGCGG-GAAAAGC-TCAAATTTAAAATCTGGCAGTCTTTGATTGTCCGAGTTGTAATCTAGAGAAGCATTATCCGCGCTGGACCGTGTACAAGTCTCCTGGAATGGAGCGTCATAGAGGGTGAGAATCCCGTCTTTGACACGGACTGCCAGGGCTTTGTGATGTGCTCTCAAAGAGTCGAGTTGTTTGGGAATGCAGCTCAAAATGGGTGGTAAATTCCATCTAAAGCTAAATATTGGCGAGAGACCGATAGCGAACAAGTACCGTGAGGGAAAGATGAAAAGAACTTTGGAAAGAGAGTTAAACAGTACGTGAAATTGCTGAAAGGGAAACGCTTGAAGTCAGTCGCGTTGTCCGGGAATCAACCTTGCTTTTGCTGGGCGTACTTCCTGGTTAACGGGTCAGCATCAATTTTGACCGTTGGATAAAGTGTTTGGGAATGTGGCATCTTCGGATGTGTTATAGCCCAGATTCGCATACAACGGTTGGGATTGAGGAACTCAGCACGCCGCAAGGCCGGGTTTTT--AACCACGTTCGTGCTTAGGATGCTGGCATAATGGCTTTAATCGACCCGTCTTGAAACACGGACCAAGGAGTCTAACATGCCTGCGAGTGTTTGGGTGGAAAACCCGAGCGCGTAATGAAAGTGAAAGTTGAGATCCCTGTCGT-GGGGAGCATCGACGCCCGGACTTGAACTTTTGTGACGGATCCGCGGTGGAGCATGTATGTTGGGACCCGAAAGATGGTGAACTATGCCTGAATAGGGTGAAGCCAGAGG-AAACTCTGGTGGAGGCTCGTAGCGA-TTCTGACGTGCAAATCGATC-GTC-AAATTTGGGTA-TA-GGGGCGAAAGACTAATCGAA
>ZRL20200005_sp8
TCCCC-TAGTAACTGCGA-GT-GAAGCGG-GAAAAGC-TCAAATTTAAAATCTGGCAGTCTTTGATTGTCCGAGTTGTAATCTAGAGAAGCATTATCCGCGCTGGACCGTGTACAAGTCTCCTGGAATGGAGCGTCATAGAGGGTGAGAATCCCGTCTTTGACACGGACTGCCAGGGCTTTGTGATGTGCTCTCAAAGAGTCGAGTTGTTTGGGAATGCAGCTCAAAATGGGTGGTAAATTCCATCTAAAGCTAAATATTGGCGAGAGACCGATAGCGAACAAGTACCGTGAGGGAAAGATGAAAAGAACTTTGGAAAGAGAGTTAAACAGTACGTGAAATTGCTGAAAGGGAAACGCTTGAAGTCAGTCGCGTTGGCCGGGAATCAACCTTGCTTTTGCTGGGCGTACTTCCTGGTTAACGGGTCAGCATCAATTTTGACCGTTGGATAAAGTTATTGGGAATGTGGCATCTTCGGATGTGTTATAGCCCAGTTTCGTATACAACGGTTGGGATTGAGGAACTCAGCACGCCGCAAGGCCGGGTTTTT--AACCACGTTCGTGCTTAGGATGCTGGCATAATGGCTTTAATCGACCCGTCTTGAAACACGGACCAAGGAGTCTAACATGCCTGCGAGTGTTTGGGTGGAAAACCCGAGCGCGTAATGAAAGTGAAAGTTGAGATCCCTGTCGT-GGGGAGCATCGACGCCCGGACTTGAACTTTTGTGACGGATCCGCGGTAGAGCATGTATGTTGGGACCCGAAAGATGGTGAACTATGCCTGAATAGGGTGAAGCCAGAGG-AAACTCTGGTGGAGGCTCGTAGCGA-TTCTGACGTGCAAATCGATC-GTC-AAATTTGGGTA-TA-GGGGCGAAAGACTAATCGAA
>ZRL20200165_sp7
TCCCC-TAGTAACTGCGA-GT-GAAGCGG-GAAAAGC-TCAAATTTAAAATCTGGCAGTCTTTGATTGTCCGAGTTGTAATCTAGAGAAGCATTATCCGCGCTGGACCGTGTACAAGTCTCCTGGAATGGAGCGTCATAGAGGGTGAGAATCCCGTCTTTGACACGGACTGCCAGGGCTTTGTGATGTGCTCTCAAAGAGTCGAGTTGTTTGGGAATGCAGCTCAAAATGGGTGGTAAATTCCATCTAAAGCTAAATATTGGCGAGAGACCGATAGCGAACAAGTACCGTGAGGGAAAGATGAAAAGAACTTTGGAAAGAGAGTTAAACAGTACGTGAAATTGCTGAAAGGGAAACGCTTGAAGTCAGTCGCGTTGTCCGGGAATCAACCTTGCTTTTGCTGGGCGTACTTCCTGGTTAACGGGTCAGCATCAATTTTGACCGTTGGATAAAGTTGTTGGGAATGTGGCTTCTTCGGAAGTGTTATAGCCCAGTTTCGCATACAACGGTTGGGATTGAGGAACTCAGCACGCCGAAAGGCCGGGTTTTT--AACCACGTTCGTGCTTAGGATGCTGGCATAATGGCTTTAATCGACCCGTCTTGAAACACGGACCAAGGAGTCTAACATGCCTGCGAGTGTTTGGGTGGAAAACCCGAGCGCGTAATGAAAGTGAAAGTTGAGATCCCTGTCGT-GGGGAGCATCGACGCCCGGACTTGAACTTCTGTGACGGTTCCGCGGTAGAGCATGTATGTTGGGACCCGAAAGATGGTGAACTATGCCTGAATAGGGTGAAGCCAGAGG-AAACTCTGGTGGAGGCTCGTAGCGA-TTCTGACGTGCAAATCGATC-GTC-AAATTTGGGTA-TA-GGGGCGAAAGACTAATCG-A
>ZRL20201190_Panaeolus_semiovatus
TCCCC-TAGTAACTGCGA-GT-GAAGCGG-GAAAAGC-TCAAATTTAAAATCTGGCAGTCTTTGATTGTCCGAGTTGTAATCTAGAGAAGCATTATCCGCGCTGGACCGTGTACAAGTCTCCTGGAATGGAGCGTCATAGAGGGTGAGAATCCCGTCTTTGACACGGACTGCCAGGGCTTTGTGATGTGCTCTCAAAGAGTCGAGTTGTTTGGGAATGCAGCTCAAAATGGGTGGTAAATTCCATCTAAAGCTAAATATTGGCGAGAGACCGATAGCGAACAAGTACCGTGAGGGAAAGATGAAAAGAACTTTGGAAAGAGAGTTAAACAGTACGTGAAATTGCTGAAAGGGAAACGCTTGAAGTCAGTCGCGTTGTCCGGGAATCAACCTTGCTTTTGCTGGGCGTACTTCCTGGTTAACGGGTCAGCATCAATTTTGATCGTTGGATAAAGTGTTTGGGAATGTGGCATCTTCGGATGTGTTATAGCCCAGATTCGCATACAACGGTTGGGATTGAGGAACTCAGCACGCCGAAAGGCCGGGTTTTT--AACCACGTTCGTGCTTAGGATGCTGGCATAATGGCTTTAATCGACCCGTCTTGAAACACGGACCAAGGAGTCTAACATGCCTGCGAGTGTTTGGGTGGAAAACCCGAGCGCGTAATGAAAGTGAAAGTTGAGATCCCTGTCGT-GGGGAGCATCGACGCCCGGACTTGAACTTCTGTGACGGATCCGCGGTAGAGCATGTATGTTGGGACCCGAAAGATGGTGAACTATGCCTGAATAGGGTGAAGCCAGAGG-AAACTCTGGTGGAGGCTCGTAGCGA-TTCTGACGTGC-AATCGATC-GTC-AAATTTGGGTA-TA-GGGGCG-AAGACTAATCGAA
>ZRL20201261_Panaeolus_semiovatus
TCCCC-TAGTAACTGCGA-GT-GAAGCGG-GAAAAGC-TCAAATTTAAAATCTGGCAGTCTTTGATTGTCCGAGTTGTAATCTAGAGAAGCATTATCCGCGCTGGACCGTGTACAAGTCTCCTGGAATGGAGCGTCATAGAGGGTGAGAATCCCGTCTTTGACACGGACTGCCAGGGCTTTGTGATGTGCTCTCAAAGAGTCGAGTTGTTTGGGAATGCAGCTCAAAATGGGTGGTAAATTCCATCTAAAGCTAAATATTGGCGAGAGACCGATAGCGAACAAGTACCGTGAGGGAAAGATGAAAAGAACTTTGGAAAGAGAGTTAAACAGTACGTGAAATTGCTGAAAGGGAAACGCTTGAAGTCAGTCGCGTTGTCCGGGAATCAACCTTGCTTTTGCTGGGCGTACTTCCTGGTTAACGGGTCAGCATCAATTTTGATCGTTGGATAAAGTGTTTGGGAATGTGGCATCTTCGGATGTGTTATAGCCCAGATTCGCATACAACGGTTGGGATTGAGGAACTCAGCACGCCGAAAGGCCGGGTTTTT--AACCACGTTCGTGCTTAGGATGCTGGCATAATGGCTTTAATCGACCCGTCTTGAAACACGGACCAAGGAGTCTAACATGCCTGCGAGTGTTTGGGTGGAAAACCCGAGCGCGTAATGAAAGTGAAAGTTGAGATCCCTGTCGT-GGGGAGCATCGACGCCCGGACTTGAACTTCTGTGACGGATCCGCGGTAGAGCATGTATGTTGGGACCCGAAAGATGGTGAACTATGCCTGAATAGGGTGAAGCCAGAGG-AAACTCTGGTGGAGGCTCGTAGCGA-TTCTGACGTGCAAATCGATC-GTC-AAATTTGGGTA-TA-GGGGCGAAAGACTAATCGAA
>ZRL20201278_Panaeolus_semiovatus
TCCCC-TAGTAACTGCGA-GT-GAAGCGG-GAAAAGC-TCAAATTTAAAATCTGGCAGTCTTTGATTGTCCGAGTTGTAATCTAGAGAAGCATTATCCGCGCTGGACCGTGTACAAGTCTCCTGGAATGGAGCGTCATAGAGGGTGAGAATCCCGTCTTTGACACGGACTGCCAGGGCTTTGTGATGTGCTCTCAAAGAGTCGAGTTGTTTGGGAATGCAGCTCAAAATGGGTGGTAAATTCCATCTAAAGCTAAATATTGGCGAGAGACCGATAGCGAACAAGTACCGTGAGGGAAAGATGAAAAGAACTTTGGAAAGAGAGTTAAACAGTACGTGAAATTGCTGAAAGGGAAACGCTTGAAGTCAGTCGCGTTGTCCGGGAATCAACCTTGCTTTTGCTGGGCGTACTTCCTGGTTAACGGGTCAGCATCAATTTTGATCGTTGGATAAAGTGTTTGGGAATGTGGCATCTTCGGATGTGTTATAGCCCAGATTCGCATACAACGGTTGGGATTGAGGAACTCAGCACGCCGAAAGGCCGGGTTTTT--AACCACGTTCGTGCTTAGGATGCTGGCATAATGGCTTTAATCGACCCGTCTTGAAACACGGACCAAGGAGTCTAACATGCCTGCGAGTGTTTGGGTGGAAAACCCGAGCGCGTAATGAAAGTGAAAGTTGAGATCCCTGTCGT-GGGGAGCATCGACGCCCGGACTTGAACTTCTGTGACGGATCCGCGGTAGAGCATGTATGTTGGGACCCGAAAGATGGTGAACTATGCCTGAATAGGGTGAAGCCAGAGG-AAACTCTGGTGGAGGCTCGTAGCGATTTCTGACGTGCAAATCGATC-GTC-AAATTTGGGTA-TA-GGGGCGAAAGACTAATCGAA
>ZRL20210525_sp4
TCCCC-TAGTAACTGCGA-GT-GAAGCGG-GAAAAGC-TCAAATTTAAAATCTGGCAGTCTTTGATTGTCCGAGTTGTAATCTAGAGAAGCATTATCCGCGCTGGACCGTGTACAAGTCTCCTGGAATGGAGCGTCATAGAGGGTGAGAATCCCGTCTTTGACACGGACTGCCAGGGCTTTGTGATGTGCTCTCAAAGAGTCGAGTTGTTTGGGAATGCAGCTCAAAATGGGTGGTAAATTCCATCTAAAGCTAAATATTGGCGAGAGACCGATAGCGAACAAGTACCGTGAGGGAAAGATGAAAAGAACTTTGGAAAGAGAGTTAAACAGTACGTGAAATTGCTGAAAGGGAAACGCTTGAAGTCAGTCGCGTTGTCCGGGAATCAACCTTGCTTTTGCTGGGCGTACTTCCTGGTTAACGGGTCAGCATCAATTTTGACCGTTGGATAAAGTTGTTGGGAATGTGGCTTCTTCGGAAGTGTTATAGCCCAGCTTCGCATACAACGGTTGGGATTGAGGAACTCAGCACGCCGAAAGGCCGGGTTTTT--AACCACGTTCGTGCTTAGGATGCTGGCATAATGGCTTTAATCGACCCGTCTTGAAACACGGACCAAGGAGTCTAACATGCCTGCGAGTGTTTGGGTGGAAAACCCGAGCGCGTAATGAAAGTGAAAGTTGAGATCCCTGTCGT-GGGGAGCATCGACGCCCGGACTTGAACTTCTGTGACGGATCCGCGGTAGAGCATGTATGTTGGGACCCGAAAGATGGTGAACTATGCCTGAATAGGGTGAAGCCAGAGG-AAACTCTGGTGGAGGCTCGTAGCGA-TTCTGACGTGCAAATCGATC-GTC-AAATTTGGGTA-TA-GGGGCGAAAGACTAATCG-A
>ZRL20210661_sp9
----------------------------N----------------------------------------------------------------------------------------------------------------------------------------------------------------------------------------------------------------------------------------------------------------------------------------------------------------------------------------------------------------------------------------------------------------------------------------------------------------------------------------------------------------------------------------------------------------------------------------------------------------------------------------------------------------------------------------------------------------------------------------------------------------------------------------------------------------------------------------------------------------------------------------------
>ZRL20210662_sp9
TCCCC-TAGTAACTGCGA-GT-GAAGCGG-GAAAAGC-TCAAATTTAAAATCTGGCAGTCTTTGATTGTCCGAGTTGTAATCTAGAGAAGCATTATCCGCGCTGGACCGTGTACAAGTCTCCTGGAATGGAGCGTCATAGAGGGTGAGAATCCCGTCTTTGACACGGACTGCCAGGGCTTTGTGATGTGCTCTCAAAGAGTCGAGTTGTTTGGGAATGCAGCTCAAAATGGGTGGTAAATTCCATCTAAAGCTAAATATTGGCGAGAGACCGATAGCGAACAAGTACCGTGAGGGAAAGATGAAAAGAACTTTGGAAAGAGAGTTAAACAGTACGTGAAATTGCTGAAAGGGAAACGCTTGAAGTCAGTCGCGTTGGCCGGGAATCAACCTTGCTTTTGCTGGGCGTACTTCCTGGTTAACGGGTCAGCATCAATTTTGACCGTTGGATAAAGTTGTAGGGAATGTGGCATCTTCGGATGTGTTATAGCCCTGCTTCGCATACAACGATTGGGATTGAGGAACTCAGCACGCCGCAAGGCCGGGTTTTT--AACCACGTTCGTGCTTAGGATGCTGGCATAATGGCTTTAATCGACCCGTCTTGAAACACGGACCAAGGAGTCTAACATGCCTGCGAGTGTTTGGGTGGAAAACCCGAGCGCGTAATGAAAGTGAAAGTTGAGATCCCTGTCGT-GGGGAGCATCGACGCCCGGACTTGAACTTTTGTGACGGATCCGCGGTAGAGCATGTATGTTGGGACCCGAAAGATGGTGAACTATGCCTGAATAGGGTGAAGCCAGAGG-AAACTCTGGTGGAGGCTCGTAGCGA-TTCTGACGTGCAAATCGATC-GTC-AAATTTGGGTA-TA-GGGGCGAAAGACTAATCGAA
>ZRL20210707_sp12
TCCCC-TAGTAACTGCGA-GT-GAAGCGG-GAAAAGC-TCAAATTTAAAATCTGGCAGTCTTCGATTGTCCGAGTTGTAATCTAGAGAAGCATTATCCGCGCTGGACCGTGTACAAGTCTCCTGGAATGGAGCGTCATAGAGGGTGAGAATCCCGTCTTTGACACGGACTGCCAGGGCTTTGTGATGTGCTCTCAAAGAGTCGAGTTGTTTGGGAATGCAGCTCAAAATGGGTGGTAAATTCCATCTAAAGCTAAATATTGGCGAGAGACCGATAGCGAACAAGTACCGTGAGGGAAAGATGAAAAGAACTTTGGAAAGAGAGTTAAACAGTACGTGAAATTGCTGAAAGGGAAACGCTTGAAGTCAGTCGCGTTGTCCGGGAATCAACCTTGCTTTTGCTGGGCGTACTTCCTGGTCAACGGGTCAGCATCAATTTTGACCGTTGGATAAAGTTGCTGGGAATGTGGCATCTTCGGATGTGTTATAGCCCAGTTTCGCATACAACGGTTGGGATTGAGGAACTCAGCACGCCGCAAGGCCGGGTTTTT--AACCACGTTCGTGCTTAGGATGCTGGCATAATGGCTTTAATCGACCCGTCTTGAAACACGGACCAAGGAGTCTAACATGCCTGCGAGTGTTTGGGTGGAAAACCCGAGCGCGTAATGAAAGTGAAAGTTGAGATCCCTGTCGT-GGGGAGCATCGACGCCCGGACTTGAACTTCTGTGACGGATCCGCGGTAGAGCATGTATGTTGGGACCCGAAAGATGGTGAACTATGCCTG-ATAGGGTG-AGCCAGAGG--AACTCTGGTGGAGGCTCGTAGCGA-TTCTGACGTGC-AATCGATC-GTC--AATTTGGGTA-TA-GGGGCG-AAGACT-ATCGAA
>ZRL20210733_sp10
TCCCC-TAGTAACTGCGA-GT-GAAGCGG-GAAAAGC-TCAAATTTAAAATCTGGCAGTCTTTGATTGTCCGAGTTGTAATCTAGAGAAGCATTATCCGCGCTGGACCGTGTACAAGTCTCCTGGAATGGAGCGTCATAGAGGGTGAGAATCCCGTCTTTGACACGGACTGCCAGGGCTTTGTGATGTGCTCTCAAAGAGTCGAGTTGTTTGGGAATGCAGCTCAAAATGGGTGGTAAATTCCATCTAAAGCTAAATATTGGCGAGAGACCGATAGCGAACAAGTACCGTGAGGGAAAGATGAAAAGAACTTTGGAAAGAGAGTTAAACAGTACGTGAAATTGCTGAAAGGGAAACGCTTGAAGTCAGTCGCGTTGTCCGGGAATCAACCTTGCTTTTGCTGGGCGTACTTCCTGGTTAACGGGTCAGCATCAATTTTGACCGTTGGATAAAGTTGTTGGGAATGTGGCTTCCTCGGAAGTGTTATAGCCCAGTTTCGCATACAACGGTTGGGATTGAGGAACTCAGCACGCCGAAAGGCCGGGTTTTT--AACCACGTTCGTGCTTAGGATGCTGGCATAATGGCTTTAATCGACCCGTCTTGAAACACGGACCAAGGAGTCTAACATGCCTGCGAGTGTTTGGGTGGAAAACCCGAGCGCGTAATGAAAGTGAAAGTTGAGATCCCTGTCGT-GGGGAGCATCGACGCCCGGACTTGAACTTCTGTGACGGTTCCGCGGTAGAGCATGTATGTTGGGACCCGAAAGATGGTGAACTATGCCTGAATAGGGTGAAGCCAGAGG-AAACTCTGGTGGAGGCTCGTAGCGA-TTCTGACGTGCAAATCGATC-GTC-AAATTTGGGTA-TAGGGGGCGAAAGACTAATCG-A
>ZRL20210938_Panaeolus_semiovatus
TCCCC-TAGTAACTGCGA-GT-GAAGCGG-GAAAAGC-TCAAATTTAAAATCTGGCAGTCTTTGATTGTCCGAGTTGTAATCTAGAGAAGCATTATCCGCGCTGGACCGTGTACAAGTCTCCTGGAATGGAGCGTCATAGAGGGTGAGAATCCCGTCTTTGACACGGACTGCCAGGGCTTTGTGATGTGCTCTCAAAGAGTCGAGTTGTTTGGGAATGCAGCTCAAAATGGGTGGTAAATTCCATCTAAAGCTAAATATTGGCGAGAGACCGATAGCGAACAAGTACCGTGAGGGAAAGATGAAAAGAACTTTGGAAAGAGAGTTAAACAGTACGTGAAATTGCTGAAAGGGAAACGCTTGAAGTCAGTCGCGTTGTCCGGGAATCAACCTTGCTTTTGCTGGGCGTACTTCCTGGTTAACGGGTCAGCATCAATTTTGATCGTTGGATAAAGTGTTTGGGAATGTGGCATCTTCGGATGTGTTATAGCCCAGATTCGCATACAACGGTTGGGATTGAGGAACTCAGCACGCCGAAAGGCCGGGTTTTT--AACCACGTTCGTGCTTAGGATGCTGGCATAATGGCTTTAATCGACCCGTCTTGAAACACGGACCAAGGAGTCTAACATGCCTGCGAGTGTTTGGGTGGAAAACCCGAGCGCGTAATGAAAGTGAAAGTTGAGATCCCTGTCGT-GGGGAGCATCGACGCCCGGACTTGAACTTCTGTGACGGATCCGCGGTAGAGCATGTATGTTGGGACCCGAAAGATGGTGAACTATGCCTGAATAGGGTGAAGCCAGAGG-AAACTCTGGTGGAGGCTCGTAGCGA-TTCTGACGTGCAAATCGATC-GTC-AAATTTGGGTA-TA-GGGGCGAAAGACTAATCGAA
>ZRL20210939_Panaeolus_semiovatus
TCCCC-TAGTAACTGCGA-GT-GAAGCGG-GAAAAGC-TCAAATTTAAAATCTGGCAGTCTTTGATTGTCCGAGTTGTAATCTAGAGAAGCATTATCCGCGCTGGACCGTGTACAAGTCTCCTGGAATGGAGCGTCATAGAGGGTGAGAATCCCGTCTTTGACACGGACTGCCAGGGCTTTGTGATGTGCTCTCAAAGAGTCGAGTTGTTTGGGAATGCAGCTCAAAATGGGTGGTAAATTCCATCTAAAGCTAAATATTGGCGAGAGACCGATAGCGAACAAGTACCGTGAGGGAAAGATGAAAAGAACTTTGGAAAGAGAGTTAAACAGTACGTGAAATTGCTGAAAGGGAAACGCTTGAAGTCAGTCGCGTTGTCCGGGAATCAACCTTGCTTTTGCTGGGCGTACTTCCTGGTTAACGGGTCAGCATCAATTTTGATCGTTGGATAAAGTGTTTGGGAATGTGGCATCTTCGGATGTGTTATAGCCCAGATTCGCATACAACGGTTGGGATTGAGGAACTCAGCACGCCGAAAGGCCGGGTTTTT--AACCACGTTCGTGCTTAGGATGCTGGCATAATGGCTTTAATCGACCCGTCTTGAAACACGGACCAAGGAGTCTAACATGCCTGCGAGTGTTTGGGTGGAAAACCCGAGCGCGTAATGAAAGTGAAAGTTGAGATCCCTGTCGT-GGGGAGCATCGACGCCCGGACTTGAACTTCTGTGACGGATCCGCGGTAGAGCATGTATGTTGGGACCCGAAAGATGGTGAACTATGCCTGAATAGGGTGAAGCCAGAGG-AAACTCTGGTGGAGGCTCGTAGCGA-TTCTGACGTGCAAATCGATC-GTC-AAATTTGGGTA-TA-GGGGCGAAAGACTAATCGAA
>ZRL20220031_sp1
TCCCC-TAGTAACTGCGA-GT-GAAGCGG-GAAAAGC-TCAAATTTAAAATCTGGCAGTCTTCGATTGTCCGAGTTGTAATCTAGAGAAGCATTATCCGCGCTGGACCGTGTACAAGTCTCCTGGAATGGAGCGTCATAGAGGGTGAGAATCCCGTCTTTGACACGGACTGCCAGGGCTTTGTGATGTGCTCTCAAAGAGTCGAGTTGTTTGGGAATGCAGCTCAAAATGGGTGGTAAATTCCATCTAAAGCTAAATATTGGCGAGAGACCGATAGCGAACAAGTACCGTGAGGGAAAGATGAAAAGAACTTTGGAAAGAGAGTTAAACAGTACGTGAAATTGCTGAAAGGGAAACGCTTGAAGTCAGTCACGTTGTCCGGGAATCAACCTTGCTTTTGCTGGGCGTACTTCCTGGTCAACGGGTCAGCATCAATTTTGACCGTTGGATAAAGTTGCTGGGAATGTGGCATCTTCGGATGTGTTATAGCCCAGTTTCGCATACAACGGTTGGGATTGAGGAACTCAGCACGCCGCAAGGCCGGGTTTTT--AACCACGTTCGTGCTTAGGATGCTGGCATAATGGCTTTAATCGACCCGTCTTGAAACACGGACCAAGGAGTCTAACATGCCTGCGAGTGTTTGGGTGGAAAACCCGAGCGCGTAATGAAAGTGAAAGTTGAGATCCCTGTCGT-GGGGAGCATCGACGCCCGGACTTGAACTTCTGTGACGGATCCGCGGTAGAGCATGTATGTTGGGACCCGAAAGATGGTGAACTATGCCTGAATAGGGTGAAGCCAGAGG-AAACTCTGGTGGAGGCTCGTAGCGA-TTCTGACGTGCAAATCGATC-GTC-AAATTTGGGTA-TA-GGGGCGAAAGACTAATCGAA
>ZRL20220039_sp1
TCCCC-TAGTAACTGCGA-GT-GAAGCGG-GAAAAGC-TCAAATTTAAAATCTGGCAGTCTTCGATTGTCCGAGTTGTAATCTAGAGAAGCATTATCCGCGCTGGACCGTGTACAAGTCTCCTGGAATGGAGCGTCATAGAGGGTGAGAATCCCGTCTTTGACACGGACTGCCAGGGCTTTGTGATGTGCTCTCAAAGAGTCGAGTTGTTTGGGAATGCAGCTCAAAATGGGTGGTAAATTCCATCTAAAGCTAAATATTGGCGAGAGACCGATAGCGAACAAGTACCGTGAGGGAAAGATGAAAAGAACTTTGGAAAGAGAGTTAAACAGTACGTGAAATTGCTGAAAGGGAAACGCTTGAAGTCAGTCACGTTGTCCGGGAATCAACCTTGCTTTTGCTGGGCGTACTTCCTGGTCAACGGGTCAGCATCAATTTTGACCGTTGGATAAAGTTGCTGGGAATGTGGCATCTTCGGATGTGTTATAGCCCAGTTTCGCATACAACGGTTGGGATTGAGGAACTCAGCACGCCGCAAGGCCGGGTTTTT--AACCACGTTCGTGCTTAGGATGCTGGCATAATGGCTTTAATCGACCCGTCTTGAAACACGGACCAAGGAGTCTAACATGCCTGCGAGTGTTTGGGTGGAAAACCCGAGCGCGTAATGAAAGTGAAAGTTGAGATCCCTGTCGT-GGGGAGCATCGACGCCCGGACTTGAACTTCTGTGACGGATCCGCGGTAGAGCATGTATGTTGGGACCCGAAAGATGGTGAACTATGCCTGAATAGGGTGAAGCCAGAGG-AAACTCTGGTGGAGGCTCGTAGCGA-TTCTGACGTGCAAATCGATC-GTC-AAATTTGGGTA-TA-GGGGCGAAAGACTAATCGAA
>ZRL20220044_sp1
TCCCC-TAGTAACTGCGAGGT-GAAGCGG-GAAAAGC-TCAAATTTAAAATCTGGCAGTCTTCGATTGTCCGAGTTGTAATCTAGAGAAGCATTATCCGCGCTGGACCGTGTACAAGTCTCCTGGAATGGAGCGTCATAGAGGGTGAGAATCCCGTCTTTGACACGGACTGCCAGGGCTTTGTGATGTGCTCTCAAAGAGTCGAGTTGTTTGGGAATGCAGCTCAAAATGGGTGGTAAATTCCATCTAAAGCTAAATATTGGCGAGAGACCGATAGCGAACAAGTACCGTGAGGGAAAGATGAAAAGAACTTTGGAAAGAGAGTTAAACAGTACGTGAAATTGCTGAAAGGGAAACGCTTGAAGTCAGTCACGTTGTCCGGGAATCAACCTTGCTTTTGCTGGGCGTACTTCCTGGTCAACGGGTCAGCATCAATTTTGACCGTTGGATAAAGTTGCTGGGAATGTGGCATCTTCGGATGTGTTATAGCCCAGTTTCGCATACAACGGTTGGGATTGAGGAACTCAGCACGCCGCAAGGCCGGGTTTTT--AACCACGTTCGTGCTTAGGATGCTGGCATAATGGCTTTAATCGACCCGTCTTGAAACACGGACCAAGGAGTCTAACATGCCTGCGAGTGTTTGGGTGGAAAACCCGAGCGCGTAATGAAAGTGAAAGTTGAGATCCCTGTCGT-GGGGAGCATCGACGCCCGGACTTGAACTTCTGTGACGGATCCGCGGTAGAGCATGTATGTTGGGACCCGAAAGATGGTGAACTATGCCTGAATAGGGTGAAGCCAGAGG-AAACTCTGGTGGAGGCTCGTAGCGA-TTCTGACGTGCAAATCGATC-GTC-AAATTTGGGTA-TA-GGGGCGAAAGACTAATCGAA
>ZRL20220075_sp4
TCCCC-TAGTAACTGCGA-GT-GAAGCGG-GAAAAGC-TCAAATTTAAAATCTGGCAGTCTTTGATTGTCCGAGTTGTAATCTAGAGAAGCATTATCCGCGCTGGACCGTGTACAAGTCTCCTGGAATGGAGCGTCATAGAGGGTGAGAATCCCGTCTTTGACACGGACTGCCAGGGCTTTGTGATGTGCTCTCAAAGAGTCGAGTTGTTTGGGAATGCAGCTCAAAATGGGTGGTAAATTCCATCTAAAGCTAAATATTGGCGAGAGACCGATAGCGAACAAGTACCGTGAGGGAAAGATGAAAAGAACTTTGGAAAGAGAGTTAAACAGTACGTGAAATTGCTGAAAGGGAAACGCTTGAAGTCAGTCGCGTTGTCCGGGAATCAACCTTGCTTTTGCTGGGCGTACTTCCTGGTTAACGGGTCAGCATCAATTTTGACCGTTGGATAAAGTTGTTGGGAATGTGGCTTCTTCGGAAGTGTTATAGCCCAGCTTCGCATACAACGGTTGGGATTGAGGAACTCAGCACGCCGAAAGGCCGGGTTTTT--AACCACGTTCGTGCTTAGGATGCTGGCATAATGGCTTTAATCGACCCGTCTTGAAACACGGACCAAGGAGTCTAACATGCCTGCGAGTGTTTGGGTGGAAAACCCGAGCGCGTAATGAAAGTGAAAGTTGAGATCCCTGTCGT-GGGGAGCATCGACGCCCGGACTTGAACTTCTGTGACGGATCCGCGGTAGAGCATGTATGTTGGGACCCGAAAGATGGTGAACTATGCCTGAATAGGGTGAAGCCAGAGG-AAACTCTGGTGGAGGCTCGTAGCGA-TTCTGACGTGCAAATCGATC-GTC-AAATTTGGGTA-TA-GGGGCGAAAGACTAATCG--
>ZRL20220096_sp4
TNCCC-TAGTAACTGCGA-GT-GAAGCGG-GAAAAGC-TCAAATTTAAAATCTGGCAGTCTTTGATTGTCCGAGTTGTAATCTAGAGAAGCATTATCCGCGCTGGACCGTGTACAAGTCTCCTGGAATGGAGCGTCATAGAGGGTGAGAATCCCGTCTTTGACACGGACTGCCAGGGCTTTGTGATGTGCTCTCAAAGAGTCGAGTTGTTTGGGAATGCAGCTCAAAATGGGTGGTAAATTCCATCTAAAGCTAAATATTGGCGAGAGACCGATAGCGAACAAGTACCGTGAGGGAAAGATGAAAAGAACTTTGGAAAGAGAGTTAAACAGTACGTGAAATTGCTGAAAGGGAAACGCTTGAAGTCAGTCGCGTTGTCCGGGAATCAACCTTGCTTTTGCTGGGCGTACTTCCTGGTTAACGGGTCAGCATCAATTTTGACCGTTGGATAAAGTTGTTGGGAATGTGGCTTCTTCGGAAGTGTTATAGCCCAGCTTCGCATACAACGGTTGGGATTGAGGAACTCAGCACGCCGAAAGGCCGGGTTTTT--AACCACGTTCGTGCTTAGGATGCTGGCATAATGGCTTTAATCGACCCGTCTTGAAACACGGACCAAGGAGTCTAACATGCCTGCGAGTGTTTGGGTGGAAAACCCGAGCGCGTAATGAAAGTGAAAGTTGAGATCCCTGTCGT-GGGGAGCATCGACGCCCGGACTTGAACTTCTGTGACGGATCCGCGGTAGAGCATGTATGTTGGGACCCGAAAGATGGTGAACTATGCCTGAATAGGGTGAAGCCAGAGG-AAACTCTGGTGGAGGCTCGTAGCGA-TTCTGACGTGCAAATCGATC-GTC-AAATTTGGGTA-TA-GGGGCGAAAGACTAATCG-A
>ZRL20220144_sp4
TCCCC-TAGTAACTGCGA-GT-GAAGCGG-GAAAAGC-TCAAATTTAAAATCTGGCAGTCTTTGATTGTCCGAGTTGTAATCTAGAGAAGCATTATCCGCGCTGGACCGTGTACAAGTCTCCTGGAATGGAGCGTCATAGAGGGTGAGAATCCCGTCTTTGACACGGACTGCCAGGGCTTTGTGATGTGCTCTCAAAGAGTCGAGTTGTTTGGGAATGCAGCTCAAAATGGGTGGTAAATTCCATCTAAAGCTAAATATTGGCGAGAGACCGATAGCGAACAAGTACCGTGAGGGAAAGATGAAAAGAACTTTGGAAAGAGAGTTAAACAGTACGTGAAATTGCTGAAAGGGAAACGCTTGAAGTCAGTCGCGTTGTCCGGGAATCAACCTTGCTTTTGCTGGGCGTACTTCCTGGTTAACGGGTCAGCATCAATTTTGACCGTTGGATAAAGTTGTYGGGAATGTGGCTTCTTCGGAAGTGTTATAGCCCAGCTTCGCATACAACGGTTGGGATTGAGGAACTCAGCACGCCGAAAGGCCGGGTTTTT--AACCACGTTCGTGCTTAGGATGCTGGCATAATGGCTTTAATCGACCCGTCTTGAAACACGGACCAAGGAGTCTAACATGCCTGCGAGTGTTTGGGTGGAAAACCCGAGCGCGTAATGAAAGTGAAAGTTGAGATCCCTGTCGT-GGGGAGCATCGACGCCCGGACTTGAACTTCTGTGACGGATCCGCGGTAGAGCATGTATGTTGGGACCCGAAAGATGGTGAACTATGCCTGAATAGGGTGAAGCCAGAGG-AAACTCTGGTGGAGGCTCGTAGCGA-TTCTGACGTGCAAATCGATC-GTC-AAATTTGGGTA-TA-GGGGCGAAAGACTAATCG-A
>ZRL20220153_sp1a
TCCCC-TAGTAACTGCGA-GT-GAAGCGG-GAAAAGC-TCAAATTTAAAATCTGGCAGTCTTCGATTGTCCGAGTTGTAATCTAGAGAAGCATTATCCGCGCTGGACCGTGTACAAGTCTCCTGGAATGGAGCGTCATAGAGGGTGAGAATCCCGTCTTTGACACGGACTGCCAGGGCTTTGTGATGTGCTCTCAAAGAGTCGAGTTGTTTGGGAATGCAGCTCAAAATGGGTGGTAAATTCCATCTAAAGCTAAATATTGGCGAGAGACCGATAGCGAACAAGTACCGTGAGGGAAAGATGAAAAGAACTTTGGAAAGAGAGTTAAACAGTACGTGAAATTGCTGAAAGGGAAACGCTTGAAGTCAGTCGCGTTGTCCGGGAATCAACCTTGCTTTTGCTGGGCGTACTTCCTGGTCAACGGGTCAGCATCAATTTTGACCGTTGGATAAAGTTGCTGGGAATGTGGCATCTTCGGATGTGTTATAGCCCAGTTTCGCATACAACGGTTGGGATTGAGGAACTCAGCACGCCGCAAGGCCGGGTTTTT--AACCACGTTCGTGCTTAGGATGCTGGCATAATGGCTTTAATCGACCCGTCTTGAAACACGGACCAAGGAGTCTAACATGCCTGCGAGTGTTTGGGTGGAAAACCCGAGCGCGTAATGAAAGTGAAAGTTGAGATCCCTGTCGT-GGGGAGCATCGACGCCCGGACTTGAACTTCTGTGACGGATCCGCGGTAGAGCATGTATGTTGGGACCCGAAAGATGGTGAACTATGCCTGAATAGGGTGAAGCCAGAGG-AAACTCTGGTGGAGGCTCGTAGCGA-TTCTGACGTGCAAATCGATC-GTC-AAATTTGGGTA-TA-GGGGCGAAAGAC--------
>ZRL20220203_sp1a
TCCCC-TAGTAACTGCGA-GT-GAAGCGG-GAAAAGC-TCAAATTTAAAATCTGGCAGTCTTCGATTGTCCGAGTTGTAATCTAGAGAAGCATTATCCGCGCTGGACCGTGTACAAGTCTCCTGGAATGGAGCGTCATAGAGGGTGAGAATCCCGTCTTTGACACGGACTGCCAGGGCTTTGTGATGTGCTCTCAAAGAGTCGAGTTGTTTGGGAATGCAGCTCAAAATGGGTGGTAAATTCCATCTAAAGCTAAATATTGGCGAGAGACCGATAGCGAACAAGTACCGTGAGGGAAAGATGAAAAGAACTTTGGAAAGAGAGTTAAACAGTACGTGAAATTGCTGAAAGGGAAACGCTTGAAGTCAGTCGCGTTGTCCGGGAATCAACCTTGCTTTTGCTGGGCGTACTTCCTGGTCAACGGGTCAGCATCAATTTTGACCGTTGGATAAAGTTGCTGGGAATGTGGCATCTTCGGATGTGTTATAGCCCAGTTTCGCATACAACGGTTGGGATTGAGGAACTCAGCACGCCGCAAGGCCGGGTTTTT--AACCACGTTCGTGCTTAGGATGCTGGCATAATGGCTTTAATCGACCCGTCTTGAAACACGGACCAAGGAGTCTAACATGCCTGCGAGTGTTTGGGTGGAAAACCCGAGCGCGTAATGAAAGTGAAAGTTGAGATCCCTGTCGT-GGGGAGCATCGACGCCCGGACTTGAACTTCTGTGACGGATCCGCGGTAGAGCATGTATGTTGGGACCCGAAAGATGGTGAACTATGCCTGAATAGGGTGAAGCCAGAGG-AAACTCTGGTGGAGGCTCGTAGCGA-TTCTGACGTGCAAATCGATC-GTC-AAATTTGGGTA-TA-GGGGCGAAAGACTAATCGAA
>ZRL20220205_sp4
TCCCC-TAGTAACTGCGA-GT-GAAGCGG-GAAAAGC-TCAAATTTAAAATCTGGCAGTCTTTGATTGTCCGAGTTGTAATCTAGAGAAGCATTATCCGCGCTGGACCGTGTACAAGTCTCCTGGAATGGAGCGTCATAGAGGGTGAGAATCCCGTCTTTGACACGGACTGCCAGGGCTTTGTGATGTGCTCTCAAAGAGTCGAGTTGTTTGGGAATGCAGCTCAAAATGGGTGGTAAATTCCATCTAAAGCTAAATATTGGCGAGAGACCGATAGCGAACAAGTACCGTGAGGGAAAGATGAAAAGAACTTTGGAAAGAGAGTTAAACAGTACGTGAAATTGCTGAAAGGGAAACGCTTGAAGTCAGTCGCGTTGTCCGGGAATCAACCTTGCTTTTGCTGGGCGTACTTCCTGGTTAACGGGTCAGCATCAATTTTGACCGTTGGATAAAGTTGTTGGGAATGTGGCTTCTTCGGAAGTGTTATAGCCCAGCTTCGCATACAACGGTTGGGATTGAGGAACTCAGCACGCCGAAAGGCCGGGTTTTT--AACCACGTTCGTGCTTAGGATGCTGGCATAATGGCTTTAATCGACCCGTCTTGAAACACGGACCAAGGAGTCTAACATGCCTGCGAGTGTTTGGGTGGAAAACCCGAGCGCGTAATGAAAGTGAAAGTTGAGATCCCTGTCGT-GGGGAGCATCGACGCCCGGACTTGAACTTCTGTGACGGATCCGCGGTAGAGCATGTATGTTGGGACCCGAAAGATGGTGAACTATGCCTGAATAGGGTGAAGCCAGAGG-AAACTCTGGTGGAGGCTCGTAGCGA-TTCTGACGTGCAAATCGATC-GTC-AAATTTGGGTA-TA-GGGGCGAAAGACTAATCG-A
>ZRL20220208_sp16
TCCCC-TAGTAACTGCGA-GT-GAAGCGG-GAAAAGC-TCAAATTTAAAATCTGGCAGTCTTTGATTGTCCGAGTTGTAATCTAGAGAAGCATTATCCGCGCTGGACCGTGTACAAGTCTCCTGGAATGGAGCGTCATAGAGGGTGAGAATCCCGTCTTTGACACGGACTGCCAGGGCTTTGTGATGTGCTCTCAAAGAGTCGAGTTGTTTGGGAATGCAGCTCAAAATGGGTGGTAAATTCCATCTAAAGCTAAATATTGGCGAGAGACCGATAGCGAACAAGTACCGTGAGGGAAAGATGAAAAGAACTTTGGAAAGAGAGTTAAACAGTACGTGAAATTGCTGAAAGGGAAACGCTTGAAGTCAGTCGCGTTGTCCGGGAATCAACCTTGCTTTTGCTGGGCGTACTTCCTGGTTAACGGGTCAGCATCAATTTTGACCGTTGGATAAAGTTATTGGGAATGTGGCTTCTTCGGAAGTGTTATAGCCCAGTTTCGCATACAACGGTTGGGATTGAGGAACTCAGCACGCCGAAAGGCCGGGTTTTT--AACCACGTTCGTGCTTAGGATGCTGGCATAATGGCTTTAATCGACCCGTCTTGAAACACGGACCAAGGAGTCTAACATGCCTGCGAGTGTTTGGGTGGAAAACCCGAGCGCGTAATGAAAGTGAAAGTTGAGATCCCTGTCGT-GGGGAGCATCGACGCCCGGACTTGAACTTCTGTGACGGATCCGCGGTAGAGCATGTATGTTGGGACCCGAAAGATGGTGAACTATGCCTGAATAGGGTGAAGCCAGAGG-AAACTCTGGTGGAGGCTCGTAGCGA-TTCTGACGTGCAAATCGATC-GTC-AAATTTGGGTA-TA-GGGGCGAAAGACTAATCG-A
>ZRL20220286_Panaeolus_semiovatus
TCCCC-TAGTAACTGCGA-GT-GAAGCGG-GAAAAGC-TCAAATTTAAAATCTGGCAGTCTTTGATTGTCCGAGTTGTAATCTAGAGAAGCATTATCCGCGCTGGACCGTGTACAAGTCTCCTGGAATGGAGCGTCATAGAGGGTGAGAATCCCGTCTTTGACACGGACTGCCAGGGCTTTGTGATGTGCTCTCAAAGAGTCGAGTTGTTTGGGAATGCAGCTCAAAATGGGTGGTAAATTCCATCTAAAGCTAAATATTGGCGAGAGACCGATAGCGAACAAGTACCGTGAGGGAAAGATGAAAAGAACTTTGGAAAGAGAGTTAAACAGTACGTGAAATTGCTGAAAGGGAAACGCTTGAAGTCAGTCGCGTTGTCCGGGAATCAACCTTGCTTTTGCTGGGCGTACTTCCTGGTTAACGGGTCAGCATCAATTTTGATCGTTGGATAAAGTGTTTGGGAATGTGGCATCTTCGGATGTGTTATAGCCCAGATTCGCATACAACGGTTGGGATTGAGGAACTCAGCACGCCGAAAGGCCGGGTTTTT--AACCACGTTCGTGCTTAGGATGCTGGCATAATGGCTTTAATCGACCCGTCTTGAAACACGGACCAAGGAGTCTAACATGCCTGCGAGTGTTTGGGTGGAAAACCCGAGCGCGTAATGAAAGTGAAAGTTGAGATCCCTGTCGT-GGGGAGCATCGACGCCCGGACTTGAACTTCTGTGACGGATCCGCGGTAGAGCATGTATGTTGGGACCCGAAAGATGGTGAACTATGCCTGAATAGGGTGAAGCCAGAGG-AAACTCTGGTGGAGGCTCGTAGCGA-TTCTGACGTGCAAATCGATC-GTC-AAATTTGGGTA-TA-GGGGCGAAAGACTAATCGAA
>ZRL20220352_sp16
TCCCC-TAGTAACTGCGA-GT-GAAGCGG-GAAAAGC-TCAAATTTAAAATCTGGCAGTCTTTGATTGTCCGAGTTGTAATCTAGAGAAGCATTATCCGCGCTGGACCGTGTACAAGTCTCCTGGAATGGAGCGTCATAGAGGGTGAGAATCCCGTCTTTGACACGGACTGCCAGGGCTTTGTGATGTGCTCTCAAAGAGTCGAGTTGTTTGGGAATGCAGCTCAAAATGGGTGGTAAATTCCATCTAAAGCTAAATATTGGCGAGAGACCGATAGCGAACAAGTACCGTGAGGGAAAGATGAAAAGAACTTTGGAAAGAGAGTTAAACAGTACGTGAAATTGCTGAAAGGGAAACGCTTGAAGTCAGTCGCGTTGTCCGGGAATCAACCTTGCTTTTGCTGGGCGTACTTCCTGGTTAACGGGTCAGCATCAATTTTGACCGTTGGATAAAGTTATTGGGAATGTGGCTTCTTCGGAAGTGTTATAGCCCAGTTTCGCATACAACGGTTGGGATTGAGGAACTCAGCACGCCGAAAGGCCGGGTTTTT--AACCACGTTCGTGCTTAGGATGCTGGCATAATGGCTTTAATCGACCCGTCTTGAAACACGGACCAAGGAGTCTAACATGCCTGCGAGTGTTTGGGTGGAAAACCCGAGCGCGTAATGAAAGTGAAAGTTGAGATCCCTGTCGT-GGGGAGCATCGACGCCCGGACTTGAACTTCTGTGACGGATCCGCGGTAGAGCATGTATGTTGGGACCCGAAAGATGGTGAACTATGCCTGAATAGGGTGAAGCCAGAGG-AAACTCTGGTGGAGGCTCGTAGCGA-TTCTGACGTGCAAATCGATC-GTC-AAATTTGGGTA-TA-GGGGCGAAAGACTAATCG-A
>ZRL20220678_sp7
TCCCC-TAGTAACTGCGA-GT-GAAGCGG-GAAAAGC-TCAAATTTAAAATCTGGCAGTCTTTGATTGTCCGAGTTGTAATCTAGAGAAGCATTATCCGCGCTGGACCGTGTACAAGTCTCCTGGAATGGAGCGTCATAGAGGGTGAGAATCCCGTCTTTGACACGGACTGCCAGGGCTTTGTGATGTGCTCTCAAAGAGTCGAGTTGTTTGGGAATGCAGCTCAAAATGGGTGGTAAATTCCATCTAAAGCTAAATATTGGCGAGAGACCGATAGCGAACAAGTACCGTGAGGGAAAGATGAAAAGAACTTTGGAAAGAGAGTTAAACAGTACGTGAAATTGCTGAAAGGGAAACGCTTGAAGTCAGTCGCGTTGTCCGGGAATCAACCTTGCTTTTGCTGGGCGTACTTCCTGGTTAACGGGTCAGCATCAATTTTGACCGTTGGATAAAGTTGTTGGGAATGTGGCTTCTTCGGAAGTGTTATAGCCCAGTTTCGCATACAACGGTTGGGATTGAGGAACTCAGCACGCCGAAAGGCCGGGTTTTT--AACCACGTTCGTGCTTAGGATGCTGGCATAATGGCTTTAATCGACCCGTCTTGAAACACGGACCAAGGAGTCTAACATGCCTGCGAGTGTTTGGGTGGAAAACCCGAGCGCGTAATGAAAGTGAAAGTTGAGATCCCTGTCGT-GGGGAGCATCGACGCCCGGACTTGAACTTCTGTGACGGTTCCGCGGTAGAGCATGTATGTTGGGACCCGAAAGATGGTGAACTATGCCTGAATAGGGTGAAGCCAGAGG-AAACTCTGGTGGAGGCTCGTAGCGA-TTCTGACGTGCAAATCGATC-GTC-AAATTTGGGTA-TA-GGGGCGAAAGACTAATCG-A
>ZRL20220735_sp4
TCCCC-TAGTAACTGCGA-GTGGAAGCGG-GAAAAGC-TCAAATTTAAAATCTGGCAGTCTTTGATTGTCCGAGTTGTAATCTAGAGAAGCATTATCCGCGCTGGACCGTGTACAAGTCTCCTGGAATGGAGCGTCATAGAGGGTGAGAATCCCGTCTTTGACACGGACTGCCAGGGCTTTGTGATGTGCTCTCAAAGAGTCGAGTTGTTTGGGAATGCAGCTCAAAATGGGTGGTAAATTCCATCTAAAGCTAAATATTGGCGAGAGACCGATAGCGAACAAGTACCGTGAGGGAAAGATGAAAAGAACTTTGGAAAGAGAGTTAAACAGTACGTGAAATTGCTGAAAGGGAAACGCTTGAAGTCAGTCGCGTTGTCCGGGAATCAACCTTGCTTTTGCTGGGCGTACTTCCTGGTTAACGGGTCAGCATCAATTTTGACCGTTGGATAAAGTTGTTGGGAATGTGGCTTCTTCGGAAGTGTTATAGCCCAGCTTCGCATACAACGGTTGGGATTGAGGAACTCAGCACGCCGAAAGGCCGGGTTTTT--AACCACGTTCGTGCTTAGGATGCTGGCATAATGGCTTTAATCGACCCGTCTTGAAACACGGACCAAGGAGTCTAACATGCCTGCGAGTGTTTGGGTGGAAAACCCGAGCGCGTAATGAAAGTGAAAGTTGAGATCCCTGTCGT-GGGGAGCATCGACGCCCGGACTTGAACTTCTGTGACGGATCCGCGGTAGAGCATGTATGTTGGGACCCGAAAGATGGTGAACTATGCCTGAATAGGGTGAAGCCAGAGG-AAACTCTGGTGGAGGCTCGTAGCGA-TTCTGACGTGCAAATCGATC-GTC-AAATTTGGGTA-TA-GGGGCGAAAGACTAATCG-A
>ZRL20220801_sp11
TCCCC-TAGTAACTGCGA-GT-GAAGCGG-GAAAAGC-TCAAATTTAAAATCTGGCAGTCTTTGATTGTCCGAGTTGTAATCTAGAGAAGCATTATCCGCGCTGGACCGTGTACAAGTCTCCTGGAATGGAGCGTCATAGAGGGTGAGAATCCCGTCTTTGACACGGACTGCCAGGGCTTTGTGATGTGCTCTCAAAGAGTCGAGTTGTTTGGGAATGCAGCTCAAAATGGGTGGTAAATTCCATCTAAAGCTAAATATTGGCGAGAGACCGATAGCGAACAAGTACCGTGAGGGAAAGATGAAAAGAACTTTGGAAAGAGAGTTAAACAGTACGTGAAATTGCTGAAAGGGAAACGCTTGAAGTCAGTCGCGTTGGCCGGGAATCAACCTTGCTTTTGCTGGGCGTACTTCCTGGTTAACGGGTCAGCATCAATTTTGACCGTTGGATAAAGTTTCTGGGAATGTGGCATCTTCGGATGTGTTATAGCCCTGTTTCGCATACAACGGTTGGGATTGAGGAACTCAGCACGCCGCAAGGCCGGGTTTTT--AACCACGTTCGTGCTTAGGATGCTGGCATAATGGCTTTAATCGACCCGTCTTGAAACACGGACCAAGGAGTCTAACATGCCTGCGAGTGTTTGGGTGGAAAACCCGAGCGCGTAATGAAAGTGAAAGTTGAGATCCCTGTCGT-GGGGAGCATCGACGCCCGGACTTGAACTTTTGTGACGGATCCGCGGTAGAGCATGTATGTTGGGACCCGAAAGATGGTGAACTATGCCTGAATAGGGTGAAGCCAGAGG-AAACTCTGGTGGAGGCTCGTAGCGA-TTCTGACGTGCAAATCGATC-GTC-AAATTTGGGTA-TA-GGGGCGAAAGACTAATCGAA
>ZRL20220802_sp9
TCCCC-TAGTAACTGCGA-GT-GAAGCGG-GAAAAGC-TCAAATTTAAAATCTGGCAGTCTTTGATTGTCCGAGTTGTAATCTAGAGAAGCATTATCCGCGCTGGACCGTGTACAAGTCTCCTGGAATGGAGCGTCATAGAGGGTGAGAATCCCGTCTTTGACACGGACTGCCAGGGCTTTGTGATGTGCTCTCAAAGAGTCGAGTTGTTTGGGAATGCAGCTCAAAATGGGTGGTAAATTCCATCTAAAGCTAAATATTGGCGAGAGACCGATAGCGAACAAGTACCGTGAGGGAAAGATGAAAAGAACTTTGGAAAGAGAGTTAAACAGTACGTGAAATTGCTGAAAGGGAAACGCTTGAAGTCAGTCGCGTTGGCCGGGAATCAACCTTGCTTTTGCTGGGCGTACTTCCTGGTTAACGGGTCAGCATCAATTTTGACCGTTGGATAAAGTTGTAGGGAATGTGGCATCTTCGGATGTGTTATAGCCCTGCTTCGCATACAACGATTGGGATTGAGGAACTCAGCACGCCGCAAGGCCGGGTTTTT--AACCACGTTCGTGCTTAGGATGCTGGCATAATGGCTTTAATCGACCCGTCTTGAAACACGGACCAAGGAGTCTAACATGCCTGCGAGTGTTTGGGTGGAAAACCCGAGCGCGTAATGAAAGTGAAAGTTGAGATCCCTGTCGT-GGGGAGCATCGACGCCCGGACTTGAACTTTTGTGACGGATCCGCGGTAGAGCATGTATGTTGGGACCCGAAAGATGGTGAACTATGCCTGAATAGGGTGAAGCCAGAGG-AAACTCTGGTGGAGGCTCGTAGCGA-TTCTGACGTGCAAATCGATC-GTC-AAATTTGGGTA-TA-GGGGCGAAAGACTAATCGAA
>ZRL20220850_sp11
TCCCC-TAGTAACTGCGA-GT-GAAGCGG-GAAAAGC-TCAAATTTAAAATCTGGCAGTCTTTGATTGTCCGAGTTGTAATCTAGAGAAGCATTATCCGCGCTGGACCGTGTACAAGTCTCCTGGAATGGAGCGTCATAGAGGGTGAGAATCCCGTCTTTGACACGGACTGCCAGGGCTTTGTGATGTGCTCTCAAAGAGTCGAGTTGTTTGGGAATGCAGCTCAAAATGGGTGGTAAATTCCATCTAAAGCTAAATATTGGCGAGAGACCGATAGCGAACAAGTACCGTGAGGGAAAGATGAAAAGAACTTTGGAAAGAGAGTTAAACAGTACGTGAAATTGCTGAAAGGGAAACGCTTGAAGTCAGTCGCGTTGGCCGGGAATCAACCTTGCTTTTGCTGGGCGTACTTCCTGGTTAACGGGTCAGCATCAATTTTGACCGTTGGATAAAGTTTCTGGGAATGTGGCATCTTCGGATGTGTTATAGCCCTGTTTCGCATACAACGGTTGGGATTGAGGAACTCAGCACGCCGCAAGGCCGGGTTTTT--AACCACGTTCGTGCTTAGGATGCTGGCATAATGGCTTTAATCGACCCGTCTTGAAACACGGACCAAGGAGTCTAACATGCCTGCGAGTGTTTGGGTGGAAAACCCGAGCGCGTAATGAAAGTGAAAGTTGAGATCCCTGTCGT-GGGGAGCATCGACGCCCGGACTTGAACTTTTGTGACGGATCCGCGGTAGAGCATGTATGTTGGGACCCGAAAGATGGTGAACTATGCCTGAATAGGGTGAAGCCAGAGG-AAACTCTGGTGGAGGCTCGTAGCGA-TTCTGACGTGCAAATCGATC-GTC-AAATTTGGGTA-TA-GGGGCGAAAGACTAATCGAA
