# Supplementary material for: ﻿Systematic study of Panaeolus (Agaricales, Galeropsidaceae) sensu lato and psilocybin-producing traits of species from China
Source: IMA Fungus. 2026 Jan 19;17:e167329. doi: 10.3897/imafungus.17.167329 (PMC12835877; doi:10.3897/imafungus.17.167329)
Supplement: Supplementary material 5 — Galeropsidaceae rpb1 [file imafungus-17-e167329-s005.fas]

>Bolbitius_vitellinus_AFTOL_ID_730_
TTCAGTATTTAGGCTTCATTATCAAGGTCAAGAAGATTTTGGAGAGTATCTGTATCAATTGCGGGAAGTTGAAAGCCGACATCGTGAGTCGAGTCATTTAAATTCCTCTACTCGTTTCGCACCCCACCATCCCA-TTTTCTGGGGGCTCTCTCCA-ATGCATGGAGAACCCCAAACCCGCACCACGCC-AGTCCCTTGACAATCAAGGGCGTTCTTCCACCTGCCGCAGGGGATCATATGGCGCGCGTTTTCGGTCGCTTGACCGCCGCGTCGATCCCATTGCATCTGCGCAGTCCATGGTTGGACACGAGGTAGCGCGGTGAAAAGGGGGGCTGAACGAGGAGTGCAG--------------------------GAGTTTACAGAGTGACATTGTTGCTTTGTYGGATGGATATGGCCAACCACACCTAGCTGTAACGCAGCAAAGGTTGTGTGTC-AGGTGGCCCTGCACTTGGTACTCGATATCGCACCCCCCTGTTACTCCT-----------------------TTATGATTTTCTTTTCCTTTGGATGTAGTGGACCGGCT--------TTTCAGCGTTGAACCCTCATGCTAACTCCTCTATTTTCATGTTGTGCTTCGAAATC------------TTCTCCCTTTGACGATTCCAGAACGACACCGC-TTTCGCAAACAAAATCCGTCACATACGTGATCCCAAAGCCCGCATGGCTG-CTGTTTGGGGACATTGTAAGGGCAAAACCATTTGCGATCCAGATGATCCGAAGGAAG-AGGGACACGATGATGAGGATGGGCAAATAAAGAAAGGCCACGGTGGATGTGGGCATCGTCAACCCCAGATCCGAAAGGAAGGCTTGAAACTGTTTGTCCAATACAAACCTCAGAAAGGRGATGATGATGATGTGCGTATGGGTCCCGTAGAT-----------------GCACCTCAATAGCTAACAACCATCTAGGAGAAGGCTATGCAGCCGGATAAACGAATCATCACGCCGACAGAGGTGTACAACGTGTTCAAGAAGATCGGTGATCATGATCTTCACCTCCTTGGTCTTTCTCAAGAGTACGCACGGCCTGAATGGATGATTCTGACTGTTTTGCCTGTACCGCCTCCTCCTGTCCGCCCCAGTATCGCTGTTGACGGTGGCGCGATGCGGAGCGAGGATGATTTGACGTATAAGCTGGGCGACATCATCAAGGCATCTGCAAATGTCCGGCGATACGAACAGGAGGGTGCGCCCGCTCACGTTATCTCGGAGTTCGAGCAGCTCCTCCAAGTGAGTGTACTTTAGTTTC
>CWN11502_Crucispora_rhombisperma
?????????????????????????????????????????????????????????????????????????????????????????????????????????????????????????????????????????????????????????????????????????????????????????????????????????????????????????????????????????????????????????????????????????????????????????????????????????????????????????????????????????????????????????????????????????????????????????????????????????????????????????????????????????????????????????????????????????????????????????????????????????????????????????????????????????????????????????????????????????????????????????????????????????????????????????????????????????????????????????????????????????????????????????????????????????????????????????????????????????????????????????????????????????????????????????????????????????????????????????????????????????????????????????????????????????????????????????????????????????????????????????????????????????????????????????????????????????????????????????????????????????????????????????????????????????????????????????????????????????????????????????????????????????????????????????????????????????????????????????????????????????????????????????????????????????????????????????????????????????????????????????????????????????????????????????????????????????????????????????????????????????????????????????????????????????
>Conocybe_lactea_AFTOL_ID_1675_
CCACTTTTRCAGGCTTTATTATCAAGGTTAAGAAGATTTTGGAGAGTATATGTGTAAATTGCGGGAAGCTCAAAGCCGATATTGTGAGTTG-ATCATTTGAATTCCTCTACTCGTTTCGCACCCCACCATCCCA-TTTTCTGGGGGCTCTCTCCACTACCATGGAGAACCCCAAACCCACTTCGCGCC-AGTCTCTCGACAATCGAGGGCGTTCTTCCTCCTGCGGCAGGGAATCATATGGCGCGCGTTTTCGGTCGCTTGATCGCCGCGTCGATTCCATTGCATCTGCCCAGGGTCAGGTTGGACACGCGGA-GTGTGGTGAAAAGGGGGGCTGAACGAGGAGTGCAG---GAAAAGAATGCGAGTGTS------GGCGCTMCAAGTAGCGTCSGCGCTTGTCTGTTGGATTRTGGCCAACCACGATCAGCTGTAACGCAGCTCGA--CGTGTGTC-CGGTGGCCCTGCACTTATTGCTCAGTACCACACCCCTTGTTGTTCGMTTGCCCTCGTTTTGTCCGTTCGAGTGCACTTCTGTCGTT-TGGTAATCAGA---CACTGACCATTTTA---CCCTTTTCTATACCGTCCCNNCGCCCGTCCACGCTCCGCCCCCTTTCCTGCCCYACAACCGCGTTCCGTTTCATGTTGGTACGTTCAGCTGGATCCCAA-CTTCGCGGAGAAGATTCGGCATATTCGCGATCCCAWAGCACGCATGGCTG-TCGTYTGGGCGCACTGTAAGACCAAGTCTATCTGCGAACCGGACGAACCCAAGGAAG-ATGGAGATGATGACGGCGAGGT--C----AAGAAAGGGCACGGTGGTTGCGGTCACGTCCAGCCTGTGATACGAAAGGAAGGCCTCAAGCTCTTCGTTCAGTACAAGAAGAGC---AAGGATGATGATGACGTACGTATCCTCGTCGCTTTTGCTGACGTATTGAAGCCTACGCCTATGCCTCCTT--TCAG-GACATGAAATCCATGCAGCCCGATAGGCGTGTCATCACCCCATCCGARGTGTATACCGTCTTCAAGAAGATGAACGATAGCGACCTTCACCTGCTCGGYCTGTCGGAGGAGTACGCGCGCCCCGAGTGGATGATCCTCACYGTTCTGCCTGTTCCGCCTCCACCCGTCCGTCCAAGTATCGCYGTCGATGGTGGTGCTATGCGAAGTGAAGACGACTTGACGTATAAACTTGGAGATATYATCAAGGCGTCGGCGAATGTTCGTCGATGCGAGCAAGAGGGTGCRCCTGCCCACGTCATCTCCGAATTCGAACAGCTTTTGCAGGTGGGTATGTWTGRTGCTG
>Copelandia_tropicalis_taxon_1104351_China
?????????????????????????????????????????????????????????????????????????????????????????????????????????????????????????????????????????????????????????????????????????????????????????????????????????????????????????????????????????????????????????????????????????????????????????????????????????????????????????????????????????????????????????????????????????????????????????????????????????????????????????????????????????????????????????????????????????????????????????????????????????????????????????????????????????????????????????????????????????????????????????????????????????????????????????????????????????????????????????????????????????????????????????????????????????????????????????????????????????????????????????????????????????????????????????????????????????????????????????????????????????????????????????????????????????????????????????????????????????????????????????????????????????????????????????????????????????????????????????????????????????????????????????????????????????????????????????????????????????????????????????????????????????????????????????????????????????????????????????????????????????????????????????????????????????????????????????????????????????????????????????????????????????????????????????????????????????????????????????????????????????????????????????????????????????
>HMAS37291_Panaeolus_antillarum
-------------------------------------------------------------------------------------------------------------------------------------------------------------------------------------------------------------------------------------------------------------------------------------------------------------------------------------------------------------------------------------------------------------------------------------------------------------------------------------------------------------------------N-----------------------------------------------------------------------------------------------------------------------------------------------------------------------------------------------------------------------------------------------------------------------------------------------------------------------------------------------------------------------------------------------------------------------------------------------------------------------------------------------------------------------------------------------------------------------------------------------------------------------------------------------------------------------------------------------------------------------------------------------------------------------------------------------------------------------------------------------
>HMAS52750_Panaeolus_antillarum
-------------------------------------------------------------------------------------------------------------------------------------------------------------------------------------------------------------------------------------------------------------------------------------------------------------------------------------------------------------------------------------------------------------------------------------------------------------------------------------------------------------------------N-----------------------------------------------------------------------------------------------------------------------------------------------------------------------------------------------------------------------------------------------------------------------------------------------------------------------------------------------------------------------------------------------------------------------------------------------------------------------------------------------------------------------------------------------------------------------------------------------------------------------------------------------------------------------------------------------------------------------------------------------------------------------------------------------------------------------------------------------
>HMAS52751_Panaeolus_antillarum
-------------------------------------------------------------------------------------------------------------------------------------------------------------------------------------------------------------------------------------------------------------------------------------------------------------------------------------------------------------------------------------------------------------------------------------------------------------------------------------------------------------------------N-----------------------------------------------------------------------------------------------------------------------------------------------------------------------------------------------------------------------------------------------------------------------------------------------------------------------------------------------------------------------------------------------------------------------------------------------------------------------------------------------------------------------------------------------------------------------------------------------------------------------------------------------------------------------------------------------------------------------------------------------------------------------------------------------------------------------------------------------
>HMAS57723_Panaeolus_cyanescens
-------------------------------------------------------------------------------------------------------------------------------------------------------------------------------------------------------------------------------------------------------------------------------------------------------------------------------------------------------------------------------------------------------------------------------------------------------------------------------------------------------------------------N-----------------------------------------------------------------------------------------------------------------------------------------------------------------------------------------------------------------------------------------------------------------------------------------------------------------------------------------------------------------------------------------------------------------------------------------------------------------------------------------------------------------------------------------------------------------------------------------------------------------------------------------------------------------------------------------------------------------------------------------------------------------------------------------------------------------------------------------------
>HMAS57752_sp13
-------------------------------------------------------------------------------------------------------------------------------------------------------------------------------------------------------------------------------------------------------------------------------------------------------------------------------------------------------------------------------------------------------------------------------------------------------------------------------------------------------------------------N-----------------------------------------------------------------------------------------------------------------------------------------------------------------------------------------------------------------------------------------------------------------------------------------------------------------------------------------------------------------------------------------------------------------------------------------------------------------------------------------------------------------------------------------------------------------------------------------------------------------------------------------------------------------------------------------------------------------------------------------------------------------------------------------------------------------------------------------------
>HMAS63178_sp8
-------------------------------------------------------------------------------------------------------------------------------------------------------------------------------------------------------------------------------------------------------------------------------------------------------------------------------------------------------------------------------------------------------------------------------------------------------------------------------------------------------------------------N-----------------------------------------------------------------------------------------------------------------------------------------------------------------------------------------------------------------------------------------------------------------------------------------------------------------------------------------------------------------------------------------------------------------------------------------------------------------------------------------------------------------------------------------------------------------------------------------------------------------------------------------------------------------------------------------------------------------------------------------------------------------------------------------------------------------------------------------------
>HMAS63187_sp15
-------------------------------------------------------------------------------------------------------------------------------------------------------------------------------------------------------------------------------------------------------------------------------------------------------------------------------------------------------------------------------------------------------------------------------------------------------------------------------------------------------------------------N-----------------------------------------------------------------------------------------------------------------------------------------------------------------------------------------------------------------------------------------------------------------------------------------------------------------------------------------------------------------------------------------------------------------------------------------------------------------------------------------------------------------------------------------------------------------------------------------------------------------------------------------------------------------------------------------------------------------------------------------------------------------------------------------------------------------------------------------------
>HMAS69762_sp2
CATATAATTCAGGCTTTATCAKCAAAGTGAAGRAGATTTTGGAGTGTATCTGTGTAAATTGTGGAAAGCTAAAAGCCGACACCGTGAGTCGCGTTGTTTAACTTCCTCTACTCGTTTCGCACCCCACCATCCCAATTTTCTGGGGGCTCTCTCCACACCCATGGGGAACCCCAAACCCACACCACGTCTAGTCCCTTGACAATCGAGGGCGTTCTTCTACCCGTAGCAGGGGATCATATGGCGCGCGTTTTCGGTCGCTTGATCGCCGCGTCGATCCCATTGCATCTGCTCGGTCACTGGTTGGACGCGAGGT-GTGCGGTGAAATGGGGGGCTGAACGAGGAGTGCGG-AAAAAAAACGTATGAG-GTACCTCCGGGTTCTCAG---A---------------TGATGGAATATGGCCAACTGCTCTGGGCTGTGACGCAGCTACGG-AGTATGTT-CCAGGGCCCTGCACTTACTACTCGATGTCACTTGCCCCCTTACTTGCT-----TTTTATTGTTCACTC-AAAGACTA-CTGTCATTATGAGAGACACA-TTTGCTGACCCCTTTA--TTTCATTTATGATTCAT------ATTCG-CCGCAATCCA-CTTTTGGTTTGTATTG-AAACGTTGTTTGTTTC-GTTTGCTACCATAAGAYGGACACAAC-CTTCGCGGACAAGATCCGTCACATCCGCAATCCCAAAAAGCGCATGGCGG-TGGTATGGGCCCATTGCAAGACCAAGATGACGTGCGATACAGATGAAATTACA---G-AAGGAGATCAAGAGTCGGAAGA--A-CCCAAGAAGGGACACGGAGGATGTGGTCACAATCAGCCTCAGATACGAAAGGAAGGAATGAAGCTTTTCGTGCAGTACAAGAAAAGCAATAAGGACGATGACGATGTAGGCCATTCTGTTCCAGC--GTTTTTTTA-------TTTACTCACCAAGAG-T--TTAG-GAGGGAAAGTCCCTACAGCCTGATAAACGACTTCTAACACCAGCGGAAGTCTACAACGTGTTTAAAAAGATGTCGGACCACGATCTTGACATCATCGGATTGTCAGAGGAGTATGCCCGTCCTGAGTGGATGATTCTCACAGTAATGCCTGTTCCACCGCCCCCTGTCCGCCCCAGTATTGCCGTGGATGGTGGTGCCATGCGAAGTGAGGACGATTTGACCTACAAGCTCGGCGAAATCATCAAGTCGTCAGCGAACGTTCGCCGTTGCGAGCAGGAGGGTGCACCTGCCCACGTCATCTCT----------------------------------------
>HMAS69846_sp14
-------------------------------------------------------------------------------------------------------------------------------------------------------------------------------------------------------------------------------------------------------------------------------------------------------------------------------------------------------------------------------------------------------------------------------------------------------------------------------------------------------------------------N-----------------------------------------------------------------------------------------------------------------------------------------------------------------------------------------------------------------------------------------------------------------------------------------------------------------------------------------------------------------------------------------------------------------------------------------------------------------------------------------------------------------------------------------------------------------------------------------------------------------------------------------------------------------------------------------------------------------------------------------------------------------------------------------------------------------------------------------------
>HMAS69910_sp12
-------------------------------------------------------------------------------------------------------------------------------------------------------------------------------------------------------------------------------------------------------------------------------------------------------------------------------------------------------------------------------------------------------------------------------------------------------------------------------------------------------------------------N-----------------------------------------------------------------------------------------------------------------------------------------------------------------------------------------------------------------------------------------------------------------------------------------------------------------------------------------------------------------------------------------------------------------------------------------------------------------------------------------------------------------------------------------------------------------------------------------------------------------------------------------------------------------------------------------------------------------------------------------------------------------------------------------------------------------------------------------------
>HMAS69911_Panaeolus_antillarum
-------------------------------------------------------------------------------------------------------------------------------------------------------------------------------------------------------------------------------------------------------------------------------------------------------------------------------------------------------------------------------------------------------------------------------------------------------------------------------------------------------------------------N-----------------------------------------------------------------------------------------------------------------------------------------------------------------------------------------------------------------------------------------------------------------------------------------------------------------------------------------------------------------------------------------------------------------------------------------------------------------------------------------------------------------------------------------------------------------------------------------------------------------------------------------------------------------------------------------------------------------------------------------------------------------------------------------------------------------------------------------------
>HMAS69946_sp14
-------------------------------------------------------------------------------------------------------------------------------------------------------------------------------------------------------------------------------------------------------------------------------------------------------------------------------------------------------------------------------------------------------------------------------------------------------------------------------------------------------------------------N-----------------------------------------------------------------------------------------------------------------------------------------------------------------------------------------------------------------------------------------------------------------------------------------------------------------------------------------------------------------------------------------------------------------------------------------------------------------------------------------------------------------------------------------------------------------------------------------------------------------------------------------------------------------------------------------------------------------------------------------------------------------------------------------------------------------------------------------------
>HMAS69959_sp15
-------------------------------------------------------------------------------------------------------------------------------------------------------------------------------------------------------------------------------------------------------------------------------------------------------------------------------------------------------------------------------------------------------------------------------------------------------------------------------------------------------------------------N-----------------------------------------------------------------------------------------------------------------------------------------------------------------------------------------------------------------------------------------------------------------------------------------------------------------------------------------------------------------------------------------------------------------------------------------------------------------------------------------------------------------------------------------------------------------------------------------------------------------------------------------------------------------------------------------------------------------------------------------------------------------------------------------------------------------------------------------------
>HMAS69980_sp15
-----------------------------------------------------GTAAATTGTGGAAAGCTGAAAGCCGACATCGTGAGTCGCGTCGTTTAACTTCCTCTACTCGTTTCGCACCCCACCATCCCAATTTTCTGGGGGCTCTCTCCACACCCATGGGGAACCCCAAACCCACACCACGTCTAGTCCCTTGACAATCGAGGGCGTTCTTCCACCCGTAGCAGGGAATCATATGGCGCGCGTTTTCGGTCGCTTGATCGCCGCGTCGATTCCATTGCATCTGCTCGGTCACTGGTTGGACACGAGGTCGTGCGGTGAAATGGGGGGCTGAACGAGGAGTGCGG--------------------------------------------------------------------------------------------------------------------NNNNCACTTATTACTCGATATCATTTGCCCCCTTACTTGCT-----TTTTATTGCCCACTCAAAGATCT---TACTGTTATGAGAGACACA-TGTGCTGACTCTTTCA--TTCCATTTCTGATCCAT------ATTCG-ATGCAAATAA-CTTTTGGTTCGTATTG-AAACTGTGCTTGTTTC-TCTTGCTACCATAAGTCGGACACAAA-CTTTGCGGATAAAGTCCGTCACATCCGAAGTACGAAGAAGCGGATGGCGG-CTGTATGGGCCCATTGCAAGACCAAGATGACTTGCGAGGCAGATGAACCTCCAGCCG-ATGGCGAAGCAGACGGAGAAGA--G-CCGAAAAGGGGACATGGTGGATGTGGACACAATCAACCTCAGATACGAAAGGAAGGAATGAAATTGTTTGTTCAGTACAAAAAGAGTAATAAGGACGACGATGATGTGGGTCTTCTTACT------------------------------------------------------------------------------------------------TTTATGATTTGTT-------------------------------------------------------------------GTGATCCTCACA---------------CCACTCTT-------------------------------------------------------------------------------------------------------------CAGGAGG---------------------------------------------------------------
>HMAS72941_sp13
-------------------------------------------------------------------------------------------------------------------------------------------------------------------------------------------------------------------------------------------------------------------------------------------------------------------------------------------------------------------------------------------------------------------------------------------------------------------------------------------------------------------------N-----------------------------------------------------------------------------------------------------------------------------------------------------------------------------------------------------------------------------------------------------------------------------------------------------------------------------------------------------------------------------------------------------------------------------------------------------------------------------------------------------------------------------------------------------------------------------------------------------------------------------------------------------------------------------------------------------------------------------------------------------------------------------------------------------------------------------------------------
>Panaeolopsis_nirimbii_PERTH7680368_
?????????????????????????????????????????????????????????????????????????????????????????????????????????????????????????????????????????????????????????????????????????????????????????????????????????????????????????????????????????????????????????????????????????????????????????????????????????????????????????????????????????????????????????????????????????????????????????????????????????????????????????????????????????????????????????????????????????????????????????????????????????????????????????????????????????????????????????????????????????????????????????????????????????????????????????????????????????????????????????????????????????????????????????????????????????????????????????????????????????????????????????????????????????????????????????????????????????????????????????????????????????????????????????????????????????????????????????????????????????????????????????????????????????????????????????????????????????????????????????????????????????????????????????????????????????????????????????????????????????????????????????????????????????????????????????????????????????????????????????????????????????????????????????????????????????????????????????????????????????????????????????????????????????????????????????????????????????????????????????????????????????????????????????????????????????
>Panaeolopsis_sp__MushroomObserver_161213_Canada
?????????????????????????????????????????????????????????????????????????????????????????????????????????????????????????????????????????????????????????????????????????????????????????????????????????????????????????????????????????????????????????????????????????????????????????????????????????????????????????????????????????????????????????????????????????????????????????????????????????????????????????????????????????????????????????????????????????????????????????????????????????????????????????????????????????????????????????????????????????????????????????????????????????????????????????????????????????????????????????????????????????????????????????????????????????????????????????????????????????????????????????????????????????????????????????????????????????????????????????????????????????????????????????????????????????????????????????????????????????????????????????????????????????????????????????????????????????????????????????????????????????????????????????????????????????????????????????????????????????????????????????????????????????????????????????????????????????????????????????????????????????????????????????????????????????????????????????????????????????????????????????????????????????????????????????????????????????????????????????????????????????????????????????????????????????
>Panaeolus_acuminatus_4080_Italy
?????????????????????????????????????????????????????????????????????????????????????????????????????????????????????????????????????????????????????????????????????????????????????????????????????????????????????????????????????????????????????????????????????????????????????????????????????????????????????????????????????????????????????????????????????????????????????????????????????????????????????????????????????????????????????????????????????????????????????????????????????????????????????????????????????????????????????????????????????????????????????????????????????????????????????????????????????????????????????????????????????????????????????????????????????????????????????????????????????????????????????????????????????????????????????????????????????????????????????????????????????????????????????????????????????????????????????????????????????????????????????????????????????????????????????????????????????????????????????????????????????????????????????????????????????????????????????????????????????????????????????????????????????????????????????????????????????????????????????????????????????????????????????????????????????????????????????????????????????????????????????????????????????????????????????????????????????????????????????????????????????????????????????????????????????????
>Panaeolus_acuminatus_CBS_269_47_
?????????????????????????????????????????????????????????????????????????????????????????????????????????????????????????????????????????????????????????????????????????????????????????????????????????????????????????????????????????????????????????????????????????????????????????????????????????????????????????????????????????????????????????????????????????????????????????????????????????????????????????????????????????????????????????????????????????????????????????????????????????????????????????????????????????????????????????????????????????????????????????????????????????????????????????????????????????????????????????????????????????????????????????????????????????????????????????????????????????????????????????????????????????????????????????????????????????????????????????????????????????????????????????????????????????????????????????????????????????????????????????????????????????????????????????????????????????????????????????????????????????????????????????????????????????????????????????????????????????????????????????????????????????????????????????????????????????????????????????????????????????????????????????????????????????????????????????????????????????????????????????????????????????????????????????????????????????????????????????????????????????????????????????????????????????
>Panaeolus_acuminatus_CBS_270_47_
?????????????????????????????????????????????????????????????????????????????????????????????????????????????????????????????????????????????????????????????????????????????????????????????????????????????????????????????????????????????????????????????????????????????????????????????????????????????????????????????????????????????????????????????????????????????????????????????????????????????????????????????????????????????????????????????????????????????????????????????????????????????????????????????????????????????????????????????????????????????????????????????????????????????????????????????????????????????????????????????????????????????????????????????????????????????????????????????????????????????????????????????????????????????????????????????????????????????????????????????????????????????????????????????????????????????????????????????????????????????????????????????????????????????????????????????????????????????????????????????????????????????????????????????????????????????????????????????????????????????????????????????????????????????????????????????????????????????????????????????????????????????????????????????????????????????????????????????????????????????????????????????????????????????????????????????????????????????????????????????????????????????????????????????????????????
>Panaeolus_acuminatus_GLM_46071_
TTCATTTT-CAGGCTTCATCATCAAAGTAAAGAAGATTTTGGAGTGTATCTGTGTAAATTGTGGAAAGCTAAAAGCCGACATCGTGAGTCGCGTTGTTTAAATTCCTCTACTCGTTTCGCACCCCACCATCCCAATTTTCTGGGGGCTCTCTCCAAACCCATGGAGAACCCCAAACCCACACCACGTCTAGTCCCTTGACAATCGAGGGCGTCCTTCTACCCGTAGCAGGGGATCATATGGCGCGCGTTTTCGGTCGCTTGATCGCCGCGTCGATCCCATTGCATCTGCTCGGTCACTGGTTGGACACGAGGTTGTGCGGTGAAATGGGGGGCTGAACGAGGAGTGCGG--AAAAAAACATGTGAGCGTACCTACGGGTCCTCATAGCA---------------TGATGGAAATTGGCCGACTTCTCTCAGCTGTAAAGCAGCCAGAG-AGTATGTT-TAGGGGCCCTGCAC-TATTACTCGCTATCACTCGCCCCCTTATT-GCTTTCTTTTTTATTGTCCGCTCAAAAGACTATCTGTCGTTATGAGAGACACA-TTTGCTGACTCTTTTCATTCCCACCTTTGATCCAT------ACTCG-ATGCGATTCA-CTTCTGGTTCGTATTG-AAACTATGTGTGTTTC-TCTTGCTACCATAAGTTCGACACAAA-CTTTGCGGACAAGATCCGTCACATCCGTAATCCCAAAAAGCGTATGGCGG-TTGTGTGGGCTCATTGCAAGACCAAAAATACGTGCGATGCAGATGAACCTACGGCAG-AAGGGGACGCAGAATCAGACGA--A-CCAAAAAAGGGGCACGGAGGATGCGGCCATAATCAACCGCAGATACGAAAGGAAGGAATGAAACTCTTCGTGCAGTACAAGAAGAGTAATAAGGACGATGATGATGTAGGGATT--TTTCCCTT-GTGAAAAATTT-------CATACTGACGCCACCTCTTTAAG-GAGGGCAAATCTCTCCAACCTGAAAAACGACTCATAACCCCAGCTGAAGTTTATAACGTGTTTAAGAAGATGACGGACCAGGATCTGGCGCTCATCGGTTTGTCAGAGGAGTACGCCCGACCAGAGTGGATGATCCTCACCGTTATGCCCGTTCCACCACCACCTGTCCGTCCCAGTATAGCTGTGGACGGTGGAGCCATGCGGAGCGAGGATGATTTGACCTACAAATTGGGTGAAATTATCAAGTCATCCGCTAATGTTCGTCGCTGTGAACAGGAAGGTGCACCTGCTCACGTCATCTCAGAGTTTGAGCAATTGCTACAGGTGAGCCGGCATTCTGAAG
>Panaeolus_acuminatus_X540_Czech_Republic
?????????????????????????????????????????????????????????????????????????????????????????????????????????????????????????????????????????????????????????????????????????????????????????????????????????????????????????????????????????????????????????????????????????????????????????????????????????????????????????????????????????????????????????????????????????????????????????????????????????????????????????????????????????????????????????????????????????????????????????????????????????????????????????????????????????????????????????????????????????????????????????????????????????????????????????????????????????????????????????????????????????????????????????????????????????????????????????????????????????????????????????????????????????????????????????????????????????????????????????????????????????????????????????????????????????????????????????????????????????????????????????????????????????????????????????????????????????????????????????????????????????????????????????????????????????????????????????????????????????????????????????????????????????????????????????????????????????????????????????????????????????????????????????????????????????????????????????????????????????????????????????????????????????????????????????????????????????????????????????????????????????????????????????????????????????
>Panaeolus_alcis_Mushroom_Observer__88085__Sweden
?????????????????????????????????????????????????????????????????????????????????????????????????????????????????????????????????????????????????????????????????????????????????????????????????????????????????????????????????????????????????????????????????????????????????????????????????????????????????????????????????????????????????????????????????????????????????????????????????????????????????????????????????????????????????????????????????????????????????????????????????????????????????????????????????????????????????????????????????????????????????????????????????????????????????????????????????????????????????????????????????????????????????????????????????????????????????????????????????????????????????????????????????????????????????????????????????????????????????????????????????????????????????????????????????????????????????????????????????????????????????????????????????????????????????????????????????????????????????????????????????????????????????????????????????????????????????????????????????????????????????????????????????????????????????????????????????????????????????????????????????????????????????????????????????????????????????????????????????????????????????????????????????????????????????????????????????????????????????????????????????????????????????????????????????????????
>Panaeolus_alcis_SAT_14_239_20_USA
?????????????????????????????????????????????????????????????????????????????????????????????????????????????????????????????????????????????????????????????????????????????????????????????????????????????????????????????????????????????????????????????????????????????????????????????????????????????????????????????????????????????????????????????????????????????????????????????????????????????????????????????????????????????????????????????????????????????????????????????????????????????????????????????????????????????????????????????????????????????????????????????????????????????????????????????????????????????????????????????????????????????????????????????????????????????????????????????????????????????????????????????????????????????????????????????????????????????????????????????????????????????????????????????????????????????????????????????????????????????????????????????????????????????????????????????????????????????????????????????????????????????????????????????????????????????????????????????????????????????????????????????????????????????????????????????????????????????????????????????????????????????????????????????????????????????????????????????????????????????????????????????????????????????????????????????????????????????????????????????????????????????????????????????????????????
>Panaeolus_antillarum__CORT_013830__Dominican_Republic
?????????????????????????????????????????????????????????????????????????????????????????????????????????????????????????????????????????????????????????????????????????????????????????????????????????????????????????????????????????????????????????????????????????????????????????????????????????????????????????????????????????????????????????????????????????????????????????????????????????????????????????????????????????????????????????????????????????????????????????????????????????????????????????????????????????????????????????????????????????????????????????????????????????????????????????????????????????????????????????????????????????????????????????????????????????????????????????????????????????????????????????????????????????????????????????????????????????????????????????????????????????????????????????????????????????????????????????????????????????????????????????????????????????????????????????????????????????????????????????????????????????????????????????????????????????????????????????????????????????????????????????????????????????????????????????????????????????????????????????????????????????????????????????????????????????????????????????????????????????????????????????????????????????????????????????????????????????????????????????????????????????????????????????????????????????
>Panaeolus_antillarum__SFSU_DED_7874__Thailand
?????????????????????????????????????????????????????????????????????????????????????????????????????????????????????????????????????????????????????????????????????????????????????????????????????????????????????????????????????????????????????????????????????????????????????????????????????????????????????????????????????????????????????????????????????????????????????????????????????????????????????????????????????????????????????????????????????????????????????????????????????????????????????????????????????????????????????????????????????????????????????????????????????????????????????????????????????????????????????????????????????????????????????????????????????????????????????????????????????????????????????????????????????????????????????????????????????????????????????????????????????????????????????????????????????????????????????????????????????????????????????????????????????????????????????????????????????????????????????????????????????????????????????????????????????????????????????????????????????????????????????????????????????????????????????????????????????????????????????????????????????????????????????????????????????????????????????????????????????????????????????????????????????????????????????????????????????????????????????????????????????????????????????????????????????????
>Panaeolus_axfordii_MFLU_19_2367_Thailand
?????????????????????????????????????????????????????????????????????????????????????????????????????????????????????????????????????????????????????????????????????????????????????????????????????????????????????????????????????????????????????????????????????????????????????????????????????????????????????????????????????????????????????????????????????????????????????????????????????????????????????????????????????????????????????????????????????????????????????????????????????????????????????????????????????????????????????????????????????????????????????????????????????????????????????????????????????????????????????????????????????????????????????????????????????????????????????????????????????????????????????????????????????????????????????????????????????????????????????????????????????????????????????????????????????????????????????????????????????????????????????????????????????????????????????????????????????????????????????????????????????????????????????????????????????????????????????????????????????????????????????????????????????????????????????????????????????????????????????????????????????????????????????????????????????????????????????????????????????????????????????????????????????????????????????????????????????????????????????????????????????????????????????????????????????????
>Panaeolus_bisporus_KaiR95_Benin
?????????????????????????????????????????????????????????????????????????????????????????????????????????????????????????????????????????????????????????????????????????????????????????????????????????????????????????????????????????????????????????????????????????????????????????????????????????????????????????????????????????????????????????????????????????????????????????????????????????????????????????????????????????????????????????????????????????????????????????????????????????????????????????????????????????????????????????????????????????????????????????????????????????????????????????????????????????????????????????????????????????????????????????????????????????????????????????????????????????????????????????????????????????????????????????????????????????????????????????????????????????????????????????????????????????????????????????????????????????????????????????????????????????????????????????????????????????????????????????????????????????????????????????????????????????????????????????????????????????????????????????????????????????????????????????????????????????????????????????????????????????????????????????????????????????????????????????????????????????????????????????????????????????????????????????????????????????????????????????????????????????????????????????????????????????
>Panaeolus_bisporus_MushroomObserver_org_188954_USA
?????????????????????????????????????????????????????????????????????????????????????????????????????????????????????????????????????????????????????????????????????????????????????????????????????????????????????????????????????????????????????????????????????????????????????????????????????????????????????????????????????????????????????????????????????????????????????????????????????????????????????????????????????????????????????????????????????????????????????????????????????????????????????????????????????????????????????????????????????????????????????????????????????????????????????????????????????????????????????????????????????????????????????????????????????????????????????????????????????????????????????????????????????????????????????????????????????????????????????????????????????????????????????????????????????????????????????????????????????????????????????????????????????????????????????????????????????????????????????????????????????????????????????????????????????????????????????????????????????????????????????????????????????????????????????????????????????????????????????????????????????????????????????????????????????????????????????????????????????????????????????????????????????????????????????????????????????????????????????????????????????????????????????????????????????????
>Panaeolus_cambodginiensis_NBRC_30222_
?????????????????????????????????????????????????????????????????????????????????????????????????????????????????????????????????????????????????????????????????????????????????????????????????????????????????????????????????????????????????????????????????????????????????????????????????????????????????????????????????????????????????????????????????????????????????????????????????????????????????????????????????????????????????????????????????????????????????????????????????????????????????????????????????????????????????????????????????????????????????????????????????????????????????????????????????????????????????????????????????????????????????????????????????????????????????????????????????????????????????????????????????????????????????????????????????????????????????????????????????????????????????????????????????????????????????????????????????????????????????????????????????????????????????????????????????????????????????????????????????????????????????????????????????????????????????????????????????????????????????????????????????????????????????????????????????????????????????????????????????????????????????????????????????????????????????????????????????????????????????????????????????????????????????????????????????????????????????????????????????????????????????????????????????????????
>Panaeolus_cf__guttulatus_G0217_Hungary
?????????????????????????????????????????????????????????????????????????????????????????????????????????????????????????????????????????????????????????????????????????????????????????????????????????????????????????????????????????????????????????????????????????????????????????????????????????????????????????????????????????????????????????????????????????????????????????????????????????????????????????????????????????????????????????????????????????????????????????????????????????????????????????????????????????????????????????????????????????????????????????????????????????????????????????????????????????????????????????????????????????????????????????????????????????????????????????????????????????????????????????????????????????????????????????????????????????????????????????????????????????????????????????????????????????????????????????????????????????????????????????????????????????????????????????????????????????????????????????????????????????????????????????????????????????????????????????????????????????????????????????????????????????????????????????????????????????????????????????????????????????????????????????????????????????????????????????????????????????????????????????????????????????????????????????????????????????????????????????????????????????????????????????????????????????
>Panaeolus_cyanescens_var__bisporus_n__6576_AQUI_Italy
?????????????????????????????????????????????????????????????????????????????????????????????????????????????????????????????????????????????????????????????????????????????????????????????????????????????????????????????????????????????????????????????????????????????????????????????????????????????????????????????????????????????????????????????????????????????????????????????????????????????????????????????????????????????????????????????????????????????????????????????????????????????????????????????????????????????????????????????????????????????????????????????????????????????????????????????????????????????????????????????????????????????????????????????????????????????????????????????????????????????????????????????????????????????????????????????????????????????????????????????????????????????????????????????????????????????????????????????????????????????????????????????????????????????????????????????????????????????????????????????????????????????????????????????????????????????????????????????????????????????????????????????????????????????????????????????????????????????????????????????????????????????????????????????????????????????????????????????????????????????????????????????????????????????????????????????????????????????????????????????????????????????????????????????????????????
>Panaeolus_desertorum_AH_9993__paratype__Spain
?????????????????????????????????????????????????????????????????????????????????????????????????????????????????????????????????????????????????????????????????????????????????????????????????????????????????????????????????????????????????????????????????????????????????????????????????????????????????????????????????????????????????????????????????????????????????????????????????????????????????????????????????????????????????????????????????????????????????????????????????????????????????????????????????????????????????????????????????????????????????????????????????????????????????????????????????????????????????????????????????????????????????????????????????????????????????????????????????????????????????????????????????????????????????????????????????????????????????????????????????????????????????????????????????????????????????????????????????????????????????????????????????????????????????????????????????????????????????????????????????????????????????????????????????????????????????????????????????????????????????????????????????????????????????????????????????????????????????????????????????????????????????????????????????????????????????????????????????????????????????????????????????????????????????????????????????????????????????????????????????????????????????????????????????????????
>Panaeolus_desertorum_SZMC_NL_1863_Hungary
?????????????????????????????????????????????????????????????????????????????????????????????????????????????????????????????????????????????????????????????????????????????????????????????????????????????????????????????????????????????????????????????????????????????????????????????????????????????????????????????????????????????????????????????????????????????????????????????????????????????????????????????????????????????????????????????????????????????????????????????????????????????????????????????????????????????????????????????????????????????????????????????????????????????????????????????????????????????????????????????????????????????????????????????????????????????????????????????????????????????????????????????????????????????????????????????????????????????????????????????????????????????????????????????????????????????????????????????????????????????????????????????????????????????????????????????????????????????????????????????????????????????????????????????????????????????????????????????????????????????????????????????????????????????????????????????????????????????????????????????????????????????????????????????????????????????????????????????????????????????????????????????????????????????????????????????????????????????????????????????????????????????????????????????????????????
>Panaeolus_detriticola_PERTH_08944954
?????????????????????????????????????????????????????????????????????????????????????????????????????????????????????????????????????????????????????????????????????????????????????????????????????????????????????????????????????????????????????????????????????????????????????????????????????????????????????????????????????????????????????????????????????????????????????????????????????????????????????????????????????????????????????????????????????????????????????????????????????????????????????????????????????????????????????????????????????????????????????????????????????????????????????????????????????????????????????????????????????????????????????????????????????????????????????????????????????????????????????????????????????????????????????????????????????????????????????????????????????????????????????????????????????????????????????????????????????????????????????????????????????????????????????????????????????????????????????????????????????????????????????????????????????????????????????????????????????????????????????????????????????????????????????????????????????????????????????????????????????????????????????????????????????????????????????????????????????????????????????????????????????????????????????????????????????????????????????????????????????????????????????????????????????????
>Panaeolus_fimicola__2dc8487af7775d56934b41366be30a3f_China
?????????????????????????????????????????????????????????????????????????????????????????????????????????????????????????????????????????????????????????????????????????????????????????????????????????????????????????????????????????????????????????????????????????????????????????????????????????????????????????????????????????????????????????????????????????????????????????????????????????????????????????????????????????????????????????????????????????????????????????????????????????????????????????????????????????????????????????????????????????????????????????????????????????????????????????????????????????????????????????????????????????????????????????????????????????????????????????????????????????????????????????????????????????????????????????????????????????????????????????????????????????????????????????????????????????????????????????????????????????????????????????????????????????????????????????????????????????????????????????????????????????????????????????????????????????????????????????????????????????????????????????????????????????????????????????????????????????????????????????????????????????????????????????????????????????????????????????????????????????????????????????????????????????????????????????????????????????????????????????????????????????????????????????????????????????
>Panaeolus_fimicola__4350_Italy
?????????????????????????????????????????????????????????????????????????????????????????????????????????????????????????????????????????????????????????????????????????????????????????????????????????????????????????????????????????????????????????????????????????????????????????????????????????????????????????????????????????????????????????????????????????????????????????????????????????????????????????????????????????????????????????????????????????????????????????????????????????????????????????????????????????????????????????????????????????????????????????????????????????????????????????????????????????????????????????????????????????????????????????????????????????????????????????????????????????????????????????????????????????????????????????????????????????????????????????????????????????????????????????????????????????????????????????????????????????????????????????????????????????????????????????????????????????????????????????????????????????????????????????????????????????????????????????????????????????????????????????????????????????????????????????????????????????????????????????????????????????????????????????????????????????????????????????????????????????????????????????????????????????????????????????????????????????????????????????????????????????????????????????????????????????
>Panaeolus_foenisecii_CBS_142_40_
?????????????????????????????????????????????????????????????????????????????????????????????????????????????????????????????????????????????????????????????????????????????????????????????????????????????????????????????????????????????????????????????????????????????????????????????????????????????????????????????????????????????????????????????????????????????????????????????????????????????????????????????????????????????????????????????????????????????????????????????????????????????????????????????????????????????????????????????????????????????????????????????????????????????????????????????????????????????????????????????????????????????????????????????????????????????????????????????????????????????????????????????????????????????????????????????????????????????????????????????????????????????????????????????????????????????????????????????????????????????????????????????????????????????????????????????????????????????????????????????????????????????????????????????????????????????????????????????????????????????????????????????????????????????????????????????????????????????????????????????????????????????????????????????????????????????????????????????????????????????????????????????????????????????????????????????????????????????????????????????????????????????????????????????????????????
>Panaeolus_foenisecii_CBS_251_37_
?????????????????????????????????????????????????????????????????????????????????????????????????????????????????????????????????????????????????????????????????????????????????????????????????????????????????????????????????????????????????????????????????????????????????????????????????????????????????????????????????????????????????????????????????????????????????????????????????????????????????????????????????????????????????????????????????????????????????????????????????????????????????????????????????????????????????????????????????????????????????????????????????????????????????????????????????????????????????????????????????????????????????????????????????????????????????????????????????????????????????????????????????????????????????????????????????????????????????????????????????????????????????????????????????????????????????????????????????????????????????????????????????????????????????????????????????????????????????????????????????????????????????????????????????????????????????????????????????????????????????????????????????????????????????????????????????????????????????????????????????????????????????????????????????????????????????????????????????????????????????????????????????????????????????????????????????????????????????????????????????????????????????????????????????????????
>Panaeolus_foenisecii_FO_46609_
TCTC--TTGCAGGTTTCATTATCAAAGTGAAGAAGATATTGGAATGTATCTGTGTAAATTGTGGAAAGCTAAAAGCCGACATCGTGAGTCGCGTTGTTTAAATTCCTCTACTCGTTTCGCACCCCACCATCCCAATTTTCTGGGGGCTCTCTCCAAACTCATGGAGAACCCCAAACCCACACCACGTCTAGTCCCTTGACAATCGAGGGCATCCTTCTACCCGTGGCAGGGGATCATATGGCGCGCGTTTTCGGTCGCTTGATCGCCGCGTCGATCCCATTGCATCTGCTCGGTCACTGGTTGGAAACGAGGTTGTGCGGTGAAATGGGGGGCTGAACGAGGAGTGCGG---AAAAAACATATGAGGCTACCTTCGGGTTCCCATAGCA---------------TGATGGAAATTGGCCAACTGCTCTCGGCTGTAACGCAACCAGGG-AGTATGTT-CAGGGGCCCTGCACTTACTACTCGCTATCACTTGCCCCCTTATA---TTGCCCTTTTATTGTTCACTCAACAGACTATTTGTCGTTATGAGAGACACA-TTTGCTGACTCTTTCA--TCCCATCTTTGATTTAT------ATTCG-ATGCAACTTA-CTTTTGGTTTGTATTG-AAACGATGTGTGTTTC-TTTTGCTACCATAAGTCCGACACGAA-TTTTGCGGACAAGATCCGTCACATCCGTAATCCCAAGAAGCGTATGGCGG-TTGTGTGGGCTCACTGCAAGACCAAGACTGTGTGCGATGCAGATGAACCCCCAGCAG-AAGGGGAGGCAGAGTCAGAAGA--A-CCCAAACGGGGACACGGAGGATGCGGTCATAACCAGCCTCAGATACGAAAAGAAGGAATGAAGCTTTTCGTTCAATACAAGAAGAGCAATAAAGATGACGATGATGTAGG----TTTTTTTCTTGTGGAAAATCAT-------CCAGCTGACGCCACCTT-TCAAG-GAGGGCAAATCTCTCCAACCGGAAAAACGACTTATAACACCAGCTGAAGTCTATAACGTGTTTAAAAAGATGACCGACCAAGACTTAGCGCTAATTGGGTTGTCAGAAGAATACGCGCGGCCAGAGTGGATGATTCTCACAGTCATGCCTGTTCCACCACCTCCTGTTCGTCCAAGTATTGCTGTTGATGGTGGTGCCATGCGTAGTGAGGATGATTTGACCTACAAACTGGGAGAAATCATCAAGTCGTCAGCGAATGTTCGTCGTTGTGAACAGGAGGGTGCACCTGCCCACGTCATCTCTGAGTTTGAGCAATTGTTACAGGTGAGTACGCTCCCATGAG
>Panaeolus_foenisecii_J152_USA_
?????????????????????????????????????????????????????????????????????????????????????????????????????????????????????????????????????????????????????????????????????????????????????????????????????????????????????????????????????????????????????????????????????????????????????????????????????????????????????????????????????????????????????????????????????????????????????????????????????????????????????????????????????????????????????????????????????????????????????????????????????????????????????????????????????????????????????????????????????????????????????????????????????????????????????????????????????????????????????????????????????????????????????????????????????????????????????????????????????????????????????????????????????????????????????????????????????????????????????????????????????????????????????????????????????????????????????????????????????????????????????????????????????????????????????????????????????????????????????????????????????????????????????????????????????????????????????????????????????????????????????????????????????????????????????????????????????????????????????????????????????????????????????????????????????????????????????????????????????????????????????????????????????????????????????????????????????????????????????????????????????????????????????????????????????????
>Panaeolus_foenisecii_K_M__250281_United_Kingdom
?????????????????????????????????????????????????????????????????????????????????????????????????????????????????????????????????????????????????????????????????????????????????????????????????????????????????????????????????????????????????????????????????????????????????????????????????????????????????????????????????????????????????????????????????????????????????????????????????????????????????????????????????????????????????????????????????????????????????????????????????????????????????????????????????????????????????????????????????????????????????????????????????????????????????????????????????????????????????????????????????????????????????????????????????????????????????????????????????????????????????????????????????????????????????????????????????????????????????????????????????????????????????????????????????????????????????????????????????????????????????????????????????????????????????????????????????????????????????????????????????????????????????????????????????????????????????????????????????????????????????????????????????????????????????????????????????????????????????????????????????????????????????????????????????????????????????????????????????????????????????????????????????????????????????????????????????????????????????????????????????????????????????????????????????????????
>Panaeolus_fraxinophilus__MushroomObserver_org_455364_USA
?????????????????????????????????????????????????????????????????????????????????????????????????????????????????????????????????????????????????????????????????????????????????????????????????????????????????????????????????????????????????????????????????????????????????????????????????????????????????????????????????????????????????????????????????????????????????????????????????????????????????????????????????????????????????????????????????????????????????????????????????????????????????????????????????????????????????????????????????????????????????????????????????????????????????????????????????????????????????????????????????????????????????????????????????????????????????????????????????????????????????????????????????????????????????????????????????????????????????????????????????????????????????????????????????????????????????????????????????????????????????????????????????????????????????????????????????????????????????????????????????????????????????????????????????????????????????????????????????????????????????????????????????????????????????????????????????????????????????????????????????????????????????????????????????????????????????????????????????????????????????????????????????????????????????????????????????????????????????????????????????????????????????????????????????????????
>Panaeolus_guttulatus_137_Iran
?????????????????????????????????????????????????????????????????????????????????????????????????????????????????????????????????????????????????????????????????????????????????????????????????????????????????????????????????????????????????????????????????????????????????????????????????????????????????????????????????????????????????????????????????????????????????????????????????????????????????????????????????????????????????????????????????????????????????????????????????????????????????????????????????????????????????????????????????????????????????????????????????????????????????????????????????????????????????????????????????????????????????????????????????????????????????????????????????????????????????????????????????????????????????????????????????????????????????????????????????????????????????????????????????????????????????????????????????????????????????????????????????????????????????????????????????????????????????????????????????????????????????????????????????????????????????????????????????????????????????????????????????????????????????????????????????????????????????????????????????????????????????????????????????????????????????????????????????????????????????????????????????????????????????????????????????????????????????????????????????????????????????????????????????????????
>Panaeolus_guttulatus_var__guttulatus_AMB_n__18101_
?????????????????????????????????????????????????????????????????????????????????????????????????????????????????????????????????????????????????????????????????????????????????????????????????????????????????????????????????????????????????????????????????????????????????????????????????????????????????????????????????????????????????????????????????????????????????????????????????????????????????????????????????????????????????????????????????????????????????????????????????????????????????????????????????????????????????????????????????????????????????????????????????????????????????????????????????????????????????????????????????????????????????????????????????????????????????????????????????????????????????????????????????????????????????????????????????????????????????????????????????????????????????????????????????????????????????????????????????????????????????????????????????????????????????????????????????????????????????????????????????????????????????????????????????????????????????????????????????????????????????????????????????????????????????????????????????????????????????????????????????????????????????????????????????????????????????????????????????????????????????????????????????????????????????????????????????????????????????????????????????????????????????????????????????????????
>Panaeolus_guttulatus_var__guttulatus_STA5_Iraq
?????????????????????????????????????????????????????????????????????????????????????????????????????????????????????????????????????????????????????????????????????????????????????????????????????????????????????????????????????????????????????????????????????????????????????????????????????????????????????????????????????????????????????????????????????????????????????????????????????????????????????????????????????????????????????????????????????????????????????????????????????????????????????????????????????????????????????????????????????????????????????????????????????????????????????????????????????????????????????????????????????????????????????????????????????????????????????????????????????????????????????????????????????????????????????????????????????????????????????????????????????????????????????????????????????????????????????????????????????????????????????????????????????????????????????????????????????????????????????????????????????????????????????????????????????????????????????????????????????????????????????????????????????????????????????????????????????????????????????????????????????????????????????????????????????????????????????????????????????????????????????????????????????????????????????????????????????????????????????????????????????????????????????????????????????????
>Panaeolus_guttulatus_var__merrisiani_AMB_n__18102__
?????????????????????????????????????????????????????????????????????????????????????????????????????????????????????????????????????????????????????????????????????????????????????????????????????????????????????????????????????????????????????????????????????????????????????????????????????????????????????????????????????????????????????????????????????????????????????????????????????????????????????????????????????????????????????????????????????????????????????????????????????????????????????????????????????????????????????????????????????????????????????????????????????????????????????????????????????????????????????????????????????????????????????????????????????????????????????????????????????????????????????????????????????????????????????????????????????????????????????????????????????????????????????????????????????????????????????????????????????????????????????????????????????????????????????????????????????????????????????????????????????????????????????????????????????????????????????????????????????????????????????????????????????????????????????????????????????????????????????????????????????????????????????????????????????????????????????????????????????????????????????????????????????????????????????????????????????????????????????????????????????????????????????????????????????????
>Panaeolus_mexicanus_ANGE1557_Dominican_Republic
?????????????????????????????????????????????????????????????????????????????????????????????????????????????????????????????????????????????????????????????????????????????????????????????????????????????????????????????????????????????????????????????????????????????????????????????????????????????????????????????????????????????????????????????????????????????????????????????????????????????????????????????????????????????????????????????????????????????????????????????????????????????????????????????????????????????????????????????????????????????????????????????????????????????????????????????????????????????????????????????????????????????????????????????????????????????????????????????????????????????????????????????????????????????????????????????????????????????????????????????????????????????????????????????????????????????????????????????????????????????????????????????????????????????????????????????????????????????????????????????????????????????????????????????????????????????????????????????????????????????????????????????????????????????????????????????????????????????????????????????????????????????????????????????????????????????????????????????????????????????????????????????????????????????????????????????????????????????????????????????????????????????????????????????????????????
>Panaeolus_paludosus_B2082_
?????????????????????????????????????????????????????????????????????????????????????????????????????????????????????????????????????????????????????????????????????????????????????????????????????????????????????????????????????????????????????????????????????????????????????????????????????????????????????????????????????????????????????????????????????????????????????????????????????????????????????????????????????????????????????????????????????????????????????????????????????????????????????????????????????????????????????????????????????????????????????????????????????????????????????????????????????????????????????????????????????????????????????????????????????????????????????????????????????????????????????????????????????????????????????????????????????????????????????????????????????????????????????????????????????????????????????????????????????????????????????????????????????????????????????????????????????????????????????????????????????????????????????????????????????????????????????????????????????????????????????????????????????????????????????????????????????????????????????????????????????????????????????????????????????????????????????????????????????????????????????????????????????????????????????????????????????????????????????????????????????????????????????????????????????????
>Panaeolus_pantropicalis_T_JBSD_130972_Dominican_Republic
?????????????????????????????????????????????????????????????????????????????????????????????????????????????????????????????????????????????????????????????????????????????????????????????????????????????????????????????????????????????????????????????????????????????????????????????????????????????????????????????????????????????????????????????????????????????????????????????????????????????????????????????????????????????????????????????????????????????????????????????????????????????????????????????????????????????????????????????????????????????????????????????????????????????????????????????????????????????????????????????????????????????????????????????????????????????????????????????????????????????????????????????????????????????????????????????????????????????????????????????????????????????????????????????????????????????????????????????????????????????????????????????????????????????????????????????????????????????????????????????????????????????????????????????????????????????????????????????????????????????????????????????????????????????????????????????????????????????????????????????????????????????????????????????????????????????????????????????????????????????????????????????????????????????????????????????????????????????????????????????????????????????????????????????????????????
>Panaeolus_pantropicalis__MHHNU_31396_China
?????????????????????????????????????????????????????????????????????????????????????????????????????????????????????????????????????????????????????????????????????????????????????????????????????????????????????????????????????????????????????????????????????????????????????????????????????????????????????????????????????????????????????????????????????????????????????????????????????????????????????????????????????????????????????????????????????????????????????????????????????????????????????????????????????????????????????????????????????????????????????????????????????????????????????????????????????????????????????????????????????????????????????????????????????????????????????????????????????????????????????????????????????????????????????????????????????????????????????????????????????????????????????????????????????????????????????????????????????????????????????????????????????????????????????????????????????????????????????????????????????????????????????????????????????????????????????????????????????????????????????????????????????????????????????????????????????????????????????????????????????????????????????????????????????????????????????????????????????????????????????????????????????????????????????????????????????????????????????????????????????????????????????????????????????????
>Panaeolus_papilionaceus__DNA1940_USA
?????????????????????????????????????????????????????????????????????????????????????????????????????????????????????????????????????????????????????????????????????????????????????????????????????????????????????????????????????????????????????????????????????????????????????????????????????????????????????????????????????????????????????????????????????????????????????????????????????????????????????????????????????????????????????????????????????????????????????????????????????????????????????????????????????????????????????????????????????????????????????????????????????????????????????????????????????????????????????????????????????????????????????????????????????????????????????????????????????????????????????????????????????????????????????????????????????????????????????????????????????????????????????????????????????????????????????????????????????????????????????????????????????????????????????????????????????????????????????????????????????????????????????????????????????????????????????????????????????????????????????????????????????????????????????????????????????????????????????????????????????????????????????????????????????????????????????????????????????????????????????????????????????????????????????????????????????????????????????????????????????????????????????????????????????????
>Panaeolus_papilionaceus__EGDA_Pan228_Egypt
?????????????????????????????????????????????????????????????????????????????????????????????????????????????????????????????????????????????????????????????????????????????????????????????????????????????????????????????????????????????????????????????????????????????????????????????????????????????????????????????????????????????????????????????????????????????????????????????????????????????????????????????????????????????????????????????????????????????????????????????????????????????????????????????????????????????????????????????????????????????????????????????????????????????????????????????????????????????????????????????????????????????????????????????????????????????????????????????????????????????????????????????????????????????????????????????????????????????????????????????????????????????????????????????????????????????????????????????????????????????????????????????????????????????????????????????????????????????????????????????????????????????????????????????????????????????????????????????????????????????????????????????????????????????????????????????????????????????????????????????????????????????????????????????????????????????????????????????????????????????????????????????????????????????????????????????????????????????????????????????????????????????????????????????????????????
>Panaeolus_papilionaceus__INNASA1_Iraq
?????????????????????????????????????????????????????????????????????????????????????????????????????????????????????????????????????????????????????????????????????????????????????????????????????????????????????????????????????????????????????????????????????????????????????????????????????????????????????????????????????????????????????????????????????????????????????????????????????????????????????????????????????????????????????????????????????????????????????????????????????????????????????????????????????????????????????????????????????????????????????????????????????????????????????????????????????????????????????????????????????????????????????????????????????????????????????????????????????????????????????????????????????????????????????????????????????????????????????????????????????????????????????????????????????????????????????????????????????????????????????????????????????????????????????????????????????????????????????????????????????????????????????????????????????????????????????????????????????????????????????????????????????????????????????????????????????????????????????????????????????????????????????????????????????????????????????????????????????????????????????????????????????????????????????????????????????????????????????????????????????????????????????????????????????????
>Panaeolus_papilionaceus__MHHNU31392_China
?????????????????????????????????????????????????????????????????????????????????????????????????????????????????????????????????????????????????????????????????????????????????????????????????????????????????????????????????????????????????????????????????????????????????????????????????????????????????????????????????????????????????????????????????????????????????????????????????????????????????????????????????????????????????????????????????????????????????????????????????????????????????????????????????????????????????????????????????????????????????????????????????????????????????????????????????????????????????????????????????????????????????????????????????????????????????????????????????????????????????????????????????????????????????????????????????????????????????????????????????????????????????????????????????????????????????????????????????????????????????????????????????????????????????????????????????????????????????????????????????????????????????????????????????????????????????????????????????????????????????????????????????????????????????????????????????????????????????????????????????????????????????????????????????????????????????????????????????????????????????????????????????????????????????????????????????????????????????????????????????????????????????????????????????????????
>Panaeolus_papilionaceus__N_L__Bougher_NLB_1553_Australia
?????????????????????????????????????????????????????????????????????????????????????????????????????????????????????????????????????????????????????????????????????????????????????????????????????????????????????????????????????????????????????????????????????????????????????????????????????????????????????????????????????????????????????????????????????????????????????????????????????????????????????????????????????????????????????????????????????????????????????????????????????????????????????????????????????????????????????????????????????????????????????????????????????????????????????????????????????????????????????????????????????????????????????????????????????????????????????????????????????????????????????????????????????????????????????????????????????????????????????????????????????????????????????????????????????????????????????????????????????????????????????????????????????????????????????????????????????????????????????????????????????????????????????????????????????????????????????????????????????????????????????????????????????????????????????????????????????????????????????????????????????????????????????????????????????????????????????????????????????????????????????????????????????????????????????????????????????????????????????????????????????????????????????????????????????????
>Panaeolus_papilionaceus__RA400_Iraq
?????????????????????????????????????????????????????????????????????????????????????????????????????????????????????????????????????????????????????????????????????????????????????????????????????????????????????????????????????????????????????????????????????????????????????????????????????????????????????????????????????????????????????????????????????????????????????????????????????????????????????????????????????????????????????????????????????????????????????????????????????????????????????????????????????????????????????????????????????????????????????????????????????????????????????????????????????????????????????????????????????????????????????????????????????????????????????????????????????????????????????????????????????????????????????????????????????????????????????????????????????????????????????????????????????????????????????????????????????????????????????????????????????????????????????????????????????????????????????????????????????????????????????????????????????????????????????????????????????????????????????????????????????????????????????????????????????????????????????????????????????????????????????????????????????????????????????????????????????????????????????????????????????????????????????????????????????????????????????????????????????????????????????????????????????????
>Panaeolus_parvisporus_7070_Italy
?????????????????????????????????????????????????????????????????????????????????????????????????????????????????????????????????????????????????????????????????????????????????????????????????????????????????????????????????????????????????????????????????????????????????????????????????????????????????????????????????????????????????????????????????????????????????????????????????????????????????????????????????????????????????????????????????????????????????????????????????????????????????????????????????????????????????????????????????????????????????????????????????????????????????????????????????????????????????????????????????????????????????????????????????????????????????????????????????????????????????????????????????????????????????????????????????????????????????????????????????????????????????????????????????????????????????????????????????????????????????????????????????????????????????????????????????????????????????????????????????????????????????????????????????????????????????????????????????????????????????????????????????????????????????????????????????????????????????????????????????????????????????????????????????????????????????????????????????????????????????????????????????????????????????????????????????????????????????????????????????????????????????????????????????????????
>Panaeolus_parvisporus_CBS_276_39_
?????????????????????????????????????????????????????????????????????????????????????????????????????????????????????????????????????????????????????????????????????????????????????????????????????????????????????????????????????????????????????????????????????????????????????????????????????????????????????????????????????????????????????????????????????????????????????????????????????????????????????????????????????????????????????????????????????????????????????????????????????????????????????????????????????????????????????????????????????????????????????????????????????????????????????????????????????????????????????????????????????????????????????????????????????????????????????????????????????????????????????????????????????????????????????????????????????????????????????????????????????????????????????????????????????????????????????????????????????????????????????????????????????????????????????????????????????????????????????????????????????????????????????????????????????????????????????????????????????????????????????????????????????????????????????????????????????????????????????????????????????????????????????????????????????????????????????????????????????????????????????????????????????????????????????????????????????????????????????????????????????????????????????????????????????????
>Panaeolus_plantaginiformis_LE_2862__lectotype__Russia
?????????????????????????????????????????????????????????????????????????????????????????????????????????????????????????????????????????????????????????????????????????????????????????????????????????????????????????????????????????????????????????????????????????????????????????????????????????????????????????????????????????????????????????????????????????????????????????????????????????????????????????????????????????????????????????????????????????????????????????????????????????????????????????????????????????????????????????????????????????????????????????????????????????????????????????????????????????????????????????????????????????????????????????????????????????????????????????????????????????????????????????????????????????????????????????????????????????????????????????????????????????????????????????????????????????????????????????????????????????????????????????????????????????????????????????????????????????????????????????????????????????????????????????????????????????????????????????????????????????????????????????????????????????????????????????????????????????????????????????????????????????????????????????????????????????????????????????????????????????????????????????????????????????????????????????????????????????????????????????????????????????????????????????????????????????
>Panaeolus_plantaginiformis_LE_2863__holotype__Uzbekistan
?????????????????????????????????????????????????????????????????????????????????????????????????????????????????????????????????????????????????????????????????????????????????????????????????????????????????????????????????????????????????????????????????????????????????????????????????????????????????????????????????????????????????????????????????????????????????????????????????????????????????????????????????????????????????????????????????????????????????????????????????????????????????????????????????????????????????????????????????????????????????????????????????????????????????????????????????????????????????????????????????????????????????????????????????????????????????????????????????????????????????????????????????????????????????????????????????????????????????????????????????????????????????????????????????????????????????????????????????????????????????????????????????????????????????????????????????????????????????????????????????????????????????????????????????????????????????????????????????????????????????????????????????????????????????????????????????????????????????????????????????????????????????????????????????????????????????????????????????????????????????????????????????????????????????????????????????????????????????????????????????????????????????????????????????????????
>Panaeolus_punjabensis_s_l__LAH37417_Pakistan
?????????????????????????????????????????????????????????????????????????????????????????????????????????????????????????????????????????????????????????????????????????????????????????????????????????????????????????????????????????????????????????????????????????????????????????????????????????????????????????????????????????????????????????????????????????????????????????????????????????????????????????????????????????????????????????????????????????????????????????????????????????????????????????????????????????????????????????????????????????????????????????????????????????????????????????????????????????????????????????????????????????????????????????????????????????????????????????????????????????????????????????????????????????????????????????????????????????????????????????????????????????????????????????????????????????????????????????????????????????????????????????????????????????????????????????????????????????????????????????????????????????????????????????????????????????????????????????????????????????????????????????????????????????????????????????????????????????????????????????????????????????????????????????????????????????????????????????????????????????????????????????????????????????????????????????????????????????????????????????????????????????????????????????????????????????
>Panaeolus_rickenii_TFB8626_Argentina
?????????????????????????????????????????????????????????????????????????????????????????????????????????????????????????????????????????????????????????????????????????????????????????????????????????????????????????????????????????????????????????????????????????????????????????????????????????????????????????????????????????????????????????????????????????????????????????????????????????????????????????????????????????????????????????????????????????????????????????????????????????????????????????????????????????????????????????????????????????????????????????????????????????????????????????????????????????????????????????????????????????????????????????????????????????????????????????????????????????????????????????????????????????????????????????????????????????????????????????????????????????????????????????????????????????????????????????????????????????????????????????????????????????????????????????????????????????????????????????????????????????????????????????????????????????????????????????????????????????????????????????????????????????????????????????????????????????????????????????????????????????????????????????????????????????????????????????????????????????????????????????????????????????????????????????????????????????????????????????????????????????????????????????????????????????
>Panaeolus_sPanaeolus_NY04449017_Colombia
?????????????????????????????????????????????????????????????????????????????????????????????????????????????????????????????????????????????????????????????????????????????????????????????????????????????????????????????????????????????????????????????????????????????????????????????????????????????????????????????????????????????????????????????????????????????????????????????????????????????????????????????????????????????????????????????????????????????????????????????????????????????????????????????????????????????????????????????????????????????????????????????????????????????????????????????????????????????????????????????????????????????????????????????????????????????????????????????????????????????????????????????????????????????????????????????????????????????????????????????????????????????????????????????????????????????????????????????????????????????????????????????????????????????????????????????????????????????????????????????????????????????????????????????????????????????????????????????????????????????????????????????????????????????????????????????????????????????????????????????????????????????????????????????????????????????????????????????????????????????????????????????????????????????????????????????????????????????????????????????????????????????????????????????????????????
>Panaeolus_sp__204_USA
?????????????????????????????????????????????????????????????????????????????????????????????????????????????????????????????????????????????????????????????????????????????????????????????????????????????????????????????????????????????????????????????????????????????????????????????????????????????????????????????????????????????????????????????????????????????????????????????????????????????????????????????????????????????????????????????????????????????????????????????????????????????????????????????????????????????????????????????????????????????????????????????????????????????????????????????????????????????????????????????????????????????????????????????????????????????????????????????????????????????????????????????????????????????????????????????????????????????????????????????????????????????????????????????????????????????????????????????????????????????????????????????????????????????????????????????????????????????????????????????????????????????????????????????????????????????????????????????????????????????????????????????????????????????????????????????????????????????????????????????????????????????????????????????????????????????????????????????????????????????????????????????????????????????????????????????????????????????????????????????????????????????????????????????????????????
>Panaeolus_sp__LAH36792_Pakistan
?????????????????????????????????????????????????????????????????????????????????????????????????????????????????????????????????????????????????????????????????????????????????????????????????????????????????????????????????????????????????????????????????????????????????????????????????????????????????????????????????????????????????????????????????????????????????????????????????????????????????????????????????????????????????????????????????????????????????????????????????????????????????????????????????????????????????????????????????????????????????????????????????????????????????????????????????????????????????????????????????????????????????????????????????????????????????????????????????????????????????????????????????????????????????????????????????????????????????????????????????????????????????????????????????????????????????????????????????????????????????????????????????????????????????????????????????????????????????????????????????????????????????????????????????????????????????????????????????????????????????????????????????????????????????????????????????????????????????????????????????????????????????????????????????????????????????????????????????????????????????????????????????????????????????????????????????????????????????????????????????????????????????????????????????????????
>Panaeolus_sp__LAH36793_Pakistan
?????????????????????????????????????????????????????????????????????????????????????????????????????????????????????????????????????????????????????????????????????????????????????????????????????????????????????????????????????????????????????????????????????????????????????????????????????????????????????????????????????????????????????????????????????????????????????????????????????????????????????????????????????????????????????????????????????????????????????????????????????????????????????????????????????????????????????????????????????????????????????????????????????????????????????????????????????????????????????????????????????????????????????????????????????????????????????????????????????????????????????????????????????????????????????????????????????????????????????????????????????????????????????????????????????????????????????????????????????????????????????????????????????????????????????????????????????????????????????????????????????????????????????????????????????????????????????????????????????????????????????????????????????????????????????????????????????????????????????????????????????????????????????????????????????????????????????????????????????????????????????????????????????????????????????????????????????????????????????????????????????????????????????????????????????????
>Panaeolus_sp__MW_2010_
?????????????????????????????????????????????????????????????????????????????????????????????????????????????????????????????????????????????????????????????????????????????????????????????????????????????????????????????????????????????????????????????????????????????????????????????????????????????????????????????????????????????????????????????????????????????????????????????????????????????????????????????????????????????????????????????????????????????????????????????????????????????????????????????????????????????????????????????????????????????????????????????????????????????????????????????????????????????????????????????????????????????????????????????????????????????????????????????????????????????????????????????????????????????????????????????????????????????????????????????????????????????????????????????????????????????????????????????????????????????????????????????????????????????????????????????????????????????????????????????????????????????????????????????????????????????????????????????????????????????????????????????????????????????????????????????????????????????????????????????????????????????????????????????????????????????????????????????????????????????????????????????????????????????????????????????????????????????????????????????????????????????????????????????????????????
>Panaeolus_sp__PBM4141_USA
?????????????????????????????????????????????????????????????????????????????????????????????????????????????????????????????????????????????????????????????????????????????????????????????????????????????????????????????????????????????????????????????????????????????????????????????????????????????????????????????????????????????????????????????????????????????????????????????????????????????????????????????????????????????????????????????????????????????????????????????????????????????????????????????????????????????????????????????????????????????????????????????????????????????????????????????????????????????????????????????????????????????????????????????????????????????????????????????????????????????????????????????????????????????????????????????????????????????????????????????????????????????????????????????????????????????????????????????????????????????????????????????????????????????????????????????????????????????????????????????????????????????????????????????????????????????????????????????????????????????????????????????????????????????????????????????????????????????????????????????????????????????????????????????????????????????????????????????????????????????????????????????????????????????????????????????????????????????????????????????????????????????????????????????????????????
>Panaeolus_sp__iNAT_99905220_USA
?????????????????????????????????????????????????????????????????????????????????????????????????????????????????????????????????????????????????????????????????????????????????????????????????????????????????????????????????????????????????????????????????????????????????????????????????????????????????????????????????????????????????????????????????????????????????????????????????????????????????????????????????????????????????????????????????????????????????????????????????????????????????????????????????????????????????????????????????????????????????????????????????????????????????????????????????????????????????????????????????????????????????????????????????????????????????????????????????????????????????????????????????????????????????????????????????????????????????????????????????????????????????????????????????????????????????????????????????????????????????????????????????????????????????????????????????????????????????????????????????????????????????????????????????????????????????????????????????????????????????????????????????????????????????????????????????????????????????????????????????????????????????????????????????????????????????????????????????????????????????????????????????????????????????????????????????????????????????????????????????????????????????????????????????????????
>Panaeolus_sp__iNat72986889_USA
?????????????????????????????????????????????????????????????????????????????????????????????????????????????????????????????????????????????????????????????????????????????????????????????????????????????????????????????????????????????????????????????????????????????????????????????????????????????????????????????????????????????????????????????????????????????????????????????????????????????????????????????????????????????????????????????????????????????????????????????????????????????????????????????????????????????????????????????????????????????????????????????????????????????????????????????????????????????????????????????????????????????????????????????????????????????????????????????????????????????????????????????????????????????????????????????????????????????????????????????????????????????????????????????????????????????????????????????????????????????????????????????????????????????????????????????????????????????????????????????????????????????????????????????????????????????????????????????????????????????????????????????????????????????????????????????????????????????????????????????????????????????????????????????????????????????????????????????????????????????????????????????????????????????????????????????????????????????????????????????????????????????????????????????????????????
>Panaeolus_sphinctrinus_AFTOL_ID_1499_
?????????????????????????????????????????????????????????????????????????????????????????????????????????????????????????????????????????????????????????????????????????????????????????????????????????????????????????????????????????????????????????????????????????????????????????????????????????????????????????????????????????????????????????????????????????????????????????????????????????????????????????????????????????????????????????????????????????????????????????????????????????????????????????????????????????????????????????????????????????????????????????????????????????????????????????????????????????????????????????????????????????????????????????????????????????????????????????????????????????????????????????????????????????????????????????????????????????????????????????????????????????????????????????????????????????????????????????????????????????????????????????????????????????????????????????????????????????????????????????????????????????????????????????????????????????????????????????????????????????????????????????????????????????????????????????????????????????????????????????????????????????????????????????????????????????????????????????????????????????????????????????????????????????????????????????????????????????????????????????????????????????????????????????????????????????
>Panaeolus_subbalteatus_CBS_331_34_
?????????????????????????????????????????????????????????????????????????????????????????????????????????????????????????????????????????????????????????????????????????????????????????????????????????????????????????????????????????????????????????????????????????????????????????????????????????????????????????????????????????????????????????????????????????????????????????????????????????????????????????????????????????????????????????????????????????????????????????????????????????????????????????????????????????????????????????????????????????????????????????????????????????????????????????????????????????????????????????????????????????????????????????????????????????????????????????????????????????????????????????????????????????????????????????????????????????????????????????????????????????????????????????????????????????????????????????????????????????????????????????????????????????????????????????????????????????????????????????????????????????????????????????????????????????????????????????????????????????????????????????????????????????????????????????????????????????????????????????????????????????????????????????????????????????????????????????????????????????????????????????????????????????????????????????????????????????????????????????????????????????????????????????????????????????
>Panaeolus_subbalteatus_NX180911_04_China
?????????????????????????????????????????????????????????????????????????????????????????????????????????????????????????????????????????????????????????????????????????????????????????????????????????????????????????????????????????????????????????????????????????????????????????????????????????????????????????????????????????????????????????????????????????????????????????????????????????????????????????????????????????????????????????????????????????????????????????????????????????????????????????????????????????????????????????????????????????????????????????????????????????????????????????????????????????????????????????????????????????????????????????????????????????????????????????????????????????????????????????????????????????????????????????????????????????????????????????????????????????????????????????????????????????????????????????????????????????????????????????????????????????????????????????????????????????????????????????????????????????????????????????????????????????????????????????????????????????????????????????????????????????????????????????????????????????????????????????????????????????????????????????????????????????????????????????????????????????????????????????????????????????????????????????????????????????????????????????????????????????????????????????????????????????
>Panaeolus_sylvaticus_ANGE1393_Dominican_Republic
?????????????????????????????????????????????????????????????????????????????????????????????????????????????????????????????????????????????????????????????????????????????????????????????????????????????????????????????????????????????????????????????????????????????????????????????????????????????????????????????????????????????????????????????????????????????????????????????????????????????????????????????????????????????????????????????????????????????????????????????????????????????????????????????????????????????????????????????????????????????????????????????????????????????????????????????????????????????????????????????????????????????????????????????????????????????????????????????????????????????????????????????????????????????????????????????????????????????????????????????????????????????????????????????????????????????????????????????????????????????????????????????????????????????????????????????????????????????????????????????????????????????????????????????????????????????????????????????????????????????????????????????????????????????????????????????????????????????????????????????????????????????????????????????????????????????????????????????????????????????????????????????????????????????????????????????????????????????????????????????????????????????????????????????????????????
>Panaeolus_uliginosus_DAOM_176594_
?????????????????????????????????????????????????????????????????????????????????????????????????????????????????????????????????????????????????????????????????????????????????????????????????????????????????????????????????????????????????????????????????????????????????????????????????????????????????????????????????????????????????????????????????????????????????????????????????????????????????????????????????????????????????????????????????????????????????????????????????????????????????????????????????????????????????????????????????????????????????????????????????????????????????????????????????????????????????????????????????????????????????????????????????????????????????????????????????????????????????????????????????????????????????????????????????????????????????????????????????????????????????????????????????????????????????????????????????????????????????????????????????????????????????????????????????????????????????????????????????????????????????????????????????????????????????????????????????????????????????????????????????????????????????????????????????????????????????????????????????????????????????????????????????????????????????????????????????????????????????????????????????????????????????????????????????????????????????????????????????????????????????????????????????????????
>Pholiotina_aporos_SZMC_NL_1241_
?????????????????????????????????????????????????????????????????????????????????????????????????????????????????????????????????????????????????????????????????????????????????????????????????????????????????????????????????????????????????????????????????????????????????????????????????????????????????????????????????????????????????????????????????????????????????????????????????????????????????????????????????????????????????????????????????????????????????????????????????????????????????????????????????????????????????????????????????????????????????????????????????????????????????????????????????????????????????????????????????????????????????????????????????????????????????????????????????????????????????????????????????????????????????????????????????????????????????????????????????????????????????????????????????????????????????????????????????????????????????????????????????????????????????????????????????????????????????????????????????????????????????????????????????????????????????????????????????????????????????????????????????????????????????????????????????????????????????????????????????????????????????????????????????????????????????????????????????????????????????????????????????????????????????????????????????????????????????????????????????????????????????????????????????????????
>ZRL20152331_sp7
TCCTGTCTTCAGGCTTCATCATCAAAGTAAAGAAGATTTTGGAGTGTATCTGTGTAAATTGCGGAAAGCTAAAAGCCGACATCGTGAGTCGCGTTGTTTAAATTCCTCTACTCGTTTCGCACCCCACCATCCCAATTTTCTGGGGGCTCTCTCCAAACCCATGGAGAACCCCAAACCCACACCACGTCTAGTCCCTTGACAATCGAGGGCGTTCTTCTACCCG---------------------------------------------------------------------------------------------------------------------------------------------------------------------------------------------------------------------------------------------------------------------------------------------------------------------------------------------------------------------------------------------ANNNNNNNNN-NNNNNNNNNTGTATTG-AAACTCTGTCTGTTTC-TGTTGCTACCATAAGTTCGACACAAA-CTTTGCGGACAAGATCCGTCACATCCGTAATCCCAAAAAGCGTATGGCGG-TTGTGTGGGCCCATTGCAAGACCAAGACCACGTGCGATGCAGATGAACCTACAGCAG-ATGGCGAAGCAGAGTCAGACGA--A-CCGAAAAAGGGACACGGAGGATGTGGTCATAATCAACCTCAGATACGAAAGGAAGGAATGAAGCTCTTCGTGCAATACAAGAAGAGCAATAAAGATGATGATGATGTAGGTTT-TTTTTTTCCTCGTGAAAATTTT-------CTTGCTGACACCACCTC--CAAG-GAGGGAAAATCTCTCCAACCTGAAAAGCGACTCATAACGCCAGCTGAAGTTTATAATGTGTTTAAGAAGATGACGGACCAGGATCTGGCACTCATCGGCCTGTCAGAGGAGTACGCCCGACCGGAGTGGATGATTCTCACCGTTATGCCCGTTCCACCTCCCCCTGTTCGCCCAAGTATAGCTGTGGACGGTGGTGCTATGCGCAGCGAGGATGATTTGACCTATAAACTGGGTGAGATCATCAAGTCGTCAGCCAATGTTCGTCGCTGTGAGCAGGAAGGCGCACCTGCCCACGTCATCTCCGAATTCGAACAATTGCTACAGGTGAG-CTGGTTGTGGAGA
>ZRL2015390_sp7
TCCTGTCTTCAGGTTTCATCATCAAAGTAAAGAAGATTTTGGAGTGTATCTGTGTAAATTGCGGAAAGCTAAAAGCCGACATCGTGAGTCGCGTTGTTTAAATTCCTCTACTCGTTTCGCACCCCACCATCCCAATTTTCTGGGGGCTCTCTCCAAACCCATGGAGAACCCCAAACCCACACCACGTCTAGTCCCTTGACAATCGAGGGCGTTCTTCTACCCGTAGCAGGGGATCATATGGCGCGCGTTTTCGGTCGCTTGATCGCCGCGTCGATCCCATTGCATCTGCTCGGTCACTGGTTGGACGCGAGGTCGTGCGGTGAAATGGGGGGCTGAACGAGGAGTGCGG--AAAAGAACATATGAGCGTACCTCCGGGTCCTCATAGCA---------------TGATGGAATA-GGCCAACTGCTCTCGGCTGTAACGCAGTCAGAG-AGTATGTT--AAGGGCCCTGCACTTATTACTCGCTATCACTTGCCCCCTTGCT---T-----TTTAATTGTCCACTCCAAAGRCTATTTGTCGTTATGAGAGACACA-TTTGCTGACTCTTTTA--TCCCATATTTGATTCAT------ATTCC-ATTCGACTTA-CTTCTGGTTTGTATTG-AAACTCTGTCTGTTTC-TGTTGCTACCATAAGTTCGACACAAA-CTTTGCGGACAAGATCCGTCACATCCGTAATCCCAAAAAGCGTATGGCGG-TTGTGTGGGCCCATTGCAAGACCAAGACCACGTGCGATGCAGATGAACCTACAGCAG-ATGGCGAAGCAGAGTCAGACGA--A-CCGAAAAAGGGACACGGAGGATGTGGTCATAATCAACCTCAGATACGAAAGGAAGGAATGAAGCTCTTCGTGCAATACAAGAAGAGCAATAAAGATGATGATGATGTAGG-TT-TTTTTTTCCTCATGAAAATTTT-------CTTGCTGACACCACCTC--CAAG-GAGGGAAAATCTCTCCAACCTGAAAAGCGACTCATAACGCCAGCTGAAGTTTATAATGTGTTTAAGAAGATGACGGACCAGGATCTGGCACTCATCGGCCTGTCAGAGGAGTACGCCCGACCGGAGTGGATGATTCTCACCGTTATGCCCGTTCCACCTCCCCCTGTCCGCCCAAGTATAGCTGTGGACGGTGGTGCTATGCGCAGCGAGGATGATTTGACCTATAAACTGGGTGAGATCATCAAGTCGTCAGCCAATGTTCGTCGCTGTGAGCAGGAAGGCGCACCTGCCCACGTCATCTCCGAATTCGAACAATTGCTACAGGTGAG-CTGGTTGTGGAGA
>ZRL20161807_sp5
TCCTGTTTTCAGGTTTTATCATCAAAGTAAAGAAGATATTGGAGTGTATCTGTGTAAATTGCGGAAAGCTAAAAGCCGACATCGTGAGTCGCGTTGTTTAAATTCCTCTACTCGTTTCGCACCCCACCATCCCAATTTTCTGGGGGCTCTCTCCAAACCCATGGAGAACCCCAAACCCACACCACGTCTAGTCCCTTGACAATCGAGGGCGTTCTTCTACCCGTAGCAGGGGATCATATGGCGCGCGTTTTCGGTCGCTTGATCGCCGCGTCGATCCCATTGCATCTGCTCGGTCACTGGTTGGACGCGAGGTCGTGCGGTGAAATGGGGGGCTGAACGAGGAGTGCGG--AAAAAAACATATGAGCGTACCTCCGGGTCCTCATAACA---------------TGATGGAATA-GGCCAACTGCTCTC-GCTGTAACGCAGCCAGAG-AGCATGTT--AGGGGCCCTGCACTTATTACTCGCTATCACTTGCCCCCTTGCT---T-----TTTTATTGTCCACTCAAAAGACTATTTGTCGTTATGAGAGACACA-TTTGCTGACTCTTTCA--TCCCATATTTGATTCAT------ATTCG-ATGCAACTTT-CTTCTGGTTTGTATTG-AAACTTTGTCTGTTTC-TCTTGCTACCATAAGTTCGACACAAA-CTTTGCGGACAAGATCCGTCACATCCGTAATCCCAAAAAGCGTATGGNGG-TTGTGTGGGCCCATTGCAAGACCAAGAACACGTGCGATGCAGATGAACCTACAGCAG-ATGGCGAAGCANAGTCANAAGA--A-CCGAAAAAAGGACACGGNGGATGTGGNCATAATCNACCTCAGGTACNAAAGGAAGGAATGAAGTTCTTCNTCCANNACANRAGNAGC-ATAAANATGATGATGATGTANG-NT-TTTTTTCCNTTGGTNAAAATTT-------CATGNTGNCACCNCCTC--CAAG-GAGGGCAAATCTCTCCAACCTGAAAAACGACTCATAACGCCGGCTGAAGTTTATAATGTGTTTAAGAAGATGACGGACCAGGATCTAGCACTCATCGGCCTGTCAGAGGAGTACGCCCGACCGGAGTGGATGATTCTCACCGTTATGCCTGTTCCCCCTCCCCCTGTCCGCCCAAGTATAGCTGTGGACGGTGGTGCTATGCGCAGTGAGGACGATTTGACCTATAAACTGGGTGAGATCATCAAGTCGTCAGCCAATGTTCGTCGGTGTGAGCAAGAAGGCGCCCCTGCCCACGTCATCTCTGAATTGAAACAACTCCTACAGGTGAA-CCGGTTATAGACA
>ZRL20161828_sp5
-------------------------------------------------------------------------------------------------------------------------------------------------------------------------------------------------------------------------------------------------------------------------------------------------------------------------------------------------------------------------------------------------------------------------------------------------------------------------------------------------------------------------N-----------------------------------------------------------------------------------------------------------------------------------------------------------------------------------------------------------------------------------------------------------------------------------------------------------------------------------------------------------------------------------------------------------------------------------------------------------------------------------------------------------------------------------------------------------------------------------------------------------------------------------------------------------------------------------------------------------------------------------------------------------------------------------------------------------------------------------------------
>ZRL20161875_sp5
-------------------------------------------------------------------------------------------------------------------------------------------------------------------------------------------------------------------------------------------------------------------------------------------------------------------------------------------------------------------------------------------------------------------------------------------------------------------------------------------------------------------------N-----------------------------------------------------------------------------------------------------------------------------------------------------------------------------------------------------------------------------------------------------------------------------------------------------------------------------------------------------------------------------------------------------------------------------------------------------------------------------------------------------------------------------------------------------------------------------------------------------------------------------------------------------------------------------------------------------------------------------------------------------------------------------------------------------------------------------------------------
>ZRL20170602_sp2
CATATAATTCAGGCTTTATCATCAAAGTGAAGAAGATTTTGGAGTGTATCTGTGTAAATTGTGGAAAGCTAAAAGCCGACACCGTGAGTCGCGTTGTTTAACTTCCTCTACTCGTTTCGCACCCCACCATCCCAATTTTCTGGGGGCTCTCTCCACACCCATGGGGAACCCCAAACCCACACCACGTCTAGTCCCTTGACAATCGAGGGCGTTCTTCTACCCGTAGCAGGGGATCATATGGCGCGCGTTTTCGGTCGCTTGATCGCCGCGTCGATCCCATTGCATCTGCTCGGTCACTGGTTGGACGCGAGGT-GTGCGGTGAAATGGGGGGCTGAACGAGGAGTGCGG-AAAAAAAACGTATGAG-GTACCTCCGGGTTCTCAG---A---------------TGATGGAATATGGCCAACTGCTCTGGGCTGTGACGCAGCTACGG-AGTATGTT-CCAGGGCCCTGCACTTACTACTCGATGTCACTTGCCCCCTTACTTGCT-----TTTTATTGTTCACTC-AAAGACTA-CTGTCATTATGAGAGACACA-TTTGCTGACCCCTTTA--TTTCATTTATGATTCAT------ATTCG-CCGCAATCCA-CTTTTGGTTTGTATTG-AAACGTTGTTTGTTTC-GTTTGCTACCATAAGATGGACACAAC-CTTCGCGGACAAGATCCGTCACATCCGCAATCCCAAAAAGCGCATGGCGG-TGGTATGGGCCCATTGCAAGACCAAGATGACGTGCGATACAGATGAAATTACA---G-AAGGAGATCAAGAGTCGGAAGA--A-CCCAAGAAGGGACACGGAGGATGTGGTCACAATCAGCCTCAGATACGAAAGGAAGGAATGAAGCTTTTCGTGCAGTACAAGAAAAGCAATAAGGACGATGACGATGTAGGCCATTCTGTTCCAGC--GTTTTTTTA-------TTTACTCACCAAGAG-T--TTAG-GAGGGAAAGTCCCTACAGCCTGATAAACGACTTCTAACACCAGCGGAAGTCTACAACGTGTTTAAAAAGATGTCGGACCACGATCTTGACATCATCGGATTGTCAGAGGAGTATGCCCGTCCTGAGTGGATGATTCTCACAGTAATGCCTGTTCCACCGCCCCCTGTCCGCCCCAGTATTGCMGTGGATGGTGGTGCCATGCGAAGTGAGGACGATTTGACCTACAAGCTCGGCGAAATCATCAAGTCGTCAGCGAACGTTCGCCGTTGCGAGCAGGAGGGTGCACCTGCCCACGTCATCTCTGAGTTTGAGCAATTGTTACAGGTGAATATGACCTACATGG
>ZRL20170603_sp2
CATATAATTCAGGCTTTATCATCAAAGTGAAGAAGATTTTGGAGTGTATCTGTGTAAATTGTGGAAAGCTAAAAGCCGACACCGTGAGTCGCGTTGTTTAACTTCCTCTACTCGTTTCGCACCCCACCATCCCAATTTTCTGGGGGCTCTCTCCACACCCATGGGGAACCCCAAACCCACACCACGTCTAGTCCCTTGACAATCGAGGGCGTTCTTCTACCCGTAGCAGGGGATCATATGGCGCGCGTTTTCGGTCGCTTGATCGCCGCGTCGATCCCATTGCATCTGCTCGGTCACTGGTTGGACGCGAGGT-GTGCGGTGAAATGGGGGGCTGAACGAGGAGTGCGG-AAAAAAAACGTATGAG-GTACCTCCGGGTTCTCAG---A---------------TGATGGAATATGGCCAACTGCTCTGGGCTGTGACGCAGCTACGG-AGTATGTT-CCAGGGCCCTGCACTTACTACTCGATGTCACTTGCCCCCTTACTTGCT-----TTTTATTGTTCACTC-AAAGACTA-CTGTCATTATGAGAGACACA-TTTGCTGACCCCTTTA--TTTCATTTATGATTCAT------ATTCG-CCGCAATCCA-CTTTTGGTTTGTATTG-AAACGTTGTTTGTTTC-GTTTGCTACCATAAGATGGACACAAC-CTTCGCGGACAAGATCCGTCACATCCGCAATCCCAAAAAGCGCATGGCGG-TGGTATGGGCCCATTGCAAGACCAAGATGACGTGCGATACAGATGAAATTACA---G-AAGGAGATCAAGAGTCGGAAGA--A-CCCAAGAAGGGACACGGAGGATGTGGTCACAATCAGCCTCAGATACGAAAGGAAGGAATGAAGCTTTTCGTGCAGTACAAGAAAAGCAATAAGGACGATGACGATGTAGGCCATTCTGTTCCAGC--GTTTTTTTA-------TTTACTCACCAAGAG-T--TTAG-GAGGGAAAGTCCCTACAGCCTGATAAACGACTTCTAACACCAGCGGAAGTCTACAACGTGTTTAAAAAGATGTCGGACCACGATCTTGACATCATCGGATTGTCAGAGGAGTATGCCCGTCCTGAGTGGATGATTCTCACAGTAATGCCTGTTCCACCGCCCCCTGTCCGCCCCAGTATTGCCGTGGATGGTGGTGCCATGCGAAGTGAGGACGATTTGACCTACAAGCTCGGCGAAATCATCAAGTCGTCAGCGAACGTTCGCCGTTGCGAGCAGGAGGGTGCACCTGCCCACGTCATCTCTGAGTTTGAGCAATTGTTACAGGTGAATATGACCTACATGG
>ZRL20170604_sp2
-------------------------------------------------------------------------------------------------------------------------------------------------------------------------------------------------------------------------------------------------------------------------------------------------------------------------------------------------------------------------------------------------------------------------------------------------------------------------------------------------------------------------N-----------------------------------------------------------------------------------------------------------------------------------------------------------------------------------------------------------------------------------------------------------------------------------------------------------------------------------------------------------------------------------------------------------------------------------------------------------------------------------------------------------------------------------------------------------------------------------------------------------------------------------------------------------------------------------------------------------------------------------------------------------------------------------------------------------------------------------------------
>ZRL20170654_sp2
-------------------------------------------------------------------------------------------------------------------------------------------------------------------------------------------------------------------------------------------------------------------------------------------------------------------------------------------------------------------------------------------------------------------------------------------------------------------------------------------------------------------------N-----------------------------------------------------------------------------------------------------------------------------------------------------------------------------------------------------------------------------------------------------------------------------------------------------------------------------------------------------------------------------------------------------------------------------------------------------------------------------------------------------------------------------------------------------------------------------------------------------------------------------------------------------------------------------------------------------------------------------------------------------------------------------------------------------------------------------------------------
>ZRL20180732_sp5
TCCTGTTTTCAGGTTTTATCATCAAAGTAAAGAAGATATTGGAGTGTATCTGTGTAAATTGCGGAAAGCTAAAAGCCGACATCGTGAGTCGCGTTGTTTAAATTCCTCTACTCGTTTCGCACCCCACCATCCCAATTTTCTGGGGGCTCTCTCCAAACCCATGGAGAACCCCAAACCCACACCACGTCTAGTCCCTTGACAATCGAGGGCGTTCTTCTACCCGTAGCAGGGGATCATATGGCGCGCGTTTTCGGTCGCTTGATCGCCGCGTCGATCCCATTGCATCTGCTCGGTCACTGGTTGGACGCGAGGTCGTGCGGTGAAATGGGGGGCTGAACGAGGAGTGCGG--AAAAAAACATATGAGCGTACCTCCGGGTCCTCATAACA---------------TGATGGAATA-GGCCAACTGCTCTC-GCTGTAACGCAGCCAGAG-AGCATGTT--AGGGGCCCTGCACTTATTACTCGCTATCACTTGCCCCCTTGCT---T-----TTTTATTGTCCACTCAAAAGACTATTTGTCGTTATGAGAGACACA-TTTGCTGACTCTTTCA--TCCCATATTTGATTCAT------ATTCG-ATGCAACTTT-CTTCTGGTTTGTATTG-AAACTTTGTCTGTTTC-TCTTGCTACCATAAGTTCGACACAAA-CTTTGCGGACAAGATCCGTCACATCCGTAATCCCAAAAAGCGTATGGCGG-TTGTGTGGGCCCATTGCAAGACCAAGAACACGTGCGATGCAGATGAACCTACAGCAG-ATGGCGAAGCAGAGTCAGAAGA--A-CCGAAAAAGGGACACGGCGGATGTGGTCATAATCAACCTCAGGTACGAAAGGAAAGGATGAAGCTCTTCGTGCAGTACAAGAAGAGCAATAA-GATGATGATGATGTAGG---TTTTTTTCCTTTGTGAAAATT---------CATGCTGACACCACCTCCA-----GGAGGCAAATCTCTCCA--CCTGAAAACGACTCATAACGCCG-------------------------------------------------------------------------------------------------------------------------------------------------------------------------------------------------------------------------------------------------------------------------------------------------------------
>ZRL20180975_sp7
TCCTGTCTTCAGGYTTCATCATCAAAGTAAAGAAGATTTTGGAGTGTATCTGTGTAAATTGCGGAAAGCTAAAAGCCGACATCGTGAGTCGCGTTGTTTAAATTCCTCTACTCGTTTCGCACCCCACCATCCCAATTTTCTGGGGGCTCTCTCCAAACCCATGGAGAACCCCAAACCCACACCACGTCTAGTCCCTTGACAATCGAGGGCGTTCTTCTACCCGNW----------------------------------------------------------------------------------------------------------------------------------------------------------------------------------------------------------------------------------------------------------------------------------------------------------------------------------------------------------------------------------------------------------------------------------------------------------------------------------------------------------------------------------------------------------------------------------------------------------------------------------------------------------------------------------------------------------------------------TTTTTTTCCTCATGAAAATTTT-------CTTGCTGACACCACCTC---CAAGGAGGGAAAATCTCTCCAACCTGAAAAGCGACTCATAACGCCAGCTGAAGTTTATAATGTGTTTAAGAAGATGACGGACCAGGATCTGGCACTCATCGGCCTGTCAGAGGAGTACGCCCGACCGGAGTGGATGATTCTCACCGTTATGCCCGTTCCACCTCCCCCTGTYCGCCCAAGTATAGCTGTGGACGGTGGTGCTATGCGCAGCGAGGATGATTTGACCTATAAACTGGGTGAGATCATCAAGTCGTCAGCCAATGTTCGTCGCTGTGAGCAGGAAGGCGCACCTGCCCACGTCATCTCCGAATTCGAACAATTGCTACAGGTGAGCCTGGTTGTGGAGA
>ZRL20180988_sp6
TCCTGTTTCCAGGTTTCATCATCAAAGTAAAGAAGATTTTGGAGTGTATCTGTGTAAATTGCGGAAAGCTGAAAGCCGACATCGTGAGTCGCGTTGTTTAAATTCCTCTACTCGTTTCGCACCCCACCATCCCAATTTTCTGGGGGCTCTCTCCAAACCCATGGAGAACCCCAAACCCACACCACGTCTAGTCCCTTGACAATCGAGGGCGTTCTTCTACCCGTAGCAGGGGATCATATGGCGCGCGTTTTCGGTCGCTTGATCGCCGCGTTGATCCCATTGCATCTGCTCGGTCACTGGTTGGACGCGAGGTTGTGCGGTGAAATGGGGGGCTGAACGAGGAGTGCGG--AAAAAAACATATGAGCGTACCTCCGGGTCCTCATAGCA---------------TGATGGAATA-GGCCAACTGCTCTCGGCTGTAACGCAGTCAGAG-AGTATGTT--AGGGGCCCTGCACTTATTACTCGGTATCACTTGCCCCCTTGCT---T-----TTTTATTGTCCACTCGAAAGACTATTTGTCGTTATGAGAGACATA-TTTGCTGACTCTTTTA--TCCCATATTTGATTCAT------ATTCG-ATGCAACTCA-CTTCTGGTTTGTATTG-AAACTCTGTTCGTTTC-TGTTGCTACCATAAGTTCGACACAAA-CTTTGCGGACAAGATCCGTCACATCCGTAATCCCAAAAAGCGTATGGCGG-TTGTGTGGGCCCATTGCAAGACCAAGACCACATGCGATGCAGATGAACCTACAGCAG-ATGGTGAAGCAGAATCAGACGA--A-CCGAAAAAGGGTCATGGAGGATGTGGTCACAATCAACCTCAGATACGCAAGGAAGGAATGAAGCTCTTCGTACAGTACAAGAAGAGCAATAAAGATGATGATGATGTAGGTTTATTATTTTCTTGATAAAAATTTT-------CATGCTGACACAACATC--AAAG-GAGGGCAAATCTCTCCAACCTGAAAAGCGACTCATAACGCCGGCTGAAGTTTATAATGTTTTTAAGAAGATGACCGACCAGGATCTAGCACTCATCGGCTTGTCCGAGGAGTACGCCCGACCAGAGTGGATGATTCTCACCGTTATGCCCGTTCCACCTCCCCCTGTCCGCCCCAGTATAGCTGTCGACGGTGGTGCCATGCGCAGCGAGGATGATCTGACTTATAAACTGGGTGAGATCATCAAGTCGTCTGCCAATGTTCGTCGTTGTGAGCAGGAAGGCGCACCTGCCCACGTCATCTCCGAGTTCGAGCAATTGCTGCAGGTGAG-CTGGTTTTTGAGG
>ZRL20181122_sp7
TCCTGTCTTCAGGTTTCATCATCAAAGTAAAGAAGATTTTGGAGTGTATCTGTGTAAATTGCGGAAAGCTAAAAGCCGACATCGTGAGTCGCGTTGTTTAAATTCCTCTACTCGTTTCGCACCCCACCATCCCAATTTTCTGGGGGCTCTCTCCAAACCCATGGAGAACCCCAAACCCACACCACGTCTAGTCCCTTGACAATCGAGGGCGTTCTTCTAYCCGTAGCAGGGGATCATATGGCGCGCGTTTTCGGTCGCTTGATCGCCGCGTCGATCCCATTGCATCTGCTCGGTCACTGGTTGGACGCGAGGTCGTGCGGTGAAATGGGGGGCTGAACGAGGAGTGCGG--AAAAGAACATATGAGCGTACCTCCGGGTCCTCATAGCA---------------TGATGGAATA-GGCCAACTGCTCTCGGCTGTAACGCAGTCAGAG-AGTATGTT--AAGGGCCCTGCACTTATTACTCGCTATCACTTGCCCCCTTGCT---T-----TTTAATTGTCCACTCCAAAGACTATTTGTCGTTATGAGAGACACA-TTTGCTGACTCTTTTA--TCCCATATTTGATTCAT------ATTCC-ATTCGACTTA-CTTCTGGTTTGTATTG-AAACTCTGTCTGTTTC-TGTTGCTACCATAAGTTCGACACAAA-CTTTGCGGACAAGATCCGTCACATCCGTAATCCCAAAAAGCGTATGGCGG-TTGTGTGGGCCCATTGCAAGACCAAGACCACGTGCGATGCAGATGAMCCTACAGCAG-ATGGCGAAGCAGAGTCAGACGA--A-CCGAAAAAGGGACACGGAGGATGTGGTCATAATCACCCTCAGATACGAAAGGAAGRAATGAAGCTCTTCGTGCAATACAAGAAGAGCAATAARGATGATGATGATGTAGK-TT-TTYTTTTCCTCATGAAAATTTT-------CTTGCTGACACCACCTC--CAAG-GAGGGAAAATCTCTCCAACCTGAAAAGCGACTCATAACGCCAGCTGAAGTTTATAATGTGTTTAAGAAGATGACGGACCAGGATCTGGCACTCATCGGCCTGTCAGAGGAGTACGCCCGACCGGAGTGGATGATTCTCACCGTTATGCCCGTTCCACCTCCCCCTGTCCGCCCAAGTATAGCTGTGGACGGTGGTGCTATGCGCAGCGAGGATGATTTGACCTATAAACTGGGTGAGATCATCAAGTCGTCAGCCAATGTTCGTCGCTGTGAGCAGGAAGGCGCACCTGCCCACGTCATCTCCGAATTCGAACAATTGCTACAGGTGAG-CTGGTTGTGGAGA
>ZRL20181924_sp5
TCCTGTTTTCAGGTTTTATCATCAAAGTAAAGAAGATATTGGAGTGTATCTGTGTAAATTGCGGAAAGCTAAAAGCCGACATCGTGAGTCGCGTTGTTTAAATTCCTCTACTCGTTTCGCACCCCACCATCCCAATTTTCTGGGGGCTCTCTCCAAACCCATGGAGAACCCCAAACCCACACCACGTCTAGTCCCTTGACAATCGAGGGCGTTCTTCTACCCGTAGCAGGGGATCATATGGCGCGCGTTTTCGGTCGCTTGATCGCCGCGTCGATCYCATTGCATCTGCTCGGTCACTGGTTGGACGCGAGGTCGTGCGGTGAAATGGGGGGCTGAACGAGGAGTGCGG--AAAAAAACATATGAGCGTACCTCCGGGTCCTCATAACA---------------TGATGGAATA-GGCCAACTGCTCTC-GCTGTAACGCAGCCAGAG-AGCATGTT--AGGGGCCCTGCACTTATTACTCGCTATCACTTGCCCCCTTGCT---T-----TTTTATTGTCCACTCAAAAGACTATTTGTCGTTATGAGAGACACA-TTTGCTGACTCTTTCA--TCCCATATTTGATTCAT------ATTCG-ATGCAACTTT-CTTCTGGTTTGTATTG-AAACTTTGTCTGTTTC-TCTTGCTACCATAAGTTCGACACAAA-CTTCGCGGACAAGATCCGTCACATCCGTAATCCCAAAAAGCGTATGGCGG-TTGTGTGGGCCCATTGCAAGACCAAGAACACGTGCGATGCAGATGAACCTACAGCAG-ATGGCGAAGCAGAGTCAGAAGA--A-CCGAAAAAGGGACACGGCGGATGTGGTCATAATCAACCTCAGGTACGAAAGGAAGGAATGAAGCTCTTCGTGCAGTACAAGAAGAGCAATAAAGATGATGATGATGTAGG-TT-TTTTTTCCTTTGTGAAAAATTT-------CATGCTGACACCACCTC--CAAG-GAGGGCAAATCTCTCCAACCTGAAAAACGACTCATAACSCCGGCTGAAGTTTATAATGTGTTTAAGAAGATGACGGACCAGGATCTAGCACTCATCGGCCTGTCAGAGGAGTACGCYCGACCGGAGTGGATGATTCTCACCGTTATGCCTGTTCCACCTCCCCCTGTCCGCCCAAGTATAGCTGTGGACGGTGGTGCTATGCGCAGTGAGGACGATTTGACCTATAAACTGGGTGAGATCATCAAGTCGTCAGCCAATGTTCGTCGGTGTGAGCAAGAAGGCGCACCTGCCCACGTCATCTCTGAGTTCGAGCAACTGCTACAGGTGAG-CCGGTTTTAGACA
>ZRL20190137_sp6
-------------------------------------------------------------------------------------------------------------------------------------------------------------------------------------------------------------------------------------------------------------------------------------------------------------------------------------------------------------------------------------------------------------------------------------------------------------------------------------------------------------------------N-----------------------------------------------------------------------------------------------------------------------------------------------------------------------------------------------------------------------------------------------------------------------------------------------------------------------------------------------------------------------------------------------------------------------------------------------------------------------------------------------------------------------------------------------------------------------------------------------------------------------------------------------------------------------------------------------------------------------------------------------------------------------------------------------------------------------------------------------
>ZRL20191912_sp8
------------------------------------------------------------------------------------------------------------------------------------------------------------------------------------------------------------------------------------------------------------------------------------------------------------------------------------------------------------------------------------------------------------------------------------------------------------------------------------------------------------------------------------------------------------------------------------------------------------------------------------------------------------------------------------------------------------------------------------------------------------------------------------------------------------------------------------------------------------------------------AGCTCAGATACGAAAAGAAGGAATGAAGCTTTTTGTTCAATACAAGAAGAGCAATAAAGATGACGACGATGTAGG----TTCATTACTTGCGGAAAATTTT-------CTTGCTGACACCACCTT-TCAAGAGAGGGAAAATCTCTCCAACCCGAAAAACGACTTCTGACACCAGCTGAAGTCTATAATGTGTTTAAGAAGATGTCCGACCAAGACTTAGCGTTAATTGGATTATCAGAAGAATACGCCCGCCCAGAATGGATGATTCTTACAGTCATGCCCGTTCCACCGCCACCCGTTCGCCCAAGTATCGCTGTTGATGGTGGTGCCATGCGTAGTGAGGATGATTTGACCTACAAACTGGGAGAAATCATCAAGTCCTCAGCGAATGTTCGTCGTTGTGAACAGGAGGGTGCACCGGCACACGTCATCTCTGAGTTTGAGCAATTGTTGCAGGTGAGTATGTCTCACCAGG
>ZRL20191951_Panaeolus_antillarum
------------------------------------------------------------------------------------------------------------------------------------------------------------------------------------------------------------------------------------------------------------------------------------------------------------------------------------------------------------------------------------------------------------------------------------------------------------------------------------------------------------------TACTTGCC----CATTAATTGTTGCCTCTAAAGACTG-TCGTCGTTATGAGAGACACA-TTTGCTGACGCTTTCA--TCCCATCTTTGATCCAT------ATTCG-TTACATCTCA-CTTTTGGTTCGTATTG-AAACGTCGTGTGTTTC-TTTTGCTACCATAAGTCCGACACAAA-CTTTGCGGACAAGATCCGTCATGTCCGTAATCCGAAAACGCGTATGGCAA-TAGTGTGGGCTCATTGCAAGACCAAAATGGTGTGCGACGCAGATGAGCCTGCAACTG-AAGGCGACGCAGATTCCGAAGA--A-CCGAAAAAAGGTCACGGAGGATGTGGCCATAATCAACCGCAGATTCGAAAGGAAGGAATGAAGCTCTTTGTTCAGTACAAGAAGGGGAATAAGGATGATGATGATGTAGGCACCCTTTTCCTTGTTATCA---CTT-------CCTGCTGACACTGTCGT--GAAG-GAGGGCAAATCTCTCCAACCTGAAAAACGGCTAATCACTCCAGCTGAAGTTTATAACGTGTTTAAGAAGATGTCGGACCAAGATCTAGCGCTCATAGGTCTTTCAGAGGAGTATGCGAGACCAGAGTGGATGATTCTCACAGTCATGCCCGTTCCACCTCCACCTGTGCGTCCTAGTATTGCTGTGGATGGTGGTACCATGCGCAGTGAGGATGATTTGACGTATAAACTGGGAGAAATCATCAAATCGTCAGCCAATGTTCGTCGGTGTGAACAGGAGGGTGCCCCTGCCCACGTCATCTCTGAGTTTGAGCAATTGCTGCAGGTGAGTTACATATTTGAGA
>ZRL20200005_sp8
-------------------------------------------------------------------------------------------------------------------------------------------------------------------------------------------------------------------------------------------------------------------------------------------------------------------------------------------------------------------------------------------------------------------------------------------------------------------------------------------------------------CCCCTTATA---TTGCCTTCT--ATGTTCACTCACAAGACTATTTGTCGCTATGAGAGAC-CA-TTTGCTAACTCATTCG--TCCCATCTTTGATCTAT------ACTCG-ATGCAACTCA-CTCTTGATTCGTGTTG-AAACGATGTGTGTTTC-TGTTACTACCATAAGTCCGACTCAAA-TTTTGCGGACAAGATCCGTCATATCCGCAATCCCAAGAAGCGTATGGCGG-TTGTGTGGACTCACTGCAAGACCAAGACTGTGTGCGATGCAGATGAACCTCCCGCAG-ACGGAGAAGGAGAGTCTGAAGA--A-CCAAAGAAGGGACACGGGGGATGTGGTCATAACCAGCCTCAGATACGAAAAGAAGGAATGAAGCTTTTTGTTCAATACAAGAAGAGCAATAAAGATGACGATGATGTAGG----TTCATTACTTGCGGAAAATTTT-------CTTGCTGACACCACCTT-TCAAG-GAGGGAAAATCTCTCCAACCCGAAAAACGACTTCTAACACCAGCTGAAGTCTATAATGTGTTTAAGAAGATGTCCGACCAAGACTTAGCGTTAATTGGATTATCAGAAGAATACGCCCGCCCAGAATGGATGATTCTTACAGTCATGCCCGTTCCACCGCCACCCGTTCGCCCAAGTATCGCTGTTGATGGTGGTGCCATGCGTAGTGAGGATGATTTGACCTACAAACTGGGAGAAATCATCAAGTCCTCAGCGAATGTTCGTCGTTGTGAACAGGAGGGTGCACCGGCACACGTCATTTCTGAGTTTGAGCAATTGTTGCAGGTGGGTATGTCT-------
>ZRL20200165_sp7
TCCTGTCTTCAGGTTTCATCATCAAAGTAAAGAAGATTTTGGAGTGTATCTGTGTAAATTGCGGAAAGCTAAAAGCCGACATCGTGAGTCGCGTTGTTTAAATTCCTCTACTCGTTTCGCACCCCACCATCCCAATTTTCTGGGGGCTCTCTCCAAACCCATGGAGAACCCCAAACCCACACCACGTCTAGTCCCTTGACAATCGAGGGCGTTCTTCTACCCGTAGCAGGGGATCATATGGCGCGCGTTTTCGGTCGCTTGATCGCCGCGTCGATCCCATTGCATCTGCTCGGTCACTGGTTGGACGCGAGGTCGTGCGGTGAAATGGGGGGCTGAACGAGGAGTGCGG--AAAAGAACATATGAGCGTACCTCCGGGTCCTCATAGCA---------------TGATGGAATA-GGCCAACTGCTCTCGGCTGTAACGCAGTCAGAG-AGTATGTT--AAGGGCCCTGCACTTATTACTCGCTATCACTTGCCCCCTTGCT---T-----TTTAATTGTCCACTCCAAAGACTATTTGTCGTTATGAGAGACACA-TTTGCTGACTCTTTTA--TCCCATATTTGATTCAT------ATTCC-ATTCGACTTA-CTTCTGGTTTGTATTG-AAACTCTGTCTGTTTC-TGTTGCTACCATAAGTTCGACACAAA-CTTTGCGGACAAGATCCGTCACATCCGTAATCCCAAAAAGCGTATGGCGG-TTGTGTGGGCCCATTGCAAGACCAAGACCACGTGCGATGCAGATGAACCTACAGCAG-ATGGCGAAGCAGAGTCAGACGA--A-CCGAAAAAGGGACACGGAGGATGTGGTCATAATCAACCTCAGATACGAAAGGAAGGAATGAAGCTCTTCGTGCAATACAAGAAGAGCAATAAAGATGATGATGATGTAGG-TT-TTTTTTTCCTCATGAAAATTTT-------CTTGCTGACACCACCTC--CAAG-GAGGGAAAATCTCTCCAACCTGAAAAGCGACTCATAACGCCAGCTGAAGTTTATAATGTGTTTAAGAAGATGACGGACCAGGATCTGGCACTCATCGGCCTGTCAGAGGAGTACGCCCGACCGGAGTGGATGATTCTCACCGTTATGCCCGTTCCACCTCCCCCTGTCCGCCCAAGTATAGCTGTGGACGGTGGTGCTATGCGCAGCGAGGATGATTTGACCTATAAACTGGGTGAGATCATCAAGTCGTCAGCCAATGTTCGTCGCTGTGAGCAGGAAGGCGCACCTGCCCACGTCATCTCCGAATTCGAACAATTGCTACAGGTGAG-CTGGTTGTGGAGA
>ZRL20201190_Panaeolus_semiovatus
CATATTTCTTAGGTTTCATCATCAAAGTAAAGAAGATATTGGAGTGTATATGTGTAAATTGTGGAAAGCTAAAAGCCGACATCGTGAGTCGAGTTGTTTAAATTCCTCTACTCGTTTCGCACCCCACCATCCCAATTTTCTAGGGGCTCTCTCCAATCCAATGGAGAACCCCAAACCCACACCACGTTTAGTCCCTTGACAATCGAGGGCGTTCTTCTACCTGTAGCAGGGGATCAAATGGCGCGCGTTTTCGGTCGCTTGATCGCCGCGTCGATTCCATTGCATCTGCTCAGTCACTAGTTGGGCACGAGGTTGTGCGGTGAAATGGGGGGCTGAACGAGGAGTGCGG-----AAAAAATATATGTTTACCTCCGGGTTCTCATAACA---------------AGATGGAACT-GGCCAACTGCTGTCGGCTGTAACGCAGCTAGAG-AGCATGTT-TAAGGGCCCTGCACTTATTACTCGCTATCATTTGCCCCCTTACTTGCC----C-TTGATTGTTCACTCTAAAGACTA-TCGTCGTTATGAGAGAGACA-TTTGCTGACGCTTTCA--TCCCATCTTTGATCCAT------ATTCG-TTGCATCTCA-CTTGTGGTTCGTATTG-AAACGTCGTGTGTTTC-TTTTGCTACCATAAGTTCGACACAAA-CTTTGCGGACAAGATCCGTCATGTTCGTAATCCGAAAACGCGTATGGCAT-TAGTGTGGGCTCATTGCAAGACCAAAATGGTGTGCGACGCAGATGAGCCTGCAGCAG-AAGGCGACGCAGATTCCGAAGA--A-CCGAAAAAGGGTCACGGAGGATGTGGTCATAATCAACCGCAGATACGAAAGGAAGGAATGAAGCTCTTTGTTCAGTACAAGAAGGGTAATAAGGATGATGATGATGTAGGCACCTTTTTCCTTCATTTTG---TTT-------CCTGCTGACACTGTCGC--GAAG-GAGGGCAAATCTCTCCAACCTGAAAAACGGCTCATCACTCCAGCTGAAGTTTACAACGTGTTTAAGAAGATGTCGGACCAAGATCTAGCGCTCATCGGTCTTTCAGAGGAGTATGCGAGACCAGAGTGGATGATTCTCACAGTTATGCCCGTTCCACCTCCGCCTGTGCGTCCTAGTATTGCTGTCGATGGTGGTACCATGCGCAGTGAGGATGATTTGACCTATAAACTTGGAGAAATCATCAAATCGTCAGCCAATGTTCGTCGCTGTGAACAGGAGGGTGCCCCTGCCCACGTCATCTCTGAGTTTGAGCAATTGTTGCAGGTGAGTTACATATTTGGGA
>ZRL20201261_Panaeolus_semiovatus
CATATTTCTTAGGTTTCATCATCAAAGTAAAGAAGATATTGGAGTGTATATGTGTAAATTGTGGAAAGCTAAAAGCCGACATCGTGAGTCGAGTTGTTTAAATTCCTCTACTCGTTTCGCACCCCACCATCCCAATTTTCTAGGGGCTCTCTCCAATCCAATGGAGAACCCCAAACCCACACCACGTTTAGTCCCTTGACAATCGAGGGCGTTCTTCTACCTGTAGCAGGGGATCAAATGGCGCGCGTTTTCGGTCGCTTGATCGCCGCGTCGATTCCATTGTATCTGCTCAGTCACTACTTGGGCACGAGGTTGTGCGGTGAAATGGGGGGCTGAACGAGGAGTGCGG-----AAAAAATATATGTTTACCTCCGGGTTCTCATAACA---------------AGATGGAACT-GGCCAACTGCTGTCGGCTGTAACGCAGCTAGAG-AGCATGTT-TAAGGGCCCTGCACTTATTACTCGCTATCATTTGCCCCCTTACTTGCC----C-TTGATTGTTCACTCTAAAGACTA-TCGTCGTTATGAGAGAGACA-TTTGCTGACGCTTTCA--TCCCATCTTTGATCCAT------ATTCG-TTGCATCTCA-CTTGTGGTTCGTATTG-AAACGTCGTGTGTTTC-TTTTGCTACCATAAGTTCGACACAAA-CTTTGCGGACAAGATCCGTCATGTTCGTAATCCGAAAACGCGTATGGCAT-TAGTGTGGGCTCATTGCAAGACCAAAATGGTGTGCGACGCAGATGAGCCTGCAGCAG-AAGGCGACGCAGATTCCGAAGA--A-CCGAAAAAGGGTCACGGAGGATGTGGTCATAATCAACCGCAGATACGAAAGGAAGGAATGAAGCTCTTTGTTCAGTACAAGAAGGGTAATAAGGATGATGATGATGTAGGCACCTTTTTCCTTGATTTTG---TTT-------CCTGCTGACACTGTCGC--GAAG-GAGGGCAAATCTCTCCAMCCTGAAAAACGGCTCATCACTCCAGCTGAAGTTTACAACGTGTTTAAGAAGATGTCGGACCAAGATCTAGCGCTCATCGGTCTTTCAGAGGAGTATGCGAGACCAGAGTGGATGATTCTCACAGTTATGCCCGTTCCACCTCCGCCTGTGCGTCCTAGTATTGCTGTCGATGGTGGTACCATGCGCAGTGAGGATGATTTGACCTATAAACTTGGAGAAATCATCAAATCGTCAGCCAATGTTCGTCGCTGTGAACAGGAGGGTGCCCCTGCCCACGTCATCTCTGAGTTTGAGCAATTGTTGCAGGTGAGTTACATATTTGGGA
>ZRL20201278_Panaeolus_semiovatus
CATATTTCTTAGGTTTCATCATCAAAGTAAAGAAGATATTGGAGTGTATATGTGTAAATTGTGGAAAGCTAAAAGCCGACATCGTGAGTCGAGTTGTTTAAATTCCTCTACTCGTTTCGCACCCCACCATCCCAATTTTCTAGGGGCTCTCTCCAATCCAATGGAGAACCCCAAACCCACACCACGTTTAGTCCCTTGACAATCGAGGGCGTTCTTCTACCTGTAGCAGGGGATCAAATGGCGCGCGTTTTCGGTCGCTTGATCGCCGCGTCGATTCCATTGCATCTGCTCAGTCACTAGTTGGGCACGAGGTTGTGCGGTGAAATGGGGGGCTGAACGAGGAGTGCGG-----AAAAAATATATGTTTACCTCCGGGTTCTCATAACA---------------AGATGGAACT-GGCCAACTGCTGTCGGCTGTAACGCAGCTAGAG-AGCATGTT-TAAGGGCCCTGCACTTATTACTCGCTATCATTTGCCCCCTTACTTGCC----C-TTGATTGTTCACTCTAAAGACTA-TCGTCGTTATGAGAGAGACA-TTTGCTGACGCTTTCA--TCCCATCTTTGATCCAT------ATTCG-TTGCATCTCA-CTTGTGGTTCGTATTG-AAACGTCGTGTGTTTC-TTTTGCTACCATAAGTTCGACACAAA-CTTTGCGGACAAGATCCGTCATGTTCGTAATCCGAAAACGCGTATGGCAT-TAGTGTGGGCTCATTGCAAGACCAAAATGGTGTGCGACGCAGATGAGCCTGCAGCAG-AAGGCGACGCAGATTCCGAAGA--A-CCGAAAAAGGGTCACGGAGGATGTGGTCATAATCAACCGCAGATACGAAAGGAAGGAATGAAGCTCTTTGTTCAGTACAAGAAGGGTAATAAGGATGATGATGATGTAGGCACCTTTTTCCTTCATTTTG---TTT-------CCTGCTGACACTGTCGC--GAAG-GAGGGCAAATCTCTCCAACCTGAAAAACGGCTCATCACTCCAGCTGAAGTTTACAACGTGTTTAAGAAGATGTCGGACCAAGATCTAGCGCTCATCGGTCTTTCAGAGGAGTATGCGAGACCAGAGTGGATGATTCTCACAGTTATGCCCGTTCCACCTCCGCCTGTGCGTCCTAGTATTGCTGTCGATGGTGGTACCATGCGCAGTGAGGATGATTTGACCTATAAACTTGGAGAAATCATCAAATCGTCAGCCAATGTTCGTCGCTGTGAACAGGAGGGTGCCCCTGCCCACGTCATCTCTGAGTTTGAGCAATTGTTGCAGGTGAGTTACATATTTGGGA
>ZRL20210525_sp4
TTCATTTTTCAGGCTTCATTATCAAAGTAAAGAAGATTTTGGAGTGTATCTGTGTTAATTGCGGAAAGCTAAAAGCCGACATCGTGAGTCGCGTTGTTTAAATTCCTCTACTCGTTTCGCACCCCACCATCCCAATTTTCTGGGGGCTCTCTCCAAACCCATGGAGAACCCCAAACCCACACCACGTCTAGTCCCTTGACAATCGAGGGCGTCCTTCCACCCGTAGCAGGGGATCATATGGCGCGCGTTTTCGGTCGCTTGATCGCCGCGTCGATCCCATTGCATCTGCTCGGTCACTGGTTGGACACGAGGTTGTGCGGTGAAATGGGGGGCTGAACGAGGAGTGCGG---AAAAAACATGTGAGCGTACCTMCGGGTCCTCATAGCA---------------TGATGGAAATTGGCCGACTTCTCTCAGCTGTAAAGCAGCCAGAG-AGTATGTT-TAGGGGCCCTGCAC-TAYTACTCGCTATCACTTGCCCCCTTATT-GCT---TCTTTTATTGTCCGCTCAAAAGACTATCTGTCGTTATGAGAGACACA-TTTGCTGACTCTTTCA--TCCCACCTTTGATCCAT------ACTCG-ATGCGATTCA-CTTCTGGTTCGTATTG-AAACTATGTGTGTTTC-TCTTGCTACCATAAGTTCGACACAAA-CTTTGCGGACAAGATCCGTCACATCCGTAATCCGAAAAAGCGTATGGCGG-TTGTGTGGGCTCATTGCAAGACCAAAAATACGTGCGATGCAGATGAACCTACGGCAG-AAGGGGACGCAGAATCAGAAGA--A-CCAAAAAAGGGGCACGGCGGCTGCGGCCATAATCAACCGCAGATACGAAAGGAAGGAATGAAACTCTTCGTGCAGTACAAGAAGAGCAATAAAGACGATGATGATGTAGGGATT--TTTCCCTTGGTGAAAATTTT-------CATACTGACACCACCGCTTTAAG-GAGGGCAAATCTCTCCAACCTGAAAAACGACTCATAACCCCAGCTGAAGTTTATAACGTGTTTAAGAAGATGACGGACCAGGATCTGGCCCTCATTGGTTTGTCAGAGGAGTACGCCCGACCAGAGTGGATGATCCTCACTGTTATGCCCGTTCCACCCCCTCCTGTCCGCCCCAGTATAGCTGTGGACGGTGGTGCCATGCGGAGCGAGGATGATTTGACCTACAAATTGGGTGAAATTATCAAGTCATCCGCTAATGTTCGTCGCTGTGAACAGGAAGGCGCTCCTGCCCACGTCATCTCAGAGTTTGAGCAATTGCTACAGGTGAGTCGRCATTCTGAA-
>ZRL20210661_sp9
-------------------------------------------------------------------------------------------------------------------------------------------------------------------------------------------------------------------------------------------------------------------------------------------------------------------------------------------------------------------------------------------------------------------------------------------------------------------------------------------------------------------------N-----------------------------------------------------------------------------------------------------------------------------------------------------------------------------------------------------------------------------------------------------------------------------------------------------------------------------------------------------------------------------------------------------------------------------------------------------------------------------------------------------------------------------------------------------------------------------------------------------------------------------------------------------------------------------------------------------------------------------------------------------------------------------------------------------------------------------------------------
>ZRL20210662_sp9
TCTC--TTGCAGGTTTCATTATCAAAGTGAAGAARATATTGGAATGTATCTGTGTAAATTGTGGAAAGCTAAAAGCCGACATCGTGAGTCGCGTTGTTTAAATTCCTCTACTCGTTTCGCACCCCACCATCCCAATTTTCTGGGGGCTCTCTCCAAACTCATGGAGAACCCCAAACCCACACCACGTCTAGTCCCTTGACAATCGAGGGCATCCTTCTACCCGTGGCAGGGGATCATATGGCGCGCGTTTTCGGTCGCTTGATCGCCGCGTCGATCCCATTGCATCTGCTCGGTCACTGGTTGGAAACGAGGTTGTGCGGTGAAATGGGGGGCTGAACGAGGAGTGCGG---AAAAAACATATGAGGCTACCTTCGGGTTCCCATAGCA---------------TGATGGAAATTGGCCAACTGCTCTCGGCTGTAACGCAGCCAGGG-AGTATGTT-CAGGGGCCCTGCACTTACTACTCGCTATCACTTGCCCCCTTATA---TTGCCCTTTTATTGTTCACTCAACAGACTATTTGTCGTTATGAGAGACACA-TTTGCTGACTCTTTCA--TCCCATCTTTGATTTAT------GTTCG-ATGCAACTTA-CTTTTGGTTTGTATTG-AAACGATGTGTGTTTC-TTTTGCTACCATAAGTCCGACACGAA-TTTTGCGGACAAGATCCGTCACATCCGTAATCCCAAGAAGCGTATGGCGG-TTGTGTGGGCTCACTGCAAGACCAAGACTGTGTGCGATGCAGATGAACCCCCAGCAGAAAGGGGAGGCAGAGTCAGAAGA--A-CCCAAACGGGGACACGGAGGATGCGGTCATAACCAGCCTCAGATACGAAAAGAAGGAATGAAGCTTTTCGTTCAATACAAGAAGAGCAATAAAGATGACGATGATGTAGG----TTTTTTTCTTGTGGAAAATTAT-------CCAGCTGACGCCACCTT-TCAAG-GAGGGCAAATCTCTCCAACCCGAAAAACGACTTCTAACACCAGCTGAAGTCTATAACGTGTTTAAAAAGATGACCGACCAAGACTTAGCGCTAATTGGGTTGTCAGAAGAATACGCGCGGCCAGAGTGGATGATTCTCACAGTCATGCCTGTTCCACCACCTCCTGTTCGTCCAAGTATTGCTGTTGATGGTGGTGCCATGCGTAGTGAGGATGATTTGACCTACAAACTGGGAGAAATCATCAAGTCGTCAGCGAATGTTCGTCGTTGTGAACAGGAGGGTGCACCTGCCCACGTCATCTCTGAGTTTGAGCAATTGTTACAGGTGAGTACGCTCCCA----
>ZRL20210707_sp12
CATATAATGCAGGCTTCATCATCAAAGTGAAGAAGATTTTGGAGTGTATCTGTGTAAATTGTGGAAAGCTAAAAGCCGACATCGTGAGTCGCGTTGTTTAA-TTCCTCTACTCGTTTCGCACCCCACYATCCCAATTTTCTGGGGGCTCTCTCCACACCCATGGGGAACCCCAAACCCATACCACGTCTAGTCCCTTGACAATCGAGGGCGTTCTTCTACCCGTAGCAGGGGATCATATGGCGCGCGTTTTCGGTCGCTTGATCGCCGCGTCGATCCCATTGCATCTGCTCGGTCACTGGTTGGACGCGAGGT-GTGCGGTGAAATGGGGGGCTGAACGAGGAGTGCGG---AAAAAA--TATGAGTGTACCTCCGGGTCCTCAG---A---------------TGATGGAATATGGCCAACTRCTCTGAGCTGTGACGCAGCTACAG-AGTATGTT-TCAGGGCCCTGCACTTACTACTCGATATCACTTGCCCCCTTACTTGAT-----TTTTATCGTCCACTCTAAAGACHA-CTGTCATTATGAGAGACACA-TTTGCTGACTCTTTTA--TTTCATTTATGATTCAT------ATTCG-CCGCAATCCA-CTTTTGGTTTGTATTG-AAACGCTCTTTGTTTC-GTTTGCTACCTTAAGACCGACACACA-CTTCGCGGACAAGTTCCGTCACATCCGCAATCCCAAAAAGCGTATGGCGG-TGGTATGGGCTCATTGCAAGACCAAGATGACGTGCGATGCAGATGAAATTACA---G-AAGGAGATCAAGANTCGGACGA--ACCCCAGAAAGGGACACGAAGGATGTGGGCATAATCAGCCCCANNNNNNNNNNAGCA---------------------------------------------------------TT--TTTC--TT----A---TT-----------TACTCACCGAAAGGT--TTAG-GAGGGCAAATCGCTACAACCTGACAAACGACTTCTAACGCCAGCTGAAGTCTATAATGTGTTTAAAAAGATGACGGACCACGATCTTGAGATCATCGGTTTGTCAGAGGAGTACGCTCGTCCCGAGTGGATGATTCTCACCGTTATGCCTGTTCCACCACCCCCCGTCCGCCCCAGTATTGCCGTCGATGGTGGCGCCATGCGTAGTGAGGACGATTTGACGTACAAGTTGGGCGAAATCATCAAGTCATCAGCGAATGTTCGTCGTTGCGAGCAGGAGGGTGCGCCTGCCCACGTCATCTCTGAATTTGAGCAGCTGCTACAGGTAAATATG----------
>ZRL20210733_sp10
TCCTGTCGTCAGGTTTCATCATCAAAGTAAAGAAGATTTTGGAGTGTATCTGTGTAAATTGCGGAAAGCTAAAAGCCGACATCGTGAGTCGCGTTGTTTAAATTCCTCGACTCGTTTCGCACCCCACCATCCCAATTTTCTGGGGGCTCTCTCCAAACCTATGGAGAACCCCAAACCCACACCACGTCAAGTCCCTTGACAATCGAGGGCGTTCTTCTACCCGTAGCAGGGGATCATATGGCGCGCGTTTTCGGTCGCTTGATCGCCGCGTCGATCCCATTGCATCTGCTCGGTCACTGGTTGGACGCGAGGTCGTGCGGTGAAATGGGGGGCTGAACGAGGAGTGCGG--AAAAGAACATATGAGCGTACCTCCGGGTCCTCATAGCA---------------TGATGGAATA-GGCCAACTGCTCTCGGCTGTAACGCAGTCAGAG-AGCATGTT--AGAGGCCCTGCACTTATTACTCGCTATCACTTGCCCCCTTGAT---T-----TTTTATTGTCCACTCCAAAGACTATTTGTCGTTATGAGAGACACA-TTTGCTGACTCTTTTA--TCCCATATTTGATTCAC------ATTCC-ATTCGACTTA-CTTCTGGTTTGTATTG-AAACTCTGTCTGTTTC-TGTTGCTACCATAAGTTCGACACAAA-CTTTGCGGACAAGATCCGTCACATCCGCAATCCCAAAAAGCGTATGGCGG-TTGTGTGGGCCCATTGCAAGACCAAGACCACGTGCGATGCAGATGAACCTACAGCAG-AGGGCGAAGCGGAATCAGACGA--A-CCGAAAAAGGGACATGGAGGATGTGGTCATAATCAACCTCAGATACGAAAGGAAGGAATGAAACTCTTCGTGCAATACAAGAAGAGCAATAAAGATGAYGATGATGTAGG--T-TTTTCTTCCTCGTGAAAATTTT-------CATGCTGACGGCRCCTC--CAAG-GAGGGAAAATCTCTCCAACCTGAAAAGCGACTCATAACGCCAGCTGAAGTTTATAATGTGTTTAAGAAGATGACGGACCAGGATCTGGCCCTCATCGGCCTGTCAGAGGAGTACGCCCGACCAGAGTGGATGATTCTCACCGTTATGCCCGTTCCACCTCCCCCTGTCCGCCCAAGTATAGCTGTCGACGGTGGTGCTATGCGCAGCGAGGATGATTTGACCTATAAACTGGGTGAGATCATCAAGTCGTCAGCCAATGTTCGTCGTTGTGAGCAGGAAGGTGCACCTGCCCACGTCATCTCYGAATTCGAACAATTG-------------------------
>ZRL20210938_Panaeolus_semiovatus
CATATTTCTTAGGTTTCATCATCAAAGTAAAGAAGATATTGGAGTGTATATGTGTAAATTGTGGAAAGCTAAAAGCCGACATCGTGAGTCGAGTTGTTTAAATTCCTCTACTCGTTTCGCACCCCACCATCCCAATTTTCTAGGGGCTCTCTCCAATCCAATGGAGAACCCCAAACCCACACCACGTTTAGTCCCTTGACAATCGAGGGCGTTCTTCTACCTGTAGCAGGGGATCAAATGGCGCGCGTTTTCGGTCGCTTGATCGCCGCGTCGATTCCATTGCATCTGCTCAGTCACTAGTTGGGCACGAGGTTGTGCGGTGAAATGGGGGGCTGAACGAGGAGTGCGG-----AAAAAATATATGTTTACCTCCGGGTTCTCATAACA---------------AGATGGAACT-GGCCAACTGCTGTCGGCTGTAACGCAGCTAGAG-AGCATGTT-TAAGGGCCCTGCACTTATTACTCGCTATCATTTGCCCCCTTACTTGCC----C-TTGATTGTTCACTCTAAAGACTA-TCGTCGTTATGAGAGAGACA-TTTGCTGACGCTTTCA--TCCCATCTTTGATCCAT------ATTCG-TTGCATCTCA-CTTGTGGTTCGTATTG-AAACGTCGTGTGTTTC-TTTTGCTACCATAAGTTCGACACAAA-CTTTGCGGACAAGATCCGTCATGTTCGTAATCCGAAAACGCGTATGGCAT-TAGTGTGGGCTCATTGCAAGACCAAAATGGTGTGCGACGCAGATGAGCCTGCAGCAG-AAGGCGACGCAGATTCCGAAGA--A-CCGAAAAAGGGTCACGGAGGATGTGGTCATAATCAACCGCAGATACGAAAGGAAGGAATGAAGCTCTTTGTTCAGTACAAGAAGGGTAATAAGGATGATGATGATGTAGGCACCTTTTTCCTTGATTTTG---TTT-------CCTGCTGACACTGTCGC--GAAG-GAGGGCAAATCTCTCCAACCTGAAAAACGGCTCATCACTCCAGCTGAAGTTTACAACGTGTTTAAGAAGATGTCGGACCAAGATCTAGCGCTCATCGGTCTTTCAGAGGAGTATGCGAGACCAGAGTGGATGATTCTCACAGTTATGCCCGTTCCACCTCCGCCTGTGCGTCCTAGTATTGCTGTCGATGGTGGTACCATGCGCAGTGAGGATGATTTGACCTATAAACTTGGAGAAATCATCAAATCGTCAGCCAATGTTCGTCGCTGTGAACAGGAGGGTGCCCCTGCCCACGTCATCTCTGAGTTTGAGCAATTGTTGCAGGTGAGTTACATATTTGGGA
>ZRL20210939_Panaeolus_semiovatus
CATATTTCTTAGGTTTCATCATCAAAGTAAAGAAGATATTGGAGTGTATATGTGTAAATTGTGGAAAGCTAAAAGCCGACATCGTGAGTCGAGTTGTTTAAATTCCTCTACTCGTTTCGCACCCCACCATCCCAATTTTCTAGGGGCTCTCTCCAATCCAATGGAGAACCCCAAACCCACACCACGTTTAGTCCCTTGACAATCGAGGGCGTTCTTCTACCTGTAGCAGGGGATCAAATGGCGCGCGTTTTCGGTCGCTTGATCGCCGCGTCGATTCCATTGCATCTGCTCAGTCACTAGTTGGGCACGAGGTTGTGCGGTGAAATGGGGGGCTGAACGAGGAGTGCGG-----AAAAAATATATGTTTACCTCCGGGTTCTCATAACA---------------AGATGGAACT-GGCCAACTGCTGTCGGCTGTAACGCAGCTAGAG-AGCATGTT-TAAGGGCCCTGCACTTATTACTCGCTATCATTTGCCCCCTTACTTGCC----C-TTGATTGTTCACTCTAAAGACTA-TCGTCGTTATGAGAGAGACA-TTTGCTGACGCTTTCA--TCCCATCTTTGATCCAT------ATTCG-TTGCATCTCA-CTTGTGGTTCGTATTG-AAACGTCGTGTGTTTC-TTTTGCTACCATAAGTTCGACACAAA-CTTTGCGGACAAGATCCGTCATGTTCGTAATCCGAAAACGCGTATGGCAT-TAGTGTGGGCTCATTGCAAGACCAAAATGGTGTGCGACGCAGATGAGCCTGCAGCAG-AAGGCGACGCAGATTCCGAAGA--A-CCGAAAAAGGGTCACGGAGGATGTGGTCATAATCAACCGCAGATACGAAAGGAAGGAATGAAGCTCTTTGTTCAGTACAAGAAGGGTAATAAGGATGATGATGATGTAGGCACCTTTTTCCTTCATTTTG---TTT-------CCTGCTGACACTGTCGC--GAAG-GAGGGCAAATCTCTCCAACCTGAAAAACGGCTCATCACTCCAGCTGAAGTTTACAACGTGTTTAAGAAGATGTCGGACCAAGATCTAGCGCTCATCGGTCTTTCAGAGGAGTATGCGAGACCAGAGTGGATGATTCTCACAGTTATGCCCGTTCCACCTCCGCCTGTGCGTCCTAGTATTGCTGTCGATGGTGGTACCATGCGCAGTGAGGATGATTTGACCTATAAACTTGGAGAAATCATCAAATCGTCAGCCAATGTTCGTCGCTGTGAACAGGAGGGTGCCCCTGCCCACGTCATCTCTGAGTTTGAGCAATTGTTGCAGGTGAGTTACATATTTGGGA
>ZRL20220031_sp1
CATATAATTAAGGCTTCATCATCAAAGTGAAGAAGATTTTGGAGTGTATCTGTGTAAATTGTGGAAAGCTAAAAGCCGACATCGKGAGTCGCGTTGYTTAACTTCCTCTACTCGTTTCGCACCCCACCATCCCAATTTTCTGGGGGYTCTCTCCACACCCATGGGGAACCCCAAACCCATACCACGTCTAGTCCCTTGACAATCGAGGGCGTTCTTCTACCCGTAGYAGGGGATCATATGGCGCGCGTTTTCGGTCGCTTGATCGCCGCGTCGATCCCATTGCATCTGCTCGGTCACTGGTTGGACGCGAGGT-GTGCGGTGAAATGGGGGGCTGAACGAGGAGTGCGG--AAAAAAACATATGAG-GTACCTMCGGGTTCTCAG---A---------------TGATGGAATATGGCCAACTGCTCTGGGCTGTAACGCAGCTACGG-AGTATGTT-CCAGGGCCCTGCACTTACTACTCGATATCATTTGCCCCCTTACTTGCT-----TTTTATTGTTCACTCAAAAGACTA-CTGTCATTATGAGAGAAACA-TTTGCTGACTCTCTTA--TTTCATTTATGATTCAT------ATTCG-CCGCAATCCA-CTTCTGGGTTGTATTG-AGACGTTCTTTGTGTC-GTTTGCTACCATAAGACGGACACAAG-CTTCGCGGACAAGATCCGTCACATCCGCGCTCTCACAAAGCGTATG------------------------------------------------------------------------------------------------------------------------------------------------------------------------------------------------------------------------NTTTTTTTC-------TTTACTCACCAAAAGAT--TTAG-GAGGGAAAGTCCCTACAGCCTGATAAACGACTTCTGACGCCAGCGGAAGTCTACAATGTGTTTAAAAAGATGACGGACCAYGATCTTGACATCATCGGATTGTCAGAGGAGTACGCCCGTCCTGAGTGGATGATTCTCACAGTGATGCCTGTCCCACCGCCCCCTGTCCGCCCTAGTATTGCCGTGGATGGTGGTGCCATGCGAAGTGAGGACGATTTGACCTACAAGCTCGGCGAAATTATCAAGTCGTCAGCGAATGTTCGTCGTTGCGAGCAGGAGGGTGCACCCGCCCACGTCATMTCTGAGTTTRAGCAGTTGCTACAGGTAAATATGACTTACTTGG
>ZRL20220039_sp1
CATATAATTAAGGCTTCATCATCAAAGTGAAGAAGATTTTGGAGTGTATCTGTGTAAATTGTGGAAAGCTAAAAGCCGACATCGTGAGTCGCGTTGTTTAACTTCCTCTACTCGTTTCGCACCCCACCATCCCAATTTTCTGGGGGCTCTCTCCACACCCATGGGGAACCCCAAACCCATACCACGTCTAGTCCCTTGACAATCGAGGGCGTTCTTCTACCCGTAGCAGGGGATCATATGGCGCGCGTTTTCGGTCGCTTGATCGCCGCGTCGATCCCATTGCATCTGCTCGGTCACTGGTTGGACGCGAGGT-GTGCGGTGAAATGGGGGGCTGAACGAGGAGTGCGG--AAAAAAACATATGAG-GTACCTCCGGGTTCTCAG---A---------------TGATGGAATATGGCCGACTGCTCTGGGCTGTAACGCAGCTACGG-AGTATGTT-CCAGGGCCCTGCACTTACTACTCGATATCATTTGCCCCCTTACTTGCT-----TTTTATTGTTCACTCAAAAGACTA-CTGTCATTATGAGAGAAACA-TTTGCTGACTCTTTTA--TTTCATTTATGATTCAT------ATTCG-CCGCAATCCA-CTTCTGGTTTGTATTG-AAACGTTCTTTGTTTC-GTTTGCTACCATAAGACGGACACAAG-CTTCGCGGACAAGATCCGTCACATCCGCAATCCCAAAAAGCGTATGGCGG-TTGTATGGGCCCATTGCAAGACCAAGATGACGTGCGATGCAGATGAAATTACA---G-AAGGAGATCAAGAGTCGGAAGA--A-CCCAAGAAGGGACACGGGGGATGTGGTCACAATCAACCTCAGATACGAAAGGAAGGAATGAAGCTCTTCGTTCAGTACAAGAAAAGCAATAAAGATGATGACGATGTAGGCCTTTTTATTTCGGC--ATTTTTTTC-------TTTACTCACCAAAAGAT--TTAG-GAGGGAAAGTCCCTACAGCCTGATAAACGACTTCTGACGCCAGCGGAAGTCTACAATGTGTTTAAAAAGATGACGGACCACGATCTTGACATCATCGGATTGTCAGAGGAGTACGCCCGTCCTGAGTGGATGATTCTCACAGTGATGCCTGTCCCACCRCCCCCTGTCCGCCCTAGTATTGCCGTGGATGGTGGTGCCATGCGAAGTGAGGAMGATTTGACCTACAAGCTCGGCGAAATTATCAAGTCGTCAGMGAATGTTCGTCGTTRMGAGCAGGAGGGTGCACCCGCCCACGTCATCTCTGAGTTTGAGCAGTTGCTACAGGTAAATATGACTTACTTGG
>ZRL20220044_sp1
--------------------------------------------------------------------------------------------------------------------------------------------------------------------------------------------------------------------------------------------------------------------------------------------------------------------------------------------------------------------------------------------------------------------------------------------------------------------------------------------------------------------------------------------------------------------------------------------------------------------------------------------------------------------------------------------------------------------------------------------------------------------------------------------------------------------------------------------------------------------------------------------------------------------------------------------------------------------------TTTTTTTTC-------TTTACTCACCAAAAGAT--TTAG-GAGGGAAAGTCCCTACAGCCTGATAAACGACTTCTGACGCCAGCGGAAGTCTACAATGTGTTTAAAAAGATGACGGACCATGATCTTGACATCATCGGATTGTCAGAGGAGTACGCCCGTCCTGAGTGGATGATTCTCACAGTGATGCCTGTCCCACCGCCCCCTGTCCGSCCYAGTATTGCCGTGGATGGTGGTGCCATGCGAAGTGAGGACGATTTGACCTACAAGCTCGGCGAAATTATCAAGTCGTCAGCGAATGTTCGTCGTTGCGAGCAGGAGGGTGCACCCGCCCACGTCATMTCTGAGTTTGAGCAGTTGCTACAGGTAAATATGACTTACTTGG
>ZRL20220075_sp4
TTCATTTTTCAGGCTTCATTATCAAAGTAAAGAAGATTTTGGAGTGTATCTGTGTTAATTGCGGAAAGCTAAAAGCCGACATCGTGAGTCGCGTTGTTTAAATTCCTCTACTCGTTTCGCACCCCACCATCCCAATTTTCTGGGGGCTCTCTCCAAACCCATGGAGAACCCCAAACCCACACCACGTCTAGTCCCTTGACAATCGAGGGCGTCCTTCTACCCGTAGCAGGGGATCATATGGCGCGCGTTTTCGGTCGCTTGATCGCCGCGTCGATCCCATTGCATCTGCTCGGTCACTGGTTGGACACGAGGTTGTGCGGTGAAATGGGGGGCTGAACGAGGAGTGCGG---AAAAAACATGTGAGCGTACCTCCGGGTCCTCATAGCA---------------TGATGGAAATTGGCCGACTTCTCTCAGCTGTAAAGCAGCCAGAG-AGTATGTT-TAGGGGCCCTGCAC-TATTACTCGCTATCACTTGCCCCCTTATT-GCT---TCTTTTATTGTCCGCTCAAAAGACTATCTGTCGTTATGAGAGACACA-TTTGCTGACTCTTTCA--TCCCACCTTTGATCCAT------ACTCG-ATGCGATTCA-CTTCTGGTTCGTATTG-AAACTATGTGTGTTTC-TCTTGCTACCATAAGTTCGACACAAA-CTTTGCGGACAAGATCCGTCACATCCGTAATCCGAAAAAGCGTATGGCGG-TTGTGTGGGCTCATTGCAAGACCAAAAATACGTGCGATGCAGATGAACCTACGGCAG-AAGGGGACGCAGAATCAGAAGA--A-CCAAAAAAGGGGCACGGCGGCTGCGGCCAYAATCAACCGCAGATACGAAAGGAAGGAATGAAACTCTTCGTGCAGTACAAGAAGAGCAATAAAGACGATGATGATGTAGGGATT--TTTCCCTTAGTGAAAATTTT-------CATACTGACACCACCGCTTTAAG-GAGGGCAAATCTCTCCAACCTGAAAAACGACTCATAACCCCAGCTGAAGTTTATAACGTGTTTAAGAAGATGACGGACCAGGATCTGGCCCTCATCGGTTTGTCAGAGGAGTACGCCCGACCAGAGTGGATGATCCTCACTGTTATGCCCGTTCCACCTCCTCCTGTCCGCCCCAGTATAGCTGTGGACGGTGGTGCCATGCGGAGCGAGGATGATTTGACCTACAAATTGGGTGAAATTATCAAGTCATCCGCTAATGTTCGTCGCTGTGAACAGGAAGGCGCTCCTGCCCACGTCATCTCAGAGTTTGAGCAATTGCTACAGGTGAGTCGGCATTCTGAA-
>ZRL20220096_sp4
-----------------------------------------------------------------------------------------------------------------------------------------------------------------------------------------------------------------------------------------------------------------------------------------------------------------------------------------------------------------------------------------------------------------------------------------------------------------------------------------TATTACTCGCTATCACTTGCCCCCTTATT-GCT---TCTTTTATTGTCCGCTCAAAAGACTATCTGTCGTTATGAGAGACACA-TTTGCTGACTCTTTCA--TCCCACCTTTGATCCAT------ACTCG-ATGCGATTCA-CTTCTGGTTCGTATTG-AAACTATGTGTGTTTC-TCTTGCTACCATAAGTTCGACACAAA-CTTTGCGGACAAGATCCGTCACATCCGTAATCCGAAAAAGCGTATGGCGG-TTGTGTGGGCTCATTGCAAGACCAAAAATACGTGCGATGCAGATGAACCTACGGCAG-AAGGGGACGCAGAATCAGAAGA--A-CCAAAAAAGGGGCACGGCGGCTGCGGCCATAATCAACCGCAGATACGAAAGGAAGGAATGAAACTCTTCGTGCAGTACAAGAAGAGCAATAAAGACGATGATGATGTAGGGATT--TTTCCCTTGGTGAAAATTTT-------CATACTGACACCACCGCTTTAAG-GAGGGCAAATCTCTCCAACCTGAAAAACGACTCATAACCCCAGCTGAAGTTTATAACGTGTTTAAGAAGATGACGGACCAGGATCTGGCCCTCATTGGTTTGTCAGAGGAGTACGCCCGACCAGAGTGGATGATCCTCACTGTTATGCCCGTTCCACCCCCTCCTGTCCGCCCCAGTATAGCTGTGGACGGTGGTGCCATGCGGAGCGAGGATGATTTGACCTACAAATTGGGTGAAATTATCAAGTCATCCGCTAATGTTCGTCGCTGTGAACAGGAAGGCGCTCCTGCCCACGTCATCTCAGAGTTTGAGCAATTGCTACAGGTGAGTCGGCATTCTGAA-
>ZRL20220144_sp4
------------------------------------------------------------------------------------------------------------------------------------------------------------------------------------------------------------------------------------------------------------------------------------------------------------------------------------------------------------------------------------------------------------------------------------------------------------AGAG-AGTATGTT-TA-GGGCCCTGCAC-TATTACTCGCTATCACTTGCCCCCTTATT-GCT---TCTTTTATTGTCCGCTCAAAAGACTATCTGTCGTTATGAGAGACACA-TTTGCTGACTCTTTCA--TCCCACCTTTGATCCAT------ACTCG-ATGCGATTCA-CTTCTGGTTCGTATTG-AAACTATGTGTGTTTC-TCTTGCTACCATAAGTTCGACACAAA-CTTTGCGGACAAGATCCGTCACATCCGTAATCCGAAAAAGCGTATGGCGG-TTGTGTGGGCTCATTGCAAGACCAAAAATACGTGCGATGCAGATGAACCTACGGCAG-AAGGGGACGCAGAATCAGAAGA--A-CCAAAAAAGGGGCACGGCGGCTGCGGCCATAATCAACCGCAGATACGAAAGGAAGGAATGAAACTCTTCGTGCAGTACAAGAAGAGCAATAAAGACGATGATGATGTAGGGATT--TTTCCCTTGGTGAAAATTTT-------CATACTGACACCACCGCTTTAAG-GAGGGCAAATCTCTCCAACCTGAAAAACGACTCATAACCCCAGCTGAAGTTTATAACGTGTTTAAGAAGATGACGGACCAGGATCTGGCCCTCATTGGTTTGTCAGAGGAGTACGCCCGACCAGAGTGGATGATCCTCACTGTTATGCCCGTTCCACCCCCTCCTGTCCGCCCCAGTATAGCTGTGGACGGTGGTGCCATGCGGAGCGAGGATGATTTGACCTACAAATTGGGTGAAATTATCAAGTCATCCGCTAATGTTCGTCGCTGTGAACAGGAAGGCGCTCCTGCCCACGTCATCTCAGAGTTTGAGCAATTGCTACAGGTGAGTCGGCATTCTGAA-
>ZRL20220153_sp1a
-------------------------------------------------------------------------------------------------------------------------------------------------------------------------------------------------------------------------------------------------------------------------------------------------------------------------------------------------------------------------------------------------------------------------------------------------------------------------------------------------------------------------------------------------------------------------------------------------------------------------------------------------------------------------------------------------------------------------------------------------------------------------------------------------------------------------------------------------------------------------------------------------------------------------------------------------------------------------------------------------------------------------------------------------------------------------------------------------------------------------------------------------------------------------------------------------------------------------------------------------------------------------------------------------------------------------------------------------------------------------
>ZRL20220203_sp1a
-------------------------------------------------------------------------------------------------------------------------------------------------------------------------------------------------------------------------------------------------------------------------------------------------------------------------------------------------------------------------------------------------------------------------------------------------------------------------------------------------------------------------N-----------------------------------------------------------------------------------------------------------------------------------------------------------------------------------------------------------------------------------------------------------------------------------------------------------------------------------------------------------------------------------------------------------------------------------------------------------------------------------------------------------------------------------------------------------------------------------------------------------------------------------------------------------------------------------------------------------------------------------------------------------------------------------------------------------------------------------------------
>ZRL20220205_sp4
-------------------------------------------------------------------------------------------------------------------------------------------------------------------------------------------------------------------------------------------------------------------------------------------------------------------------------------------------------------------------------------------------------------------------------------------------------------------------------------------------------------------------N-----------------------------------------------------------------------------------------------------------------------------------------------------------------------------------------------------------------------------------------------------------------------------------------------------------------------------------------------------------------------------------------------------------------------------------------------------------------------------------------------------------------------------------------------------------------------------------------------------------------------------------------------------------------------------------------------------------------------------------------------------------------------------------------------------------------------------------------------
>ZRL20220208_sp16
----------------------------------------------------------------------------------------------------------------------------------------------------------------------------------------------------------------------------------------------------------------------------------------------------------------------------------------------------------------------------------------------------------------------------------------------------------------------------GGGGCCCTGCACTTATTACTCGCTATCACTTGCCCCCTTATT-G-T-----TTTTATTGTCCACTCAAAAGACTATCTGTCGTTATGAGAGACACA-TTTGCTGACTCTTTCA--TCCCACCTTTGATCCAT------ACTCG-ATGCGATTCA-CTTCTGGTTCGTATTG-AAACTATGTGTATTTC-TCTTGCTATCATAAGTTCGACACAAA-CTTTGCGGACAAGATCCGTCACATCCGTAATCCCAAAAAACGTATGGCGG-TTGTGTGGGCTCATTGCAAGACCAAAAACACGTGCGATGCAGATGAACCTACGCCAG-AAGGGGACGCAGAATCAGAAGA--A-CCAAAAAAGGGACATGGGGGATGTGGCCATAATCAACCGCAGATACGAAAGGAAGGAATGAAACTCTTCGTGCAGTACAAGAAGAGTAACAAAGATGATGATGATGTAGGGATTATTTTCCCTTGCTG-AAATTTT-------GATACTGACACCATCTC-TTAAG-GAGGGAAAATCTCTCCAACCCGAAAAACGACTCATAACCCCAGCTGAAGTTTATAACGTGTTTAAGAAGATGACGGACCAGGATCTGGCACTCATCGGTCTGTCAGAGGAGTATGCCAGACCAGAGTGGATGATTCTCACCGTTATGCCCGTTCCACCACCTCCTGTCCGCCCAAGTATAGCTGTGGACGGTGGCGCCATGCGAAGCGAGGACGATTTGACTTACAAATTGGGTGAAATTATCAAGTCATCCGCCAATGTTCGTCGCTGTGAGCAGGAAGGGGCACCCGCCCACGTCATCTCCGAGTTTGAGCAATTGCTACAGGTGAGCTGGCA-TTTGAAG
>ZRL20220286_Panaeolus_semiovatus
-----------------------------------------------------------------------------------------------------------------------------------------------------------------------------------------------------------------------------------------------------------------------------------------------------------------------------------------------------------------------------------------------------------------------------------AACTGCTGTCGGCTGTAACGCAGCTAGAG-AGCATGTT-TAAGGGCCCTGCACTTATTACTCGCTATCATTTGCCCCCTTACTTGCC----C-TTGATTGTTCACTCTAAAGACTA-TCGTCGTTATGAGAGAGACA-TTTGCTGACGCTTTCA--TCCCATCTTTGATCCAT------ATTCG-TTGCATCTCA-CTTGTGGTTCGTATTG-AAACGTCGTGTGTTTC-TTTTGCTACCATAAGTTCGACACAAA-CTTTGCGGACAAGATCCGTCATGTTCGTAATCCGAAAACGCGTATGGCAT-TAGTGTGGGCTCATTGCAAGACCAAAATGGTGTGCGACGCAGATGAGCCTGCAGCAG-AAGGCGACGCAGATTCCGAAGA--A-CCGAAAAAGGGTCACGGAGGATGTGGTCATAATCAACCGCAGATACGAAAGGAAGGAATGAAGCTCTTTGTTCAGTACAAGAAGGGTAATAAGGATGATGATGATGTAGGCACCTTTTTCCTTCATTTTG---TTT-------CCTGCTGACACTGTCGC--GAAG-GAGGGCAAATCTCTCCAACCTGAAAAACGGCTCATCACTCCAGCTGAAGTTTACAACGTGTTTAAGAAGATGTCGGACCAAGATCTAGCGCTCATCGGTCTTTCAGAGGAGTATGCGAGACCAGAGTGGATGATTCTCACAGTTATGCCCGTTCCACCTCCGCCTGTGCGTCCTAGTATTGCTGTCGATGGTGGTACCATGCGCAGTGAGGATGATTTGACCTATAAACTTGGAGAAATCATCAAATCGTCAGCCAATGTTCGTCGCTGTGAACAGGAGGGTGCCCCTGCCCACGTCATCTCTGAGTTTGAGCAATTGTTGCAGGTGAGTTACATATTTGGGA
>ZRL20220352_sp16
TTCATTGTGCAGGCTTCATCATCAAAGTAAAGAAGATTTTGGAGTGTATCTGTGTAAATTGTGGAAAGCTAAAAGCCGACATCGTGAGTCGCGTTGTTTAAATTCCTCTACTCGTTTCGCACCCCACCATCCCAATTTTCTGGGGGCTCTCTCCAAACCCATGGAGAACCCCAAACCCACACCACGTCTAGTCCCTTGACAATCGAGGGCGTCCTTCTACCYGTAGCAGGGGATCATATGGCGCGCGTTTTCGGTCGCTTGATCGCCGCGTCGATCCCATTGCATCTGCTCGGTCACTGGTTGGACACGAGGTTGTGTGGTGAAATGGGGGGCTGAACGAGGAGTGCGG--AAAAAAACATGTGAGCGTACCTCC-GGTCCTCATATCA---------------TGATGGATAT--NCCAACTACTCTCAGYTGTAAAGCAGCCAGAG-AGTATG-T-TAGGGGCCTTGCACTTATTACTCGCTATCACTTGCCCCCTAATT-GCT-----TTTTATTGTCCACTCAAAAGACTATCTGTCGTAATGAGAGACACA-TTTGCTGACTCTTTCA--TCCCACCTTTGATCCAT------ACTCG-ATGCGATTCA-CTTCTGGTTCGTATGG-AAACTATGTGTG-TTC-TCTTGCTATCATAAGTTCGACACAAA-CTTTGCGGACAAGATCCGTCACATCCGTAATCCCAAAAAACGTATGGCGG-TTGTGTGGGCTCATTGCAAGACGAAAAACACGTGCGATGCAGATGAACCTACGCCAG-AAGGGGACGCAGAATCAGAAGA--A-CCAAAAAAGGGACASGGGGGATGTGGCCATAATCAACCGCAGATACGAAAGGAAGGAATGAAACTCTTCGTGCAGTACAAGAAGAGTAACAAAGATGATGAYGATGTADGGATTTKTTYCCCTTGCTG-AAATTTT-------GATACTGACACCATCTC-TCAAG-GAGGGAAAATCTCTCCAACCCGAAAAACGACTCATAACCCCAGCTGAAGTTTATAACGTGTTTAAGAAGATGACGGACCAGGATCTGGCACTCATCGGTCTGTCAGAGGAGTRTGCCAGACCAGAGTGGATGATTCTCACCGTTATGCCCGTTCCACCACCTCCTGTCCGCCCAAGTATAGCTGTGGACGGTGGCGCCATGCGAAGCGAGGACGATTTGACTTACAAATTGGGTGAAATTATCAAGTCATCCGCCAATGTTCGTCGCTGTGAGCAGGAAGGGGCACCCGCCCACGTCATCTCMGAGTTTGAGCAATTGCTACAGGTGAGCTGGCATTTTGAAG
>ZRL20220678_sp7
--------------TTCATCATCAAAGTAAAGAAGATTTTGGAGTGTATCTGTGTAAATTGCGGAAAGCTAAAAGCCGACATCGTGAGTCGCGTTGTTTAAATTCCTCTACTCGTTTCGCACCCCACCATCCCAATTTTCTGGGGGCTCTCTCCARACCCATGGAGAACCCCAAACCCACACCACGTCTAGTCCCTTGACAATCGAGGGCGTTCTTCTACCCGTAGCAGGGGATCATATGGCGCGCGTTTTCGGTCGCTTGATCGCCGCGTCGATCCCATTGCATCTGCTCGGTCACTGGTTGGACGCGAGGTCGTGCGGTGAAATGGGGGGCTGAACGAGGAGTGCGG--AAAAGAACATATGAGCGTACCTCCGGGTCCTCATAGCA---------------TGATGGAATA-GGCCAACTGCTCTCGGCTGTAACGCAGTCAGAG-AGTATGTT--AAGGGCCCTGCACTTATTACTCGCTATCACTTGCCCCCTTGCT---T-----TTTAATTGTCCACTCCAAAGACTATTTGTCGTTATGAGAGACACA-TTTGCTGACTCTTTTA-TCCCCATATTTGATTCAT------ATTCC-ATTCGACTTA-CTTCTGGTTTGTATTG-AAACTCTGTCTGTTTC-TGTTGCTACCATAAGTTCGACACAAACCTTTGCGGACAAGATCCGTCACATCCGTAATCCCAAAAAGCGTATGGCGG-TTGTGTGGGCCCATTGCAAGACCAAGACCACGTGCGATGCAGATGAACCTACAGCAG-ATGGCGAAGCAGAGTCAGACGA--A-CCGAAAAAGGGACACGGAGGATGTGGTCATAATCAACCTCAGATACGAAAGGAAGGAATGAAGCTCTTCGTGCAATATAAGAAGAGCAATAAAGATGATGATGATGTAGG-TT-TTTTTTTCCTCGTGAAAATTTT-------CTTGCTGACACCAYCTC--CAAG-GAGGGAAAATCTCTCCAACCTGAAAAGCGACTCATAACTCCAGCTGAAGTTTATAATGTGTTTAAGAAGATGACGGACCAGGATCTGGCTCTCATCGGCCTGTCAGAGGAGTACGCCCGACCGGAATGGATGATTCTCACCGTTATGCCCGTTCCACCTCCCCCTGTCCGCCCAAGTATAGCTGTGGACGGTGGTGCAATGCGCAGCGAGGATGATTTGACCTATAAACTGGGTGAGATCATCAAGTCGTCAGCCAATGTTCGTCGCTGTGAGCAGGAAGGCGCACCTGCCCACGTCATCTCCGAATTCGAACAATTGCTACAGGTGAG-CTGGTTGTGGAGA
>ZRL20220735_sp4
TTCATTTTTCAGGCTTCATTATCAAAGTAAAGAAGATTTTGGAGTGTATCTGTGTTAATTGCGGAAAGCTAAAAGCCGACATCGTGAGTCGCGTTGTTTAAATTCCTCTACTCGTTTCGCACCCCACCATCCCAATTTTCTGGGGGCTCTCTCCAAACCCATGGAGAACCCCAAACCCACACCACGTCTAGTCCCTTGACAATCGAGGGCGTCCTTCTACCCGTAGCAGGGGATCATATGGCGCGCGTTTTCGGTCGCTTGATCGCCGCGTCGATCCCATTGCATCTGCTCGGTCACTGGTTGGACACGAGGTTGTGCGGTGAAATGGGGGGCTGAACGAGGAGTGCGG---AAAAAACATGTGAGCGTACCTCCGGGTCCTCATAGCA---------------TGATGGAAATTGGCCGACTTCTCTCAGCTGTAAAGCAGCCAGAG-AGTATGTT-TAGGGGCCCTGCAC-TATTACTCGCTATCACTTGCCCCCTTATT-GCT---TCTTTTATTGTCCGCTCAAAAGACTATCTGTCGTTATGAGAGACACA-TTTGCTGACTCTTTCA--TCCCACCTTTGATCCAT------ACTCG-ATGCGATTCA-CTTCTGGTTCGTATTG-AAACTATGTGTGTTTC-TCTTGCTACCATAAGTTCGACACAAA-CTTTGCGGACAAGATCCGTCACATCCGTAATCCGAAAAAGCGTATGGCGG-TTGTGTGGGCTCATTGCAAGACCAAAAATACGTGCGATGCAGATGAACCTACGGCAG-AAGGGGACGCAGAATCAGAAGA--A-CCAAAAAAGGGGCACGGCGGCTGCGGCCATAATCAACCGCAGATACGAAAGGAAGGAATGAAACTCTTCGTGCAGTACAAGAAGAGCAATAAAGACGATGATGATGTAGGGATT--TTTCCCTTAGTGAAAATTTT-------CATACTGACACCACCGCTTTAAG-GAGGGCAAATCTCTCCAACCTGAAAAACGACTCATAACCCCAGCTGAAGTTTATAACGTGTTTAAGAAGATGACGGACCAGGATCTGGCCCTCATCGGTTTGTCAGAGGAGTACGCCCGACCAGAGTGGATGATCCTCACTGTTATGCCCGTTCCACCTCCTCCTGTCCGCCCCAGTATAGCTGTGGACGGTGGTGCCATGCGGAGCGAGGATGATTTGACCTACAAATTGGGTGAAATTATCAAGTCATCCGCTAATGTTCGTCGCTGTGAACAGGAAGGCGCTCCTGCCCACGTCATCTCAGAGTTTGAGCAATTGCTACAGGTGAGTCGGCATTCTGAA-
>ZRL20220801_sp11
CCTCTTTTACAGGATTCATAATCAAAGTGAAGAAGATATTGGAATGTATCTGTGTAAATTGTGGAAAGCTAAAAGCCGACATCGTGAGTCGCGTTGATAAAATTCCTCTACTCGTTTCGCACCCCACCATCCCA-----------------------------------------------------------------------------------------------------------------------------------------------------------------------------------------------------------------------------------------------------------------------------------------------------------------------------------------------------------------------------------------------------------------------------------------------------------------------------------------------------------------------ACGTGTGGGGC-GTTTGCTCCCATTAGTCCGACACCCC-TTTTGCGGAYCAGATCCGTCACATCCGYAATCCCAGGAAGCGTATGGCGG-TTGTGTGGGCTCACTGCAAGACCAAGACTGTGTGCGATGCAGATGAACTCCCRGCAG-AAGGGGARGCAGAGTCTGAAGA--A-CCCAAACGGGGACACGGAGGATGCGGTCATAACCAGCCTCAGATACGAAAAGAAGGRATGAAACTYTTCGTTCAATACAAGAAGAGCAATAAAGAYGACGATGATGTAGG----TTTTTTACTTGTGGAAAATTTT-------CCTGCTGACGCCACCTT-TCAAG-GAGGGCAAATCTCTCCAACCCGAAAAACGACTTCTAACACCAGCTGAAGTCTATAACGTGTTTAAGAAGATGTCCGACCAAGACTTRGCRCTAATTGGATTGTCAGAAGAATATGCCCGGCCAGAGTGGATGATYCTYACAGTCATGCCTGTTCCACCACCTCCTGTTCGCCCAAGTATTGCTGTTGATGGTGGTGCCATGCGTAGTGAGGATGATTTGACCTACAAGCTGGGAGAAATCATCAAGTCGTCAGCGAATGTTCGTCGTTGTGAACAGGAGGGCGCACCTGCCCACGTCATCTCTGAGTTTGAGCAATTGCTGCAGGTGAGTATA----------
>ZRL20220802_sp9
TCTC--TTGCAGGTTTCATTATCAAAGTGAAGAAGATATTGGAATGTATCTGTGTAAATTGTGGAAAGCTAAAAGCCGACATCGTGAGTCGCGTTGTTTAAATTCCTCTACTCGTTTCGCACCCCACCATCCCAATTTTCTGGGGGCTCTCTCCAAACTCATGGAGAACCCCAAACCCACACCACGTCTAGTCCCTTGACAATCGAGGGCATCCTTCTACCCGTGGCAGGGGATCATATGGCGCGCGTTTTCGGTCGCTTGATCGCCGCGTCGATCCCATTGCATCTGCTCGGTCACTGGTTGGAAACGAGGTTGTGCGGTGAAATGGGGGGCTGAACGAGGAGTGCGG---AAAAAACATATGAGGCTACCTTCGGGTTCCCATAGCA---------------TGATGGAAATTGGCCAACTGCTCTCGGCTGTAACGCAGCCAGGG-AGTATGTT-CAGGGGCCCTGCACTTACTACTCGCTATCACTTGCCCCCTTATA---TTGCCCTTTTATTGTTCACTCAACAGACTATTTGTCGTTATGAGAGACACA-TTTGCTGACTCTTTCA--TCCCATCTTTGATTTAT------GTTCG-ATGCAACTTA-CTTTTGGTTTGTATTG-AAACGATGYGTGTTTC-TTTTGCTACCATAAGTCCGACACGAA-TTTTGCGGACAAGATCCGTCACATCCGTAATCCCAAGAAGCGTATGGCGG-TTGTGTGGGCTCACTGCAAGACCAAGACTGTGTGCGATGCAGATGAACCCCCAGCAG-AAGGGGAGGCAGAGTCAGAGGA--A-CCCAAACGGGGACACGGAGGATGCGGTCATAACCAGCCTCAGATACGAAAAGAAGGAATGAAGCTTTTCGTTCAATAYAAGAAGAGCAATAAAGATGACGATGATGTAGG----TTTTTTTCTTGTGRAAAATTAT-------CCAGCTGACGCCACCTT-TCAAG-GAGGGCAAATCTCTCCAACCCGAAAAACGACTTCTAACACCAGCTGAAGTCTATAACGTGTTTAAAAAGATGACCGACCAAGACTTRGCGCTAATTGGGTTGTCAGAAGAATACGCGCGGCCAGAGTGGATGATTCTCACAGTCATGCCTGTTCCACCACCTCCTGTTCGTCCAAGTATTGCTGTTGATGGTGGTGCCATGCGTAGTGAGGATGATTTGACCTACAAACTGGGAGAAATCATCAAGTCGTCAGCGAATGTTCGTCGTTGTGAACAGGAGGGTGCACCTGCCCACGTCATCTCTGAGTTTGAGCAATTGTTACAGGTGAGTACGCTCCCATGSG
>ZRL20220850_sp11
------------------------------------------------------------------------------------------------------------------------------------------------------------------------------------------------------------------------------------------------------------------------------------------------------------------------------------------------------------------------------------------------------------------------------TGCCCAACTGCTCTCGGCTGTAACGCAGCCAGGG-AGTATGTT-CAGGGGCCCTGCACTTACTACTCGATATCACTTGCCCCCTTATA---TTGCCCTTCTATTGTTCACTCAAAAGACTATTTGTCGTTATGAGAGACACA-TTTGCTAACTCTTTCA--TCCCATCTTTGATCTAT------ATTCG-ATGCAACTCA-CTTTTGGTTCGTATTG-AAACGACGTGTGTTTC-TTTTGCTACCATAAGTCCGACACAAA-TTTTGCGGACAAGATCCGTCACATCCGCAATCCCAAGAAGCGTATGGCGG-TTGTGTGGGCTCACTGCAAGACCAAGACTGTGTGCGATGCAGATGAACTCCCAGCAG-AAGGGGAAGCAGAGTCTGAAGA--A-CCCAAACGGGGACACGGAGGATGCGGTCATAACCAGCCTCAGATACGAAAAGAAGGAATGAAACTATTCGTTCAATACAAGAAGAGCAATAAAGATGACGATGATGTAGG----TTTTTTCCTTGTGGAAAATTTT-------CCTGCTGACGCCACCTT-TCAAG-GAGGGCAAATCTCTCCAACCCGAAAAACGACTTCT--------------------------------------------------------------------------------------------------------------------------------------------------------------------------------------------------------------------------------------------------------------------------------------------------------------------
