# Supplementary material for: ﻿Systematic study of Panaeolus (Agaricales, Galeropsidaceae) sensu lato and psilocybin-producing traits of species from China
Source: IMA Fungus. 2026 Jan 19;17:e167329. doi: 10.3897/imafungus.17.167329 (PMC12835877; doi:10.3897/imafungus.17.167329)
Supplement: Supplementary material 6 — Galeropsidaceae rpb2 [file imafungus-17-e167329-s006.fas]

>Bolbitius_vitellinus_AFTOL_ID_730_
TTGTGGGCTGGTCAAGAACTTGTCCCTC-ATGGCCTGCATCTCGG-TTGGTCATCAAAGTGGTGTCGTGGTGGATTTCCTGCAGGAGTGGGGTTTGGAATCCTTGGAAGAAAACGCGCATTCGAACATCCCTTGCTCCAAGGTTTTCGTCAATGGTGTCTGGGTTGGAGTTCATCGCGATCCTTCCAACCTCGAAAAGACGCTGTTGAGGTTGAGGGGCAAGGAGGCTCTGCCTTCCGAAATTTCAATTGTGCGGGATATCCGAGAGCGAGAGTTCAGGATTTACACGGATGCTGGGCGTGTCTGCCGTCCATTATTCGTGGTGGATAACCAGAAGCTGCTGCTCAGG-AAGAAACATGTTCGTCTCTT--GCAAGAAGGCGGA-------GACAATGGATGGAAGTGGGAGAAT-TTGGTCAAGGAGGGGCTCATCGAATTGCTGGATGCTGAAGAAGAGGAACAGGTCA-TGATATGCATGACGCCGGAGGATCTAGAAACCTCTCGACTCAACCAGGGAGAGACAGAG---GCCGTGTTGGCGACGGAAGACTTCGATCCTGCTGCGCGATTGAAGGCCAAAACGCATGCACACAGCTGGACGCATTGCGAAA-TTCATCCTAGTATGA-TTTTGGGCATTTGCGCCAGTATTATTCCCTTCCCTGATCACAACCAGGTA
>CWN11502_Crucispora_rhombisperma
???????????????????????????????????????????????????????????????????????????????????????????????????????????????????????????????????????????????????????????????????????????????????????????????????????????????????????????????????????????????????????????????????????????????????????????????????????????????????????????????????????????????????????????????????????????????????????????????????????????????????????????????????????????????????????????????????????????????????????????????????????????????????????????????????????????????????????????????????????????????????????????????????????????????????????????????????????????????????????????????????????????????????????????????????????????
>Conocybe_lactea_AFTOL_ID_1675_
CTGTGGTCTCGTCAAGAACCTCGCGCTC-ATGTCCTACATATCCG-TTGGTTCCACTTCTGCCACCGTGATCGAATTCCTGCAGGAGTGGGGTCTAGAGTCCCTCGAAGATAACGCCCACTCCAATGTTCCCTGCACCAAAGTGTTCGTCAATGGTGTTTGGATGGGTATTCACCGCAACGCCGAGAATTTGATGAAGATCCTGCGTAGGCTCAGACGGCGTTCGCAGATCAACTTCGAGGTTTCCATGGTCCGGGATATTCGAGAACGTGAAGTGCGGATTTATGCCGACGCAGGTCGTGTRTGTCGTCCGCTCTTCCTYGTCAAGAACCAACGCYTGGTCATGCGG-AAGCATCACGTYCGATGGTTRAGCGACAAAGTCAACGTTTTCGATCAGCCATACAGCTTCACGAGT-CTCCTTCAAAAGGGGATTCTGGAGTTGTTGGATGCCGAGGAAGAGGAGACTGTCA-TGATCTGTATGACACCCGAAGACCTGGAGGCTTCCCGAGCGAAATCCTTGGGGATGCAGATGGAGAGCAACGAA---GCCGAGTTCGACCCTGCTACTCGTCTCAAAGCGCCCACGAACGTTCAGTCTTGGACTCAYTGCGAAA-TCCACCCYAGCATGA-TCCTTGGTATTTGTGCTAGTATYATCCCCTTCCCTGATCAYAACCAGGTT
>Copelandia_tropicalis_taxon_1104351_China
???????????????????????????????????????????????????????????????????????????????????????????????????????????????????????????????????????????????????????????????????????????????????????????????????????????????????????????????????????????????????????????????????????????????????????????????????????????????????????????????????????????????????????????????????????????????????????????????????????????????????????????????????????????????????????????????????????????????????????????????????????????????????????????????????????????????????????????????????????????????????????????????????????????????????????????????????????????????????????????????????????????????????????????????????????????
>HMAS37291_Panaeolus_antillarum
--------------------------------------------N--------------------------------------------------------------------------------------------------------------------------------------------------------------------------------------------------------------------------------------------------------------------------------------------------------------------------------------------------------------------------------------------------------------------------------------------------------------------------------------------------------------------------------------------------------------------------------------------------------------------------------------------------------------
>HMAS52750_Panaeolus_antillarum
TTGCGGCCTGGTCAAGAATTTGGCGCTC-ATGTCATGCATCTCCG-TCGGATCTTTGTCCGCAGTGGTCATTGAATTCTTGGAGGAATGGGGTCTGGAATCCCTCGAAGAAAACGCTCACTCTAACGTTCCTTGCACAAAGGTTTTCGTGAACGGAGTCTGGATGGGTGTCCACCGTGATCCTTCAAACTTGGTTAACACACTCAAACGACTCAGAAGGAAGGAAGATATCAGTGTTGAAACATCGGTGGTACGGGACATTCGAGAAAAGGAACTCAGGATCTACACGGACGCTGGGCGCGTGTTCCGTCCGTTGTTCATCGTGGAAAACCAACAACTTCTTCTCGAG-AAGAAGCACATTCGCTGGATCAACAACAAGGTCGATGAAGATGGTAATCCCTTCAAATGGAAAGAC-CTTGTCACCCAGGGCATTATAGATCTGCTTGACGCTGAGGAGGAGGAGACTGTTA-TGATTGCAATGACCCCAGAGGATTTGGAAACGTCGAAGATTCAGCGAAG--CGGCGGTGTTTTCCAACCGAAAG-ACACAGAGTATGACCCAGCAGCTCGTGTCAAGGCCGCCACTCATGCGCACACCTGGACTCATTGTGAGA-TTCATCCCAGTATGA-TTCTAGGTATCTGTGCTAGTATTATTCCCTTCCCCGATCACAATCAGGTA
>HMAS52751_Panaeolus_antillarum
--------------------------------------------N--------------------------------------------------------------------------------------------------------------------------------------------------------------------------------------------------------------------------------------------------------------------------------------------------------------------------------------------------------------------------------------------------------------------------------------------------------------------------------------------------------------------------------------------------------------------------------------------------------------------------------------------------------------
>HMAS57723_Panaeolus_cyanescens
--------------------------------------------N--------------------------------------------------------------------------------------------------------------------------------------------------------------------------------------------------------------------------------------------------------------------------------------------------------------------------------------------------------------------------------------------------------------------------------------------------------------------------------------------------------------------------------------------------------------------------------------------------------------------------------------------------------------
>HMAS57752_sp13
--------------------------------------------N--------------------------------------------------------------------------------------------------------------------------------------------------------------------------------------------------------------------------------------------------------------------------------------------------------------------------------------------------------------------------------------------------------------------------------------------------------------------------------------------------------------------------------------------------------------------------------------------------------------------------------------------------------------
>HMAS63178_sp8
--------------------------------------------N--------------------------------------------------------------------------------------------------------------------------------------------------------------------------------------------------------------------------------------------------------------------------------------------------------------------------------------------------------------------------------------------------------------------------------------------------------------------------------------------------------------------------------------------------------------------------------------------------------------------------------------------------------------
>HMAS63187_sp15
--------------------------------------------N--------------------------------------------------------------------------------------------------------------------------------------------------------------------------------------------------------------------------------------------------------------------------------------------------------------------------------------------------------------------------------------------------------------------------------------------------------------------------------------------------------------------------------------------------------------------------------------------------------------------------------------------------------------
>HMAS69762_sp2
------------------------------------------CCG-TGGGATCTTTGTCTGAAGCGGTTATCGAATTCTTGGAGGAGTGGGGTCTCGAGTCACTGGAAGAAAATGCCCATTCTCAGGTTCCTTGCACCAAAGTCTTCCTCAATGGTGTTTGGATGGGTGTTCATCGCGATCCTTCCAACTTGGTTAATACACTGAAGAGGCTTAGGAGGAAGGAAGATATTAGCGTCGAAACTTCAGTGGTGCGGGATATCCGAGAGAAGGAGCTGAGGATCTACACCGATGCTGGTCGAGTGTTCCGTCCTTTGTTCATCGTCGAAAACCAGCAGCTATTGTTGGAG-AAGAAACATATCCGCTGGCTCAACAACAAAGTCGACGATCAGGGCAATCCCTTCAAATGGAATAAC-TTGATCACTCAAGGTATCATCGATCTTCTAGACGCAGAGGAAGAAGAAACCGTCA-TGATCGCCATGACCCCTGAAGATTTGGAGACATCGCGAATCCAGCGCAG--CGGCGGAGTTTTCCAACCCAAAG-ACCAGGAGTACGACCCAGCCGCTCGTGTTAAGGCCGCCACCCATGCCCATACTTGGACACATTGCGAAA-TTCATCCAAGTATGA-TTCTCGGTATTTGTGCAAGTATTATTCCCTTCCCCGACCACAATCAGGTA
>HMAS69846_sp14
--------------------------------------------N--------------------------------------------------------------------------------------------------------------------------------------------------------------------------------------------------------------------------------------------------------------------------------------------------------------------------------------------------------------------------------------------------------------------------------------------------------------------------------------------------------------------------------------------------------------------------------------------------------------------------------------------------------------
>HMAS69910_sp12
CTGTGGTTTGGTGAAGATCCTTGCTCTC-ATGTCGTGTATTTCTG-TGGGATCCTTGTCTGAAGCGGTTATCGAATTCTTGGAGGAATGGGGTTTGGAGTCCCTGGAAGAGAATGCCCATTCACAAGTCCCTTGCACCAAAGTCTTCCTCAATGGTGTATGGATGGGTGTCCATCGTGATCCTTCCAACCTGGTCAATACGCTGAAGAGGCTTAGGHGGAAGGAAGACATTAGTGTCGAGACATCAGTGGTGCGGGACATCCGAGAGAAGGAGCTGAGAATTTACACGGATGCTGGTCGAGTGTTCCGTCCTTTGTTCATCGTTGAAAACCAACAGCTACTGTTGGAG-AAGAAACATATCCGCTGGCTSAACAATAARGTTGATGATCAGGGCAACCCCTTCAAATGGAATAAC-CTCATCACTCAGGGTATCATCGATCTTCTGGAYGCAGAGGAAGAAGAAACCGTGA-TGATCGCCATGACCCCCGAAGATTTGGAGACGTCGCGAATCCAGCGCAG--CGGTGGAGTTTTCCAACCCAAAG-AGACGGAGTATGACCCAGCCGCCCGTGTTAAGGCTGCCACCCACGCTCATACTTGGACACATTGTGAAA-TTCATCCCAGTATGA-TTCTCGGTATTTGTGCAAGCATTATCCCCTTCCCTGATCACAATCAGGTR
>HMAS69911_Panaeolus_antillarum
--------------------------------------------N--------------------------------------------------------------------------------------------------------------------------------------------------------------------------------------------------------------------------------------------------------------------------------------------------------------------------------------------------------------------------------------------------------------------------------------------------------------------------------------------------------------------------------------------------------------------------------------------------------------------------------------------------------------
>HMAS69946_sp14
--------------------------------------------N--------------------------------------------------------------------------------------------------------------------------------------------------------------------------------------------------------------------------------------------------------------------------------------------------------------------------------------------------------------------------------------------------------------------------------------------------------------------------------------------------------------------------------------------------------------------------------------------------------------------------------------------------------------
>HMAS69959_sp15
GTGCGGCGTGGTAAAAAATCTTGCTCTC-ATGTCGTGTATCTCGG-TCGTATCCCTATCGTCTGCAGTCATSGAATTTTTGGAAGAATGGGGTCTTGAATCTCTCGAGGAGAATGCCCACTCTCCAGTCCCCTGCACAAAGGTTTTCCTTAATGGTGTTTGGATGGGCGTTCATCGCGACCCTTCTAACTTGGTCAACACGCTGAAAAGATTGAGGCGAAAAGAGGACATCAGCGTTGAGACCTCGGTGGTTCGGGATATCCGAGAGAAAGAACTTAGGATCTACACTGACGCTGGTCGAGTGTTCCGCCCTCTATTCATTGTTGAAAACCAGCAACTTCTGTTGGAG-AAGAAGCACATTCGTTGGCTAAACAACAAGGTTGACGACCAGGGTAACTCCTTCAAATGGAAAGAC-CTAGTAACACAGGGAATTATCGACCTCCTTGATGCCGAGGAGGAGGAGACCGTTA-TGATCGCCATGACTCCTGAAGATTTGGAGACATCGAGGATCCAGCGAAG--TGGGGGAGTTTTCCAGCCGAAGG-ACACTGAATATGACCCGGCGGCTCGAGTTAAGGCGATGACGCATGCTCACACCTGGACTCACTGCGAAA-TTCATCCCAGTATGA-TTCTTGGTATTTGCGCCAGCATTATCCCCTTCCCCGATCACAATCAGGTT
>HMAS69980_sp15
GTGCGGCCTGGTAAAAAATCTTGCTCTC-ATGTCGTGTATCTCGG-TCGGTTCCCTATCGTCTGCAGTCATCGAATTTTTGGAAGAATGGGGTCTTGAATCTCTCGAGGAGAAAGNCCCCTCTCCAGTCCCCTGCACAAAGGTTTTCCTNAATGGTGTTTGGATGGGCGTTCATCGCGACCCTTCTAACTTGGTCAACACGCTGAAAAGATTGAGGCGAAAAGAGGACATCAGCGTTGAGACCTCGGTTGTTCGGGAYATCCGAGAGAAAGAACTTAGGATCTACACTGACGCTGGTCGAGTGTTCCGCCCTCTATTCATTGTTGAAAACCAGCAACTTCTGTTGGAG-AAGAAGCACATTCGTTGGCTAAACAACAAGGTTGACGACCAGGGTAACTCCTTCAAATGGAAAGAC-CTAGTGACACAGGGNATTATCGACCTNCTTGACGCAGAGGAAGAGGAGACCGTTA-TGATCGCTATGACTCCTGAAGATTTGGAGACATCGAGGATCCAGCGAAG--TGGGGGAGTTTTCCAGCCGAAGG-ACACTGAATATGACCCGGCGGCTCGAGTTAAGGCGATGACGCATGCTCACACTTGGACTCACTGCGAAA-TTCA-CCCAANATGA-TTCCTTGTATTTGCGCAAGCATAATCCCCTTCCCCGATCACAATCAGGTT
>HMAS72941_sp13
--------------------------------------------N--------------------------------------------------------------------------------------------------------------------------------------------------------------------------------------------------------------------------------------------------------------------------------------------------------------------------------------------------------------------------------------------------------------------------------------------------------------------------------------------------------------------------------------------------------------------------------------------------------------------------------------------------------------
>Panaeolopsis_nirimbii_PERTH7680368_
???????????????????????????????????????????????????????????????????????????????????????????????????????????????????????????????????????????????????????????????????????????????????????????????????????????????????????????????????????????????????????????????????????????????????????????????????????????????????????????????????????????????????????????????????????????????????????????????????????????????????????????????????????????????????????????????????????????????????????????????????????????????????????????????????????????????????????????????????????????????????????????????????????????????????????????????????????????????????????????????????????????????????????????????????????????
>Panaeolopsis_sp__MushroomObserver_161213_Canada
???????????????????????????????????????????????????????????????????????????????????????????????????????????????????????????????????????????????????????????????????????????????????????????????????????????????????????????????????????????????????????????????????????????????????????????????????????????????????????????????????????????????????????????????????????????????????????????????????????????????????????????????????????????????????????????????????????????????????????????????????????????????????????????????????????????????????????????????????????????????????????????????????????????????????????????????????????????????????????????????????????????????????????????????????????????
>Panaeolus_acuminatus_4080_Italy
???????????????????????????????????????????????????????????????????????????????????????????????????????????????????????????????????????????????????????????????????????????????????????????????????????????????????????????????????????????????????????????????????????????????????????????????????????????????????????????????????????????????????????????????????????????????????????????????????????????????????????????????????????????????????????????????????????????????????????????????????????????????????????????????????????????????????????????????????????????????????????????????????????????????????????????????????????????????????????????????????????????????????????????????????????????
>Panaeolus_acuminatus_CBS_269_47_
???????????????????????????????????????????????????????????????????????????????????????????????????????????????????????????????????????????????????????????????????????????????????????????????????????????????????????????????????????????????????????????????????????????????????????????????????????????????????????????????????????????????????????????????????????????????????????????????????????????????????????????????????????????????????????????????????????????????????????????????????????????????????????????????????????????????????????????????????????????????????????????????????????????????????????????????????????????????????????????????????????????????????????????????????????????
>Panaeolus_acuminatus_CBS_270_47_
???????????????????????????????????????????????????????????????????????????????????????????????????????????????????????????????????????????????????????????????????????????????????????????????????????????????????????????????????????????????????????????????????????????????????????????????????????????????????????????????????????????????????????????????????????????????????????????????????????????????????????????????????????????????????????????????????????????????????????????????????????????????????????????????????????????????????????????????????????????????????????????????????????????????????????????????????????????????????????????????????????????????????????????????????????????
>Panaeolus_acuminatus_GLM_46071_
???????????????????????????????????????????????????????????????????????????????????????????????????????????????????????????????????????????????????????????????????????????????????????????????????????????????????????????????????????????????????????????????????????????????????????????????????????????????????????????????????????????????????????????????????????????????????????????????????????????????????????????????????????????????????????????????????????????????????????????????????????????????????????????????????????????????????????????????????????????????????????????????????????????????????????????????????????????????????????????????????????????????????????????????????????????
>Panaeolus_acuminatus_X540_Czech_Republic
???????????????????????????????????????????????????????????????????????????????????????????????????????????????????????????????????????????????????????????????????????????????????????????????????????????????????????????????????????????????????????????????????????????????????????????????????????????????????????????????????????????????????????????????????????????????????????????????????????????????????????????????????????????????????????????????????????????????????????????????????????????????????????????????????????????????????????????????????????????????????????????????????????????????????????????????????????????????????????????????????????????????????????????????????????????
>Panaeolus_alcis_Mushroom_Observer__88085__Sweden
???????????????????????????????????????????????????????????????????????????????????????????????????????????????????????????????????????????????????????????????????????????????????????????????????????????????????????????????????????????????????????????????????????????????????????????????????????????????????????????????????????????????????????????????????????????????????????????????????????????????????????????????????????????????????????????????????????????????????????????????????????????????????????????????????????????????????????????????????????????????????????????????????????????????????????????????????????????????????????????????????????????????????????????????????????????
>Panaeolus_alcis_SAT_14_239_20_USA
???????????????????????????????????????????????????????????????????????????????????????????????????????????????????????????????????????????????????????????????????????????????????????????????????????????????????????????????????????????????????????????????????????????????????????????????????????????????????????????????????????????????????????????????????????????????????????????????????????????????????????????????????????????????????????????????????????????????????????????????????????????????????????????????????????????????????????????????????????????????????????????????????????????????????????????????????????????????????????????????????????????????????????????????????????????
>Panaeolus_antillarum__CORT_013830__Dominican_Republic
???????????????????????????????????????????????????????????????????????????????????????????????????????????????????????????????????????????????????????????????????????????????????????????????????????????????????????????????????????????????????????????????????????????????????????????????????????????????????????????????????????????????????????????????????????????????????????????????????????????????????????????????????????????????????????????????????????????????????????????????????????????????????????????????????????????????????????????????????????????????????????????????????????????????????????????????????????????????????????????????????????????????????????????????????????????
>Panaeolus_antillarum__SFSU_DED_7874__Thailand
???????????????????????????????????????????????????????????????????????????????????????????????????????????????????????????????????????????????????????????????????????????????????????????????????????????????????????????????????????????????????????????????????????????????????????????????????????????????????????????????????????????????????????????????????????????????????????????????????????????????????????????????????????????????????????????????????????????????????????????????????????????????????????????????????????????????????????????????????????????????????????????????????????????????????????????????????????????????????????????????????????????????????????????????????????????
>Panaeolus_axfordii_MFLU_19_2367_Thailand
???????????????????????????????????????????????????????????????????????????????????????????????????????????????????????????????????????????????????????????????????????????????????????????????????????????????????????????????????????????????????????????????????????????????????????????????????????????????????????????????????????????????????????????????????????????????????????????????????????????????????????????????????????????????????????????????????????????????????????????????????????????????????????????????????????????????????????????????????????????????????????????????????????????????????????????????????????????????????????????????????????????????????????????????????????????
>Panaeolus_bisporus_KaiR95_Benin
???????????????????????????????????????????????????????????????????????????????????????????????????????????????????????????????????????????????????????????????????????????????????????????????????????????????????????????????????????????????????????????????????????????????????????????????????????????????????????????????????????????????????????????????????????????????????????????????????????????????????????????????????????????????????????????????????????????????????????????????????????????????????????????????????????????????????????????????????????????????????????????????????????????????????????????????????????????????????????????????????????????????????????????????????????????
>Panaeolus_bisporus_MushroomObserver_org_188954_USA
???????????????????????????????????????????????????????????????????????????????????????????????????????????????????????????????????????????????????????????????????????????????????????????????????????????????????????????????????????????????????????????????????????????????????????????????????????????????????????????????????????????????????????????????????????????????????????????????????????????????????????????????????????????????????????????????????????????????????????????????????????????????????????????????????????????????????????????????????????????????????????????????????????????????????????????????????????????????????????????????????????????????????????????????????????????
>Panaeolus_cambodginiensis_NBRC_30222_
???????????????????????????????????????????????????????????????????????????????????????????????????????????????????????????????????????????????????????????????????????????????????????????????????????????????????????????????????????????????????????????????????????????????????????????????????????????????????????????????????????????????????????????????????????????????????????????????????????????????????????????????????????????????????????????????????????????????????????????????????????????????????????????????????????????????????????????????????????????????????????????????????????????????????????????????????????????????????????????????????????????????????????????????????????????
>Panaeolus_cf__guttulatus_G0217_Hungary
???????????????????????????????????????????????????????????????????????????????????????????????????????????????????????????????????????????????????????????????????????????????????????????????????????????????????????????????????????????????????????????????????????????????????????????????????????????????????????????????????????????????????????????????????????????????????????????????????????????????????????????????????????????????????????????????????????????????????????????????????????????????????????????????????????????????????????????????????????????????????????????????????????????????????????????????????????????????????????????????????????????????????????????????????????????
>Panaeolus_cyanescens_var__bisporus_n__6576_AQUI_Italy
???????????????????????????????????????????????????????????????????????????????????????????????????????????????????????????????????????????????????????????????????????????????????????????????????????????????????????????????????????????????????????????????????????????????????????????????????????????????????????????????????????????????????????????????????????????????????????????????????????????????????????????????????????????????????????????????????????????????????????????????????????????????????????????????????????????????????????????????????????????????????????????????????????????????????????????????????????????????????????????????????????????????????????????????????????????
>Panaeolus_desertorum_AH_9993__paratype__Spain
???????????????????????????????????????????????????????????????????????????????????????????????????????????????????????????????????????????????????????????????????????????????????????????????????????????????????????????????????????????????????????????????????????????????????????????????????????????????????????????????????????????????????????????????????????????????????????????????????????????????????????????????????????????????????????????????????????????????????????????????????????????????????????????????????????????????????????????????????????????????????????????????????????????????????????????????????????????????????????????????????????????????????????????????????????????
>Panaeolus_desertorum_SZMC_NL_1863_Hungary
???????????????????????????????????????????????????????????????????????????????????????????????????????????????????????????????????????????????????????????????????????????????????????????????????????????????????????????????????????????????????????????????????????????????????????????????????????????????????????????????????????????????????????????????????????????????????????????????????????????????????????????????????????????????????????????????????????????????????????????????????????????????????????????????????????????????????????????????????????????????????????????????????????????????????????????????????????????????????????????????????????????????????????????????????????????
>Panaeolus_detriticola_PERTH_08944954
???????????????????????????????????????????????????????????????????????????????????????????????????????????????????????????????????????????????????????????????????????????????????????????????????????????????????????????????????????????????????????????????????????????????????????????????????????????????????????????????????????????????????????????????????????????????????????????????????????????????????????????????????????????????????????????????????????????????????????????????????????????????????????????????????????????????????????????????????????????????????????????????????????????????????????????????????????????????????????????????????????????????????????????????????????????
>Panaeolus_fimicola__2dc8487af7775d56934b41366be30a3f_China
???????????????????????????????????????????????????????????????????????????????????????????????????????????????????????????????????????????????????????????????????????????????????????????????????????????????????????????????????????????????????????????????????????????????????????????????????????????????????????????????????????????????????????????????????????????????????????????????????????????????????????????????????????????????????????????????????????????????????????????????????????????????????????????????????????????????????????????????????????????????????????????????????????????????????????????????????????????????????????????????????????????????????????????????????????????
>Panaeolus_fimicola__4350_Italy
???????????????????????????????????????????????????????????????????????????????????????????????????????????????????????????????????????????????????????????????????????????????????????????????????????????????????????????????????????????????????????????????????????????????????????????????????????????????????????????????????????????????????????????????????????????????????????????????????????????????????????????????????????????????????????????????????????????????????????????????????????????????????????????????????????????????????????????????????????????????????????????????????????????????????????????????????????????????????????????????????????????????????????????????????????????
>Panaeolus_foenisecii_CBS_142_40_
???????????????????????????????????????????????????????????????????????????????????????????????????????????????????????????????????????????????????????????????????????????????????????????????????????????????????????????????????????????????????????????????????????????????????????????????????????????????????????????????????????????????????????????????????????????????????????????????????????????????????????????????????????????????????????????????????????????????????????????????????????????????????????????????????????????????????????????????????????????????????????????????????????????????????????????????????????????????????????????????????????????????????????????????????????????
>Panaeolus_foenisecii_CBS_251_37_
???????????????????????????????????????????????????????????????????????????????????????????????????????????????????????????????????????????????????????????????????????????????????????????????????????????????????????????????????????????????????????????????????????????????????????????????????????????????????????????????????????????????????????????????????????????????????????????????????????????????????????????????????????????????????????????????????????????????????????????????????????????????????????????????????????????????????????????????????????????????????????????????????????????????????????????????????????????????????????????????????????????????????????????????????????????
>Panaeolus_foenisecii_FO_46609_
???????????????????????????????????????????????????????????????????????????????????????????????????????????????????????????????????????????????????????????????????????????????????????????????????????????????????????????????????????????????????????????????????????????????????????????????????????????????????????????????????????????????????????????????????????????????????????????????????????????????????????????????????????????????????????????????????????????????????????????????????????????????????????????????????????????????????????????????????????????????????????????????????????????????????????????????????????????????????????????????????????????????????????????????????????????
>Panaeolus_foenisecii_J152_USA_
???????????????????????????????????????????????????????????????????????????????????????????????????????????????????????????????????????????????????????????????????????????????????????????????????????????????????????????????????????????????????????????????????????????????????????????????????????????????????????????????????????????????????????????????????????????????????????????????????????????????????????????????????????????????????????????????????????????????????????????????????????????????????????????????????????????????????????????????????????????????????????????????????????????????????????????????????????????????????????????????????????????????????????????????????????????
>Panaeolus_foenisecii_K_M__250281_United_Kingdom
???????????????????????????????????????????????????????????????????????????????????????????????????????????????????????????????????????????????????????????????????????????????????????????????????????????????????????????????????????????????????????????????????????????????????????????????????????????????????????????????????????????????????????????????????????????????????????????????????????????????????????????????????????????????????????????????????????????????????????????????????????????????????????????????????????????????????????????????????????????????????????????????????????????????????????????????????????????????????????????????????????????????????????????????????????????
>Panaeolus_fraxinophilus__MushroomObserver_org_455364_USA
???????????????????????????????????????????????????????????????????????????????????????????????????????????????????????????????????????????????????????????????????????????????????????????????????????????????????????????????????????????????????????????????????????????????????????????????????????????????????????????????????????????????????????????????????????????????????????????????????????????????????????????????????????????????????????????????????????????????????????????????????????????????????????????????????????????????????????????????????????????????????????????????????????????????????????????????????????????????????????????????????????????????????????????????????????????
>Panaeolus_guttulatus_137_Iran
???????????????????????????????????????????????????????????????????????????????????????????????????????????????????????????????????????????????????????????????????????????????????????????????????????????????????????????????????????????????????????????????????????????????????????????????????????????????????????????????????????????????????????????????????????????????????????????????????????????????????????????????????????????????????????????????????????????????????????????????????????????????????????????????????????????????????????????????????????????????????????????????????????????????????????????????????????????????????????????????????????????????????????????????????????????
>Panaeolus_guttulatus_var__guttulatus_AMB_n__18101_
???????????????????????????????????????????????????????????????????????????????????????????????????????????????????????????????????????????????????????????????????????????????????????????????????????????????????????????????????????????????????????????????????????????????????????????????????????????????????????????????????????????????????????????????????????????????????????????????????????????????????????????????????????????????????????????????????????????????????????????????????????????????????????????????????????????????????????????????????????????????????????????????????????????????????????????????????????????????????????????????????????????????????????????????????????????
>Panaeolus_guttulatus_var__guttulatus_STA5_Iraq
???????????????????????????????????????????????????????????????????????????????????????????????????????????????????????????????????????????????????????????????????????????????????????????????????????????????????????????????????????????????????????????????????????????????????????????????????????????????????????????????????????????????????????????????????????????????????????????????????????????????????????????????????????????????????????????????????????????????????????????????????????????????????????????????????????????????????????????????????????????????????????????????????????????????????????????????????????????????????????????????????????????????????????????????????????????
>Panaeolus_guttulatus_var__merrisiani_AMB_n__18102__
???????????????????????????????????????????????????????????????????????????????????????????????????????????????????????????????????????????????????????????????????????????????????????????????????????????????????????????????????????????????????????????????????????????????????????????????????????????????????????????????????????????????????????????????????????????????????????????????????????????????????????????????????????????????????????????????????????????????????????????????????????????????????????????????????????????????????????????????????????????????????????????????????????????????????????????????????????????????????????????????????????????????????????????????????????????
>Panaeolus_mexicanus_ANGE1557_Dominican_Republic
???????????????????????????????????????????????????????????????????????????????????????????????????????????????????????????????????????????????????????????????????????????????????????????????????????????????????????????????????????????????????????????????????????????????????????????????????????????????????????????????????????????????????????????????????????????????????????????????????????????????????????????????????????????????????????????????????????????????????????????????????????????????????????????????????????????????????????????????????????????????????????????????????????????????????????????????????????????????????????????????????????????????????????????????????????????
>Panaeolus_paludosus_B2082_
???????????????????????????????????????????????????????????????????????????????????????????????????????????????????????????????????????????????????????????????????????????????????????????????????????????????????????????????????????????????????????????????????????????????????????????????????????????????????????????????????????????????????????????????????????????????????????????????????????????????????????????????????????????????????????????????????????????????????????????????????????????????????????????????????????????????????????????????????????????????????????????????????????????????????????????????????????????????????????????????????????????????????????????????????????????
>Panaeolus_pantropicalis_T_JBSD_130972_Dominican_Republic
???????????????????????????????????????????????????????????????????????????????????????????????????????????????????????????????????????????????????????????????????????????????????????????????????????????????????????????????????????????????????????????????????????????????????????????????????????????????????????????????????????????????????????????????????????????????????????????????????????????????????????????????????????????????????????????????????????????????????????????????????????????????????????????????????????????????????????????????????????????????????????????????????????????????????????????????????????????????????????????????????????????????????????????????????????????
>Panaeolus_pantropicalis__MHHNU_31396_China
???????????????????????????????????????????????????????????????????????????????????????????????????????????????????????????????????????????????????????????????????????????????????????????????????????????????????????????????????????????????????????????????????????????????????????????????????????????????????????????????????????????????????????????????????????????????????????????????????????????????????????????????????????????????????????????????????????????????????????????????????????????????????????????????????????????????????????????????????????????????????????????????????????????????????????????????????????????????????????????????????????????????????????????????????????????
>Panaeolus_papilionaceus__DNA1940_USA
TTGCGGTTTGGTGAAGAACCTTGCTCTC-ATGTCGTGTATCTCCG-TGGGATCTTTGTCTGAGGCGGTTATCGAATTCTTGGAGGAGTGGGGTCTCGAGTCACTGGAAGAAAATGCCCATTCTCAGGTTCCTTGCACCAAAGTCTTCCTCAATGGTGTTTGGATGGGTGTTCATCGTGATCCTTCCAATTTGGTTAATACGTTGAAGAGGCTTAGGCGGAAGGAAGATATCAGTGTCGAAACTTCAGTGGTGCGGGATATCCGAGAGAAGGAGCTGAGAATCTACACCGATGCTGGTCGAGTGTTCCGTCCTCTGTTCATCGTCGAAAACCAGCAGCTACTATTGGAG-AAGAAACATATCCGCTGGCTCAACAATAAAGTGGACGATCAGGGCAATCCGTTCAAATGGAATAAC-TTGATCACTCAAGGTATCATCGATCTTCTAGACGCAGAGGAAGAAGAAACCGTTA-TGATCGCCATGACCCCCGAAGATTTGGAGACATCGCGAATCCAGCGCAG--CGGCGGTGTTTTCCAACCCAAAG-ATCAGGAGTACGACCCAGCCGCTCGTGTCAAGGCCGCTACCCATGCCCATACTTGGACACATTGCGAAA-TTCATCCAAGCATGA-TTCTCGGTATCTGTGCTAGCATTATTCCCTTCCCCGACCATAATCAGGTA
>Panaeolus_papilionaceus__EGDA_Pan228_Egypt
???????????????????????????????????????????????????????????????????????????????????????????????????????????????????????????????????????????????????????????????????????????????????????????????????????????????????????????????????????????????????????????????????????????????????????????????????????????????????????????????????????????????????????????????????????????????????????????????????????????????????????????????????????????????????????????????????????????????????????????????????????????????????????????????????????????????????????????????????????????????????????????????????????????????????????????????????????????????????????????????????????????????????????????????????????????
>Panaeolus_papilionaceus__INNASA1_Iraq
???????????????????????????????????????????????????????????????????????????????????????????????????????????????????????????????????????????????????????????????????????????????????????????????????????????????????????????????????????????????????????????????????????????????????????????????????????????????????????????????????????????????????????????????????????????????????????????????????????????????????????????????????????????????????????????????????????????????????????????????????????????????????????????????????????????????????????????????????????????????????????????????????????????????????????????????????????????????????????????????????????????????????????????????????????????
>Panaeolus_papilionaceus__MHHNU31392_China
???????????????????????????????????????????????????????????????????????????????????????????????????????????????????????????????????????????????????????????????????????????????????????????????????????????????????????????????????????????????????????????????????????????????????????????????????????????????????????????????????????????????????????????????????????????????????????????????????????????????????????????????????????????????????????????????????????????????????????????????????????????????????????????????????????????????????????????????????????????????????????????????????????????????????????????????????????????????????????????????????????????????????????????????????????????
>Panaeolus_papilionaceus__N_L__Bougher_NLB_1553_Australia
???????????????????????????????????????????????????????????????????????????????????????????????????????????????????????????????????????????????????????????????????????????????????????????????????????????????????????????????????????????????????????????????????????????????????????????????????????????????????????????????????????????????????????????????????????????????????????????????????????????????????????????????????????????????????????????????????????????????????????????????????????????????????????????????????????????????????????????????????????????????????????????????????????????????????????????????????????????????????????????????????????????????????????????????????????????
>Panaeolus_papilionaceus__RA400_Iraq
???????????????????????????????????????????????????????????????????????????????????????????????????????????????????????????????????????????????????????????????????????????????????????????????????????????????????????????????????????????????????????????????????????????????????????????????????????????????????????????????????????????????????????????????????????????????????????????????????????????????????????????????????????????????????????????????????????????????????????????????????????????????????????????????????????????????????????????????????????????????????????????????????????????????????????????????????????????????????????????????????????????????????????????????????????????
>Panaeolus_parvisporus_7070_Italy
???????????????????????????????????????????????????????????????????????????????????????????????????????????????????????????????????????????????????????????????????????????????????????????????????????????????????????????????????????????????????????????????????????????????????????????????????????????????????????????????????????????????????????????????????????????????????????????????????????????????????????????????????????????????????????????????????????????????????????????????????????????????????????????????????????????????????????????????????????????????????????????????????????????????????????????????????????????????????????????????????????????????????????????????????????????
>Panaeolus_parvisporus_CBS_276_39_
???????????????????????????????????????????????????????????????????????????????????????????????????????????????????????????????????????????????????????????????????????????????????????????????????????????????????????????????????????????????????????????????????????????????????????????????????????????????????????????????????????????????????????????????????????????????????????????????????????????????????????????????????????????????????????????????????????????????????????????????????????????????????????????????????????????????????????????????????????????????????????????????????????????????????????????????????????????????????????????????????????????????????????????????????????????
>Panaeolus_plantaginiformis_LE_2862__lectotype__Russia
???????????????????????????????????????????????????????????????????????????????????????????????????????????????????????????????????????????????????????????????????????????????????????????????????????????????????????????????????????????????????????????????????????????????????????????????????????????????????????????????????????????????????????????????????????????????????????????????????????????????????????????????????????????????????????????????????????????????????????????????????????????????????????????????????????????????????????????????????????????????????????????????????????????????????????????????????????????????????????????????????????????????????????????????????????????
>Panaeolus_plantaginiformis_LE_2863__holotype__Uzbekistan
???????????????????????????????????????????????????????????????????????????????????????????????????????????????????????????????????????????????????????????????????????????????????????????????????????????????????????????????????????????????????????????????????????????????????????????????????????????????????????????????????????????????????????????????????????????????????????????????????????????????????????????????????????????????????????????????????????????????????????????????????????????????????????????????????????????????????????????????????????????????????????????????????????????????????????????????????????????????????????????????????????????????????????????????????????????
>Panaeolus_punjabensis_s_l__LAH37417_Pakistan
???????????????????????????????????????????????????????????????????????????????????????????????????????????????????????????????????????????????????????????????????????????????????????????????????????????????????????????????????????????????????????????????????????????????????????????????????????????????????????????????????????????????????????????????????????????????????????????????????????????????????????????????????????????????????????????????????????????????????????????????????????????????????????????????????????????????????????????????????????????????????????????????????????????????????????????????????????????????????????????????????????????????????????????????????????????
>Panaeolus_rickenii_TFB8626_Argentina
CTGTGGTCTGGTCAARAATTTGGCCCTT-ATGTCGTGCATTTCGG-TCGGATCTCTATCATCGGCGGTCATTGAATTCCTCGAAGAATGGGGCCTGGAATCCYTAGAAGAAAACGCCCATTCAGCAGTTCCTTGCACCAAGGTCTTCCTCAATGGGGTATGGATGGGTGTTCATCGTGATCCATCCAACCTGGTCAACACCCTCAAGCGGCTGAGGAGGAAGGAAGATATCAGTGTGGAGACCTCAGTAGTGCGCGACATTCGAGAGAAGGAACTCAGAATYTACACCGATGCTGGTCGTGTCTTCCGTCCTTTGTTCATTGTAGAAAATCAGCAACTCCTCTTGGAG-AAGAAGCACATTCGCTGGATCAACAACAAGGCGGACGACCAGGGCAAYCCCTTCAAATGGAAAGAC-CTGGTCACYCAGGGTATCATCGATCTGCTTGATGCTGAGGAGGAGGAAACKGTGA-TGATTGCRATGACACCSGAGGATTTGGAGACATCAAGAATTCAACGAAG--CGGKGGGGTCTTCCAGCCAAAAG-ACACAGAGTACGACCCAGCGGCGCGTGTGAAGGCCACCACCCATGCTCATACATGGACGCATTGCGAAA-TTCATCCCAGYATGA-TTCTCGGGATTTGTGCTAGCATCATTCCCTTCCCTGACCACAATCAGGTG
>Panaeolus_sPanaeolus_NY04449017_Colombia
???????????????????????????????????????????????????????????????????????????????????????????????????????????????????????????????????????????????????????????????????????????????????????????????????????????????????????????????????????????????????????????????????????????????????????????????????????????????????????????????????????????????????????????????????????????????????????????????????????????????????????????????????????????????????????????????????????????????????????????????????????????????????????????????????????????????????????????????????????????????????????????????????????????????????????????????????????????????????????????????????????????????????????????????????????????
>Panaeolus_sp__204_USA
???????????????????????????????????????????????????????????????????????????????????????????????????????????????????????????????????????????????????????????????????????????????????????????????????????????????????????????????????????????????????????????????????????????????????????????????????????????????????????????????????????????????????????????????????????????????????????????????????????????????????????????????????????????????????????????????????????????????????????????????????????????????????????????????????????????????????????????????????????????????????????????????????????????????????????????????????????????????????????????????????????????????????????????????????????????
>Panaeolus_sp__LAH36792_Pakistan
???????????????????????????????????????????????????????????????????????????????????????????????????????????????????????????????????????????????????????????????????????????????????????????????????????????????????????????????????????????????????????????????????????????????????????????????????????????????????????????????????????????????????????????????????????????????????????????????????????????????????????????????????????????????????????????????????????????????????????????????????????????????????????????????????????????????????????????????????????????????????????????????????????????????????????????????????????????????????????????????????????????????????????????????????????????
>Panaeolus_sp__LAH36793_Pakistan
???????????????????????????????????????????????????????????????????????????????????????????????????????????????????????????????????????????????????????????????????????????????????????????????????????????????????????????????????????????????????????????????????????????????????????????????????????????????????????????????????????????????????????????????????????????????????????????????????????????????????????????????????????????????????????????????????????????????????????????????????????????????????????????????????????????????????????????????????????????????????????????????????????????????????????????????????????????????????????????????????????????????????????????????????????????
>Panaeolus_sp__MW_2010_
???????????????????????????????????????????????????????????????????????????????????????????????????????????????????????????????????????????????????????????????????????????????????????????????????????????????????????????????????????????????????????????????????????????????????????????????????????????????????????????????????????????????????????????????????????????????????????????????????????????????????????????????????????????????????????????????????????????????????????????????????????????????????????????????????????????????????????????????????????????????????????????????????????????????????????????????????????????????????????????????????????????????????????????????????????????
>Panaeolus_sp__PBM4141_USA
???????????????????????????????????????????????????????????????????????????????????????????????????????????????????????????????????????????????????????????????????????????????????????????????????????????????????????????????????????????????????????????????????????????????????????????????????????????????????????????????????????????????????????????????????????????????????????????????????????????????????????????????????????????????????????????????????????????????????????????????????????????????????????????????????????????????????????????????????????????????????????????????????????????????????????????????????????????????????????????????????????????????????????????????????????????
>Panaeolus_sp__iNAT_99905220_USA
???????????????????????????????????????????????????????????????????????????????????????????????????????????????????????????????????????????????????????????????????????????????????????????????????????????????????????????????????????????????????????????????????????????????????????????????????????????????????????????????????????????????????????????????????????????????????????????????????????????????????????????????????????????????????????????????????????????????????????????????????????????????????????????????????????????????????????????????????????????????????????????????????????????????????????????????????????????????????????????????????????????????????????????????????????????
>Panaeolus_sp__iNat72986889_USA
???????????????????????????????????????????????????????????????????????????????????????????????????????????????????????????????????????????????????????????????????????????????????????????????????????????????????????????????????????????????????????????????????????????????????????????????????????????????????????????????????????????????????????????????????????????????????????????????????????????????????????????????????????????????????????????????????????????????????????????????????????????????????????????????????????????????????????????????????????????????????????????????????????????????????????????????????????????????????????????????????????????????????????????????????????????
>Panaeolus_sphinctrinus_AFTOL_ID_1499_
???????????????????????????????????????????????????????????????????????????????????????????????????????????????????????????????????????????????????????????????????????????????????????????????????????????????????????????????????????????????????????????????????????????????????????????????????????????????????????????????????????????????????????????????????????????????????????????????????????????????????????????????????????????????????????????????????????????????????????????????????????????????????????????????????????????????????????????????????????????????????????????????????????????????????????????????????????????????????????????????????????????????????????????????????????????
>Panaeolus_subbalteatus_CBS_331_34_
???????????????????????????????????????????????????????????????????????????????????????????????????????????????????????????????????????????????????????????????????????????????????????????????????????????????????????????????????????????????????????????????????????????????????????????????????????????????????????????????????????????????????????????????????????????????????????????????????????????????????????????????????????????????????????????????????????????????????????????????????????????????????????????????????????????????????????????????????????????????????????????????????????????????????????????????????????????????????????????????????????????????????????????????????????????
>Panaeolus_subbalteatus_NX180911_04_China
???????????????????????????????????????????????????????????????????????????????????????????????????????????????????????????????????????????????????????????????????????????????????????????????????????????????????????????????????????????????????????????????????????????????????????????????????????????????????????????????????????????????????????????????????????????????????????????????????????????????????????????????????????????????????????????????????????????????????????????????????????????????????????????????????????????????????????????????????????????????????????????????????????????????????????????????????????????????????????????????????????????????????????????????????????????
>Panaeolus_sylvaticus_ANGE1393_Dominican_Republic
???????????????????????????????????????????????????????????????????????????????????????????????????????????????????????????????????????????????????????????????????????????????????????????????????????????????????????????????????????????????????????????????????????????????????????????????????????????????????????????????????????????????????????????????????????????????????????????????????????????????????????????????????????????????????????????????????????????????????????????????????????????????????????????????????????????????????????????????????????????????????????????????????????????????????????????????????????????????????????????????????????????????????????????????????????????
>Panaeolus_uliginosus_DAOM_176594_
???????????????????????????????????????????????????????????????????????????????????????????????????????????????????????????????????????????????????????????????????????????????????????????????????????????????????????????????????????????????????????????????????????????????????????????????????????????????????????????????????????????????????????????????????????????????????????????????????????????????????????????????????????????????????????????????????????????????????????????????????????????????????????????????????????????????????????????????????????????????????????????????????????????????????????????????????????????????????????????????????????????????????????????????????????????
>Pholiotina_aporos_SZMC_NL_1241_
???????????????????????????????????????????????????????????????????????????????????????????????????????????????????????????????????????????????????????????????????????????????????????????????????????????????????????????????????????????????????????????????????????????????????????????????????????????????????????????????????????????????????????????????????????????????????????????????????????????????????????????????????????????????????????????????????????????????????????????????????????????????????????????????????????????????????????????????????????????????????????????????????????????????????????????????????????????????????????????????????????????????????????????????????????????
>ZRL20152331_sp7
CTGTGGTCTAGTCAAGAATCTGGCGCTC-ATGTCGTGTATTTCTG-TCGGATCTTTGTCTTCGGCGGTGATTGAATTCCTTGAAGAGTGGGGCCTCGAATCCCTTGAAGAAAACGCCCATTCTGCCGTTCCTTGCACAAAGGTTTTCCTCAATGGTGTGTGGATGGGTGTTCATCGCGATCCCTCCAATCTGGTCAATACCCTTAAGCGTCTCAGGCGGAAGGAAGACATCAGTGTCGAAACTTCTGTAGTGCGCGACATCCGAGAGAAGGAGCTCAGAATTTACACTGATGCTGGTCGAGTCTTCCGTCCTTTGTTCATTGTTGAAAATCAGCAACTTCTTTTGGAG-AAGAAGCACATCCGTTGGATTAACAACAAGGTAGACGATCAGGGCAATCCCTTCAAGTGGAAGGAC-TTGGTCACACAGGGTATCATTGATTTGCTAGATGCTGAGGAGGAGGAGACTGTGA-TGATTGCAATGACACCCGAGGATTTGGAGACGTCACGAATCCAACGAAG--TGGAGGAGTCTTCCAGCCAAAAG-ACACAGAATACGACCCAGCGGCACGTGTCAAGGCCACCACCCATGCTCATACGTGGACGCATTGTGAAA-TTCATCCCAGTATGA-TCCTCGGTATTTGTGCTAGCATCATTCCTTTCCCTGATCACAACCAGGTA
>ZRL2015390_sp7
-TGTGGTCTAGTCAAGAATCTGGCGCTC-ATGTCGTGTATTTCTG-TCGGATCTTTGTCTTCGGCGGTGATTGAATTCCTTGAAGAGTGGGGCCTCGAATCCCTTGAAGAAAACGCCCATTCTGCCGTTCCTTGCACAAAGGTTTTCCTCAATGGTGTGTGGATGGGTGTTCATCGCGATCCCTCCAATCTGGTCAATACCCTTAAGCGTCTCAGGCGGAAGGAAGACATCAGTGTCGAAACTTCTGTAGTGCGCGACATCCGAGAGAAGGAGCTCAGAATTTACACTGATGCTGGTCGAGTCTTCCGTCCTTTGTTCATTGTTGAAAATCAGCAACTTCTTTTGGAG-AAGAAGCACATCCGTTGGATTAACAACAAGGTAGACGATCAGGGCAATCCCTTCAAGTGGAAGGAC-TTGGTCACACAGGGTATCATTGATTTGCTAGATGCTGAGGAGGAGGAGACTGTGA-TGATTGCAATGACACCCGAGGATTTGGAGACGTCACGAATCCAACGAAG--TGGAGGAGTCTTCCAGCCAAAAG-ACACAGAATACGACCCAGCGGCACGTGTCAAGGCCACCACCCATGCTCATACGTGGACGCATTGTGAAA-TTCATCCCAGTATGA-TCCTCGGTATTTGTGCTAGCATCATTCCTTTCCCTGATCACAACCAGGTA
>ZRL20161807_sp5
CTGTGGTCTAGTCAAGAATCTGGCTCTT-ATGTCGTGCATTTCGG-TCGGATCCTTGTCTTCGGCAGTTATTGAATTCCTTGAAGAATGGGGCCTCGAATCCCTCGAAGAAAACGCCCATTCTGTCGTCCCTTGCACAAAGGTCTTCCTCAATGGTGTRTGGATGGGTGTCCATCGTGATCCCTCCAACCTGGTCAACACCCTCAAACGGCTCAGGCGGAAGGAAGATATCAGTGTCGAAACCTCAGTAGTGCGCGACATCCGAGAGAAGGAGCTCAGAATTTACACTGATGCTGGTCGAGTCTTCCGCCCTTTGTTCATTGTAGAAAATCAACAACTTCTTTTGGAG-AAGAAGCACATCCGATGGATCAACAATAAGGCAGACGATCAGGGCAATCCCTTCAAGTGGAAAGAC-TTGGTCACACAGGGTATCATTGACCTGCTTGATGCTGAGGAAGAGGAGACTGTGA-TGATTGCAATGACACCCGAGGATTTGGAGACGTCACGAATCCAACGAAG--CGGAGGAGTCTTCCAGCCAAAGG-ACACAGAGTACGACCCAGCGGCGCGTGTCAAGGCCACCACCCATGCTCATACGTGGACACATTGCGAGA-TCCATCCCAGTATGA-TTCTCGGTATTTGTGCCAGCATCATTCCCTTCCCTGACCATAATCAGGTG
>ZRL20161828_sp5
CTGTGGTCTAGTCAAGAATCTGGCTCTT-ATGTCGTGCATTTCGG-TCGGATCCTTGTCTTCGGCAGTTATTGAATTCCTTGAAGAATGGGGCCTCGAATCCCTCGAAGAAAACGCCCATTCTGTCGTCCCTTGCACAAAGGTCTTCCTCAATGGTGTGTGGATGGGTGTCCATCGTGATCCCTCCAACCTGGTCAACACCCTCAAACGGCTCAGGCGGAAGGAAGATATCAGTGTCGAAACCTCAGTAGTGCGCGACATCCGAGAGAAGGAGCTCAGAATTTACACTGATGCTGGTCGAGTCTTCCGCCCTTTGTTCATTGTAGAAAATCAACAACTTCTTTTGGAG-AAGAAGCACATCCGATGGATCAACAATAAGGCAGACGATCAGGGCAATCCCTTCAAGTGGAAAGAC-TTGGTCACACAGGGTATCATTGACCTGCTTGATGCTGAGGAAGAGGAGACTGTGA-TGATTGCAATGACACCCGAGGATTTGGAGACGTCACGAATCCAACGAAG--CGGAGGAGTCTTCCAGCCAAAGG-ACACAGAGTACGACCCAGCGGCGCGTGTCAAGGCCACCACCCATGCTCATACGTGGACACATTGCGAGA-TCCATCCCAGTATGA-TTCTCGGTATTTGTGCCAGCATCATTCCCTTCCCTGACCATAATCAGGTG
>ZRL20161875_sp5
------TCTAGTCA--GATCTTGCTCTCAATGTCGTGCATATCTG-TCGGATCATTGTCTTCGGCRGTTATTGAATTCCTYGAAGAATGGGGCCTCGAATCCCTCGAAGAAAACGCYCATTCTNNTGTTCCTTGCACAAARGTCTTCCTCAAYGGTGTGTGGATGGGTGTCCATCGTGATCCCTCCAAYCTGGTCAACACCCTCAARCGRCTCAGGCGGAAGGAAGATATCAGTGTCGAAACYTCAGTAGTGCGCGACATCCGAGAGAAGGAGCTCAGAATTTACACTGATGCTGGTCGAGTCTTCCGYCCTTTGTTCATTGTAGAAAAYCAACAACTTCTTTTGGAG-AAGAAGCACATCCGATGGATCAACAANAAGGNNGANGATCAGGGCAATCCCTTCAAGTGGAAAGACTTTAGTCACACAGGGTATCATTGANNTGCTTGATGCTGAGGAGGAGGAGACTGTGATTGATTGCAATGACACCCGAGGATTTGGAGACGTCACGAATCCAACGAAGGCGGAAGGAGTCTTCCAGCCAAAGGAACCCKGATTACNACCCAGCGGCGCGTGTCAAGGCCACCACCCATGCTCATNCGTGGACNCATTGNGAGA-TCCATCCCAGTATGA-TCCTCGGTATTTGTGCCAGCATCA--------------------------
>ZRL20170602_sp2
TAGCGGTTTGGTGATGANATCTTGCTCTCATGTCGTGTATTTCCG-TGGGATCTTTGTCTGAAGCGGTTATCGAATTCTTGGAGGAGTGGGGTCTCGAGTCACTGGAAGAAAATGCCCATTCTCAGGTTCCTTGCACCAAAGTCTTCCTCAATGGTGTTTGGATGGGTGTTCATCGCGATCCTTCCAACTTGGTTAATACACTGAAGAGGCTTAGGMGGAAGGAAGATATTAGCGTCGAAACTTCAGTGGTGCGGGATATCCGAGAGAAGGAGCTGAGGATCTACACCGATGCTGGTCGAGTGTTCCGTCCTTTGTTCATCGTCGAAAACCAGCAGCTATTGTTGGAG-AAGAAACATATCCGCTGGCTCAACAACAAAGTYGACGATCAGGGCAATCCCTTCAAATGGAATAAC-TTGATCACTCAAGGTATCATCGATCTTCTAGACGCAGAGGAAGAAGAAACCGTCA-TGATCGCCATGACCCCYGAAGATTTGGAGACATCGCGAATCCAGCGCAG--CGGCGGAGTTTTCCAACCCAAAG-ACCAGGAGTACGACCCAGCCGCTCGTGTTAAGGCCGCCACCCATGCCCATACTTGGACACATTGCGAAA-TTCATCCAAGTATGA-TTCTCGGTATTTGTGCAAGTATTATTCCCTTCCCCGACCACAATCAGGTA
>ZRL20170603_sp2
TTGCGGTTTGGTGAAGAATCTTGCTCTC-ATGTCGTGTATTTCCG-TGGGATCTTTGTCTGAAGCGGTTATCGAATTCTTGGAGGAGTGGGGTCTCGAGTCACTGGAAGAAAATGCCCATTCTCAGGTTCCTTGCACCAAAGTCTTCCTCAATGGTGTTTGGATGGGTGTTCATCGCGATCCTTCCAACTTGGTTAATACACTGAAGAGGCTTAGGCGGAAGGAAGATATTAGCGTCGAAACTTCAGTGGTGCGGGATATCCGAGAGAAGGAGCTGAGGATCTACACCGATGCTGGTCGAGTATTCCGTCCTTTGTTCATCGTCGAAAACCAGCAGCTATTGTTGGAG-AAGAAACATATCCGCTGGCTCAACAATAAAGTTGACGATCAGGGCAATCCCTTCAAATGGAATAAC-TTGATCACTCAAGGTATCATCGATCTTCTAGACGCAGAGGAGGAAGAAACCGTCA-TGATCGCCATGACCCCCGAAGATTTGGAGACATCGCGAATCCAGCGCAG--CGGCGGAGTTTTCCAACCCAAAG-ACCAGGAGTACGACCCAGCCGCTCGTGTTAAGGCCGCCACCCATGCCCATACTTGGACACATTGCGAAA-TTCATCCAAGTATGA-TTCTCGGTATTTGTGCAAGTATTATTCCCTTCCCCGACCACAATCAGGTA
>ZRL20170604_sp2
TTGCGGTTTGGTGAAGAATCTTGCTCTC-ATGTCGTGTATTTCCG-TGGGATCTTTGTCTGAAGCGGTTATCGAATTCTTGGAGGAGTGGGGTCTCGAGTCACTGGAAGARAATGCCCATTCTCAGGTTCCTTGCACCAAAGTCTTCCTCAATGGTGTTTGGATGGGTGTTCATCGCGATCCTTCCAACTTGGTTAATACACTGAAGAGGCTTAGGCGGAAGGAAGATATTAGYGTCGAAACTTCAGTGGTGCGGGATATCCGAGAGAAGGAGCTGAGGATCTACACCGATGCTGGTCGAGTRTTCCGTCCTTTGTTCATCGTCGAAAACCAGCAGCTATTGTTGGAG-AAGAAACATATCCGCTGGCTCAACAAYAAAGTTGACGATCAGGGCAATCCCTTCAAATGGAATAAC-TTGATCACTCAAGGTATCATCGATCTTCTAGACGCAGAGGARGAAGAAACCGTCA-TGATCGCYATGACCCCCGAAGATTTGGAGACATCGCGAATCCAGCGCAG--CGGCGGAGTTTTCCAACCCAAAG-ACCAGGAGTACGACCCAGCCGCTCGTGTTAAGGCCGCCACCCATGCCCATACTTGGACACATTGCGAAA-TTCATCCMAGTATGA-TTCTCGGTATTTGTGCAAGTATTATTCCCTTCCCCGACCACAATCAGGTA
>ZRL20170654_sp2
--------------------------------------ATTTCCG-TGGGATCTTTGTCTGAAGCGGTTATCGAATTCTTGGAGGAGTGGGGTCTCGAGTCACTGGAAGAAAATGCCCATTCTCAGGTTCCTTGCACCAAAGTCTTCCTCAATGGTGTKTGGATGGGTGTTCATCGCGATCCTTCCAACTTGGTTAATACMCTGAAGAGGCTYAGGCGGAAGGAAGATATYAGCGTCGAAACTTCAGTGGTGCGGGATATCCGAGAGAAGGAGCTGAGGATCTACACCGATGCTGGTCGAGTATTCCGTCCTTTGTTCATCGTCGAAAACCAGCAGCTMTTGTTGGAG-AAGAAACATATCCGYTGGYTCAACAATAAAGYTGACGATCAGGGCAATCCCTTCAAATGGAATAAC-TTGATCACTCAAGGTATCATCGATCTTCTAGACGCAGAGGARGAAGAAACCGTCA-TGATCGCCATGACCCCCGAAGATTTGGAGACRTCGCGAATCCAGCGCAG--CGGCGGAGTTTTCCAACCCAAAG-ACCAGGAGTACGACCCAGCCGCTCGTGTTAAGGCCGCCACCCATGCYCATACTTGGACACATTGCGAAA-TTCATCCCAGTATGA-TTCTCGGTATTTGTGCMAGYATYATTCCCTTCCCCGACCACAATCAGGT-
>ZRL20180732_sp5
CTGTGGTCTAGTCAAGAATCTGGCTCTT-ATGTCGTGCATTTCGG-TCGGATCCTTGTCTTCGGCAGTTATTGAATTCCTTGAAGAATGGGGCCTCGAATCCCTCGAAGAAAACGCCCATTCTGTCGTCCCTTGCACAAAGGTCTTCCTCAATGGTGTGTGGATGGGTGTCCATCGTGATCCCTCCAACCTGGTCAACACCCTCAAACGGCTCAGGCGGAAGGAAGATATCAGTGTCGAAACCTCAGTAGTGCGCGACATCCGAGAGAAGGAGCTCAGAATTTACACTGATGCTGGTCGAGTCTTCCGCCCTTTGTTCATTGTAGAAAATCAACAACTTCTTTTGGAG-AAGAAGCACATCCGATGGATCAACAATAAGGCAGACGATCAGGGYAATCCCTTCAAGTGGAAAGAC-TTGGTCACACAGGGTATCATTGACCTGCTTGATGCTGAGGAAGAGGAGACTGTGA-TGATTGCAATGACACCYGAGGATTTGGAGACGTCACGAATCCAACGAAG--CGGAGGAGTCTTCCAGCCAAAGG-ACACAGAGTACGACCCAGCGGCGCGTGTCAAGGCCACCACCCATGCTCATACGTGGACACATTGCGAGA-TCCATCCCAGTATGA-TTCTCGGTATTTGTGCCAGCATCATTCCCTTCCCTGACCATAATCAGGTG
>ZRL20180975_sp7
YTGTGGTCTAGTCAAGAATCTGGCGCTC-ATGTCGTGTATTTCTG-TCGGATCTTTGTCTTCGGCGGTGATTGAATTCCTTGAAGAGTGGGGCCTCGAATCCCTTGAAGAAAACGCCCATTCTGCCGTTCCTTGCACAAAGGTTTTCCTCAATGGTGTGTGGATGGGTGTTCATCGCGATCCCTCCAATCTGGTCAATACCCTTAAGCGTCTCAGGCGGAAGGAAGACATCAGTGTCGAAACTTCTGTAGTGCGCGACATCCGAGAGAAGGAGCTCAGAATTTACACTGATGCTGGTCGAGTCTTCCGTCCTTTGTTCATTGTTGAAAAYCAGCAACTTCTTTTGGAG-AAGAAGCACATCCGTTGGATTAACAACAAGGTAGACGATCAGGGCAATCCCTTCAAGTGGAAGGAC-TTGGTCACACAGGGTATCATTGATTTGCTAGATGCTGAGGAGGAGGAGACTGTGA-TGATTGCAATGACACCCGAGGATTTGGAGACGTCACGAATCCAACGAAG--TGGAGGAGTCTTCCAGCCAAAAG-ACACAGAATACGACCCAGCGGCACGTGTCAAGGCCACCACCCATGCTCATACGTGGACGCATTGTGAAA-TTCATCCCAGTATGA-TCCTCGGTATTTGTGCTAGCATCATTCCTTTCCCTGATCACAACCAGGTA
>ZRL20180988_sp6
CTGTGGTCTAGTCAAGAATCTTGCTCTC-ATGTCGTGCATATCTG-TCGGATCCTTGTCTTCGGCGGTTATTGAATTCCTCGAAGAATGGGGCCTCGAATCCCTCGAGGAAAACGCTCATTCTACTGTTCCTTGCACAAAAGTCTTCCTCAACGGTGTGTGGATGGGTGTCCATCGTGATCCCTCCAATCTGGTCAATACCCTCAAGCGACTCAGGCGGAAGGAAGATATCAGCGTCGAAACTTCAGTAGTCCGCGACATCCGAGAGAAGGAGCTAAGAATTTACACCGATGCTGGTCGAGTCTTCCGTCCTTTGTTCATTGTAGAAAACCAGCAACTTCTTTTGGAG-AAGAAGCACATCCGTTGGATTAACAACAAGGTGGATGATCAGGGTAATCCCTTCAAGTGGAAAGAC-TTAGTCACACAAGGCATCATTGATTTACTTGATGCTGAGGAGGAGGAAACTGTGA-TGATTGCAATGACACCCGAGGATTTGGAGACGTCACGAATCCAACGAAG--CGGAGGAGTCTTCCAGCCCAAAG-ACGCGGAGTACGACCCAGCGGCGCGTGTCAAGGCCACCACTCATGCTCATGCGTGGACGCATTGTGAAA-TTCATCCCAGTATGA-TCCTCGGTATCTGTGCCAGCATCATTCCTTTCCCTGATCACAACCAGGTG
>ZRL20181122_sp7
CTGTGGTCTAGTCAAGAATCTGGCGCTC-ATGTCGTGTATTTCTG-TCGGATCTTTGTCTTCGGCGGTGATTGAATTCCTTGAAGAGTGGGGCCTCGAATCCCTTGAAGAAAACGCCCATTCTGCCGTTCCTTGCACAAAGGTTTTCCTCAATGGTGTGTGGATGGGTGTTCATCGCGATCCCTCCAATCTGGTCAATACCCTTAAGCGTCTCAGGCGGAAGGAAGACATCAGTGTCGAAACTTCTGTAGTGCGCGACATCCGAGAGAAGGAGCTCAGAATTTACACTGATGCTGGTCGAGTCTTCCGTCCTTTGTTCATTGTTGAAAATCAGCAACTTCTTTTGGAG-AAGAAGCACATCCGTTGGATTAACAACAAGGTAGACGATCAGGGCAATCCCTTCAAGTGGAAGGAC-TTGGTCACACAGGGTATCATTGATTTGCTAGATGCTGAGGAGGAGGAGACTGTGA-TGATTGCAATGACACCCGAGGATTTGGAGACGTCACGAATCCAACGAAG--TGGAGGAGTCTTCCAGCCAAAAG-ACACAGAATACGACCCAGCGGCACGTGTCAAGGCCACCACCCATGCTCATACGTGGACGCATTGTGAAA-TTCATCCCAGTATGA-TCCTCGGTATTTGTGCTAGCATCATTCCTTTCCCTGATCACAACCAGGTA
>ZRL20181924_sp5
CTGTGGTCTAGTCAAGAATCTGGCTCTT-ATGTCGTGCATTTCGG-TCGGATCCTTGTCTTCGGCAGTTATTGAATTCCTTGAAGAATGGGGCCTCGAATCCCTCGAAGAAAACGCCCATTCTGTCGTCCCTTGCACAAAGGTCTTCCTCAATGGTGTGTGGATGGGTGTCCATCGTGATCCCTCCAACCTGGTCAACACCCTCAARCGGCTCAGGCGGAAGGAAGATATCAGTGTCGAAACCTCAGTAGTGCGCGACATCCGAGAGAAGGAGCTCAGAATTTACACTGATGCTGGTCGAGTCTTCCGCCCTTTGTTCATTGTAGAAAATCAACAACTTCTTTTGGAG-AAGAAGCACATCCGATGGATCAACAATAAGGCAGACGATCAGGGCAATCCCTTCAAGTGGAAAGAC-TTGGTCACACAGGGTATCATTGACCTGCTTGATGCTGAGGAAGAGGAGACTGTGA-TGATTGCAATGACACCCGAGGATTTGGAGACGTCACGAATCCAACGAAG--CGGAGGAGTCTTCCAGCCAAAGG-ACACAGAGTACGACCCAGCGGCGCGTGTCAAGGCCACCACCCATGCTCATACGTGGACACATTGCGAGA-TCCATCCCAGTATGA-TTCTCGGTATTTGTGCCAGCATCATTCCCTTCCCTGACCAYAATCAGGTG
>ZRL20190137_sp6
CTGTTGTCTAGTCAAGAATCTTGCTCTC-ATGTCGTGCATATCTG-TCGGATCCTAGTCAGCGACGGTTATTGAACTCATCGAAGAATGGAGCCTCGAATCCCTCGAAGAAAACGCTCATTCTATTGTTCCTTGCACAAAAGTCTTCCTCAGCGGTGTGTGGATGGGTGTCCATCGTGATCCCTCCAATCTGGTCAATACCCTCAAGCGACTCAGGCGGAAGGAAGATATCAGCGTCGAAACTTCAGTAGTCCGCGACATCCGAGAGAAGGAGCTAAGAATTTACACCGATGCTGGTCGAGTCTTCCGTCCTTTGTTCATTGTAGAAAACCAGCAACTTCTTTTGGAG-AAGAAGCACATCCGTTGGATTAACAACAAGGTGGATGATCAGGGYAATCCCTTCAAGTGGAAAGAC-TTAGTCACACAAGGTATCATTGATTTACTTGATGCTGAGGAGGAGGAAACTGTGA-TGATTGCAATGACACCCGAGGATTTGGAGACGTCACGAATCCAACGAAG--CGGAGGAGTCTTCCAGCCCAAAG-ACGCGGAGTACGACCCAGCGGCGCGTGTCAAGGCCACCACTCATGCTCATGCGTGAACGCATTGTGAAA-TTCATCCCAGTATGA-TCCTCGGTATCTGTGCCAGCATCATTCCTTTCCCTGATCACAAGGAGGTG
>ZRL20191912_sp8
TTGTGGTCTCGTCA-GAATCTGGCTCTC-ATGTCGTGTATTTCGG-TTGGTTCTTTATCRTCGGCGGTTATTGAATTCCTGGAGGAGTGGGGTCTCGAATCACTTGAAGAAAACGCTCATTCTCAGGTTCCATGTACAAAGGTTTTCCTCAATGGTGTCTGGATGGGTGTCCATCGCGATCCCTCCAACCTGGTCAATACTCTGAAGCGCCTGAGGCGGAAGGAAGATATTAGTGTTGAAACRTCGGTTGTGCGTGATATTCGAGAGAAGGAGCTCAGGATTTACACCGACGCTGGTCGAGTGTTCCGGCCTTTATTCATCGTGGAAAACCARCAACTGCTACTAGAG-AARAAGCACATCCGCTGGCTCAACAACAAGGTCGACGATAACGGCAACGACTTCAAATGGAAAGAT-YTGGTCACSCARGGTATCATYGATTTGCTTGATGCAGAAGAGGAGGAGACTGTAA-TGATTGCAATGACCCCTGAGGATTTGGAAACGTCRAGAATTCAACGAAG--TGGGGGTGTMTTCCAACCAAAAG-ATACGGAGTACGACCCAGCAGCCCGTGTGAAGGCCACCACACATGCCCATACATGGACGCATTGTGAAA-TTCATCCCAGCATGA-TCCTCGGTATTTGCGCTAGCATTATTCCATTCCCTGACCACAACCAAGTR
>ZRL20191951_Panaeolus_antillarum
TTGCGGCCTGGTCAAGAATTTGGCGCTC-ATGTCATGCATCTCCG-TCGGATCTTTGTCCGCAGTGGTCATTGAATTCTTGGAGGAATGGGGTCTGGAATCCCTCGAAGAAAACGCTCACTCTAACGTTCCTTGCACAAAGGTTTTCGTGAACGGAGTCTGGATGGGTGTCCACCGTGATCCTGCAAACTTGGTTAACACACTCAAACGACTCAGGAGGAAGGAAGATATCAGTGTTGAAACATCGGTGGTACGGGACATTCGAGAAAAGGAACTCAGGATCTACACGGACGCTGGGCGCGTGTTCCGTCCGTTGTTCATCGTGGAAAACCAACAACTTCTTCTCGAG-AAGAAGCACATTCGCTGGATCAACAACAAGGTCGATGACGATGGTAATCCCTTCAAATGGAAAAAC-CTTGTCACCCAGGGCATTATAGATCTGCTTGACGCTGAGGAGGAGGAGACTGTTA-TGATTGCAATGACCCCAGAGGATTTGGAAACGTCGAAGATTCAGCGAAG--CGGCGGTGTTTTCCAACCGAAAG-ACACAGAGTATGACCCAGCAGCTCGTGTCAAGGCCGCCACCCATGCRCACACCTGGACTCATTGTGAGA-TTCATCCCAGTATGA-TTCTAGGTATTTGYGCTAGCATTATTCCCTTCCCCGATCACAATCAGGTA
>ZRL20200005_sp8
NTGTGGTCTCGTCAAGA-TCTGGCTCTC-ATGTCGTGTATTTCGG-TTGGTTCTTTATCRTCGGCGGTTATTGAATTCCTGGAGGAGTGGGGTCTCGAATCACTTGAAGAAAACGCTCATTCTCAGGTTCCATGTACAAAGGTTTTCCTCAATGGTGTCTGGATGGGTGTCCATCGCGATCCCTCCAACCTGGTCAATACTCTGAAGCGCCTGAGGCGGAAGGAAGATATTAGTGTTGAAACRTCGGTTGTGCGTGATATTCGAGAGAAGGAGCTCAGGATTTACACCGACGCTGGTCGAGTGTTCCGGCCTTTATTCATCGTGGAAAACCARCAACTGCTACTAGAG-AARAAGCACATCCGCTGGCTCAACAACAAGGTCGACGATAACGGCAACGACTTCAAATGGAAAGAT-YTGGTCACSCAAGGTATCATYGATTTGCTTGATGCAGAAGAGGAGGAGACTGTAA-TGATTGCAATGACCCCTGAGGATTTGGAAACGTCRAGAATTCAACGAAG--TGGGGGTGTMTTCCAACCAAAAG-ATACGGAGTACGACCCAGCAGCCCGTGTGAAGGCCACCACACATGCCCATACATGGACGCATTGTGAAA-TTCATCCCAGCATGA-TCCTCGGTATTTGCGCTAGCATTATTCCMTTCCCTGACCACAACCAAGTR
>ZRL20200165_sp7
--------------------------------------------N--------------------------------------------------------------------------------------------------------------------------------------------------------------------------------------------------------------------------------------------------------------------------------------------------------------------------------------------------------------------------------------------------------------------------------------------------------------------------------------------------------------------------------------------------------------------------------------------------------------------------------------------------------------
>ZRL20201190_Panaeolus_semiovatus
TTGCGGCCTGGTCAAGAA-TTGGCGCTC-ATGTCATGCATCTCCG-TCGGGTCTTTGTCTGCAGTGGTGATTGAATTCTTGGAGGAATGGGGTCTGGAATCCCTCGAAGAAAACGCCCACTCAAACGTTCCTTGCACAAAGGTTTTCGTGAAYGGTGTCTGGATGGGTGTCCACCGCGATCCTTCCAACTTGGTTAACACACTCAAACGACTCAGGAGGAAGGAAGATATCAGTGTMGAAACKTCGGTGGTGCGGGACATTCGAGAAAAGGAACTCAGGATCTACACGGACGCTGGTCGGGTGTTCCGTCCTCTGTTCATT-GGGAAAACCAGCAACTTCTCCTAGAGAAAAAAGCACATTCGCTGGATCAACAACAAGGTNGATGACGATGGCNACNCCTTCAAATGGAAAGAC-CTTGTCACTCAGGGTATTATCGATCTTCTTGACGCTGAGGAGGAGGAGACTGTCA-TGATTGCAATGACCCCAGAAGATCTGGAAACGTCGAAGATTCAGCGAAG--CGGCGGTGTCTTCCAGCCAAAGG-ACACAGAGTACGACCCAGCAGCTCGTGTCAAGGCCGCCACTCATGCGCACACCTGGACTCATTGTGAGA-TTCATCCCAGTATGA-TTCTAGGTATTTGTGCTAGTATTATTCCCTTCCCCGATCACAATCAGGTG
>ZRL20201261_Panaeolus_semiovatus
--------------------------------------------N--------------------------------------------------------------------------------------------------------------------------------------------------------------------------------------------------------------------------------------------------------------------------------------------------------------------------------------------------------------------------------------------------------------------------------------------------------------------------------------------------------------------------------------------------------------------------------------------------------------------------------------------------------------
>ZRL20201278_Panaeolus_semiovatus
--------------------------------------------N--------------------------------------------------------------------------------------------------------------------------------------------------------------------------------------------------------------------------------------------------------------------------------------------------------------------------------------------------------------------------------------------------------------------------------------------------------------------------------------------------------------------------------------------------------------------------------------------------------------------------------------------------------------
>ZRL20210525_sp4
--------------------------------------------N--------------------------------------------------------------------------------------------------------------------------------------------------------------------------------------------------------------------------------------------------------------------------------------------------------------------------------------------------------------------------------------------------------------------------------------------------------------------------------------------------------------------------------------------------------------------------------------------------------------------------------------------------------------
>ZRL20210661_sp9
--------------------------------------------N--------------------------------------------------------------------------------------------------------------------------------------------------------------------------------------------------------------------------------------------------------------------------------------------------------------------------------------------------------------------------------------------------------------------------------------------------------------------------------------------------------------------------------------------------------------------------------------------------------------------------------------------------------------
>ZRL20210662_sp9
----------------------------------GTGCATCTCGG-TCGGCTNTTTGTCGTCAGCAGTCATCGAATTTCTGGAGGAATGGGGTCTCGAATCACTCGAAGAAAACGCCCATTCTCAGGTTCCATGCACAAAGGTTTTCCTCAATGGTGTATGGATGGGTGTCCATCGTGATCCCTCCAATCTGGTCAATACTCTGAAGCGCCTTAGGCGGAAGGAAGATATCAGCGTTGAAACTTCAGTTGTGCGTGATATTCGAGAGAAGGAGCTCAGGATTTACACCGACGCTGGTCGAGTGTTCCGTCCTTTATTCATTGTGGAAAACCAGCAACTCCTACTAGAG-AAGAAGCACATCCGCTGGCTCAACAACAAGGTTGACGATAATGGCAATGACTTCAAATGGAAGGAT-CTGGTCACGCAGGGTATCATCGATTTGCTTGATGCAGAAGAAGAGGAGACTGTTA-TGATCGCAATGACCCCCGAGGATTTGGAAGCGTCGAGAATTCAACGTAG--TGGGGGAGTCTTCCAACCAAAAG-ATACGGAGTACGACCCAGCAGCGCGTGTGAAGGCCACCACCCACGCTCATACATGGACGCATTGCGAAA-TTCATCCCAGTATGA-TCCTCGGTATTTGCGCCAGTATAATTCCATTCCCTGACCACAACCAAGTG
>ZRL20210707_sp12
CTGCGGTTTGGTGAAGAACCTTGCTCTC-ATGTCGTGTATTTCTG-TGGGATCCTTGTCTGAAGCGGTTATCGAATTCTTGGAGGAATGGGGTTTGGAATCCCTAGAAGAAAATGCCCATTCACAAGTCCCTTGCACCAAGGTCTTCCTCAATGGTGTATGGATGGGTGTCCATCGTGATCCTTCCAACCTGGTTAATACGCTGAAGAGGCTTAGGCGGAAGGAAGACATTAGTGTCGAGACATCAGTGGTGCGGGACATCCGAGAGAAGGAGCTGAGAATTTACACGGATGCTGGTAGAGTGTTCCGTCCTTTGTTCATCGTTGAAAACCAACAGCTACTGTTGGAG-AAGAAACATATCCGCTGGCTCAACAATAAAGTCGATGATCAGGGCAACCCCTTCAAATGGAATAAC-CTCATCACTCAGGGTATCATCGATCTTTTGGACGCAGAGGAAGAAGAAACCGTCA-TGATCGCCATGACCCCCGAAGATTTGGAGACGTCGCGAATCCAGCGCAG--CGGTGGAGTTTTCCAACCCAAAG-ACACGGAGTATGACCCAGCCGCCCGTGTTAAGGCTGCCACCCATGCTCATACTTGGACACATTGCGAAA-TTCATCCCAGTATGA-TTCTCGGTATTTGTGCAAGCATTATCCCCTTCCCTGATCACAATCAGGTA
>ZRL20210733_sp10
---------------------------C-ATGTCGTGCATATCGG-TCGGATCTTTGTCTTCGGCAGTTATTGAATTCCTTGAAGAGTGGGGCCTTGAATCCCTCGAAGAAAATGCCCATTCTGCTGTTCCTTGCACAAAGGTTTTCCTCAATGGTGTGTGGATGGGTGTTCATCGCGATCCCTCCAATCTGGTCAATACCCTCAAGCGGCTCAGGCGGAAGGAAGATATCAGTGTCGAAACTTCTGTAGTGCGCGACATCCGAGAAAAGGAGCTCAGAATTTACACTGACGCTGGTCGAGTCTTCCGCCCTTTGTTCATTGTTGAAAATCAACAACTTCTTTTGGAG-AAGAAGCACATCCGTTGGATTAACAACAAGGTAGACGATCAGGGCAATCCCTTCAAGTGGAAAGAC-TTGGTTACACAGGGTATCATTGATTTGCTTGATGCTGAGGAGGAGGAGACCGTGA-TGATTGCAATGACCCCCGAGGATTTGGAGACGTC---------------------------------------------------------------------------------------------------------------------------------------------------------------------------------
>ZRL20210938_Panaeolus_semiovatus
TTGCGGCCTGGTCAAGAATTTGGCGCTC-ATGTCATGCATCTCTG-TCGGGTCTTTGTCTGCAGTGGTGATTGAATTCTTGGAGGAATGGGGACTGGAATCCCTCGAAGAAAACGCCCACTCAAACGTTCCTTGCACAAAGGTTTTCGTGAATGGTGTCTGGATGGGTGTCCACCGCGATCCTTCCAACTTGGTTAACACACTCAAACGACTCAGGAGGAAGGAAGATATCAGTGTCGAAACGTCGGTGGTGCGGGACATTCGAGAAAAGGAACTCAGGATCTACACGGACGCTGGTCGGGTGTTCCGTCCTCTGTTCATCGTGGAAAACCAGCAACTTCTCCTAGAG-AAAAAGCACATTCGCTGGATCAACAACAAGGTCGATGACGATGGCAACCCCTTCAAATGGAAAGAC-CTTGTCACTCAGGGTATTATCGATCTTCTTGACGCTGAGGAGGAGGAGACTGTCA-TGATTGCAATGACCCCAGAAGATCTGGAAACGTCGAAGATTCAGCGAAG--CGGCGGTGTCTTCCAGCCAAAGG-ACACAGAGTACGACCCAGCAGCTCGTGTCAAGGCCGCCACTCATGCGCACACCTGGACTCATTGTGAGA-TTCATCCCAGTATGA-TTCTAGGTATTTGTGCTAGTATTATTCTCTTCCACGATCACAATCAGGTG
>ZRL20210939_Panaeolus_semiovatus
--------------------------------------------N--------------------------------------------------------------------------------------------------------------------------------------------------------------------------------------------------------------------------------------------------------------------------------------------------------------------------------------------------------------------------------------------------------------------------------------------------------------------------------------------------------------------------------------------------------------------------------------------------------------------------------------------------------------
>ZRL20220031_sp1
TTGCGGTTTGGTGAAGAATCTTGCTCTC-ATGTCGTGTATTTCTG-TGGGATCTTTGTCTGAAGCGGTTATCGAGTTCTTGGAGGAGTGGGGTCTCGAGTCRCTGGAAGAAAATGCCCATTCTCAGGTGCCTTGCACCAAAGTCTTCCTCAATGGTGTTTGGATGGGTGTTCATCGTGATCCTTCCAACTTAGTCAATACCCTAAAGAGGCTTAGGCGGAAGGAGGATATTAGCGTCGAAACTTCAGTGGTGCGGGATATYCGAGAGAAGGAGCTGAGGATCTACACCGATGCYGGTCGAGTGTTCCGTCCTTTGTTCATYGTCGAAAACCAGCAGCTACTGTTGGAG-AAGAAACATATCCGCTGGCTCAACAATAAAGTTGACGATCAGGGCAATCCCTTCAAGTGGAATAAC-TTGATYACTCAGGGTATCATCGATCTTCTAGACGCWGAGGAAGAAGAAACCGTCA-TGATCGCCATGACCCCCGAAGATTTGGAGACATCGCGAATCCAGCGCAG--CGGTGGAGTTTTCCAACCCAAAG-ATCAGGAATATGACCCAGCTGCTCGTGTCAAGGCTGCCACCCATGCTCACACTTGGACGCATTGCGAAA-TTCATCCAAGTATGA-TTCTCGGTATTTGTGCAAGCATTATCCCCTTCCCCGATCACAATCAGGTA
>ZRL20220039_sp1
TTGCGGTTTGGTGAAGAATCTTGCTCTC-ATGTCGTGTATTTCTG-TGGGATCTTTGTCTGAAGCGGTTATCGAGTTCTTGGAGGAGTGGGGTCTCGAGTCRCTGGAAGAAAATGCCCATTCTCAGGTGCCTTGCACCAAAGTCTTCCTCAATGGTGTTTGGATGGGTGTTCATCGTGATCCTTCCAACTTAGTCAATACCCTAAAGAGGCTTAGGCGGAAGGAGGATATTAGCGTCGAAACKTCAGTGGTGCGGGATATYCGAGAGAAGGAGCTGAGGATCTACACCGATGCYGGTCGAGTGTTCCGTCCTTTGTTCATTGTCGAAAACCAGCAGCTACTGTTGGAG-AAGAAACATATCCGCTGGCTCAACAATAAAGTKGACGATCAGGGCAATCCCTTCAAGTGGAATAAC-YTGATTACTCAGGGTATCATCGATCTTCTAGACGCAGAGGAAGAAGAAACCGTCA-TGATCGCCATGACCCCCGAAGATTTGGAGACRTCGCGAATCCAGCGCAG--CGGTGGAGTTTTCCAACCCAAAG-ACCAGGAATATGACCCAGCTGCTCGTGTCAAGGCTGCCACCCATGCTCACACTTGGACGCATTGCGAAA-TTCATCCAAGTATGA-TTCTCGGTATTTGTGCAAGCATTATCCCCTTCCCCGATCACAATCAGGTA
>ZRL20220044_sp1
TTGCGGTTTGGTGAAGAATCTTGCTCTC-ATGTCGTGTATTTCTG-TGGGATCTTTGTCTGAAGCGGTTATCGAGTTCTTGGAGGAGTGGGGTCTCGAGTCRCTGGAAGAGAATGCCCATTCTCAGGTGCCTTGCACCAAAGTCTTCCTCAATGGTGTTTGGATGGGTGTTCATCGTGATCCTTCCAACTTAGTCAATACCCTAAAGAGGCTTAGGCGGAAGGAGGATATTAGCGTCGAAACTTCAGTGGTGCGGGATATYCGAGAGAAGGAGCTGAGGATCTACACCGATGCTGGTCGAGTGTTCCGTCCTTTGTTCATYGTCGAAAACCAGCAGCTACTGTTGGAG-AAGAAACATATCCGCTGGCTCAACAATAAAGTTGACGATCAGGGCAATCCCTTCAAGTGGAATAAC-TTGATYACTCAGGGTATCATCGATCTTCTAGACGCWGAGGAAGAAGAAACCGTCA-TGATCGCCATGACCCCCGAAGATTTGGAGACATCGCGAATCCAGCGCAG--CGGTGGAGTTTTCCAACCCAAAG-ACCAGGAATATGACCCAGCTGCTCGTGTCAAGGCTGCCACCCATGCTCACACTTGGACGCATTGCGAAA-TTCATCCAAGTATGA-TTCTCGGTATTTGTGCAAGCATTATCCCCTTCCCCGATCACAATCAGGTA
>ZRL20220075_sp4
CTGTGGTCTGGTCAAGAATTTGGCCCTT-ATGTCNTGCATCTCGG-TCGGGTCTCTATCATCAGCAGTCATTGAATTCCTGGAAGAATGGGGCCTGGAATCCCTCGAAGAAAACGCTCATTCAGCAGTTCCTTGCACCAAGGTCTTCCTCAAYGGTGTATGGATGGGCGTCCATCGTGATCCATCCAACCTGGTCAACACCCTCAAGCGGCTAAGGAGGAAGGAAGATATCAGTGTGGAGACCTCAGTAGTACGCGACATTCGAGAGAAGGAGCTTAGAATCTACACCGATGCTGGTCGAGTCTTCCGYCCTTTGTTCATYGTAGAAAAYCAGCAACTCCTCTTGGAG-AAGAAGCACATTCGCTGGATCAATAACAAGGTCGATGACCAGGGCAATCCCTTCAAATGGAAAGAC-TTGGTCACCCAGGGTATCATCGATCTGCTTGATGCTGARGAGGAGGAAACTGTGA-TGATTGCAATGACGCCCGAGGATTTGGAGACATCAAGAATTCAACGAAG--CGGGGGAGTCTTCCAGCCAAAAG-ACACAGAGTAYGACCCAGCGGCGCGYGTGAAGGCCACCACCCATGCTCATACATGGACGCATTGCGAAA-TTCATCCCAGTATGA-TTCTCGGGATTTGTGCTAGCATCATTCCTTTCCCTGACCACAATCAGGTG
>ZRL20220096_sp4
CTGTGGTCTGGTCAAGAATTTGGCCCTT-ATGTCGTGCATCTCGG-TCGGGTCTCTATCATCAGCGGTCATTGAATTCCTGGAAGAATGGGGCCTGGAATCCCTCGAAGAAAACGCCCATTCAGCAGTTCCTTGCACCAAGGTCTTCCTCAATGGTGTATGGATGGGTGTCCATCGTGATCCATCCAACCTGGTMAACACCCTCAAGCGACTAAGGAGGAAGGAAGATATCAGYGTGGAGACCTCAGTAGTACGCGACATTCGAGAGAAGGAGCTTAGAATCTACACCGATGCTGGTCGAGTCTTCCGTCCTTTGTTCATTGTAGAAAAYCAGCAACTCCTCTTRGAG-AAGAAGCACATTCGCTGGATCAATAACAAGGTCGATGACCAGGGCAATCCCTTCAAATGGAAAGAC-TTGGTCACCCAGGGTATCATCGATCTGCTTGATGCTGAGGAGGAGGAAACTGTGA-TGATTGCAATGACGCCCGAGGATTTGGAGACATCAAGAATTCAACGAAG--CGGGGGAGTCTTCCAGCCAAAAG-ACACAGAGTACGACCCAGCGGCGCGTGTGAAGGCCACCACCCATGCTCATACATGGACGCATTGCGAAA-TTCATCCYAGTATGA-TTCTMGGGATTTGTGCWAGCATCATTCCTTTCCCTGACCACAATCAGGTG
>ZRL20220144_sp4
CTGTGGTCTGGTCAAGAATTTGGCCCTT-ATGTCGTGCATCTCGG-TCGGGTCTCTATCATCAGCGGTCATTGAATTCCTGGAAGAATGGGGCCTGGAATCCCTCGAAGAAAACGCYCATTCAGCAGTTCCTTGCACCAAGGTCTTCCTCAATGGTGTATGGATGGGYGTCCATCGTGATCCATCCAACCTGGTCAACACCCTCAAGCGGCTAAGGAGGAAGGAAGATATCAGTGTGGAGACMTCAGTAGTACGCGACATTCGAGAGAAGGAGCTTAGAATCTACACCGATGCTGGTCGAGTCTTCCGYCCTTTGTTCATYGTAGAAAATCAGCAACTCCTCTTGGAG-AAGAAGCACATTCGCTGGATCAATAACAAGGTCGATGACCAGGGCAATCCCTTCAAATGGAAAGAC-TTGGTCACCCAGGGTATCATCGATCTGCTTGATGCTGARGAGGAGGAAACTGTGA-TGATTGCAATGACGCCCGAGGATTTGGAGACATCAAGAATTCAACGAAG--CGGGGGAGTCTTCCAGCCAAAAG-ACACAGAGTAYGACCCAGCGGCGCGYGTGAAGGCCACCACCCATGCTCATACATGGACGCATTGCGAAA-TTCATCCCAGTATGA-TTCTMGGGATTTGTGCTAGCATCATTCCTTTCCCTGACCACAATCAGGTG
>ZRL20220153_sp1a
----------------------------------------------------------------------TACAA--------------------------------------------------------------------------------------------------------------------------------------------------------------------------------------------------------------------------------------------------------------------------------------------------------------------------------------------------------------------------------------------------------------------------------------------------------------------------------------------------------------------------------------------------------------------------------------------------------------------------------
>ZRL20220203_sp1a
--------------------------------------------N--------------------------------------------------------------------------------------------------------------------------------------------------------------------------------------------------------------------------------------------------------------------------------------------------------------------------------------------------------------------------------------------------------------------------------------------------------------------------------------------------------------------------------------------------------------------------------------------------------------------------------------------------------------
>ZRL20220205_sp4
--------------------------------------------N--------------------------------------------------------------------------------------------------------------------------------------------------------------------------------------------------------------------------------------------------------------------------------------------------------------------------------------------------------------------------------------------------------------------------------------------------------------------------------------------------------------------------------------------------------------------------------------------------------------------------------------------------------------
>ZRL20220208_sp16
-----------------------CCCTT-ATGTCGTGTATTTCGG-TTGGGTCCTTGTCATCGGCGGTTATTGAATTTCTTGAAGAATGGGGCCTCGAATCTCTCGAAGAAAACGCCCATTCAGCAGTTCCTTGCACCAAGGTCTTCCTCAATGGAGTATGGATGGGTGTCCATCGTGATCCATCCAACCTGGTCAACACTCTCAAGCGGCTGAGGAGGAAGGAAGATATCAGTGTGGAGACCTCGGTAGTGCGAGACATTCGAGAGAAGGAGCTCAGGATCTACACTGATGCTGGTCGAGTCTTCCGTCCTTTGTTCATTGTAGAAAATCAGCAACTCCTCCTGGAG-AAGAAACACATACGCTGGATCAACAACAAAGTGGACGATCAGGGCAATTCCTTCAAATGGAAAGAC-TTGGTCACCCAAGGCATTATCGATCTTCTTGATGCTGAGGAGGAGGAAACTGTGA-TGATTGCAATGACGCCTGAGGATTTGGAGACGTCAAGAATTCAACGAAG--CGGGGGAGTCTTCCAGCCAAAAG-ACACTGAGTACGACCCAGCGGCGCGTGTGAAGGCCACCACCCATGCTCATACATGGACGCATTGCGAAA-TTCATCCCAGCATGA-TTCTCGGTATTTGTGCCAGCATCATCCCCTTCCCCGACCACAATCAGGTG
>ZRL20220286_Panaeolus_semiovatus
--------------------------------------------N--------------------------------------------------------------------------------------------------------------------------------------------------------------------------------------------------------------------------------------------------------------------------------------------------------------------------------------------------------------------------------------------------------------------------------------------------------------------------------------------------------------------------------------------------------------------------------------------------------------------------------------------------------------
>ZRL20220352_sp16
CTGTGGTCTGGTCAG--ATTTAGCCCTT-ATGTCGTGTATTTCGGTTTGGGTCCTTGTCGTCGGCGGTTATTGAATTCCTTGAAGAATGGGGCCTCGAATCTCTCGAAGAAAACGCCCATTCAGCAGTTCCTTGCACCAAGGTCTTCCTCAATGGAGTATGGATGGGTGTCCATCGTGATCCATCCAACCTGGTCAACACTCTCAAGCGGCTGAGGAGGAAGGAAGATATCAGTGTGGAGACCTCGGTAGTGCGAGACATTCGAGAGAAGGAGCTCAGGATCTACACTGATGCTGGTCGAGTCTTCCGTCCTTTGTTCATTGTAGAAAATCAGCAACTCCTCCTGGAG-AAGAAACACATACGCTGGATYAACAACAAAGTGGATGATCAGGGCAATTCCTTCAAATGGAAAGAC-TTGGTCACCCAGGGCATTATCGATCTTCTTGATGCTGAGGAGGAGGAAACTGTGA-TGATTGCAATGACGCCTGAGGATTTGGAGACGTCAAGAATTCAACGAAG--CGGGGGAGTCTTCCARCCAAAAG-ACACTGAGTACGACCCAGCGGCGCGTGTGAAGGCCACCACCCATGCTCATACATGGACGCATTGCGAAA-TTCATCCCAGCATGA-TTCTCGGTATTTGTGCCAGCATCATCCCCTTCCCCGACCACAATCAGGTG
>ZRL20220678_sp7
CTGTGGTCTAGTCAAGAATCTGGCGCTC-ATGTCGTGTATTTCTG-TCGGATCTTTGTCTTCGGCGGTGATTGAATTCCTTGAAGAGTGGGGCCTCGAATCCCTTGAAGAAAACGCCCATTCTGCCGTTCCTTGCACAAAGGTTTTCCTCAATGGTGTGTGGATGGGTGTTCATCGCGATCCCTCCAATCTGGTCAATACCCTTAAGCGTCTCAGGCGGAAGGAAGACATCAGTGTCGAAACTTCTGTAGTGCGCGACATCCGAGAGAAGGAGCTCAGAATTTACACTGATGCTGGTCGAGTCTTCCGTCCTTTGTTCATTGTTGAAAATCAGCAACTTCTTTTGGAG-AAGAAGCACATCCGTTGGATTAACAACAAGGTAGACGATCAGGGCAATCCCTTCAAGTGGAAGGAC-TTGGTCACACAGGGTATCATTGATTTGCTAGATGCTGAGGAGGAGGAGACTGTGA-TGATTGCAATGACACCCGAGGATTTGGAGACGTCACGAATCCAACGAAG--TGGAGGAGTCTTCCAGCCAAAAG-ACACAGAATACGACCCAGCGGCACGTGTCAAGGCCACCACCCATGCTCATACGTGGACGCATTGTGAAA-TTCATCCCAGTATGA-TCCTCGGTATTTGTGCTAGCATCATTCCTTTCCCTGATCACAACCAGGTA
>ZRL20220735_sp4
CTGTGGTCTGGTCAAGAATTTGGCCCTT-ATGTCGTGCATCTCGG-TCGGGTCTCTATCATCAGCGGTCATTGAATTCCTGGAAGAATGGGGCCTGGAATCCCTCGAAGAAAACGCTCATTCAGCAGTTCCTTGCACCAAGGTCTTCCTCAATGGTGTATGGATGGGCGTCCATCGTGATCCATCCAACCTGGTCAACACCCTCAAGCGGCTAAGGAGGAAGGAAGATATCAGTGTGGAGACATCAGTAGTACGCGACATTCGAGAGAAGGAGCTTAGAATCTACACCGATGCTGGTCGAGTCTTCCGCCCTTTGTTCATCGTAGAAAATCAGCAACTCCTCTTGGAG-AAGAAGCACATTCGCTGGATCAATAACAAGGTCGATGACCAGGGCAATCCCTTCAAATGGAAAGAC-TTGGTCACCCAGGGTATCATCGATCTGCTTGATGCTGAAGAGGAGGAAACTGTGA-TGATTGCAATGACGCCCGAGGATTTGGAGACATCAAGAATTCAACGAAG--CGGGGGAGTCTTCCAGCCAAAAG-ACACAGAGTATGACCCAGCGGCGCGCGTGAAGGCCACCACCCATGCTCATACATGGACGCATTGCGAAA-TTCATCCCAGTATGA-TTCTCGGGATTTGTGCTAGCATCATTCCTTTCCCTGACCACAATCAGGTG
>ZRL20220801_sp11
CTGTGGTCTCGTCAAGAATCTGGCACTC-ATGTCGTGCATCTCGG-TCGGCTCTTTGTCATCAGCGGTTATTGAATTCCTGGAGGAATGGGGCCTCGAATCACTCGAAGAAAACGCCCATTCTCAGGTTCCATGCACAAAGGTTTTCCTCAATGGTGTCTGGATGGGTGTCCATCGTGATCCCTCCAATCTGGTCAATACTCTGAAGCGCCTTAGGCGGAAGGAAGATATCAGCGTTGAAACTTCAGTTGTGCGCGATATTCGAGAGAAGGAGCTCAGGATTTACACCGACGCTGGTCGAGTCTTCCGTCCTTTATTCATCGTGGAAAACCAGCAACTCTTACTCGAA-AAGAAGCACATCCGCTGGCTCAACAACAAGGTTGACGATAACGGCAACGACTTCAAATGGAAGGAT-CTGGTCACGCAGGGTATCATCGATTTGCTTGATGCAGAAGAAGAGGAGACTGTTA-TGATTGCAATGACCCCTGAGGATTTGGAAACGTCAAGAATTCAACGAAG--TGGGGGTGTCTTCCAACCAAAAG-ATACGGAGTACGACCCAGCGGCGCGTGTCAAGGCCACCACCCATGCCCATACATGGACACATTGCGAAA-TTCATCCCAGTATGA-TCCTCGGTATTTGCGCCAGTATTATTCCATTCCCTGACCACAATCAAGTG
>ZRL20220802_sp9
CTGTGGTCTGGTCAAGAATCTGGCACTC-ATGTCGTGCATTTCGG-TCGGCTCTTTGTCGTCAGCAGTCATCGAATTTCTGGAGGAATGGGGTCTCGAATCACTCGAAGAAAACGCCCATTCTCAGGTTCCATGCACAAAGGTTTTCCTCAATGGTGTATGGATGGGTGTCCATCGTGATCCCTCCAATCTGGTCAATACTCTGAAGCGCCTTAGGCGGAAGGAAGATATCAGCGTTGAAACTTCAGTTGTGCGTGATATTCGAGAGAAGGAGCTCAGGATTTACACCGACGCTGGTCGAGTGTTCCGTCCTTTATTCATTGTGGAAAACCAGCAACTCCTACTAGAG-AAGAAGCACATCCGCTGGCTCAACAACAAGGTTGACGATAATGGCAATGACTTCAAATGGAAGGAT-CTGGTCACGCAGGGTATCATCGATTTGCTTGATGCAGAAGAAGAGGAGACTGTTA-TGATCGCAATGACCCCCGAGGATTTGGAAGCGTCGAGAATTCAACGTAG--TGGGGGAGTCTTCCAACCAAAAG-ATACGGAGTACGACCCAGCAGCGCGTGTGAAGGCCACCACCCACGCTCATACATGGACGCATTGCGAAA-TTCATCCCAGTATGA-TCCTCGGTATTTGCGCCAGTATAATTCCATTCCCTGACCACAACCAAGTG
>ZRL20220850_sp11
--------------------------------------------N--------------------------------------------------------------------------------------------------------------------------------------------------------------------------------------------------------------------------------------------------------------------------------------------------------------------------------------------------------------------------------------------------------------------------------------------------------------------------------------------------------------------------------------------------------------------------------------------------------------------------------------------------------------
