# Supplementary material for: ﻿Systematic study of Panaeolus (Agaricales, Galeropsidaceae) sensu lato and psilocybin-producing traits of species from China
Source: IMA Fungus. 2026 Jan 19;17:e167329. doi: 10.3897/imafungus.17.167329 (PMC12835877; doi:10.3897/imafungus.17.167329)
Supplement: Supplementary material 7 — Galeropsidaceae SSU [file imafungus-17-e167329-s007.fas]

>Bolbitius_vitellinus_AFTOL_ID_730_
TTTGTACTGTGAAACTGCGAATGGCTCATTAAATCAGTTATAGTTTATTTGATGTTACCTTGCTACATGGATAACTGTGGTAATTCTAGAGCTAATACATGCAATCAAGCCCCGACTTCCGGAAGGGGTGTATTTATTAGATAAAAAACCAACGCGGCTCGCCGCTCCCTTGGTGATTCATAATAACTTCTCGAATCGCATGGCCTTGTGCCGGCGATGCTTCATTCAAATATCTGCCCTATCAACTTTCGATGGTAGGATAGAGGCCTACCATGGTTTCAACGGGTAACGGGGAATAAGGGTTCGATTCCGGAGAGGGAG-CTGAGAAACGGCTACCACATCCAAGGAAGGCAGCAGGCGCGCAAATTACCCAATCCCGACACGGGGAGGTAGTGACAATAAATAACAATATAGGGCCCTTTCGGGTCTTATAATTGGAATGAGAACAATTTAAATCCCTTAACGAGGAACAATTGGAGGGCAAGTCTGGTGCCAGCAGCCGCGGTAATTCCAGCTCCAATAGCGTATATTAAAGTTGTTGCAGTTAAAAAGCTCGTAGTTGAACTTCAGGCCTGGCTGAACGGTCTGCCTAACGGTTTGTACTGTTTGGCCGGGTCTTACCTCTTGGTGAGCCGGCGTGCCCTTCACTGGTGTGCGTCGGGGAACCAGGACTTTTACCTTGAGAAAATTAGAGTGTTCAAAGCAGGCCTATGCC-CGAATACATTAGCATGGAATAATAAAATAGGACGTGC-GGTTCTATTTTGTTGGTTTCTAGAGTCGCCGTAATGATTAATAGGGATAGTTGGGGGCATTGGTATTGAGTCGCTAGAGGTGAAATTCTTGGATTGACTCAAGACCAACTATTGCGAAAGCATTTGCCAAGGATGTTTTCATTAATCAAGAACGAAGGTTAGGGGATCGAAAACGATCAGATACCGTTGTAGTCTTAACAGTAAACTATGCCGACTAGGGATCGGGCGACCTCAATTTTTATGTGTCGCTCGGCACCTTACGAGAAATCAAAGTCTTT
>CWN11502_Crucispora_rhombisperma
?????????????????????????????????????????????????????????????????????????????????????????????????????????????????????????????????????????????????????????????????????????????????????????????????????????????????????????????????????????????????????????????????????????????????????????????????????????????????????????????????????????????????????????????????????????????????????????????????????????????????????????????????????????????????????????????????????????????????????????????????????????????????????????????????????????????????????????????????????????????????????????????????????????????????????????????????????????????????????????????????????????????????????????????????????????????????????????????????????????????????????????????????????????????????????????????????????????????????????????????????????????????????????????????????????????????????????????????????????????????????????????????????????????????????????????????????????????????????????????????????????????????????????????????????????????????????????????????????????????
>Conocybe_lactea_AFTOL_ID_1675_
TTTGTACTGTGAAACTGCGAATGGCTCATTAAATCAGTTATAGTTTATTTGATGGTATCTTGCTACATGGATAACTGTGGTAATTCTAGAGCTAATACATGCAATCAAGCCCCGACTTCCGGGAGGGGTGTATTTATTAGATAAAAAACCAACGCGGCTCGCCGCTCCCTTGGTGATTCATAATAACTTCTCGAATCGCATGGCCTTGTGCCGGCGATGCTTCATTCAAATATCTGCCCTATCAACTTTCGATGGTAGGATAGAGGCCTACCATGGTTTCAACGGGTAACGGGGAATAAGGGTTCGATTCCGGAGAGGGAGCCTGAGAAACGGCTACCACATCCAAGGAAGGCAGCAGGCGCGCAAATTACCCAATCCCGACACGGGGAGGTAGTGACAATAAATAACAATATAGGGCCCTTTGGGGTCTTATAATTGGAATGAGTACAATTTAAATCCCTTAACGAGGAACAATTGGAGGGCAAGTCTGGTGCCAGCAGCCGCGGTAATTCCAGCTCCAATAGCGTATATTAAAGTTGTTGCAGTTAAAAAGCTCGTAGTTGAACTTCAGGCCTGGCTGGATGGTCTGCCTAACGGTTTGTACTGTCCGGCTGGGTCTTACCTCTTGGTGAGCCGGCGTGCCCTTCACTGTGGTGCGTCGGGGAACCAGGACTTTTACCTTGAGAAAATTAGAGTGTTCAAAGCAGGCCTATGCC-CGAATACATTAGCATGGAATAATAAAATAGGACGTGC-GGTTCTATTTTGTTGGTTTCTAGAGTCGCCGTAATGATTAATAGGGATAGTTGGGGGCATTGGTATTGAGTCGCTAGAGGTGAAATTCTTGGATTGACTCAAGACCAACTATTGCGAAAGCATTTGCCAAGGATGTTTTCATTAATCAAGAACGAAGGTTAGGGGATCGAAAACGATCAGATACCGTTGTAGTCTTAACAGTAAACTATGCCGACTAGGGATCGGGCGACCTCAATTTTTATGTGTCGCTCGGCACCTTACGAGAAATCAAAGTCTTT
>Copelandia_tropicalis_taxon_1104351_China
?????????????????????????????????????????????????????????????????????????????????????????????????????????????????????????????????????????????????????????????????????????????????????????????????????????????????????????????????????????????????????????????????????????????????????????????????????????????????????????????????????????????????????????????????????????????????????????????????????????????????????????????????????????????????????????????????????????????????????????????????????????????????????????????????????????????????????????????????????????????????????????????????????????????????????????????????????????????????????????????????????????????????????????????????????????????????????????????????????????????????????????????????????????????????????????????????????????????????????????????????????????????????????????????????????????????????????????????????????????????????????????????????????????????????????????????????????????????????????????????????????????????????????????????????????????????????????????????????????????
>HMAS37291_Panaeolus_antillarum
TTTGTACTGTG-AACTGCGAATGGCTCATTAAATCAGTTATAGTTTATTTGATGTTACCTTGCTACATGGATAACTGTGGTAATTCTAGAGCTAATACATGCAATCAAGCCCCGACTTCCNNNAGGNGNGTATTTATTAGATAAAAAACCANCGCGGNTCGCCGCTCCCTTGGTGATTCATNATNNCTTCTCGANTCNCATGNCCNTGTNNCGGCGATGNTTCATTCAAATATCTGCCCTNTCNACTTTCGATGGTAGGATAGAGGCCTACCANGNTTTCAACGGGTAACGGGGAATAAGGGTTCGATTCCGGAGAGGGAGCCTGAGAAACGGCTACCACATCCAAGGAAGGCAGCAGGCGCGCAAATTACCCAATCCCGACACGGGGAGGNAGTGACAATAAATAACAATATAGGGCTCTTTCGGGTCTTATAATTGGAATGAGTACAATTTAAATCCCTTANCGAGGAACAATTGGAGGGCAAGTCTGGTGCCAGCAGCCGCGGTAATTCCAGCTCCAATANCGTATATTAAAGTTGTTGCAGTTAAAAAGCTCNTAGTTGAACTTCAGACCTGGCTGGGCGGTCCGCTTAACGGCGTGTACTGTCTGNCTGGGCCTTACCTCTTGGTGANCCGGCGTGCCCTTTATTGGTGTGCGTCGGGGAACCAGGACTTTTACCTTGAGAAAATTAGAGTGTTCAAAGCAGGCCTATGCC-CGAATACATTANCATGGAATAATAAAATAGGACGTGC-GGTTCTATTTTGTTGGTTTCTAGAGTCGCCGTAATGATTAATAGGGATAGTTGGGGGCATTGGTATTGAGTCGGTAGAGGTGAAATTCTTGGATTGACTCAAGACCAACTATTGCGAAAGCATTTGCCAAGGATGTTTTCATTAATCAAGAACGAAGGTTAGGGGATCGAAAACGATCAGATACCGTTGTAGTCTTAACAGTAAACTAT-CCGACTAGGGATCGGGCGACCTCAATTATTATGTNTCNCTCGGCACCTT-CGAGAAATCAAAGTCTT-
>HMAS52750_Panaeolus_antillarum
-------------------------------------------------------------------------------------------------------------------------------------------------------------------------------------------------------------------------------------------------------------------------------------------------------------------------------------------------------------------------------------------------------------------------------------------------------------------------------------------------------------------------------------------------------------------------------------------------------------------------------------------------------------------------------------------------------------------------------------------------------------------------------------------------------------------------------------------------------------------------------------------------------------------------------------------------------------------------------------------------------------------------------------------------------------------------
>HMAS52751_Panaeolus_antillarum
-------------------------------------------------------------------------------------------------------------------------------------------------------------------------------------------------------------------------------------------------------------------------------------------------------------------------------------------------------------------------------------------------------------------------------------------------------------------------------------------------------------------------------------------------------------------------------------------------------------------------------------------------------------------------------------------------------------------------------------------------------------------------------------------------------------------------------------------------------------------------------------------------------------------------------------------------------------------------------------------------------------------------------------------------------------------------
>HMAS57723_Panaeolus_cyanescens
-------------------------------------------------------------------------------------------------------------------------------------------------------------------------------------------------------------------------------------------------------------------------------------------------------------------------------------------------------------------------------------------------------------------------------------------------------------------------------------------------------------------------------------------------------------------------------------------------------------------------------------------------------------------------------------------------------------------------------------------------------------------------------------------------------------------------------------------------------------------------------------------------------------------------------------------------------------------------------------------------------------------------------------------------------------------------
>HMAS57752_sp13
-------------------------------------------------------------------------------------------------------------------------------------------------------------------------------------------------------------------------------------------------------------------------------------------------------------------------------------------------------------------------------------------------------------------------------------------------------------------------------------------------------------------------------------------------------------------------------------------------------------------------------------------------------------------------------------------------------------------------------------------------------------------------------------------------------------------------------------------------------------------------------------------------------------------------------------------------------------------------------------------------------------------------------------------------------------------------
>HMAS63178_sp8
-------------------------------------------------------------------------------------------------------------------------------------------------------------------------------------------------------------------------------------------------------------------------------------------------------------------------------------------------------------------------------------------------------------------------------------------------------------------------------------------------------------------------------------------------------------------------------------------------------------------------------------------------------------------------------------------------------------------------------------------------------------------------------------------------------------------------------------------------------------------------------------------------------------------------------------------------------------------------------------------------------------------------------------------------------------------------
>HMAS63187_sp15
-------------------------------------------------------------------------------------------------------------------------------------------------------------------------------------------------------------------------------------------------------------------------------------------------------------------------------------------------------------------------------------------------------------------------------------------------------------------------------------------------------------------------------------------------------------------------------------------------------------------------------------------------------------------------------------------------------------------------------------------------------------------------------------------------------------------------------------------------------------------------------------------------------------------------------------------------------------------------------------------------------------------------------------------------------------------------
>HMAS69762_sp2
-------------------------------------------------------------------------------------------------------------------------------------------------------------------------------------------------------------------------------------------------------------------------------------------------------------------------------------------------------------------------------------------------------------------------------------------------------------------------------------------------------------------------------------------------------------------------------------------------------------------------------------------------------------------------------------------------------------------------------------------------------------------------------------------------------------------------------------------------------------------------------------------------------------------------------------------------------------------------------------------------------------------------------------------------------------------------
>HMAS69846_sp14
-------------------------------------------------------------------------------------------------------------------------------------------------------------------------------------------------------------------------------------------------------------------------------------------------------------------------------------------------------------------------------------------------------------------------------------------------------------------------------------------------------------------------------------------------------------------------------------------------------------------------------------------------------------------------------------------------------------------------------------------------------------------------------------------------------------------------------------------------------------------------------------------------------------------------------------------------------------------------------------------------------------------------------------------------------------------------
>HMAS69910_sp12
-------------------------------------------------------------------------------------------------------------------------------------------------------------------------------------------------------------------------------------------------------------------------------------------------------------------------------------------------------------------------------------------------------------------------------------------------------------------------------------------------------------------------------------------------------------------------------------------------------------------------------------------------------------------------------------------------------------------------------------------------------------------------------------------------------------------------------------------------------------------------------------------------------------------------------------------------------------------------------------------------------------------------------------------------------------------------
>HMAS69911_Panaeolus_antillarum
-------------------------------------------------------------------------------------------------------------------------------------------------------------------------------------------------------------------------------------------------------------------------------------------------------------------------------------------------------------------------------------------------------------------------------------------------------------------------------------------------------------------------------------------------------------------------------------------------------------------------------------------------------------------------------------------------------------------------------------------------------------------------------------------------------------------------------------------------------------------------------------------------------------------------------------------------------------------------------------------------------------------------------------------------------------------------
>HMAS69946_sp14
-------------------------------------------------------------------------------------------------------------------------------------------------------------------------------------------------------------------------------------------------------------------------------------------------------------------------------------------------------------------------------------------------------------------------------------------------------------------------------------------------------------------------------------------------------------------------------------------------------------------------------------------------------------------------------------------------------------------------------------------------------------------------------------------------------------------------------------------------------------------------------------------------------------------------------------------------------------------------------------------------------------------------------------------------------------------------
>HMAS69959_sp15
-------------------------------------------------------------------------------------------------------------------------------------------------------------------------------------------------------------------------------------------------------------------------------------------------------------------------------------------------------------------------------------------------------------------------------------------------------------------------------------------------------------------------------------------------------------------------------------------------------------------------------------------------------------------------------------------------------------------------------------------------------------------------------------------------------------------------------------------------------------------------------------------------------------------------------------------------------------------------------------------------------------------------------------------------------------------------
>HMAS69980_sp15
-------------------------------------------------------------------------------------------------------------------------------------------------------------------------------------------------------------------------------------------------------------------------------------------------------------------------------------------------------------------------------------------------------------------------------------------------------------------------------------------------------------------------------------------------------------------------------------------------------------------------------------------------------------------------------------------------------------------------------------------------------------------------------------------------------------------------------------------------------------------------------------------------------------------------------------------------------------------------------------------------------------------------------------------------------------------------
>HMAS72941_sp13
-------------------------------------------------------------------------------------------------------------------------------------------------------------------------------------------------------------------------------------------------------------------------------------------------------------------------------------------------------------------------------------------------------------------------------------------------------------------------------------------------------------------------------------------------------------------------------------------------------------------------------------------------------------------------------------------------------------------------------------------------------------------------------------------------------------------------------------------------------------------------------------------------------------------------------------------------------------------------------------------------------------------------------------------------------------------------
>Panaeolopsis_nirimbii_PERTH7680368_
?????????????????????????????????????????????????????????????????????????????????????????????????????????????????????????????????????????????????????????????????????????????????????????????????????????????????????????????????????????????????????????????????????????????????????????????????????????????????????????????????????????????????????????????????????????????????????????????????????????????????????????????????????????????????????????????????????????????????????????????????????????????????????????????????????????????????????????????????????????????????????????????????????????????????????????????????????????????????????????????????????????????????????????????????????????????????????????????????????????????????????????????????????????????????????????????????????????????????????????????????????????????????????????????????????????????????????????????????????????????????????????????????????????????????????????????????????????????????????????????????????????????????????????????????????????????????????????????????????????
>Panaeolopsis_sp__MushroomObserver_161213_Canada
?????????????????????????????????????????????????????????????????????????????????????????????????????????????????????????????????????????????????????????????????????????????????????????????????????????????????????????????????????????????????????????????????????????????????????????????????????????????????????????????????????????????????????????????????????????????????????????????????????????????????????????????????????????????????????????????????????????????????????????????????????????????????????????????????????????????????????????????????????????????????????????????????????????????????????????????????????????????????????????????????????????????????????????????????????????????????????????????????????????????????????????????????????????????????????????????????????????????????????????????????????????????????????????????????????????????????????????????????????????????????????????????????????????????????????????????????????????????????????????????????????????????????????????????????????????????????????????????????????????
>Panaeolus_acuminatus_4080_Italy
?????????????????????????????????????????????????????????????????????????????????????????????????????????????????????????????????????????????????????????????????????????????????????????????????????????????????????????????????????????????????????????????????????????????????????????????????????????????????????????????????????????????????????????????????????????????????????????????????????????????????????????????????????????????????????????????????????????????????????????????????????????????????????????????????????????????????????????????????????????????????????????????????????????????????????????????????????????????????????????????????????????????????????????????????????????????????????????????????????????????????????????????????????????????????????????????????????????????????????????????????????????????????????????????????????????????????????????????????????????????????????????????????????????????????????????????????????????????????????????????????????????????????????????????????????????????????????????????????????????
>Panaeolus_acuminatus_CBS_269_47_
?????????????????????????????????????????????????????????????????????????????????????????????????????????????????????????????????????????????????????????????????????????????????????????????????????????????????????????????????????????????????????????????????????????????????????????????????????????????????????????????????????????????????????????????????????????????????????????????????????????????????????????????????????????????????????????????????????????????????????????????????????????????????????????????????????????????????????????????????????????????????????????????????????????????????????????????????????????????????????????????????????????????????????????????????????????????????????????????????????????????????????????????????????????????????????????????????????????????????????????????????????????????????????????????????????????????????????????????????????????????????????????????????????????????????????????????????????????????????????????????????????????????????????????????????????????????????????????????????????????
>Panaeolus_acuminatus_CBS_270_47_
?????????????????????????????????????????????????????????????????????????????????????????????????????????????????????????????????????????????????????????????????????????????????????????????????????????????????????????????????????????????????????????????????????????????????????????????????????????????????????????????????????????????????????????????????????????????????????????????????????????????????????????????????????????????????????????????????????????????????????????????????????????????????????????????????????????????????????????????????????????????????????????????????????????????????????????????????????????????????????????????????????????????????????????????????????????????????????????????????????????????????????????????????????????????????????????????????????????????????????????????????????????????????????????????????????????????????????????????????????????????????????????????????????????????????????????????????????????????????????????????????????????????????????????????????????????????????????????????????????????
>Panaeolus_acuminatus_GLM_46071_
?????????????????????????????????????????????????????????????????????????????????????????????????????????????????????????????????????????????????????????????????????????????????????????????????????????????????????????????????????????????????????????????????????????????????????????????????????????????????????????????????????????????????????????????????????????????????????????????????????????????????????????????????????????????????????????????????????????????????????????????????????????????????????????????????????????????????????????????????????????????????????????????????????????????????????????????????????????????????????????????????????????????????????????????????????????????????????????????????????????????????????????????????????????????????????????????????????????????????????????????????????????????????????????????????????????????????????????????????????????????????????????????????????????????????????????????????????????????????????????????????????????????????????????????????????????????????????????????????????????
>Panaeolus_acuminatus_X540_Czech_Republic
?????????????????????????????????????????????????????????????????????????????????????????????????????????????????????????????????????????????????????????????????????????????????????????????????????????????????????????????????????????????????????????????????????????????????????????????????????????????????????????????????????????????????????????????????????????????????????????????????????????????????????????????????????????????????????????????????????????????????????????????????????????????????????????????????????????????????????????????????????????????????????????????????????????????????????????????????????????????????????????????????????????????????????????????????????????????????????????????????????????????????????????????????????????????????????????????????????????????????????????????????????????????????????????????????????????????????????????????????????????????????????????????????????????????????????????????????????????????????????????????????????????????????????????????????????????????????????????????????????????
>Panaeolus_alcis_Mushroom_Observer__88085__Sweden
?????????????????????????????????????????????????????????????????????????????????????????????????????????????????????????????????????????????????????????????????????????????????????????????????????????????????????????????????????????????????????????????????????????????????????????????????????????????????????????????????????????????????????????????????????????????????????????????????????????????????????????????????????????????????????????????????????????????????????????????????????????????????????????????????????????????????????????????????????????????????????????????????????????????????????????????????????????????????????????????????????????????????????????????????????????????????????????????????????????????????????????????????????????????????????????????????????????????????????????????????????????????????????????????????????????????????????????????????????????????????????????????????????????????????????????????????????????????????????????????????????????????????????????????????????????????????????????????????????????
>Panaeolus_alcis_SAT_14_239_20_USA
?????????????????????????????????????????????????????????????????????????????????????????????????????????????????????????????????????????????????????????????????????????????????????????????????????????????????????????????????????????????????????????????????????????????????????????????????????????????????????????????????????????????????????????????????????????????????????????????????????????????????????????????????????????????????????????????????????????????????????????????????????????????????????????????????????????????????????????????????????????????????????????????????????????????????????????????????????????????????????????????????????????????????????????????????????????????????????????????????????????????????????????????????????????????????????????????????????????????????????????????????????????????????????????????????????????????????????????????????????????????????????????????????????????????????????????????????????????????????????????????????????????????????????????????????????????????????????????????????????????
>Panaeolus_antillarum__CORT_013830__Dominican_Republic
?????????????????????????????????????????????????????????????????????????????????????????????????????????????????????????????????????????????????????????????????????????????????????????????????????????????????????????????????????????????????????????????????????????????????????????????????????????????????????????????????????????????????????????????????????????????????????????????????????????????????????????????????????????????????????????????????????????????????????????????????????????????????????????????????????????????????????????????????????????????????????????????????????????????????????????????????????????????????????????????????????????????????????????????????????????????????????????????????????????????????????????????????????????????????????????????????????????????????????????????????????????????????????????????????????????????????????????????????????????????????????????????????????????????????????????????????????????????????????????????????????????????????????????????????????????????????????????????????????????
>Panaeolus_antillarum__SFSU_DED_7874__Thailand
?????????????????????????????????????????????????????????????????????????????????????????????????????????????????????????????????????????????????????????????????????????????????????????????????????????????????????????????????????????????????????????????????????????????????????????????????????????????????????????????????????????????????????????????????????????????????????????????????????????????????????????????????????????????????????????????????????????????????????????????????????????????????????????????????????????????????????????????????????????????????????????????????????????????????????????????????????????????????????????????????????????????????????????????????????????????????????????????????????????????????????????????????????????????????????????????????????????????????????????????????????????????????????????????????????????????????????????????????????????????????????????????????????????????????????????????????????????????????????????????????????????????????????????????????????????????????????????????????????????
>Panaeolus_axfordii_MFLU_19_2367_Thailand
?????????????????????????????????????????????????????????????????????????????????????????????????????????????????????????????????????????????????????????????????????????????????????????????????????????????????????????????????????????????????????????????????????????????????????????????????????????????????????????????????????????????????????????????????????????????????????????????????????????????????????????????????????????????????????????????????????????????????????????????????????????????????????????????????????????????????????????????????????????????????????????????????????????????????????????????????????????????????????????????????????????????????????????????????????????????????????????????????????????????????????????????????????????????????????????????????????????????????????????????????????????????????????????????????????????????????????????????????????????????????????????????????????????????????????????????????????????????????????????????????????????????????????????????????????????????????????????????????????????
>Panaeolus_bisporus_KaiR95_Benin
?????????????????????????????????????????????????????????????????????????????????????????????????????????????????????????????????????????????????????????????????????????????????????????????????????????????????????????????????????????????????????????????????????????????????????????????????????????????????????????????????????????????????????????????????????????????????????????????????????????????????????????????????????????????????????????????????????????????????????????????????????????????????????????????????????????????????????????????????????????????????????????????????????????????????????????????????????????????????????????????????????????????????????????????????????????????????????????????????????????????????????????????????????????????????????????????????????????????????????????????????????????????????????????????????????????????????????????????????????????????????????????????????????????????????????????????????????????????????????????????????????????????????????????????????????????????????????????????????????????
>Panaeolus_bisporus_MushroomObserver_org_188954_USA
?????????????????????????????????????????????????????????????????????????????????????????????????????????????????????????????????????????????????????????????????????????????????????????????????????????????????????????????????????????????????????????????????????????????????????????????????????????????????????????????????????????????????????????????????????????????????????????????????????????????????????????????????????????????????????????????????????????????????????????????????????????????????????????????????????????????????????????????????????????????????????????????????????????????????????????????????????????????????????????????????????????????????????????????????????????????????????????????????????????????????????????????????????????????????????????????????????????????????????????????????????????????????????????????????????????????????????????????????????????????????????????????????????????????????????????????????????????????????????????????????????????????????????????????????????????????????????????????????????????
>Panaeolus_cambodginiensis_NBRC_30222_
?????????????????????????????????????????????????????????????????????????????????????????????????????????????????????????????????????????????????????????????????????????????????????????????????????????????????????????????????????????????????????????????????????????????????????????????????????????????????????????????????????????????????????????????????????????????????????????????????????????????????????????????????????????????????????????????????????????????????????????????????????????????????????????????????????????????????????????????????????????????????????????????????????????????????????????????????????????????????????????????????????????????????????????????????????????????????????????????????????????????????????????????????????????????????????????????????????????????????????????????????????????????????????????????????????????????????????????????????????????????????????????????????????????????????????????????????????????????????????????????????????????????????????????????????????????????????????????????????????????
>Panaeolus_cf__guttulatus_G0217_Hungary
?????????????????????????????????????????????????????????????????????????????????????????????????????????????????????????????????????????????????????????????????????????????????????????????????????????????????????????????????????????????????????????????????????????????????????????????????????????????????????????????????????????????????????????????????????????????????????????????????????????????????????????????????????????????????????????????????????????????????????????????????????????????????????????????????????????????????????????????????????????????????????????????????????????????????????????????????????????????????????????????????????????????????????????????????????????????????????????????????????????????????????????????????????????????????????????????????????????????????????????????????????????????????????????????????????????????????????????????????????????????????????????????????????????????????????????????????????????????????????????????????????????????????????????????????????????????????????????????????????????
>Panaeolus_cyanescens_var__bisporus_n__6576_AQUI_Italy
?????????????????????????????????????????????????????????????????????????????????????????????????????????????????????????????????????????????????????????????????????????????????????????????????????????????????????????????????????????????????????????????????????????????????????????????????????????????????????????????????????????????????????????????????????????????????????????????????????????????????????????????????????????????????????????????????????????????????????????????????????????????????????????????????????????????????????????????????????????????????????????????????????????????????????????????????????????????????????????????????????????????????????????????????????????????????????????????????????????????????????????????????????????????????????????????????????????????????????????????????????????????????????????????????????????????????????????????????????????????????????????????????????????????????????????????????????????????????????????????????????????????????????????????????????????????????????????????????????????
>Panaeolus_desertorum_AH_9993__paratype__Spain
?????????????????????????????????????????????????????????????????????????????????????????????????????????????????????????????????????????????????????????????????????????????????????????????????????????????????????????????????????????????????????????????????????????????????????????????????????????????????????????????????????????????????????????????????????????????????????????????????????????????????????????????????????????????????????????????????????????????????????????????????????????????????????????????????????????????????????????????????????????????????????????????????????????????????????????????????????????????????????????????????????????????????????????????????????????????????????????????????????????????????????????????????????????????????????????????????????????????????????????????????????????????????????????????????????????????????????????????????????????????????????????????????????????????????????????????????????????????????????????????????????????????????????????????????????????????????????????????????????????
>Panaeolus_desertorum_SZMC_NL_1863_Hungary
?????????????????????????????????????????????????????????????????????????????????????????????????????????????????????????????????????????????????????????????????????????????????????????????????????????????????????????????????????????????????????????????????????????????????????????????????????????????????????????????????????????????????????????????????????????????????????????????????????????????????????????????????????????????????????????????????????????????????????????????????????????????????????????????????????????????????????????????????????????????????????????????????????????????????????????????????????????????????????????????????????????????????????????????????????????????????????????????????????????????????????????????????????????????????????????????????????????????????????????????????????????????????????????????????????????????????????????????????????????????????????????????????????????????????????????????????????????????????????????????????????????????????????????????????????????????????????????????????????????
>Panaeolus_detriticola_PERTH_08944954
?????????????????????????????????????????????????????????????????????????????????????????????????????????????????????????????????????????????????????????????????????????????????????????????????????????????????????????????????????????????????????????????????????????????????????????????????????????????????????????????????????????????????????????????????????????????????????????????????????????????????????????????????????????????????????????????????????????????????????????????????????????????????????????????????????????????????????????????????????????????????????????????????????????????????????????????????????????????????????????????????????????????????????????????????????????????????????????????????????????????????????????????????????????????????????????????????????????????????????????????????????????????????????????????????????????????????????????????????????????????????????????????????????????????????????????????????????????????????????????????????????????????????????????????????????????????????????????????????????????
>Panaeolus_fimicola__2dc8487af7775d56934b41366be30a3f_China
?????????????????????????????????????????????????????????????????????????????????????????????????????????????????????????????????????????????????????????????????????????????????????????????????????????????????????????????????????????????????????????????????????????????????????????????????????????????????????????????????????????????????????????????????????????????????????????????????????????????????????????????????????????????????????????????????????????????????????????????????????????????????????????????????????????????????????????????????????????????????????????????????????????????????????????????????????????????????????????????????????????????????????????????????????????????????????????????????????????????????????????????????????????????????????????????????????????????????????????????????????????????????????????????????????????????????????????????????????????????????????????????????????????????????????????????????????????????????????????????????????????????????????????????????????????????????????????????????????????
>Panaeolus_fimicola__4350_Italy
?????????????????????????????????????????????????????????????????????????????????????????????????????????????????????????????????????????????????????????????????????????????????????????????????????????????????????????????????????????????????????????????????????????????????????????????????????????????????????????????????????????????????????????????????????????????????????????????????????????????????????????????????????????????????????????????????????????????????????????????????????????????????????????????????????????????????????????????????????????????????????????????????????????????????????????????????????????????????????????????????????????????????????????????????????????????????????????????????????????????????????????????????????????????????????????????????????????????????????????????????????????????????????????????????????????????????????????????????????????????????????????????????????????????????????????????????????????????????????????????????????????????????????????????????????????????????????????????????????????
>Panaeolus_foenisecii_CBS_142_40_
?????????????????????????????????????????????????????????????????????????????????????????????????????????????????????????????????????????????????????????????????????????????????????????????????????????????????????????????????????????????????????????????????????????????????????????????????????????????????????????????????????????????????????????????????????????????????????????????????????????????????????????????????????????????????????????????????????????????????????????????????????????????????????????????????????????????????????????????????????????????????????????????????????????????????????????????????????????????????????????????????????????????????????????????????????????????????????????????????????????????????????????????????????????????????????????????????????????????????????????????????????????????????????????????????????????????????????????????????????????????????????????????????????????????????????????????????????????????????????????????????????????????????????????????????????????????????????????????????????????
>Panaeolus_foenisecii_CBS_251_37_
?????????????????????????????????????????????????????????????????????????????????????????????????????????????????????????????????????????????????????????????????????????????????????????????????????????????????????????????????????????????????????????????????????????????????????????????????????????????????????????????????????????????????????????????????????????????????????????????????????????????????????????????????????????????????????????????????????????????????????????????????????????????????????????????????????????????????????????????????????????????????????????????????????????????????????????????????????????????????????????????????????????????????????????????????????????????????????????????????????????????????????????????????????????????????????????????????????????????????????????????????????????????????????????????????????????????????????????????????????????????????????????????????????????????????????????????????????????????????????????????????????????????????????????????????????????????????????????????????????????
>Panaeolus_foenisecii_FO_46609_
?????????????????????????????????????????????????????????????????????????????????????????????????????????????????????????????????????????????????????????????????????????????????????????????????????????????????????????????????????????????????????????????????????????????????????????????????????????????????????????????????????????????????????????????????????????????????????????????????????????????????????????????????????????????????????????????????????????????????????????????????????????????????????????????????????????????????????????????????????????????????????????????????????????????????????????????????????????????????????????????????????????????????????????????????????????????????????????????????????????????????????????????????????????????????????????????????????????????????????????????????????????????????????????????????????????????????????????????????????????????????????????????????????????????????????????????????????????????????????????????????????????????????????????????????????????????????????????????????????????
>Panaeolus_foenisecii_J152_USA_
TTTGTACTGTGAAACTGCGAATGGCTCATTAAATCAGTTATAGTTTATTTGATGTTACCTTGCTACATGGATAACTGTGGTAATTCTAGAGCTAATACATGCAATCAAGCCCCGACTTCCGGAAGGGGTGTATTTATTAGATAAAAAACCAACGCGGCTCGCCGCTCCCTTGGTGATTCATAATAACTTCTCGAATCGCATGGCCTTGTGCCGGCGATGCTTCATTCAAATATCTGCCCTATCAACTTTCGATGGTAGGATAGAGGCCTACCATGGTTTCAACGGGTAACGGGGAATAAGGGTTCGATTCCGGAGAGGGAGCCTGAGAAACGGCTACCACATCCAAGGAAGGCAGCAGGCGCGCAAATTACCCAATCCCGACACGGGGAGGTAGTGACAATAAATAACAATATAGGGCTCTTTCGGGTCTTATAATTGGAATGAGTACAATTTAAATCCCTTAACGAGGAACAATTGGAGGGCAAGTCTGGTGCCAGCAGCCGCGGTAATTCCAGCTCCAATAGCGTATATTAAAGTTGTTGCAGTTAAAAAGCTCGTAGTTGAACTTCAGACCTGGCTGGGCGGTCCGCTTAACGGCGTGTACTGTCTGGCTGGGCCTTACCTCTTGGTGAGCCGGCGTGCCCTTTATTGGTGTGCGTCGGGGAACCAGGACTTTTACCTTGAGAAAATTAGAGTGTTCAAAGCAGGCCTATGCC-CGAATACATTAGCATGGAATAATAAAATAGGACGTGC-GGTTCTATTTTGTTGGTTTCTAGAGTCGCCGTAATGATTAATAGGGATAGTTGGGGGCATTGGTATTGAGTCGCTAGAGGTGAAATTCTTGGATTGACTCAAGACCAACTATTGCGAAAGCATTTGCCAAGGATGTTTTCATTAATCAAGAACGAAGGTTAGGGGATCGAAAACGATCAGATACCGTTGTAGTCTTAACAGTAAACTATGCCGACTAGGGATCGGGCGACCTCAATTATTATGTGTCGCTCGGCACCTTACGAGAAATCAAAGTCTTT
>Panaeolus_foenisecii_K_M__250281_United_Kingdom
?????????????????????????????????????????????????????????????????????????????????????????????????????????????????????????????????????????????????????????????????????????????????????????????????????????????????????????????????????????????????????????????????????????????????????????????????????????????????????????????????????????????????????????????????????????????????????????????????????????????????????????????????????????????????????????????????????????????????????????????????????????????????????????????????????????????????????????????????????????????????????????????????????????????????????????????????????????????????????????????????????????????????????????????????????????????????????????????????????????????????????????????????????????????????????????????????????????????????????????????????????????????????????????????????????????????????????????????????????????????????????????????????????????????????????????????????????????????????????????????????????????????????????????????????????????????????????????????????????????
>Panaeolus_fraxinophilus__MushroomObserver_org_455364_USA
?????????????????????????????????????????????????????????????????????????????????????????????????????????????????????????????????????????????????????????????????????????????????????????????????????????????????????????????????????????????????????????????????????????????????????????????????????????????????????????????????????????????????????????????????????????????????????????????????????????????????????????????????????????????????????????????????????????????????????????????????????????????????????????????????????????????????????????????????????????????????????????????????????????????????????????????????????????????????????????????????????????????????????????????????????????????????????????????????????????????????????????????????????????????????????????????????????????????????????????????????????????????????????????????????????????????????????????????????????????????????????????????????????????????????????????????????????????????????????????????????????????????????????????????????????????????????????????????????????????
>Panaeolus_guttulatus_137_Iran
?????????????????????????????????????????????????????????????????????????????????????????????????????????????????????????????????????????????????????????????????????????????????????????????????????????????????????????????????????????????????????????????????????????????????????????????????????????????????????????????????????????????????????????????????????????????????????????????????????????????????????????????????????????????????????????????????????????????????????????????????????????????????????????????????????????????????????????????????????????????????????????????????????????????????????????????????????????????????????????????????????????????????????????????????????????????????????????????????????????????????????????????????????????????????????????????????????????????????????????????????????????????????????????????????????????????????????????????????????????????????????????????????????????????????????????????????????????????????????????????????????????????????????????????????????????????????????????????????????????
>Panaeolus_guttulatus_var__guttulatus_AMB_n__18101_
?????????????????????????????????????????????????????????????????????????????????????????????????????????????????????????????????????????????????????????????????????????????????????????????????????????????????????????????????????????????????????????????????????????????????????????????????????????????????????????????????????????????????????????????????????????????????????????????????????????????????????????????????????????????????????????????????????????????????????????????????????????????????????????????????????????????????????????????????????????????????????????????????????????????????????????????????????????????????????????????????????????????????????????????????????????????????????????????????????????????????????????????????????????????????????????????????????????????????????????????????????????????????????????????????????????????????????????????????????????????????????????????????????????????????????????????????????????????????????????????????????????????????????????????????????????????????????????????????????????
>Panaeolus_guttulatus_var__guttulatus_STA5_Iraq
?????????????????????????????????????????????????????????????????????????????????????????????????????????????????????????????????????????????????????????????????????????????????????????????????????????????????????????????????????????????????????????????????????????????????????????????????????????????????????????????????????????????????????????????????????????????????????????????????????????????????????????????????????????????????????????????????????????????????????????????????????????????????????????????????????????????????????????????????????????????????????????????????????????????????????????????????????????????????????????????????????????????????????????????????????????????????????????????????????????????????????????????????????????????????????????????????????????????????????????????????????????????????????????????????????????????????????????????????????????????????????????????????????????????????????????????????????????????????????????????????????????????????????????????????????????????????????????????????????????
>Panaeolus_guttulatus_var__merrisiani_AMB_n__18102__
?????????????????????????????????????????????????????????????????????????????????????????????????????????????????????????????????????????????????????????????????????????????????????????????????????????????????????????????????????????????????????????????????????????????????????????????????????????????????????????????????????????????????????????????????????????????????????????????????????????????????????????????????????????????????????????????????????????????????????????????????????????????????????????????????????????????????????????????????????????????????????????????????????????????????????????????????????????????????????????????????????????????????????????????????????????????????????????????????????????????????????????????????????????????????????????????????????????????????????????????????????????????????????????????????????????????????????????????????????????????????????????????????????????????????????????????????????????????????????????????????????????????????????????????????????????????????????????????????????????
>Panaeolus_mexicanus_ANGE1557_Dominican_Republic
?????????????????????????????????????????????????????????????????????????????????????????????????????????????????????????????????????????????????????????????????????????????????????????????????????????????????????????????????????????????????????????????????????????????????????????????????????????????????????????????????????????????????????????????????????????????????????????????????????????????????????????????????????????????????????????????????????????????????????????????????????????????????????????????????????????????????????????????????????????????????????????????????????????????????????????????????????????????????????????????????????????????????????????????????????????????????????????????????????????????????????????????????????????????????????????????????????????????????????????????????????????????????????????????????????????????????????????????????????????????????????????????????????????????????????????????????????????????????????????????????????????????????????????????????????????????????????????????????????????
>Panaeolus_paludosus_B2082_
?????????????????????????????????????????????????????????????????????????????????????????????????????????????????????????????????????????????????????????????????????????????????????????????????????????????????????????????????????????????????????????????????????????????????????????????????????????????????????????????????????????????????????????????????????????????????????????????????????????????????????????????????????????????????????????????????????????????????????????????????????????????????????????????????????????????????????????????????????????????????????????????????????????????????????????????????????????????????????????????????????????????????????????????????????????????????????????????????????????????????????????????????????????????????????????????????????????????????????????????????????????????????????????????????????????????????????????????????????????????????????????????????????????????????????????????????????????????????????????????????????????????????????????????????????????????????????????????????????????
>Panaeolus_pantropicalis_T_JBSD_130972_Dominican_Republic
?????????????????????????????????????????????????????????????????????????????????????????????????????????????????????????????????????????????????????????????????????????????????????????????????????????????????????????????????????????????????????????????????????????????????????????????????????????????????????????????????????????????????????????????????????????????????????????????????????????????????????????????????????????????????????????????????????????????????????????????????????????????????????????????????????????????????????????????????????????????????????????????????????????????????????????????????????????????????????????????????????????????????????????????????????????????????????????????????????????????????????????????????????????????????????????????????????????????????????????????????????????????????????????????????????????????????????????????????????????????????????????????????????????????????????????????????????????????????????????????????????????????????????????????????????????????????????????????????????????
>Panaeolus_pantropicalis__MHHNU_31396_China
?????????????????????????????????????????????????????????????????????????????????????????????????????????????????????????????????????????????????????????????????????????????????????????????????????????????????????????????????????????????????????????????????????????????????????????????????????????????????????????????????????????????????????????????????????????????????????????????????????????????????????????????????????????????????????????????????????????????????????????????????????????????????????????????????????????????????????????????????????????????????????????????????????????????????????????????????????????????????????????????????????????????????????????????????????????????????????????????????????????????????????????????????????????????????????????????????????????????????????????????????????????????????????????????????????????????????????????????????????????????????????????????????????????????????????????????????????????????????????????????????????????????????????????????????????????????????????????????????????????
>Panaeolus_papilionaceus__DNA1940_USA
TTTGTACTGTGAAACTGCGAATGGCTCATTAAATCAGTTATAGTTTATTTGATGTTACCTTGCTACATGGATAACTGTGGTAATTCTAGAGCTAATACATGCAATCAAGCCCCGACTTCCGGAAGGGGTGTATTTATTAGATAAAAAACCAACGCGGCTCGCCGCTCCCTTGGTGATTCATAATAACTTCTCGAATCGCATGGCCTTGTGCCGGCGATGCTTCATTCAAATATCTGCCCTATCAACTTTCGATGGTAGGATAGAGGCCTACCATGGTTTCAACGGGTAACGGGGAATAAGGGTTCGATTCCGGAGAGGGAGCCTGAGAAACGGCTACCACATCCAAGGAAGGCAGCAGGCGCGCAAATTACCCAATCCCGACACGGGGAGGTAGTGACAATAAATAACAATATAGGGCTCTTTCGGGTCTTATAATTGGAATGAGTACAATTTAAATCCCTTAACGAGGAACAATTGGAGGGCAAGTCTGGTGCCAGCAGCCGCGGTAATTCCAGCTCCAATAGCGTATATTAAAGTTGTTGCAGTTAAAAAGCTCGTAGTTGAACTTCAGACCTGGCTGGGCGGTCCGCTTAACGGCGTGTACTGTCTGGCTGGGCCTTACCTCTTGGTGAGCCGGCGTGCCCTTTATTGGTGTGCGTCGGGGAACCAGGACTTTTACCTTGAGAAAATTAGAGTGTTCAAAGCAGGCCTATGCC-CGAATACATTAGCATGGAATAATAAAATAGGACGTGC-GGTTCTATTTTGTTGGTTTCTAGAGTCGCCGTAATGATTAATAGGGATAGTTGGGGGCATTGGTATTGAGTCGCTAGAGGTGAAATTCTTGGATTGACTCAAGACCAACTATTGCGAAAGCATTTGCCAAGGATGTTTTCATTAATCAAGAACGAAGGTTAGGGGATCGAAAACGATCAGATACCGTTGTAGTCTTAACAGTAAACTATGCCGACTAGGGATCGGGCGACCTCAATTATTATGTGTCGCTCGGCACCTTACGAGAAATCAAAGTCTTT
>Panaeolus_papilionaceus__EGDA_Pan228_Egypt
?????????????????????????????????????????????????????????????????????????????????????????????????????????????????????????????????????????????????????????????????????????????????????????????????????????????????????????????????????????????????????????????????????????????????????????????????????????????????????????????????????????????????????????????????????????????????????????????????????????????????????????????????????????????????????????????????????????????????????????????????????????????????????????????????????????????????????????????????????????????????????????????????????????????????????????????????????????????????????????????????????????????????????????????????????????????????????????????????????????????????????????????????????????????????????????????????????????????????????????????????????????????????????????????????????????????????????????????????????????????????????????????????????????????????????????????????????????????????????????????????????????????????????????????????????????????????????????????????????????
>Panaeolus_papilionaceus__INNASA1_Iraq
?????????????????????????????????????????????????????????????????????????????????????????????????????????????????????????????????????????????????????????????????????????????????????????????????????????????????????????????????????????????????????????????????????????????????????????????????????????????????????????????????????????????????????????????????????????????????????????????????????????????????????????????????????????????????????????????????????????????????????????????????????????????????????????????????????????????????????????????????????????????????????????????????????????????????????????????????????????????????????????????????????????????????????????????????????????????????????????????????????????????????????????????????????????????????????????????????????????????????????????????????????????????????????????????????????????????????????????????????????????????????????????????????????????????????????????????????????????????????????????????????????????????????????????????????????????????????????????????????????????
>Panaeolus_papilionaceus__MHHNU31392_China
?????????????????????????????????????????????????????????????????????????????????????????????????????????????????????????????????????????????????????????????????????????????????????????????????????????????????????????????????????????????????????????????????????????????????????????????????????????????????????????????????????????????????????????????????????????????????????????????????????????????????????????????????????????????????????????????????????????????????????????????????????????????????????????????????????????????????????????????????????????????????????????????????????????????????????????????????????????????????????????????????????????????????????????????????????????????????????????????????????????????????????????????????????????????????????????????????????????????????????????????????????????????????????????????????????????????????????????????????????????????????????????????????????????????????????????????????????????????????????????????????????????????????????????????????????????????????????????????????????????
>Panaeolus_papilionaceus__N_L__Bougher_NLB_1553_Australia
?????????????????????????????????????????????????????????????????????????????????????????????????????????????????????????????????????????????????????????????????????????????????????????????????????????????????????????????????????????????????????????????????????????????????????????????????????????????????????????????????????????????????????????????????????????????????????????????????????????????????????????????????????????????????????????????????????????????????????????????????????????????????????????????????????????????????????????????????????????????????????????????????????????????????????????????????????????????????????????????????????????????????????????????????????????????????????????????????????????????????????????????????????????????????????????????????????????????????????????????????????????????????????????????????????????????????????????????????????????????????????????????????????????????????????????????????????????????????????????????????????????????????????????????????????????????????????????????????????????
>Panaeolus_papilionaceus__RA400_Iraq
?????????????????????????????????????????????????????????????????????????????????????????????????????????????????????????????????????????????????????????????????????????????????????????????????????????????????????????????????????????????????????????????????????????????????????????????????????????????????????????????????????????????????????????????????????????????????????????????????????????????????????????????????????????????????????????????????????????????????????????????????????????????????????????????????????????????????????????????????????????????????????????????????????????????????????????????????????????????????????????????????????????????????????????????????????????????????????????????????????????????????????????????????????????????????????????????????????????????????????????????????????????????????????????????????????????????????????????????????????????????????????????????????????????????????????????????????????????????????????????????????????????????????????????????????????????????????????????????????????????
>Panaeolus_parvisporus_7070_Italy
?????????????????????????????????????????????????????????????????????????????????????????????????????????????????????????????????????????????????????????????????????????????????????????????????????????????????????????????????????????????????????????????????????????????????????????????????????????????????????????????????????????????????????????????????????????????????????????????????????????????????????????????????????????????????????????????????????????????????????????????????????????????????????????????????????????????????????????????????????????????????????????????????????????????????????????????????????????????????????????????????????????????????????????????????????????????????????????????????????????????????????????????????????????????????????????????????????????????????????????????????????????????????????????????????????????????????????????????????????????????????????????????????????????????????????????????????????????????????????????????????????????????????????????????????????????????????????????????????????????
>Panaeolus_parvisporus_CBS_276_39_
?????????????????????????????????????????????????????????????????????????????????????????????????????????????????????????????????????????????????????????????????????????????????????????????????????????????????????????????????????????????????????????????????????????????????????????????????????????????????????????????????????????????????????????????????????????????????????????????????????????????????????????????????????????????????????????????????????????????????????????????????????????????????????????????????????????????????????????????????????????????????????????????????????????????????????????????????????????????????????????????????????????????????????????????????????????????????????????????????????????????????????????????????????????????????????????????????????????????????????????????????????????????????????????????????????????????????????????????????????????????????????????????????????????????????????????????????????????????????????????????????????????????????????????????????????????????????????????????????????????
>Panaeolus_plantaginiformis_LE_2862__lectotype__Russia
?????????????????????????????????????????????????????????????????????????????????????????????????????????????????????????????????????????????????????????????????????????????????????????????????????????????????????????????????????????????????????????????????????????????????????????????????????????????????????????????????????????????????????????????????????????????????????????????????????????????????????????????????????????????????????????????????????????????????????????????????????????????????????????????????????????????????????????????????????????????????????????????????????????????????????????????????????????????????????????????????????????????????????????????????????????????????????????????????????????????????????????????????????????????????????????????????????????????????????????????????????????????????????????????????????????????????????????????????????????????????????????????????????????????????????????????????????????????????????????????????????????????????????????????????????????????????????????????????????????
>Panaeolus_plantaginiformis_LE_2863__holotype__Uzbekistan
?????????????????????????????????????????????????????????????????????????????????????????????????????????????????????????????????????????????????????????????????????????????????????????????????????????????????????????????????????????????????????????????????????????????????????????????????????????????????????????????????????????????????????????????????????????????????????????????????????????????????????????????????????????????????????????????????????????????????????????????????????????????????????????????????????????????????????????????????????????????????????????????????????????????????????????????????????????????????????????????????????????????????????????????????????????????????????????????????????????????????????????????????????????????????????????????????????????????????????????????????????????????????????????????????????????????????????????????????????????????????????????????????????????????????????????????????????????????????????????????????????????????????????????????????????????????????????????????????????????
>Panaeolus_punjabensis_s_l__LAH37417_Pakistan
?????????????????????????????????????????????????????????????????????????????????????????????????????????????????????????????????????????????????????????????????????????????????????????????????????????????????????????????????????????????????????????????????????????????????????????????????????????????????????????????????????????????????????????????????????????????????????????????????????????????????????????????????????????????????????????????????????????????????????????????????????????????????????????????????????????????????????????????????????????????????????????????????????????????????????????????????????????????????????????????????????????????????????????????????????????????????????????????????????????????????????????????????????????????????????????????????????????????????????????????????????????????????????????????????????????????????????????????????????????????????????????????????????????????????????????????????????????????????????????????????????????????????????????????????????????????????????????????????????????
>Panaeolus_rickenii_TFB8626_Argentina
?????????????????????????????????????????????????????????????????????????????????????????????????????????????????????????????????????????????????????????????????????????????????????????????????????????????????????????????????????????????????????????????????????????????????????????????????????????????????????????????????????????????????????????????????????????????????????????????????????????????????????????????????????????????????????????????????????????????????????????????????????????????????????????????????????????????????????????????????????????????????????????????????????????????????????????????????????????????????????????????????????????????????????????????????????????????????????????????????????????????????????????????????????????????????????????????????????????????????????????????????????????????????????????????????????????????????????????????????????????????????????????????????????????????????????????????????????????????????????????????????????????????????????????????????????????????????????????????????????????
>Panaeolus_sPanaeolus_NY04449017_Colombia
?????????????????????????????????????????????????????????????????????????????????????????????????????????????????????????????????????????????????????????????????????????????????????????????????????????????????????????????????????????????????????????????????????????????????????????????????????????????????????????????????????????????????????????????????????????????????????????????????????????????????????????????????????????????????????????????????????????????????????????????????????????????????????????????????????????????????????????????????????????????????????????????????????????????????????????????????????????????????????????????????????????????????????????????????????????????????????????????????????????????????????????????????????????????????????????????????????????????????????????????????????????????????????????????????????????????????????????????????????????????????????????????????????????????????????????????????????????????????????????????????????????????????????????????????????????????????????????????????????????
>Panaeolus_sp__204_USA
?????????????????????????????????????????????????????????????????????????????????????????????????????????????????????????????????????????????????????????????????????????????????????????????????????????????????????????????????????????????????????????????????????????????????????????????????????????????????????????????????????????????????????????????????????????????????????????????????????????????????????????????????????????????????????????????????????????????????????????????????????????????????????????????????????????????????????????????????????????????????????????????????????????????????????????????????????????????????????????????????????????????????????????????????????????????????????????????????????????????????????????????????????????????????????????????????????????????????????????????????????????????????????????????????????????????????????????????????????????????????????????????????????????????????????????????????????????????????????????????????????????????????????????????????????????????????????????????????????????
>Panaeolus_sp__LAH36792_Pakistan
?????????????????????????????????????????????????????????????????????????????????????????????????????????????????????????????????????????????????????????????????????????????????????????????????????????????????????????????????????????????????????????????????????????????????????????????????????????????????????????????????????????????????????????????????????????????????????????????????????????????????????????????????????????????????????????????????????????????????????????????????????????????????????????????????????????????????????????????????????????????????????????????????????????????????????????????????????????????????????????????????????????????????????????????????????????????????????????????????????????????????????????????????????????????????????????????????????????????????????????????????????????????????????????????????????????????????????????????????????????????????????????????????????????????????????????????????????????????????????????????????????????????????????????????????????????????????????????????????????????
>Panaeolus_sp__LAH36793_Pakistan
?????????????????????????????????????????????????????????????????????????????????????????????????????????????????????????????????????????????????????????????????????????????????????????????????????????????????????????????????????????????????????????????????????????????????????????????????????????????????????????????????????????????????????????????????????????????????????????????????????????????????????????????????????????????????????????????????????????????????????????????????????????????????????????????????????????????????????????????????????????????????????????????????????????????????????????????????????????????????????????????????????????????????????????????????????????????????????????????????????????????????????????????????????????????????????????????????????????????????????????????????????????????????????????????????????????????????????????????????????????????????????????????????????????????????????????????????????????????????????????????????????????????????????????????????????????????????????????????????????????
>Panaeolus_sp__MW_2010_
?????????????????????????????????????????????????????????????????????????????????????????????????????????????????????????????????????????????????????????????????????????????????????????????????????????????????????????????????????????????????????????????????????????????????????????????????????????????????????????????????????????????????????????????????????????????????????????????????????????????????????????????????????????????????????????????????????????????????????????????????????????????????????????????????????????????????????????????????????????????????????????????????????????????????????????????????????????????????????????????????????????????????????????????????????????????????????????????????????????????????????????????????????????????????????????????????????????????????????????????????????????????????????????????????????????????????????????????????????????????????????????????????????????????????????????????????????????????????????????????????????????????????????????????????????????????????????????????????????????
>Panaeolus_sp__PBM4141_USA
?????????????????????????????????????????????????????????????????????????????????????????????????????????????????????????????????????????????????????????????????????????????????????????????????????????????????????????????????????????????????????????????????????????????????????????????????????????????????????????????????????????????????????????????????????????????????????????????????????????????????????????????????????????????????????????????????????????????????????????????????????????????????????????????????????????????????????????????????????????????????????????????????????????????????????????????????????????????????????????????????????????????????????????????????????????????????????????????????????????????????????????????????????????????????????????????????????????????????????????????????????????????????????????????????????????????????????????????????????????????????????????????????????????????????????????????????????????????????????????????????????????????????????????????????????????????????????????????????????????
>Panaeolus_sp__iNAT_99905220_USA
?????????????????????????????????????????????????????????????????????????????????????????????????????????????????????????????????????????????????????????????????????????????????????????????????????????????????????????????????????????????????????????????????????????????????????????????????????????????????????????????????????????????????????????????????????????????????????????????????????????????????????????????????????????????????????????????????????????????????????????????????????????????????????????????????????????????????????????????????????????????????????????????????????????????????????????????????????????????????????????????????????????????????????????????????????????????????????????????????????????????????????????????????????????????????????????????????????????????????????????????????????????????????????????????????????????????????????????????????????????????????????????????????????????????????????????????????????????????????????????????????????????????????????????????????????????????????????????????????????????
>Panaeolus_sp__iNat72986889_USA
?????????????????????????????????????????????????????????????????????????????????????????????????????????????????????????????????????????????????????????????????????????????????????????????????????????????????????????????????????????????????????????????????????????????????????????????????????????????????????????????????????????????????????????????????????????????????????????????????????????????????????????????????????????????????????????????????????????????????????????????????????????????????????????????????????????????????????????????????????????????????????????????????????????????????????????????????????????????????????????????????????????????????????????????????????????????????????????????????????????????????????????????????????????????????????????????????????????????????????????????????????????????????????????????????????????????????????????????????????????????????????????????????????????????????????????????????????????????????????????????????????????????????????????????????????????????????????????????????????????
>Panaeolus_sphinctrinus_AFTOL_ID_1499_
TTTGTACTGTGAAACTGCGAATGGCTCATTAAATCAGTTATAGTTTATTTGATGTTACCTTGCTACATGGATAACTGTGGTAATTCTAGAGCTAATACATGCAATCAAGCCCCGACTTCCGGAAGGGGTGTATTTATTAGATAAAAAACCAACGCGGCTCGCCGCTCCCTTGGTGATTCATAATAACTTCTCGAATCGCATGGCCTTGTGCCGGCGATGCTTCATTCAAATATCTGCCCTATCAACTTTCGATGGTAGGATAGAGGCCTACCATGGTTTCAACGGGTAACGGGGAATAAGGGTTCGATTCCGGAGAGGGAGCCTGAGAAACGGCTACCACATCCAAGGAAGGCAGCAGGCGCGCAAATTACCCAATCCCGACACGGGGAGGTAGTGACAATAAATAACAATATAGGGCTCTTTCGGGTCTTATAATTGGAATGAGTACAATTTAAATCCCTTAACGAGGAACAATTGGAGGGCAAGTCTGGTGCCAGCAGCCGCGGTAATTCCAGCTCCAATAGCGTATATTAAAGTTGTTGCAGTTAAAAAGCTCGTAGTTGAACTTCAGACCTGGCTGGGCGGTCCGCTTAACGGCGTGTACTGTCTGGCTGGGCCTTACCTCTTGGTGAGCCGGCGTGCCCTTTATTGGTGTGCGTCGGGGAACCAGGACTTTTACCTTGAGAAAATTAGAGTGTTCAAAGCAGGCCTATGCC-CGAATACATTAGCATGGAATAATAAAATAGGACGTGC-GGTTCTATTTTGTTGGTTTCTAGAGTCGCCGTAATGATTAATAGGGATAGTTGGGGGCATTGGTATTGAGTCGCTAGAGGTGAAATTCTTGGATTGACTCAAGACCAACTATTGCGAAAGCATTTGCCAAGGATGTTTTCATTAATCAAGAACGAAGGTTAGGGGATCGAAAACGATCAGATACCGTTGTAGTCTTAACAGTAAACTATGCCGACTAGGGATCGGGCGACCTCAATTATTATGTGTCGCTCGGCACCTTACGAGAAATCAAAGTCTTT
>Panaeolus_subbalteatus_CBS_331_34_
?????????????????????????????????????????????????????????????????????????????????????????????????????????????????????????????????????????????????????????????????????????????????????????????????????????????????????????????????????????????????????????????????????????????????????????????????????????????????????????????????????????????????????????????????????????????????????????????????????????????????????????????????????????????????????????????????????????????????????????????????????????????????????????????????????????????????????????????????????????????????????????????????????????????????????????????????????????????????????????????????????????????????????????????????????????????????????????????????????????????????????????????????????????????????????????????????????????????????????????????????????????????????????????????????????????????????????????????????????????????????????????????????????????????????????????????????????????????????????????????????????????????????????????????????????????????????????????????????????????
>Panaeolus_subbalteatus_NX180911_04_China
?????????????????????????????????????????????????????????????????????????????????????????????????????????????????????????????????????????????????????????????????????????????????????????????????????????????????????????????????????????????????????????????????????????????????????????????????????????????????????????????????????????????????????????????????????????????????????????????????????????????????????????????????????????????????????????????????????????????????????????????????????????????????????????????????????????????????????????????????????????????????????????????????????????????????????????????????????????????????????????????????????????????????????????????????????????????????????????????????????????????????????????????????????????????????????????????????????????????????????????????????????????????????????????????????????????????????????????????????????????????????????????????????????????????????????????????????????????????????????????????????????????????????????????????????????????????????????????????????????????
>Panaeolus_sylvaticus_ANGE1393_Dominican_Republic
?????????????????????????????????????????????????????????????????????????????????????????????????????????????????????????????????????????????????????????????????????????????????????????????????????????????????????????????????????????????????????????????????????????????????????????????????????????????????????????????????????????????????????????????????????????????????????????????????????????????????????????????????????????????????????????????????????????????????????????????????????????????????????????????????????????????????????????????????????????????????????????????????????????????????????????????????????????????????????????????????????????????????????????????????????????????????????????????????????????????????????????????????????????????????????????????????????????????????????????????????????????????????????????????????????????????????????????????????????????????????????????????????????????????????????????????????????????????????????????????????????????????????????????????????????????????????????????????????????????
>Panaeolus_uliginosus_DAOM_176594_
?????????????????????????????????????????????????????????????????????????????????????????????????????????????????????????????????????????????????????????????????????????????????????????????????????????????????????????????????????????????????????????????????????????????????????????????????????????????????????????????????????????????????????????????????????????????????????????????????????????????????????????????????????????????????????????????????????????????????????????????????????????????????????????????????????????????????????????????????????????????????????????????????????????????????????????????????????????????????????????????????????????????????????????????????????????????????????????????????????????????????????????????????????????????????????????????????????????????????????????????????????????????????????????????????????????????????????????????????????????????????????????????????????????????????????????????????????????????????????????????????????????????????????????????????????????????????????????????????????????
>Pholiotina_aporos_SZMC_NL_1241_
?????????????????????????????????????????????????????????????????????????????????????????????????????????????????????????????????????????????????????????????????????????????????????????????????????????????????????????????????????????????????????????????????????????????????????????????????????????????????????????????????????????????????????????????????????????????????????????????????????????????????????????????????????????????????????????????????????????????????????????????????????????????????????????????????????????????????????????????????????????????????????????????????????????????????????????????????????????????????????????????????????????????????????????????????????????????????????????????????????????????????????????????????????????????????????????????????????????????????????????????????????????????????????????????????????????????????????????????????????????????????????????????????????????????????????????????????????????????????????????????????????????????????????????????????????????????????????????????????????????
>ZRL20152331_sp7
TTTGTACTGTGAAACTGCGAATGGCTCATTAAATCAGTTATAGTTTATTTGATGTTACCTTGCTACATGGATAACTGTGGTAATTCTAGAGCTAATACATGCAATCAAGCCCCGACTTCCGGAAGGGGTGTATTTATTAGATAAAAAACCAACGCGGCTCGCCGCTCCCTTGGTGATTCATAATAACTTCTCGAATCGCATGGCCTTGTGCCGGCGATGCTTCATTCAAATATCTGCCCTATCAACTTTCGATGGTAGGATAGAGGCCTACCATGGTTTCAACGGGTAACGGGGAATAAGGGTTCGATTCCGGAGAGGGAGCCTGAGAAACGGCTACCACATCCAAGGAAGGCAGCAGGCGCGCAAATTACCCAATCCCGACACGGGGAGGTAGTGACAATAAATAACAATATAGGGCTCTTTCGGGTCTTATAATTGGAATGAGTACAATTTAAATCCCTTAACGAGGAACAATTGGAGGGCAAGTCTGGTGCCAGCAGCCGCGGTAATTCCAGCTCCAATAGCGTATATTAAAGTTGTTGCAGTTAAAAAGCTCGTAGTTGAACTTCAGACCTGGCTGGGCGGTCCGCTTAACGGCGTGTACTGTCTGGCTGGGCCTTACCTCTTGGTGAGCCGGCGTGCCCTTTATTGGTGTGCGTCGGGGAACCAGGACTTTTACCTTGAGAAAATTAGAGTGTTCAAAGCAGGCCTATGCC-CGAATACATTAGCATGGAATAATAAAATAGGACGTGCGGGTTCTATTTTGTTGGTTTCTAGAGTCGCCGTAATGATTAATAGGGATAGTTGGGGGCATTGGTATTGAGTCGCTAGAGGTGAAATTCTTGGATTGACTCAAGACCAACTATTGCGAAAGCATTTGCCAAGGATGTTTTCATTAATC-AGAACGAAGGTTAGGGGATCGAAAACGAT-----------------------------------------------------------------------------------------------------
>ZRL2015390_sp7
TTTGTACTGTGAAACTGCGAATGGCTCATTAAATCAGTTATAGTTTATTTGATGTTACCTTGCTACATGGATAACTGTGGTAATTCTAGAGCTAATACATGCAATCAAGCCCCGACTTCCGGAAGGGGTGTATTTATTAGATAAAAAACCAACGCGGCTCGCCGCTCCCTTGGTGATTCATAATAACTTCTCGAATCGCATGGCCTTGTGCCGGCGATGCTTCATTCAAATATCTGCCCTATCAACTTTCGATGGTAGGATAGAGGCCTACCATGGTTTCAACGGGTAACGGGGAATAAGGGTTCGATTCCGGAGAGGGAGCCTGAGAAACGGCTACCACATCCAAGGAAGGCAGCAGGCGCGCAAATTACCCAATCCCGACACGGGGAGGTAGTGACAATAAATAACAATATAGGGCTCTTTCGGGTCTTATAATTGGAATGAGTACAATTTAAATCCCTTAACGAGGAACAATTGGAGGGCAAGTCTGGTGCCAGCAGCCGCGGTAATTCCAGCTCCAATAGCGTATATTAAAGTTGTTGCAGTTAAAAAGCTCGTAGTTGAACTTCAGACCTGGCTGGGCGGTCCGCTTAACGGCGTGTACTGTCTGGCTGGGCCTTACCTCTTGGTGAGCCGGCGTGCCCTTTATTGGTGTGCGTCGGGGAACCAGGACTTTTACCTTGAGAAAATTAGAGTGTTCAAAGCAGGCCTATGCC-CGAATACATTAGCATGGAATAATAAAATAGGACGTGC-GGTTCTATTTTGTTGGTTTCTAGAGTCGCCGTAATGATTAATAGGGATAGTTGGGGGCATTGGTATTGAGTCGCTAGAGGTGAAATTCTTGGATTGACTCAAGACCAACTATTGCGAAAGCATTTGCCAAGGATGTTTTCATTAATCAAGAACGAAGGTTAGGGGATCGAAAACGATCAGATACCGTTGTAGTCTTAACAGTAAACTATGCCGACTAGGGATCGGGCGACCTCAATTATTATGTGTCGCTCGGCACCTTACGAGAAATCAAAGTCTTT
>ZRL20161807_sp5
TTTGTACTGTGAAACTGCGAATGGCTCATTAAATCAGTTATAGTTTATTTGATGTTACCTTGCTACATGGATAACTGTGGTAATTCTAGAGCTAATACATGCAATCAAGCCCCGACTTCCGGAAGGGGTGTATTTATTAGATAAAAAACCAACGCGGCTCGCCGCTCCCTTGGTGATTCATAATAACTTCTCGAATCGCATGGCCTTGTGCCGGCGATGCTTCATTCAAATATCTGCCCTATCAACTTTCGATGGTAGGATAGAGGCCTACCATGGTTTCAACGGGTAACGGGGAATAAGGGTTCGATTCCGGAGAGGGAGCCTGAGAAACGGCTACCACATCCAAGGAAGGCAGCAGGCGCGCAAATTACCCAATCCCGACACGGGGAGGTAGTGACAATAAATAACAATATAGGGCTCTTTCGGGTCTTATAATTGGAATGAGTACAATTTAAATCCCTTAACGAGGAACAATTGGAGGGCAAGTCTGGTGCCAGCAGCCGCGGTAATTCCAGCTCCAATAGCGTATATTAAAGTTGTTGCAGTTAAAAAGCTCGTAGTTGAACTTCAGACCTGGCTGGGCGGTCCGCTTAACGGCGTGTACTGTCTGGCTGGGCCTTACCTCTTGGTGAGCCGGCGTGCCCTTTATTGGTGTGCGTCGGGGAACCAGGACTTTTACCTTGAGAAAATTAGAGTGTTCAAAGCAGGCCTATGCC-CGAATACATTAGCATGGAATAATAAAATAGGACGTGC-GGTTCTATTTTGTTGGTTTCTAGAGTCGCCGTAATGATTAATAGGGATAGTTGGGGGCATTGGTATTGAGTCGCTAGAGGTGAAATTCTTGGATTGACTCAAGACCAACTATTGCGAAAGCATTTGCCAAGGATGTTTTCATTAATCAAGAACGAAGGTTAGGGGATCGAAAACGATCAGATACCGTTGTAGTCTTAACAGTAAACTATGCCGACTAGGGATCGGGCGACCTCAATTATTATGTGTCGCTCGGCACCTTACGAGAAATCAAAGTCTTT
>ZRL20161828_sp5
TTTGTACTGTGAAACTGCGAATGGCTCATTAAATCAGTTATAGTTTATTTGATGTTACCTTGCTACATGGATAACTGTGGTAATTCTAGAGCTAATACATGCAATCAAGCCCCGACTTCCGGAAGGGGTGTATTTATTAGATAAAAAACCAACGCGGCTCGCCGCTCCCTTGGTGATTCATAATAACTTCTCGAATCGCATGGCCTTGTGCCGGCGATGCTTCATTCAAATATCTGCCCTATCAACTTTCGATGGTAGGATAGAGGCCTACCATGGTTTCAACGGGTAACGGGGAATAAGGGTTCGATTCCGGAGAGGGAGCCTGAGAAACGGCTACCACATCCAAGGAAGGCAGCAGGCGCGCAAATTACCCAATCCCGACACGGGGAGGTAGTGACAATAAATAACAATATAGGGCTCTTTCGGGTCTTATAATTGGAATGAGTACAATTTAAATCCCTTAACGAGGAACAATTGGAGGGCAAGTCTGGTGCCAGCAGCCGCGGTAATTCCAGCTCCAATAGCGTATATTAAAGTTGTTGCAGTTAAAAAGCTCGTAGTTGAACTTCAGACCTGGCTGGGCGGTCCGCTTAACGGCGTGTACTGTCTGGCTGGGCCTTACCTCTTGGTGAGCCGGCGTGCCCTTTATTGGTGTGCGTCGGGGAACCAGGACTTTTACCTTGAGAAAATTAGAGTGTTCAAAGCAGGCCTATGCC-CGAATACATTAGCATGGAATAATAAAATAGGACGTGC-GGTTCTATTTTGTTGGTTTCTAGAGTCGCCGTAATGATTAATAGGGATAGTTGGGGGCATTGGTATTGAGTCGCTAGAGGTGAAATTCTTGGATTGACTCAAGACCAACTATTGCGAAAGCATTTGCCAAGGATGTTTTCATTAATCAAGAACGAAGGTTAGGGGATCGAAAACGATCAGATACCGTTGTAGTCTTAACAGTAAACTATGCCGACTAGGGATCGGGCGACCTCAATTATTATGTGTCGCTCGGCACCTTACGAGAAATCAAAGTCTTT
>ZRL20161875_sp5
TTTGTACTGTGAAACTGCGAATGGCTCATTAAATCAGTTATAGTTTATTTGATGTTACCTTGCTACATGGATAACTGTGGTAATTCTAGAGCTAATACATGCAATCAAGCCCCGACTTCCGGAAGGGGTGTATTTATTAGATAAAAAACCAACGCGGCTCGCCGCTCCCTTGGTGATTCATAATAACTTCTCGAATCGCATGGCCTTGTGCCGGCGATGCTTCATTCAAATATCTGCCCTATCAACTTTCGATGGTAGGATAGAGGCCTACCATGGTTTCAACGGGTAACGGGGAATAAGGGTTCGATTCCGGAGAGGGAGCCTGAGAAACGGCTACCACATCCAAGGAAGGCAGCAGGCGCGCAAATTACCCAATCCCGACACGGGGAGGTAGTGACAATAAATAACAATATAGGGCTCTTTCGGGTCTTATAATTGGAATGAGTACAATTTAAATCCCTTAACGAGGAACAATTGGAGGGCAAGTCTGGTGCCAGCAGCCGCGGTAATTCCAGCTCCAATAGCGTATATTAAAGTTGTTGCAGTTAAAAAGCTCGTAGTTGAACTTCAGACCTGGCTGGGCGGTCCGCTTAACGGCGTGTACTGTCTGGCTGGGCCTTACCTCTTGGTGAGCCGGCGTGCCCTTTATTGGTGTGCGTCGGGGAACCAGGACTTTTACCTTGAGAAAATTAGAGTGTTCAAAGCAGGCCTATGCC-CGAATACATTAGCATGGAATAATAAAATAGGACGTGC-GGTTCTATTTTGTTGGTTTCTAGAGTCGCCGTAATGATTAATAGGGATAGTTGGGGGCATTGGTATTGAGTCGCTAGAGGTGAAATTCTTGGATTGACTCAAGACCAACTATTGCGAAAGCATTTGCCAAGGATGTTTTCATTAATCAAGAACGAAGGTTAGGGGATCGAAAACGATCAGATACCGTTGTAGTCTTAACAGTAAACTATGCCGACTAGGGATCGGGCGACCTCAATTATTATGTGTCGCTCGGCACCTTACGAGAAATCAAAGTCTTT
>ZRL20170602_sp2
TTTGTACTGTGAAACTGCGAATGGCTCATTAAATCAGTTATAGTTTATTTGATGTTACCTTGCTACATGGATAACTGTGGTAATTCTAGAGCTAATACATGCAATCAAGCCCCGACTTCCGGAAGGGGTGTATTTATTAGATAAAAAACCAACGCGGCTCGCCGCTCCCTTGGTGATTCATAATAACTTCTCGAATCGCATGGCCTTGTGCCGGCGATGCTTCATTCAAATATCTGCCCTATCAACTTTCGATGGTAGGATAGAGGCCTACCATGGTTTCAACGGGTAACGGGGAATAAGGGTTCGATTCCGGAGAGGGAGCCTGAGAAACGGCTACCACATCCAAGGAAGGCAGCAGGCGCGCAAATTACCCAATCCCGACACGGGGAGGTAGTGACAATAAATAACAATATAGGGCTCTTTCGGGTCTTATAATTGGAATGAGTACAATTTAAATCCCTTAACGAGGAACAATTGGAGGGCAAGTCTGGTGCCAGCAGCCGCGGTAATTCCAGCTCCAATAGCGTATATTAAAGTTGTTGCAGTTAAAAAGCTCGTAGTTGAACTTCAGACCTGGCTGGGCGGTCCGCTTAACGGCGTGTACTGTCTGGCTGGGCCTTACCTCTTGGTGAGCCGGCGTGCCCTTTATTGGTGTGCGTCGGGGAACCAGGACTTTTACCTTGAGAAAATTAGAGTGTTCAAAGCAGGCCTATGCC-CGAATACATTAGCATGGAATAATAAAATAGGACGTGC-GGTTCTATTTTGTTGGTTTCTAGAGTCGCCGTAATGATTAATAGGGATAGTTGGGGGCATTGGTATTGAGTCGCTAGAGGTGAAATTCTTGGATTGACTCAAGACCAACTATTGCGAAAGCATTTGCCAAGGATGTTTTCATTAATCAAGAACGAAGGTTAGGGGATCGAAAACGATCAGATACCGTTGTAGTCTTAACAGTAAACTATGCCGACTAGGGATCGGGCGACCTCAATTATTATGTGTCGCTCGGCACCTTACGAGAAATCAAAGTCTTT
>ZRL20170603_sp2
TTTGTACTGTGAAACTGCGAATGGCTCATTAAATCAGTTATAGTTTATTTGATGTTACCTTGCTACATGGATAACTGTGGTAATTCTAGAGCTAATACATGCAATCAAGCCCCGACTTCCGGAAGGGGTGTATTTATTAGATAAAAAACCAACGCGGCTCGCCGCTCCCTTGGTGATTCATAATAACTTCTCGAATCGCATGGCCTTGTGCCGGCGATGCTTCATTCAAATATCTGCCCTATCAACTTTCGATGGTAGGATAGAGGCCTACCATGGTTTCAACGGGTAACGGGGAATAAGGGTTCGATTCCGGAGAGGGAGCCTGAGAAACGGCTACCACATCCAAGGAAGGCAGCAGGCGCGCAAATTACCCAATCCCGACACGGGGAGGTAGTGACAATAAATAACAATATAGGGCTCTTTCGGGTCTTATAATTGGAATGAGTACAATTTAAATCCCTTAACGAGGAACAATTGGAGGGCAAGTCTGGTGCCAGCAGCCGCGGTAATTCCAGCTCCAATAGCGTATATTAAAGTTGTTGCAGTTAAAAAGCTCGTAGTTGAACTTCAGACCTGGCTGGGCGGTCCGCTTAACGGCGTGTACTGTCTGGCTGGGCCTTACCTCTTGGTGAGCCGGCGTGCCCTTTATTGGTGTGCGTCGGGGAACCAGGACTTTTACCTTGAGAAAATTAGAGTGTTCAAAGCAGGCCTATGCC-CGAATACATTAGCATGGAATAATAAAATAGGACGTGC-GGTTCTATTTTGTTGGTTTCTAGAGTCGCCGTAATGATTAATAGGGATAGTTGGGGGCATTGGTATTGAGTCGCTAGAGGTGAAATTCTTGGATTGACTCAAGACCAACTATTGCGAAAGCATTTGCCAAGGATGTTTTCATTAATCAAGAACGAAGGTTAGGGGATCGAAAACGATCAGATACCGTTGTAGTCTTAACAGTAAACTATGCCGACTAGGGATCGGGCGACCTCAATTATTATGTGTCGCTCGGCACCTTACGAGAAATCAAAGTCTTT
>ZRL20170604_sp2
TTTGTACTGTGAAACTGCGAATGGCTCATTAAATCAGTTATAGTTTATTTGATGTTACCTTGCTACATGGATAACTGTGGTAATTCTAGAGCTAATACATGCAATCAAGCCCCGACTTCCGGAAGGGGTGTATTTATTAGATAAAAAACCAACGCGGCTCGCCGCTCCCTTGGTGATTCATAATAACTTCTCGAATCGCATGGCCTTGTGCCGGCGATGCTTCATTCAAATATCTGCCCTATCAACTTTCGATGGTAGGATAGAGGCCTACCATGGTTTCAACGGGTAACGGGGAATAAGGGTTCGATTCCGGAGAGGGAGCCTGAGAAACGGCTACCACATCCAAGGAAGGCAGCAGGCGCGCAAATTACCCAATCCCGACACGGGGAGGTAGTGACAATAAATAACAATATAGGGCTCTTTCGGGTCTTATAATTGGAATGAGTACAATTTAAATCCCTTAACGAGGAACAATTGGAGGGCAAGTCTGGTGCCAGCAGCCGCGGTAATTCCAGCTCCAATAGCGTATATTAAAGTTGTTGCAGTTAAAAAGCTCGTAGTTGAACTTCAGACCTGGCTGGGCGGTCCGCTTAACGGCGTGTACTGTCTGGCTGGGCCTTACCTCTTGGTGAGCCGGCGTGCCCTTTATTGGTGTGCGTCGGGGAACCAGGACTTTTACCTTGAGAAAATTAGAGTGTTCAAAGCAGGCCTATGCC-CGAATACATTAGCATGGAATAATAAAATAGGACGTGC-GGTTCTATTTTGTTGGTTTCTAGAGTCGCCGTAATGATTAATAGGGATAGTTGGGGGCATTGGTATTGAGTCGCTAGAGGTGAAATTCTTGGATTGACTCAAGACCAACTATTGCGAAAGCATTTGCCAAGGATGTTTTCATTAATCAAGAACGAAGGTTAGGGGATCGAAAACGATCAGATACCGTTGTAGTCTTAACAGTAAACTATGCCGACTAGGGATCGGGCGACCTCAATTATTATGTGTCGCTCGGCACCTTACGAGAAATCAAAGTCTTK
>ZRL20170654_sp2
TTTGTACTGTGAAACTGCGAATGGCTCATTAAATCAGTTATAGTTTATTTGATGTTACCTTGCTACATGGATAACTGTGGTAATTCTAGAGCTAATACATGCAATCAAGCCCCGACTTCCGGAAGGGGTGTATTTATTAGATAAAAAACCAACGCGGCTCGCCGCTCCCTTGGTGATTCATAATAACTTCTCGAATCGCATGGCCTTGTGCCGGCGATGCTTCATTCAAATATCTGCCCTATCAACTTTCGATGGTAGGATAGAGGCCTACCATGGTTTCAACGGGTAACGGGGAATAAGGGTTCGATTCCGGAGAGGGAGCCTGAGAAACGGCTACCACATCCAAGGAAGGCAGCAGGCGCGCAAATTACCCAATCCCGACACGGGGAGGTAGTGACAATAAATAACAATATAGGGCTCTTTCGGGTCTTATAATTGGAATGAGTACAATTTAAATCCCTTAACGAGGAACAATTGGAGGGCAAGTCTGGTGCCAGCAGCCGCGGTAATTCCAGCTCCAATAGCGTATATTAAAGTTGTTGCAGTTAAAAAGCTCGTAGTTGAACTTCAGACCTGGCTGGGCGGTCCGCTTAACGGCGTGTACTGTCTGGCTGGGCCTTACCTCTTGGTGAGCCGGCGTGCCCTTTATTGGTGTGCGTCGGGGAACCAGGACTTTTACCTTGAGAAAATTAGAGTGTTCAAAGCAGGCCTATGCC-CGAATACATTAGCATGGAATAATAAAATAGGACGTGC-GGTTCTATTTTGTTGGTTTCTAGAGTCGCCGTAATGATTAATAGGGATAGTTGGGGGCATTGGTATTGAGTCGCTAGAGGTGAAATTCTTGGATTGACTCAAGACCAACTATTGCGAAAGCATTTGCCAAGGATGTTTTCATTAATCAAGAACGAAGGTTAGGGGATCGAAAACGATCAGATACCGTTGTAGTCTTAACAGTAAACTATGCCGACTAGGGATCGGGCGACCTCAATTATTATGTGTCGCTCGGCACCTTACGAGAAATCAAAGTCTTT
>ZRL20180732_sp5
TTTGTACTGTGAAACTGCGAATGGCTCATTAAATCAGTTATAGTTTATTTGATGTTACCTTGCTACATGGATAACTGTGGTAATTCTAGAGCTAATACATGCAATCAAGCCCCGACTTCCGGAAGGGGTGTATTTATTAGATAAAAAACCAACGCGGCTCGCCGCTCCCTTGGTGATTCATAATAACTTCTCGAATCGCATGGCCTTGTGCCGGCGATGCTTCATTCAAATATCTGCCCTATCAACTTTCGATGGTAGGATAGAGGCCTACCATGGTTTCAACGGGTAACGGGGAATAAGGGTTCGATTCCGGAGAGGGAGCCTGAGAAACGGCTACCACATCCAAGGAAGGCAGCAGGCGCGCAAATTACCCAATCCCGACACGGGGAGGTAGTGACAATAAATAACAATATAGGGCTCTTTCGGGTCTTATAATTGGAATGAGTACAATTTAAATCCCTTAACGAGGAACAATTGGAGGGCAAGTCTGGTGCCAGCAGCCGCGGTAATTCCAGCTCCAATAGCGTATATTAAAGTTGTTGCAGTTAAAAAGCTCGTAGTTGAACTTCAGACCTGGCTGGGCGGTCCGCTTAACGGCGTGTACTGTCTGGCTGGGCCTTACCTCTTGGTGAGCCGGCGTGCCCTTTATTGGTGTGCGTCGGGGAACCAGGACTTTTACCTTGAGAAAATTAGAGTGTTCAAAGCAGGCCTATGCC-CGAATACATTAGCATGGAATAATAAAATAGGACGTGC-GGTTCTATTTTGTTGGTTTCTAGAGTCGCCGTAATGATTAATAGGGATAGTTGGGGGCATTGGTATTGAGTCGCTAGAGGTGAAATTCTTGGATTGACTCAAGACCAACTATTGCGAAAGCATTTGCCAAGGATGTTTTCATTAATCAAGAACGAAGGTTAGGGGATCGAAAACGATCAGATACCGTTGTAGTCTTAACAGTAAACTATGCCGACTAGGGATCGGGCGACCTCAATTATTATGTGTCGCTCGGCACCTTACGAGAAATCAAAGTCTTT
>ZRL20180975_sp7
TTTGTACTGTGAAACTGCGAATGGCTCATTAAATCAGTTATAGTTTATTTGATGTTACCTTGCTACATGGATAACTGTGGTAATTCTAGAGCTAATACATGCAATCAAGCCCCGACTTCCGGAAGGGGTGTATTTATTAGATAAAAAACCAACGCGGCTCGCCGCTCCCTTGGTGATTCATAATAACTTCTCGAATCGCATGGCCTTGTGCCGGCGATGCTTCATTCAAATATCTGCCCTATCAACTTTCGATGGTAGGATAGAGGCCTACCATGGTTTCAACGGGTAACGGGGAATAAGGGTTCGATTCCGGAGAGGGAGCCTGAGAAACGGCTACCACATCCAAGGAAGGCAGCAGGCGCGCAAATTACCCAATCCCGACACGGGGAGGTAGTGACAATAAATAACAATATAGGGCTCTTTCGGGTCTTATAATTGGAATGAGTACAATTTAAATCCCTTAACGAGGAACAATTGGAGGGCAAGTCTGGTGCCAGCAGCCGCGGTAATTCCAGCTCCAATAGCGTATATTAAAGTTGTTGCAGTTAAAAAGCTCGTAGTTGAACTTCAGACCTGGCTGGGCGGTCCGCTTAACGGCGTGTACTGTCTGGCTGGGCCTTACCTCTTGGTGAGCCGGCGTGCCCTTTATTGGTGTGCGTCGGGGAACCAGGACTTTTACCTTGAGAAAATTAGAGTGTTCAAAGCAGGCCTATGCC-CGAATACATTAGCATGGAATAATAAAATAGGACGTGC-GGTTCTATTTTGTTGGTTTCTAGAGTCGCCGTAATGATTAATAGGGATAGTTGGGGGCATTGGTATTGAGTCGCTAGAGGTGAAATTCTTGGATTGACTCAAGACCAACTATTGCGAAAGCATTTGCCAAGGATGTTTTCATTAATCAAGAACGAAGGTTAGGGGATCGAAAACGATCAGATACCGTTGTAGTCTTAACAGTAAACTATGCCGACTAGGGATCGGGCGACCTCAATTATTATGTGTCGCTCGGCACCTTACGAGAAATCAAAGTCTTT
>ZRL20180988_sp6
TTTGTACTGTGAAACTGCGAATGGCTCATTAAATCAGTTATAGTTTATTTGATGTTACCTTGCTACATGGATAACTGTGGTAATTCTAGAGCTAATACATGCAATCAAGCCCCGACTTCCGGAAGGGGTGTATTTATTAGATAAAAAACCAACGCGGCTCGCCGCTCCCTTGGTGATTCATAATAACTTCTCGAATCGCATGGCCTTGTGCCGGCGATGCTTCATTCAAATATCTGCCCTATCAACTTTCGATGGTAGGATAGAGGCCTACCATGGTTTCAACGGGTAACGGGGAATAAGGGTTCGATTCCGGAGAGGGAGCCTGAGAAACGGCTACCACATCCAAGGAAGGCAGCAGGCGCGCAAATTACCCAATCCCGACACGGGGAGGTAGTGACAATAAATAACAATATAGGGCTCTTTCGGGTCTTATAATTGGAATGAGTACAATTTAAATCCCTTAACGAGGAACAATTGGAGGGCAAGTCTGGTGCCAGCAGCCGCGGTAATTCCAGCTCCAATAGCGTATATTAAAGTTGTTGCAGTTAAAAAGCTCGTAGTTGAACTTCAGACCTGGCTGGGCGGTCCGCTTAACGGCGTGTACTGTCTGGCTGGGCCTTACCTCTTGGTGAGCCGGCGTGCCCTTTATTGGTGTGCGTCGGGGAACCAGGACTTTTACCTTGAGAAAATTAGAGTGTTCAAAGCAGGCCTATGCC-CGAATACATTAGCATGGAATAATAAAATAGGACGTGC-GGTTCTATTTTGTTGGTTTCTAGAGTCGCCGTAATGATTAATAGGGATAGTTGGGGGCATTGGTATTGAGTCGCTAGAGGTGAAATTCTTGGATTGACTCAAGACCAACTATTGCGAAAGCATTTGCCAAGGATGTTTTCATTAATCAAGAACGAAGGTTAGGGGATCGAAAACGATCAGATACCGTTGTAGTCTTAACAGTAAACTATGCCGACTAGGGATCGGGCGACCTCAATTATTATGTGTCGCTCGGCACCTTACGAGAAATCAAAGTCTTT
>ZRL20181122_sp7
TTTGTACTGTGAAACTGCGAATGGCTCATTAAATCAGTTATAGTTTATTTGATGTTACCTTGCTACATGGATAACTGTGGTAATTCTAGAGCTAATACATGCAATCAAGCCCCGACTTCCGGAAGGGGTGTATTTATTAGATAAAAAACCAACGCGGCTCGCCGCTCCCTTGGTGATTCATAATAACTTCTCGAATCGCATGGCCTTGTGCCGGCGATGCTTCATTCAAATATCTGCCCTATCAACTTTCGATGGTAGGATAGAGGCCTACCATGGTTTCAACGGGTAACGGGGAATAAGGGTTCGATTCCGGAGAGGGAGCCTGAGAAACGGCTACCACATCCAAGGAAGGCAGCAGGCGCGCAAATTACCCAATCCCGACACGGGGAGGTAGTGACAATAAATAACAATATAGGGCTCTTTCGGGTCTTATAATTGGAATGAGTACAATTTAAATCCCTTAACGAGGAACAATTGGAGGGCAAGTCTGGTGCCAGCAGCCGCGGTAATTCCAGCTCCAATAGCGTATATTAAAGTTGTTGCAGTTAAAAAGCTCGTAGTTGAACTTCAGACCTGGCTGGGCGGTCCGCTTAACGGCGTGTACTGTCTGGCTGGGCCTTACCTCTTGGTGAGCCGGCGTGCCCTTTATTGGTGTGCGTCGGGGAACCAGGACTTTTACCTTGAGAAAATTAGAGTGTTCAAAGCAGGCCTATGCC-CGAATACATTAGCATGGAATAATAAAATAGGACGTGC-GGTTCTATTTTGTTGGTTTCTAGAGTCGCCGTAATGATTAATAGGGATAGTTGGGGGCATTGGTATTGAGTCGCTAGAGGTGAAATTCTTGGATTGACTCAAGACCAACTATTGCGAAAGCATTTGCCAAGGATGTTTTCATTAATCAAGAACGAAGGTTAGGGGATCGAAAACGATCAGATACCGTTGTAGTCTTAACAGTAAACTATGCCGACTAGGGATCGGGCGACCTCAATTATTATGTGTCGCTCGGCACCTTACGAGAAATCAAAGTCTTT
>ZRL20181924_sp5
TTTGTACTGTGAAACTGCGAATGGCTCATTAAATCAGTTATAGTTTATTTGATGTTACCTTGCTACATGGATAACTGTGGTAATTCTAGAGCTAATACATGCAATCAAGCCCCGACTTCCGGAAGGGGTGTATTTATTAGATAAAAAACCAACGCGGCTCGCCGCTCCCTTGGTGATTCATAATAACTTCTCGAATCGCATGGCCTTGTGCCGGCGATGCTTCATTCAAATATCTGCCCTATCAACTTTCGATGGTAGGATAGAGGCCTACCATGGTTTCAACGGGTAACGGGGAATAAGGGTTCGATTCCGGAGAGGGAGCCTGAGAAACGGCTACCACATCCAAGGAAGGCAGCAGGCGCGCAAATTACCCAATCCCGACACGGGGAGGTAGTGACAATAAATAACAATATAGGGCTCTTTCGGGTCTTATAATTGGAATGAGTACAATTTAAATCCCTTAACGAGGAACAATTGGAGGGCAAGTCTGGTGCCAGCAGCCGCGGTAATTCCAGCTCCAATAGCGTATATTAAAGTTGTTGCAGTTAAAAAGCTCGTAGTTGAACTTCAGACCTGGCTGGGCGGTCCGCTTAACGGCGTGTACTGTCTGGCTGGGCCTTACCTCTTGGTGAGCCGGCGTGCCCTTTATTGGTGTGCGTCGGGGAACCAGGACTTTTACCTTGAGAAAATTAGAGTGTTCAAAGCAGGCCTATGCC-CGAATACATTAGCATGGAATAATAAAATAGGACGTGC-GGTTCTATTTTGTTGGTTTCTAGAGTCGCCGTAATGATTAATAGGGATAGTTGGGGGCATTGGTATTGAGTCGCTAGAGGTGAAATTCTTGGATTGACTCAAGACCAACTATTGCGAAAGCATTTGCCAAGGATGTTTTCATTAATCAAGAACGAAGGTTAGGGGATCGAAAACGATCAGATACCGTTGTAGTCTTAACAGTAAACTATGCCGACTAGGGATCGGGCGACCTCAATTATTATGTGTCGCTCGGCACCTTACGAGAAATCAAAGTCTTT
>ZRL20190137_sp6
TTTGTACTGTGAAACTGCGAATGGCTCATTAAATCAGTTATAGTTTATTTGATGTTACCTTGCTACATGGATAACTGTGGTAATTCTAGAGCTAATACATGCAATCAAGCCCCGACTTCCGGAAGGGGTGTATTTATTAGATAAAAAACCAACGCGGCTCGCCGCTCCCTTGGTGATTCATAATAACTTCTCGAATCGCATGGCCTTGTGCCGGCGATGCTTCATTCAAATATCTGCCCTATCAACTTTCGATGGTAGGATAGAGGCCTACCATGGTTTCAACGGGTAACGGGGAATAAGGGTTCGATTCCGGAGAGGGAGCCTGAGAAACGGCTACCACATCCAAGGAAGGCAGCAGGCGCGCAAATTACCCAATCCCGACACGGGGAGGTAGTGACAATAAATAACAATATAGGGCTCTTTCGGGTCTTATAATTGGAATGAGTACAATTTAAATCCCTTAACGAGGAACAATTGGAGGGCAAGTCTGGTGCCAGCAGCCGCGGTAATTCCAGCTCCAATAGCGTATATTAAAGTTGTTGCAGTTAAAAAGCTCGTAGTTGAACTTCAGACCTGGCTGGGCGGTCCGCTTAACGGCGTGTACTGTCTGGCTGGGCCTTACCTCTTGGTGAGCCGGCGTGCCCTTTATTGGTGTGCGTCGGGGAACCAGGACTTTTACCTTGAGAAAATTAGAGTGTTCAAAGCAGGCCTATGCC-CGAATACATTAGCATGGAATAATAAAATAGGACGTGC-GGTTCTATTTTGTTGGTTTCTAGAGTCGCCGTAATGATTAATAGGGATAGTTGGGGGCATTGGTATTGAGTCGCTAGAGGTGAAATTCTTGGATTGACTCAAGACCAACTATTGCGAAAGCATTTGCCAAGGATGTTTTCATTAATCAAGAACGAAGGTTAGGGGATCGAAAACGATCAGATACCGTTGTAGTCTTAACAGTAAACTATGCCGACTAGGGATCGGGCGACCTCAATTATTATGTGTCGCTCGGCACCTTACGAGAAATCAAAGTCTTT
>ZRL20191912_sp8
TTTGTACTGTGAAACTGCGAATGGCTCATTAAATCAGTTATAGTTTATTTGATGTTACCTTGCTACATGGATAACTGTGGTAATTCTAGAGCTAATACATGCAATCAAGCCCCGACTTCCGGAAGGGGTGTATTTATTAGATAAAAAACCAACGCGGCTCGCCGCTCCCTTGGTGATTCATAATAACTTCTCGAATCGCATGGCCTTGTGCCGGCGATGCTTCATTCAAATATCTGCCCTATCAACTTTCGATGGTAGGATAGAGGCCTACCATGGTTTCAACGGGTAACGGGGAATAAGGGTTCGATTCCGGAGAGGGAGCCTGAGAAACGGCTACCACATCCAAGGAAGGCAGCAGGCGCGCAAATTACCCAATCCCGACACGGGGAGGTAGTGACAATAAATAACAATATAGGGCTCTTTCGGGTCTTATAATTGGAATGAGTACAATTTAAATCCCTTAACGAGGAACAATTGGAGGGCAAGTCTGGTGCCAGCAGCCGCGGTAATTCCAGCTCCAATAGCGTATATTAAAGTTGTTGCAGTTAAAAAGCTCGTAGTTGAACTTCAGACCTGGCTGGGCGGTCCGCTTAACGGCGTGTACTGTCCGGCTGGGCCTTACCTCTTGGTGAGCCGGCGTGCCCTTTATTGGTGTGCGTCGGGGAACCAGGACTTTTACCTTGAGAAAATTAGAGTGTTCAAAGCAGGCCTATGCC-CGAATACATTAGCATGGAATAATAAAATAGGACGTGC-GGTTCTATTTTGTTGGTTTCTAGAGTCGCCGTAATGATTAATAGGGATAGTTGGGGGCATTGGTATTGAGTCGCTAGAGGTGAAATTCTTGGATTGACTCAAGACCAACTATTGCGAAAGCATTTGCCAAGGATGTTTTCATTAATCAAGAACGAAGGTTAGGGGATCGAAAACGATCAGATACCGTTGTAGTCTTAACAGTAAACTATGCCGACTAGGGATCGGGCGACCTCAATTATTATGTGTCGCTCGGCACCTTACGAGAAATCAAAGTCTT-
>ZRL20191951_Panaeolus_antillarum
TTTGTACTGTGAAACTGCGAATGGCTCATTAAATCAGTTATAGTTTATTTGATGTTACCTTGCTACATGGATAACTGTGGTAATTCTAGAGCTAATACATGCAATCAAGCCCCGACTTCCGGAAGGGGTGTATTTATTAGATAAAAAACCAACGCGGCTCGCCGCTCCCTTGGTGATTCATAATAACTTCTCGAATCGCATGGCCTTGTGCCGGCGATGCTTCATTCAAATATCTGCCCTATCAACTTTCGATGGTAGGATAGAGGCCTACCATGGTTTCAACGGGTAACGGGGAATAAGGGTTCGATTCCGGAGAGGGAGCCTGAGAAACGGCTACCACATCCAAGGAAGGCAGCAGGCGCGCAAATTACCCAATCCCGACACGGGGAGGTAGTGACAATAAATAACAATATAGGGCTCTTTCGGGTCTTATAATTGGAATGAGTACAATTTAAATCCCTTAACGAGGAACAATTGGAGGGCAAGTCTGGTGCCAGCAGCCGCGGTAATTCCAGCTCCAATAGCGTATATTAAAGTTGTTGCAGTTAAAAAGCTCGTAGTTGAACTTCAGACCTGGCTGGGCGGTCCGCTTAACGGCGTGTACTGTCTGGCTGGGCCTTACCTCTTGGTGAGCCGGCGTGCCCTTTATTGGTGTGCGTCGGGGAACCAGGACTTTTACCTTGAGAAAATTAGAGTGTTCAAAGCAGGCCTATGCC-CGAATACATTAGCATGGAATAATAAAATAGGACGTGC-GGTTCTATTTTGTTGGTTTCTAGAGTCGCCGTAATGATTAATAGGGATAGTTGGGGGCATTGGTATTGAGTCGCTAGAGGTGAAATTCTTGGATTGACTCAAGACCAACTATTGCGAAAGCATTTGCCAAGGATGTTTTCATTAATCAAGAACGAAGGTTAGGGGATCGAAAACGATCAGATACCGTTGTAGTCTTAACAGTAAACTATGCCGACTAGGGATCGGGCGACCTCAATTATTATGTGTCGCTCGGCACCTTACGAGAAATCAAAGTCTTT
>ZRL20200005_sp8
TTTGTACTGTGAAACTGCGAATGGCTCATTAAATCAGTTATAGTTTATTTGATGTTACCTTGCTACATGGATAACTGTGGTAATTCTAGAGCTAATACATGCAATCAAGCCCCGACTTCCGGAAGGGGTGTATTTATTAGATAAAAAACCAACGCGGCTCGCCGCTCCCTTGGTGATTCATAATAACTTCTCGAATCGCATGGCCTTGTGCCGGCGATGCTTCATTCAAATATCTGCCCTATCAACTTTCGATGGTAGGATAGAGGCCTACCATGGTTTCAACGGGTAACGGGGAATAAGGGTTCGATTCCGGAGAGGGAGCCTGAGAAACGGCTACCACATCCAAGGAAGGCAGCAGGCGCGCAAATTACCCAATCCCGACACGGGGAGGTAGTGACAATAAATAACAATATAGGGCTCTTTCGGGTCTTATAATTGGAATGAGTACAATTTAAATCCCTTAACGAGGAACAATTGGAGGGCAAGTCTGGTGCCAGCAGCCGCGGTAATTCCAGCTCCAATAGCGTATATTAAAGTTGTTGCAGTTAAAAAGCTCGTAGTTGAACTTCAGACCTGGCTGGGCGGTCCGCTTAACGGCGTGTACTGTCCGGCTGGGCCTTACCTCTTGGTGAGCCGGCGTGCCCTTTATTGGTGTGCGTCGGGGAACCAGGACTTTTACCTTGAGAAAATTAGAGTGTTCAAAGCAGGCCTATGCC-CGAATACATTAGCATGGAATAATAAAATAGGACGTGC-GGTTCTATTTTGTTGGTTTCTAGAGTCGCCGTAATGATTAATAGGGATAGTTGGGGGCATTGGTATTGAGTCGCTAGAGGTGAAATTCTTGGATTGACTCAAGACCAACTATTGCGAAAGCATTTGCCAAGGATGTTTTCATTAATCAAGAACGAAGGTTAGGGGATCGAAAACGATCAGATACCGTTGTAGTCTTAACAGTAAACTATGCCGACTAGGGATCGGGCGACCTCAATTATTATGTGTCGCTCGGCACCTTACGAGAAATCAAAGTC---
>ZRL20200165_sp7
TTTGTACTGTGAATCTGCGAATGGCTCATTAAATCAGTTATAGTTTATTTGATGTTACCTTGCTACATGGATAACTGTGGTAATTCTAGAGCTAATACATGCAATCAAGCCCCGACTTCCGGAAGGGGTGTATTTATTAGATAAAAAACCAACGCGGCTCGCCGCTCCCTTGGTGATTCATAATAACTTCTCGAATCGCATGGCCTTGTGCCGGCGATGCTTCATTCAAATATCTGCCCTATCAACTTTCGATGGTAGGATAGAGGCCTACCATGGTTTCAACGGGTAACGGGGAATAAGGGTTCGATTCCGGAGAGGGAGCCTGAGAAACGGCTACCACATCCAAGGAAGGCAGCAGGCGCGCAAATTACCCAATCCCGACACGGGGAGGTAGTGACAATAAATAACAATATAGGGCTCTTTCGGGTCTTATAATTGGAATGAGTACAATTTAAATCCCTTAACGAGGAACAATTGGAGGGCAAGTCTGGTGCCAGCAGCCGCGGTAATTCCAGCTCCAATAGCGTATATTAAAGTTGTTGCAGTTAAAAAGCTCGTAGTTGAACTTCAGACCTGGCTGGGCGGTCCGCTTAACGGCGTGTACTGTCTGGCTGGGCCTTACCTCTTGGTGAGCCGGCGTGCCCTTTATTGGTGTGCGTCGGGGAACCAGGACTTTTACCTTGAGAAAATTAGAGTGTTCAAAGCAGGCCTATGCC-CGAATACATTAGCATGGAATAATAAAATAGGACGTGC-GGTTCTATTTTGTTGGTTTCTAGAGTCGCCGTAATGATTAATAGGGATAGTTGGGGGCATTGGTATTGAGTCGCTAGAGGTGAAATTCTTGGATTGACTCAAGACCAACTATTGCGAAAGCATTTGCCAAGGATGTTTTCATTAATCAAGAACGAAGGTTAGGGGATCGAAAACGATCAGATACCGTTGTAGTCTTAACAGTAAACTATGCCGACTAGGGATCGGGCGACCTCAATTATTATGTGTCGCTCGGCACCTTACGAGAAATCAAAGTC---
>ZRL20201190_Panaeolus_semiovatus
TTTGTACTGTGAAACTGCGAATGGCTCATTAAATCAGTTATAGTTTATTTGATGTTACCTTGCTACATGGATAACTGTGGTAATTCTAGAGCTAATACATGCAATCAAGCCCCGACTTCCGGAAGGGGTGTATTTATTAGATAAAAAACCAACGCGGCTCGCCGCTCCCTTGGTGATTCATAATAACTTCTCGAATCGCATGGCCTTGTGCCGGCGATGCTTCATTCAAATATCTGCCCTATCAACTTTCGATGGTAGGATAGAGGCCTACCATGGTTTCAACGGGTAACGGGGAATAAGGGTTCGATTCCGGAGAGGGAGCCTGAGAAACGGCTACCACATCCAAGGAAGGCAGCAGGCGCGCAAATTACCCAATCCCGACACGGGGAGGTAGTGACAATAAATAACAATATAGGGCTCTTTCGGGTCTTATAATTGGAATGAGTACAATTTAAATCCCTTAACGAGGAACAATTGGAGGGCAAGTCTGGTGCCAGCAGCCGCGGTAATTCCAGCTCCAATAGCGTATATTAAAGTTGTTGCAGTTAAAAAGCTCGTAGTTGAACTTCAGACCTGGCTGGGCGGTCCGCTTAACGGCGTGTACTGTCTGGCTGGGCCTTACCTCTTGGTGAGCCGGCGTGCCCTTTATTGGTGTGCGTCGGGGAACCAGGACTTTTACCTTGAGAAAATTAGAGTGTTCAAAGCAGGCCTATGCC-CGAATACATTAGCATGGAATAATAAAATAGGACGTGC-GGTTCTATTTTGTTGGTTTCTAGAGTCGCCGTAATGATTAATAGGGATAGTTGGGGGCATTGGTATTGAGTCGCTAGAGGTGAAATTCTTGGATTGACTCAAGACCAACTATTGCGAAAGCATTTGCCAAGGATGTTTTCATTAATCAAGAACGAAGGTTAGGGGATCGAAAACGATCAGATACCGTTGTAGTCTTAACAGTAAACTATGCCGACTAGGGATCGGGCGACCTCAATTATTATGTGTCGCTCGGCACCTTACGAGAAATCAAAGTCTTT
>ZRL20201261_Panaeolus_semiovatus
TTTGTACTGTGAAACTGCGAATGGCTCATTAAATCAGTTATAGTTTATTTGATGTTACCTTGCTACATGGATAACTGTGGTAATTCTAGAGCTAATACATGCAATCAAGCCCCGACTTCCGGAAGGGGTGTATTTATTAGATAAAAAACCAACGCGGCTCGCCGCTCCCTTGGTGATTCATAATAACTTCTCGAATCGCATGGCCTTGTGCCGGCGATGCTTCATTCAAATATCTGCCCTATCAACTTTCGATGGTAGGATAGAGGCCTACCATGGTTTCAACGGGTAACGGGGAATAAGGGTTCGATTCCGGAGAGGGAGCCTGAGAAACGGCTACCACATCCAAGGAAGGCAGCAGGCGCGCAAATTACCCAATCCCGACACGGGGAGGTAGTGACAATAAATAACAATATAGGGCTCTTTCGGGTCTTATAATTGGAATGAGTACAATTTAAATCCCTTAACGAGGAACAATTGGAGGGCAAGTCTGGTGCCAGCAGCCGCGGTAATTCCAGCTCCAATAGCGTATATTAAAGTTGTTGCAGTTAAAAAGCTCGTAGTTGAACTTCAGACCTGGCTGGGCGGTCCGCTTAACGGCGTGTACTGTCTGGCTGGGCCTTACCTCTTGGTGAGCCGGCGTGCCCTTTATTGGTGTGCGTCGGGGAACCAGGACTTTTACCTTGAGAAAATTAGAGTGTTCAAAGCAGGCCTATGCC-CGAATACATTAGCATGGAATAATAAAATAGGACGTGC-GGTTCTATTTTGTTGGTTTCTAGAGTCGCCGTAATGATTAATAGGGATAGTTGGGGGCATTGGTATTGAGTCGCTAGAGGTGAAATTCTTGGATTGACTCAAGACCAACTATTGCGAAAGCATTTGCCAAGGATGTTTTCATTAATCAAGAACGAAGGTTAGGGGATCGAAAACGATCAGATACCGTTGTAGTCTTAACAGTAAACTATGCCGACTAGGGATCGGGCGACCTCAATTATTATGTGTCGCTCGGCACCTTACGAGAAATCAAAGTCTTT
>ZRL20201278_Panaeolus_semiovatus
TTTGTACTGTGAAACTGCGAATGGCTCATTAAATCAGTTATAGTTTATTTGATGTTACCTTGCTACATGGATAACTGTGGTAATTCTAGAGCTAATACATGCAATCAAGCCCCGACTTCCGGAAGGGGTGTATTTATTAGATAAAAAACCAACGCGGCTCGCCGCTCCCTTGGTGATTCATAATAACTTCTCGAATCGCATGGCCTTGTGCCGGCGATGCTTCATTCAAATATCTGCCCTATCAACTTTCGATGGTAGGATAGAGGCCTACCATGGTTTCAACGGGTAACGGGGAATAAGGGTTCGATTCCGGAGAGGGAGCCTGAGAAACGGCTACCACATCCAAGGAAGGCAGCAGGCGCGCAAATTACCCAATCCCGACACGGGGAGGTAGTGACAATAAATAACAATATAGGGCTCTTTCGGGTCTTATAATTGGAATGAGTACAATTTAAATCCCTTAACGAGGAACAATTGGAGGGCAAGTCTGGTGCCAGCAGCCGCGGTAATTCCAGCTCCAATAGCGTATATTAAAGTTGTTGCAGTTAAAAAGCTCGTAGTTGAACTTCAGACCTGGCTGGGCGGTCCGCTTAACGGCGTGTACTGTCTGGCTGGGCCTTACCTCTTGGTGAGCCGGCGTGCCCTTTATTGGTGTGCGTCGGGGAACCAGGACTTTTACCTTGAGAAAATTAGAGTGTTCAAAGCAGGCCTATGCC-CGAATACATTAGCATGGAATAATAAAATAGGACGTGCGGGTTCTATTTTGTTGGTTTCTAGAGTCGCCGTAATGATTAATAGGGATAGTTGGGGGCATTGGTATTGAGTCGCTAGAGGTGAAATTCTTGGATTGACTCAAGACCAACTATTG--------------------------------------------------------------------------------------------------------------------------------------------------------------------
>ZRL20210525_sp4
-TTGTACTGTGAAACTGCGAATGGCTCATTAAATCAGTTATAGTTTATTTGATGTTACCTTGCTACATGGATAACTGTGGTAATTCTAGAGCTAATACATGCAATCAAGCCCCGACTTCCGGAAGGGGTGTATTTATTAGATAAAAAACCAACGCGGCTCGCCGCTCCCTTGGTGATTCATAATAACTTCTCGAATCGCATGGCCTTGTGCCGGCGATGCTTCATTCAAATATCTGCCCTATCAACTTTCGATGGTAGGATAGAGGCCTACCATGGTTTCAACGGGTAACGGGGAATAAGGGTTCGATTCCGGAGAGGGAGCCTGAGAAACGGCTACCACATCCAAGGAAGGCAGCAGGCGCGCAAATTACCCAATCCCGACACGGGGAGGTAGTGACAATAAATAACAATATAGGGCTCTTTCGGGTCTTATAATTGGAATGAGTACAATTTAAATCCCTTAACGAGGAACAATTGGAGGGCAAGTCTGGTGCCAGCAGCCGCGGTAATTCCAGCTCCAATAGCGTATATTAAAGTTGTTGCAGTTAAAAAGCTCGTAGTTGAACTTCAGACCTGGCTGGGCGGTCCGCTTAACGGCGTGTACTGTCTGGCTGGGCCTTACCTCTTGGTGAGCCGGCGTGCCCTTTATTGGTGTGCGTCGGGGAACCAGGACTTTTACCTTGAGAAAATTAGAGTGTTCAAAGCAGGCCTATGCC-CGAATACATTAGCATGGAATAATAAAATAGGACGTGCGGGTTCTATTTTGTTGGTTTCTAGAGTCGCCGTAATGATTAATAGGGATAGTTGGGGGCATTGGTATTGAGTCGCTAGAGGTGAAATTCTTGGATTGACTCAAGACCAACTATTGCGAAAGCATTTGCCAAGGATGTTTTCATTAATC-AGAACGAAGGTTAGGGGATCGAAA----------------------------------------------------------------------------------------------------------
>ZRL20210661_sp9
-------------------------------------------------------------------------------------------------------------------------------------------------------------------------------------------------------------------------------------------------------------------------------------------------------------------------------------------------------------------------------------------------------------------------------------------------------------------------------------------------------------------------------------------------------------------------------------------------------------------------------------------------------------------------------------------------------------------------------------------------------------------------------------------------------------------------------------------------------------------------------------------------------------------------------------------------------------------------------------------------------------------------------------------------------------------------
>ZRL20210662_sp9
TTTGTACTGTGAAACTGCGAATGGCTCATTAAATCAGTTATAGTTTATTTGATGTTACCTTGCTACATGGATAACTGTGGTAATTCTAGAGCTAATACATGCAATCAAGCCCCGACTTCCGGAAGGGGTGTATTTATTAGATAAAAAACCAACGCGGCTCGCCGCTCCCTTGGTGATTCATAATAACTTCTCGAATCGCATGGCCTTGTGCCGGCGATGCTTCATTCAAATATCTGCCCTATCAACTTTCGATGGTAGGATAGAGGCCTACCATGGTTTCAACGGGTAACGGGGAATAAGGGTTCGATTCCGGAGAGGGAGCCTGAGAAACGGCTACCACATCCAAGGAAGGCAGCAGGCGCGCAAATTACCCAATCCCGACACGGGGAGGTAGTGACAATAAATAACAATATAGGGCTCTTTCGGGTCTTATAATTGGAATGAGTACAATTTAAATCCCTTAACGAGGAACAATTGGAGGGCAAGTCTGGTGCCAGCAGCCGCGGTAATTCCAGCTCCAATAGCGTATATTAAAGTTGTTGCAGTTAAAAAGCTCGTAGTTGAACTTCAGACCTGGCTGGGCGGTCCGCTTAACGGCGTGTACTGTCTGGCTGGGCCTTACCTCTTGGTGAGCCGGCGTGCCCTTTATTGGTGTGCGTCGGGGAACCAGGACTTTTACCTTGAGAAAATTAGAGTGTTCAAAGCAGGCCTATGCC-CGAATACATTAGCATGGAATAATAAAATAGGACGTGC-GGTTCTATTTTGTTGGTTTCTAGAGTCGCCGTAATGATTAATAGGGATAGTTGGGGGCATTGGTATTGAGTCGCTAGAGGTGAAATTCTTGGATTGACTCAAGACCAACTATTGCGAAAGCATTTGCCAAGGATGTTTTCATTAATCAAGAACGAAGGTTAGGGGATCGAAAACGATCAGATACCGTTGTAGTCTTAACAGTAAACTATGCCGACTAGGGATCGGGCGACCTCAATTATTATGTGTCGCTCGGCACCTTACGAGAAATCAAAGTCTTT
>ZRL20210707_sp12
TTTGTACTGTGAAACTGCGAATGGCTCATTAAATCAGTTATAGTTTATTTGATGTTACCTTGCTACATGGATAACTGTGGTAATTCTAGAGCTAATACATGCAATCAAGCCCCGACTTCCGGAAGGGGTGTATTTATTAGATAAAAAACCAACGCGGCTCGCCGCTCCCTTGGTGATTCATAATAACTTCTCGAATCGCATGGCCTTGTGCCGGCGATGCTTCATTCAAATATCTGCCCTATCAACTTTCGATGGTAGGATAGAGGCCTACCATGGTTTCAACGGGTAACGGGGAATAAGGGTTCGATTCCGGAGAGGGAGCCTGAGAAACGGCTACCACATCCAAGGAAGGCAGCAGGCGCGCAAATTACCCAATCCCGACACGGGGAGGTAGTGACAATAAATAACAATATAGGGCTCTTTCGGGTCTTATAATTGGAATGAGTACAATTTAAATCCCTTAACGAGGAACAATTGGAGGGCAAGTCTGGTGCCAGCAGCCGCGGTAATTCCAGCTCCAATAGCGTATATTAAAGTTGTTGCAGTTAAAAAGCTCGTAGTTGAACTTCAGACCTGGCTGGGCGGTCCGCTTAACGGCGTGTACTGTCTGGCTGGGCCTTACCTCTTGGTGAGCCGGCGTGCCCTTTATTGGTGTGCGTCGGGGAACCAGGAC-TTTACCTTGAGAAAATTAGAGTGTTCAAAGCAGGCCTATGCC-CGAATACATTAGCATGGAATAATAAAATAGGACGTGCGGGTTCTATTTTGTTGGTTTCTAGAGTCGCCGTAATGATTAATAGGGATAGTTGGGGGCATTGGTATTGAGTCGCTAGAGGTGAAATTCTTGGATTGACTCAAGACCAACTATTGCGAAAGCATTTGCCAAGGATGTTTTCAT--ATC-AG-ACGA---------------------------------------------------------------------------------------------------------------------------
>ZRL20210733_sp10
TTTGTACTGTGAAACTGCGAATGGCTCATTAAATCAGTTATAGTTTATTTGATGTTACCTTGCTACATGGATAACTGTGGTAATTCTAGAGCTAATACATGCAATCAAGCCCCGACTTCCGGAAGGGGTGTATTTATTAGATAAAAAACCAACGCGGCTCGCCGCTCCCTTGGTGATTCATAATAACTTCTCGAATCGCATGGCCTTGTGCCGGCGATGCTTCATTCAAATATCTGCCCTATCAACTTTCGATGGTAGGATAGAGGCCTACCATGGTTTCAACGGGTAACGGGGAATAAGGGTTCGATTCCGGAGAGGGAGCCTGAGAAACGGCTACCACATCCAAGGAAGGCAGCAGGCGCGCAAATTACCCAATCCCGACACGGGGAGGTAGTGACAATAAATAACAATATAGGGCTCTTTCGGGTCTTATAATTGGAATGAGTACAATTTAAATCCCTTAACGAGGAACAATTGGAGGGCAAGTCTGGTGCCAGCAGCCGCGGTAATTCCAGCTCCAATAGCGTATATTAAAGTTGTTGCAGTTAAAAAGCTCGTAGTTGAACTTCAGACCTGGCTGGGCGGTCCGCTTAACGGCGTGTACTGTCCGGCTGGGCCTTACCTCTTGGTGAGCCGGCGTGCCCTTTATTGGTGTGCGTCGGGGAACCAGGACTTTTACCTTGAGAAAATTAGAGTGTTCAAAGCAGGCCTATGCC-CGAATACATTAGCATGGAATAATAAAATAGGACGTGC-GGTTCTATTTTGTTGGTTTCTAGAGTCGCCGTAATGATTAATAGGGATAGTTGGGGGCATTGGTATTGAGTCGCTAGAGGTGAAATTCTTGG------------------------------------------------------------------------------------------------------------------------------------------------------------------------------------------
>ZRL20210938_Panaeolus_semiovatus
TTTGTACTGTGAAACTGCGAATGGCTCATTAAATCAGTTATAGTTTATTTGATGTTACCTTGCTACATGGATAACTGTGGTAATTCTAGAGCTAATACATGCAATCAAGCCCCGACTTCCGGAAGGGGTGTATTTATTAGATAAAAAACCAACGCGGCTCGCCGCTCCCTTGGTGATTCATAATAACTTCTCGAATCGCATGGCCTTGTGCCGGCGATGCTTCATTCAAATATCTGCCCTATCAACTTTCGATGGTAGGATAGAGGCCTACCATGGTTTCAACGGGTAACGGGGAATAAGGGTTCGATTCCGGAGAGGGAGCCTGAGAAACGGCTACCACATCCAAGGAAGGCAGCAGGCGCGCAAATTACCCAATCCCGACACGGGGAGGTAGTGACAATAAATAACAATATAGGGCTCTTTCGGGTCTTATAATTGGAATGAGTACAATTTAAATCCCTTAACGAGGAACAATTGGAGGGCAAGTCTGGTGCCAGCAGCCGCGGTAATTCCAGCTCCAATAGCGTATATTAAAGTTGTTGCAGTTAAAAAGCTCGTAGTTGAACTTCAGACCTGGCTGGGCGGTCCGCTTAACGGCGTGTACTGTCTGGCTGGGCCTTACCTCTTGGTGAGCCGGCGTGCCCTTTATTGGTGTGCGTCGGGGAACCAGGACTTTTACCTTGAGAAAATTAGAGTGTTCAAAGCAGGCCTATGCC-CGAATACATTAGCATGGAATAATAAAATAGGACGTGC-GGTTCTATTTTGTTGGTTTCTAGAGTCGCCGTAATGATTAATAGGGATAGTTGGGGGCATTGGTATTGAGTCGCTAGAGGTGAAATTCTTGGATTGACTCAAGACCAACTATTGCGAAAGCATTTGCCAAGGATGTTTTCATTAATCAAGAACGAAGGTTAGGGGATCGAAAACGATCAGATACCGTTGTAGTCTTAACAGTAAACTATGCCGACTAGGGATCGGGCGACCTCAATTATTATGTGTCGCTCGGCACCTTACGAGAAATCAAAGTCTTC
>ZRL20210939_Panaeolus_semiovatus
TTTGTACTGTGAAACTGCGAATGGCTCATTAAATCAGTTATAGTTTATTTGATGTTACCTTGCTACATGGATAACTGTGGTAATTCTAGAGCTAATACATGCAATCAAGCCCCGACTTCCGGAAGGGGTGTATTTATTAGATAAAAAACCAACGCGGCTCGCCGCTCCCTTGGTGATTCATAATAACTTCTCGAATCGCATGGCCTTGTGCCGGCGATGCTTCATTCAAATATCTGCCCTATCAACTTTCGATGGTAGGATAGAGGCCTACCATGGTTTCAACGGGTAACGGGGAATAAGGGTTCGATTCCGGAGAGGGAGCCTGAGAAACGGCTACCACATCCAAGGAAGGCAGCAGGCGCGCAAATTACCCAATCCCGACACGGGGAGGTAGTGACAATAAATAACAATATAGGGCTCTTTCGGGTCTTATAATTGGAATGAGTACAATTTAAATCCCTTAACGAGGAACAATTGGAGGGCAAGTCTGGTGCCAGCAGCCGCGGTAATTCCAGCTCCAATAGCGTATATTAAAGTTGTTGCAGTTAAAAAGCTCGTAGTTGAACTTCAGACCTGGCTGGGCGGTCCGCTTAACGGCGTGTACTGTCTGGCTGGGCCTTACCTCTTGGTGAGCCGGCGTGCCCTTTATTGGTGTGCGTCGGGGAACCAGGACTTTTACCTTGAGAAAATTAGAGTGTTCAAAGCAGGCCTATGCC-CGAATACATTAGCATGGAATAATAAAATAGGACGTGC-GGTTCTATTTTGTTGGTTTCTAGAGTCGCCGTAATGATTAATAGGGATAGTTGGGGGCATTGGTATTGAGTCGCTAGAGGTGAAATTCTTGGATTGACTCAAGACCAACTATTGCGAAAGCATTTGCCAAGGATGTTTTCATTAATCAAGAACGAAGGTTAGGGGATCGAAAACGATCAGATACCGTTGTAGTCTTAACAGTAAACTATGCCGACTAGGGATCGGGCGACCTCAATTATTATGTGTCGCTCGGCACCTTACGAGAAATCAAAGTCTTG
>ZRL20220031_sp1
TTTGTACTGTGAAACTGCGAATGGCTCATTAAATCAGTTATAGTTTATTTGATGTTACCTTGCTACATGGATAACTGTGGTAATTCTAGAGCTAATACATGCAATCAAGCCCCGACTTCCGGAAGGGGTGTATTTATTAGATAAAAAACCAACGCGGCTCGCCGCTCCCTTGGTGATTCATAATAACTTCTCGAATCGCATGGCCTTGTGCCGGCGATGCTTCATTCAAATATCTGCCCTATCAACTTTCGATGGTAGGATAGAGGCCTACCATGGTTTCAACGGGTAACGGGGAATAAGGGTTCGATTCCGGAGAGGGAGCCTGAGAAACGGCTACCACATCCAAGGAAGGCAGCAGGCGCGCAAATTACCCAATCCCGACACGGGGAGGTAGTGACAATAAATAACAATATAGGGCTCTTTCGGGTCTTATAATTGGAATGAGTACAATTTAAATCCCTTAACGAGGAACAATTGGAGGGCAAGTCTGGTGCCAGCAGCCGCGGTAATTCCAGCTCCAATAGCGTATATTAAAGTTGTTGCAGTTAAAAAGCTCGTAGTTGAACTTCAGACCTGGCTGGGCGGTCCGCTTAACGGCGTGTACTGTCTGGCTGGGCCTTACCTCTTGGTGAGCCGGCGTGCCCTTTATTGGTGTGCGTCGGGGAACCAGGACTTTTACCTTGAGAAAATTAGAGTGTTCAAAGCAGGCCTATGCC-CGAATACATTAGCATGGAATAATAAAATAGGACGTGC-GGTTCTATTTTGTTGGTTTCTAGAGTCGCCGTAATGATTAATAGGGATAGTTGGGGGCATTGGTATTGAGTCGCTAGAGGTGAAATTCTTGGATTGACTCAAGACCAACTATTGCGAAAGCATTTGCCAAGGATGTTTTCATTAATCAAGAACGAAGGTTAGGGGATCGAAAACGATCAGATACCGTTGTAGTCTTAACAGTAAACTATGCCGACTAGGGATCGGGCGACCTCAATTATTATGTGTCGCTCGGCACCTTACGAGAAATCAAAGTC---
>ZRL20220039_sp1
TTTGTACTGTGAAACTGCGAATGGCTCATTAAATCAGTTATAGTTTATTTGATGTTACCTTGCTACATGGATAACTGTGGTAATTCTAGAGCTAATACATGCAATCAAGCCCCGACTTCCGGAAGGGGTGTATTTATTAGATAAAAAACCAACGCGGCTCGCCGCTCCCTTGGTGATTCATAATAACTTCTCGAATCGCATGGCCTTGTGCCGGCGATGCTTCATTCAAATATCTGCCCTATCAACTTTCGATGGTAGGATAGAGGCCTACCATGGTTTCAACGGGTAACGGGGAATAAGGGTTCGATTCCGGAGAGGGAGCCTGAGAAACGGCTACCACATCCAAGGAAGGCAGCAGGCGCGCAAATTACCCAATCCCGACACGGGGAGGTAGTGACAATAAATAACAATATAGGGCTCTTTCGGGTCTTATAATTGGAATGAGTACAATTTAAATCCCTTAACGAGGAACAATTGGAGGGCAAGTCTGGTGCCAGCAGCCGCGGTAATTCCAGCTCCAATAGCGTATATTAAAGTTGTTGCAGTTAAAAAGCTCGTAGTTGAACTTCAGACCTGGCTGGGCGGTCCGCTTAACGGCGTGTACTGTCTGGCTGGGCCTTACCTCTTGGTGAGCCGGCGTGCCCTTTATTGGTGTGCGTCGGGGAACCAGGACTTTTACCTTGAGAAAATTAGAGTGTTCAAAGCAGGCCTATGCC-CGAATACATTAGCATGGAATAATAAAATAGGACGTGC-GGTTCTATTTTGTTGGTTTCTAGAGTCGCCGTAATGATTAATAGGGATAGTTGGGGGCATTGGTATTGAGTCGCTAGAGGTGAAATTCTTGGATTGACTCAAGACCAACTATTGCGAAAGCATTTGCCAAGGATGTTTTCATTAATCAAGAACGAAGGTTAGGGGATCGAAAACGATCAGATACCGTTGTAGTCTTAACAGTAAACTATGCCGACTAGGGATCGGGCGACCTCAATTATTATGTGTCGCTCGGCACCTTACGAGAAATCAAAGTCTTT
>ZRL20220044_sp1
TTTGTACTGTGAAACTGCGAATGGCTCATTAAATCAGTTATAGTTTATTTGATGTTACCTTGCTACATGGATAACTGTGGTAATTCTAGAGCTAATACATGCAATCAAGCCCCGACTTCCGGAAGGGGTGTATTTATTAGATAAAAAACCAACGCGGCTCGCCGCTCCCTTGGTGATTCATAATAACTTCTCGAATCGCATGGCCTTGTGCCGGCGATGCTTCATTCAAATATCTGCCCTATCAACTTTCGATGGTAGGATAGAGGCCTACCATGGTTTCAACGGGTAACGGGGAATAAGGGTTCGATTCCGGAGAGGGAGCCTGAGAAACGGCTACCACATCCAAGGAAGGCAGCAGGCGCGCAAATTACCCAATCCCGACACGGGGAGGTAGTGACAATAAATAACAATATAGGGCTCTTTCGGGTCTTATAATTGGAATGAGTACAATTTAAATCCCTTAACGAGGAACAATTGGAGGGCAAGTCTGGTGCCAGCAGCCGCGGTAATTCCAGCTCCAATAGCGTATATTAAAGTTGTTGCAGTTAAAAAGCTCGTAGTTGAACTTCAGACCTGGCTGGGCGGTCCGCTTAACGGCGTGTACTGTCTGGCTGGGCCTTACCTCTTGGTGAGCCGGCGTGCCCTTTATTGGTGTGCGTCGGGGAACCAGGACTTTTACCTTGAGAAAATTAGAGTGTTCAAAGCAGGCCTATGCC-CGAATACATTAGCATGGAATAATAAAATAGGACGTGC-GGTTCTATTTTGTTGGTTTCTAGAGTCGCCGTAATGATTAATAGGGATAGTTGGGGGCATTGGTATTGAGTCGCTAGAGGTGAAATTCTTGGATTGACTCAAGACCAACTATTGCGAAAGCATTTGCCAAGGATGTTTTCATTAATCAAGAACGAAGGTTAGGGGATCGAAAACGATCAGATACCGTTGTAGTCTTAACAGTAAACTATGCCGACTAGGGATCGGGCGACCTCAATTATTATGTGTCGCTCGGCACCTTACGAGAAATCAAAGTCTTT
>ZRL20220075_sp4
TTTGTACTGTGAAACTGCGAATGGCTCATTAAATCAGTTATAGTTTATTTGATGTTACCTTGCTACATGGATAACTGTGGTAATTCTAGAGCTAATACATGCAATCAAGCCCCGACTTCCGGAAGGGGTGTATTTATTAGATAAAAAACCAACGCGGCTCGCCGCTCCCTTGGTGATTCATAATAACTTCTCGAATCGCATGGCCTTGTGCCGGCGATGCTTCATTCAAATATCTGCCCTATCAACTTTCGATGGTAGGATAGAGGCCTACCATGGTTTCAACGGGTAACGGGGAATAAGGGTTCGATTCCGGAGAGGGAGCCTGAGAAACGGCTACCACATCCAAGGAAGGCAGCAGGCGCGCAAATTACCCAATCCCGACACGGGGAGGTAGTGACAATAAATAACAATATAGGGCTCTTTCGGGTCTTATAATTGGAATGAGTACAATTTAAATCCCTTAACGAGGAACAATTGGAGGGCAAGTCTGGTGCCAGCAGCCGCGGTAATTCCAGCTCCAATAGCGTATATTAAAGTTGTTGCAGTTAAAAAGCTCGTAGTTGAACTTCAGACCTGGCTGGGCGGTCCGCTTAACGGCGTGTACTGTCTGGCTGGGCCTTACCTCTTGGTGAGCCGGCGTGCCCTTTATTGGTGTGCGTCGGGGAACCAGGACTTTTACCTTGAGAAAATTAGAGTGTTCAAAGCAGGCCTATGCC-CGAATACATTAGCATGGAATAATAAAATAGGACGTGC-GGTTCTATTTTGTTGGTTTCTAGAGTCGCCGTAATGATTAATAGGGATAGTTGGGGGCATTGGTATTGAGTCGCTAGAGGTGAAATTCTTGGATTGACTCAAGACCAACTATTGCGAAAGCATTTGCCAAGGATGTTTTCATTAATCAAGAACGAAGGTTAGGGGATCGAAAACGATCAGATACCGTTGTAGTCTTAACAGTAAACTATGCCGACTAGGGATCGGGCGACCTCAATTATTATGTGTCGCTCGGCACCTTACGAGAAATCAAAGTCTTT
>ZRL20220096_sp4
TTTGTACTGTGAAACTGCGAATGGCTCATTAAATCAGTTATAGTTTATTTGATGTTACCTTGCTACATGGATAACTGTGGTAATTCTAGAGCTAATACATGCAATCAAGCCCCGACTTCCGGAAGGGGTGTATTTATTAGATAAAAAACCAACGCGGCTCGCCGCTCCCTTGGTGATTCATAATAACTTCTCGAATCGCATGGCCTTGTGCCGGCGATGCTTCATTCAAATATCTGCCCTATCAACTTTCGATGGTAGGATAGAGGCCTACCATGGTTTCAACGGGTAACGGGGAATAAGGGTTCGATTCCGGAGAGGGAGCCTGAGAAACGGCTACCACATCCAAGGAAGGCAGCAGGCGCGCAAATTACCCAATCCCGACACGGGGAGGTAGTGACAATAAATAACAATATAGGGCTCTTTCGGGTCTTATAATTGGAATGAGTACAATTTAAATCCCTTAACGAGGAACAATTGGAGGGCAAGTCTGGTGCCAGCAGCCGCGGTAATTCCAGCTCCAATAGCGTATATTAAAGTTGTTGCAGTTAAAAAGCTCGTAGTTGAACTTCAGACCTGGCTGGGCGGTCCGCTTAACGGCGTGTACTGTCTGGCTGGGCCTTACCTCTTGGTGAGCCGGCGTGCCCTTTATTGGTGTGCGTCGGGGAACCAGGACTTTTACCTTGAGAAAATTAGAGTGTTCAAAGCAGGCCTATGCC-CGAATACATTAGCATGGAATAATAAAATAGGACGTGC-GGTTCTATTTTGTTGGTTTCTAGAGTCGCCGTAATGATTAATAGGGATAGTTGGGGGCATTGGTATTGAGTCGCTAGAGGTGAAATTCTTGGATTGACTCAAGACCAACTATTGCGAAAGCATTTGCCAAGGATGTTTTCATTAATCAAGAACGAAGGTTAGGGGATCGAAAACGATCAGATACCGTTGTAGTCTTAACAGTAAACTATGCCGACTAGGGATCGGGCGACCTCAATTATTATGTGTCGCTCGGCACCTTACGAGAAATCAAAGTCTTT
>ZRL20220144_sp4
TTTGTACTGTGAAACTGCGAATGGCTCATTAAATCAGTTATAGTTTATTTGATGTTACCTTGCTACATGGATAACTGTGGTAATTCTAGAGCTAATACATGCAATCAAGCCCCGACTTCCGGAAGGGGTGTATTTATTAGATAAAAAACCAACGCGGCTCGCCGCTCCCTTGGTGATTCATAATAACTTCTCGAATCGCATGGCCTTGTGCCGGCGATGCTTCATTCAAATATCTGCCCTATCAACTTTCGATGGTAGGATAGAGGCCTACCATGGTTTCAACGGGTAACGGGGAATAAGGGTTCGATTCCGGAGAGGGAGCCTGAGAAACGGCTACCACATCCAAGGAAGGCAGCAGGCGCGCAAATTACCCAATCCCGACACGGGGAGGTAGTGACAATAAATAACAATATAGGGCTCTTTCGGGTCTTATAATTGGAATGAGTACAATTTAAATCCCTTAACGAGGAACAATTGGAGGGCAAGTCTGGTGCCAGCAGCCGCGGTAATTCCAGCTCCAATAGCGTATATTAAAGTTGTTGCAGTTAAAAAGCTCGTAGTTGAACTTCAGACCTGGCTGGGCGGTCCGCTTAACGGCGTGTACTGTCTGGCTGGGCCTTACCTCTTGGTGAGCCGGCGTGCCCTTTATTGGTGTGCGTCGGGGAACCAGGACTTTTACCTTGAGAAAATTAGAGTGTTCAAAGCAGGCCTATGCC-CGAATACATTAGCATGGAATAATAAAATAGGACGTGC-GGTTCTATTTTGTTGGTTTCTAGAGTCGCCGTAATGATTAATAGGGATAGTTGGGGGCATTGGTATTGAGTCGCTAGAGGTGAAATTCTTGGATTGACTCAAGACCAACTATTGCGAAAGCATTTGCCAAGGATGTTTTCATTAATCAAGAACGAAGGTTAGGGGATCGAAAACGATCAGATACCGTTGTAGTCTTAACAGTAAACTATGCCGACTAGGGATCGGGCGACCTCAATTATTATGTGTCGCTCGGCACCTTACGAGAAATCAAAGTC---
>ZRL20220153_sp1a
TTTGTACTGTGAAACTGCGAATGGCTCATTAAATCAGTTATAGTTTATTTGATGTTACCTTGCTACATGGATAACTGTGGTAATTCTAGAGCTAATACATGCAATCAAGCCCCGACTTCCGGAAGGGGTGTATTTATTAGATAAAAAACCAACGCGGCTCGCCGCTCCCTTGGTGATTCATAATAACTTCTCGAATCGCATGGCCTTGTGCCGGCGATGCTTCATTCAAATATCTGCCCTATCAACTTTCGATGGTAGGATAGAGGCCTACCATGGTTTCAACGGGTAACGGGGAATAAGGGTTCGATTCCGGAGAGGGAGCCTGAGAAACGGCTACCACATCCAAGGAAGGCAGCAGGCGCGCAAATTACCCAATCCCGACACGGGGAGGTAGTGACAATAAATAACAATATAGGGCTCTTTCGGGTCTTATAATTGGAATGAGTACAATTTAAATCCCTTAACGAGGAACAATTGGAGGGCAAGTCTGGTGCCAGCAGCCGCGGTAATTCCAGCTCCAATAGCGTATATTAAAGTTGTTGCAGTTAAAAAGCTCGTAGTTGAACTTCAGACCTGGCTGGGCGGTCCGCTTAACGGCGTGTACTGTCTGGCTGGGCCTTACCTCTTGGTGAGCCGGCGTGCCCTTTATTGGTGTGCGTCGGGGAACCAGGACTTTTACCTTGAGAAAATTAGAGTGTTCAAAGCAGGCCTATGCC-CGAATACATTAGCATGGAATAATAAAATAGGACGTGC-GGTTCTATTTTGTTGGTTTCTAGAGTCGCCGTAATGATTAATAGGGATAGTTGGGGGCATTGGTATTGAGTCGCTAGAGGTGAAATTCTTGGATTGACTCAAGACCAACTATTGCGAAAGCATTTGCCAAGGATGTTTTCATTAATCAAGAACGAAGGTTAGGGGATCGAAAACGATCAGATACCGTTGTAGTCTTAACAGTAAACTATGCCGACTAGGGATCGGGCGACCTCAATTATTATGTGTCGCTCGGCACCTTACGAGAAATCAAAGTC---
>ZRL20220203_sp1a
TTTGTACTGTGAAACTGCGAATGGCTCATTAAATCAGTTATAGTTTATTTGATGTTACCTTGCTACATGGATAACTGTGGTAATTCTAGAGCTAATACATGCAATCAAGCCCCGACTTCCGGAAGGGGTGTATTTATTAGATAAAAAACCAACGCGGCTCGCCGCTCCCTTGGTGATTCATAATAACTTCTCGAATCGCATGGCCTTGTGCCGGCGATGCTTCATTCAAATATCTGCCCTATCAACTTTCGATGGTAGGATAGAGGCCTACCATGGTTTCAACGGGTAACGGGGAATAAGGGTTCGATTCCGGAGAGGGAGCCTGAGAAACGGCTACCACATCCAAGGAAGGCAGCAGGCGCGCAAATTACCCAATCCCGACACGGGGAGGTAGTGACAATAAATAACAATATAGGGCTCTTTCGGGTCTTATAATTGGAATGAGTACAATTTAAATCCCTTAACGAGGAACAATTGGAGGGCAAGTCTGGTGCCAGCAGCCGCGGTAATTCCAGCTCCAATAGCGTATATTAAAGTTGTTGCAGTTAAAAAGCTCGTAGTTGAACTTCAGACCTGGCTGGGCGGTCCGCTTAACGGCGTGTACTGTCTGGCTGGGCCTTACCTCTTGGTGAGCCGGCGTGCCCTTTATTGGTGTGCGTCGGGGAACCAGGACTTTTACCTTGAGAAAATTAGAGTGTTCAAAGCAGGCCTATGCC-CGAATACATTAGCATGGAATAATAAAATAGGACGTGC-GGTTCTATTTTGTTGGTTTCTAGAGTCGCCGTAATGATTAATAGGGATAGTTGGGGGCATTGGTATTGAGTCGCTAGAGGTGAAATTCTTGGATTGACTCAAGACCAACTATTGCGAAAGCATTTGCCAAGGATGTTTTCATTAATCAAGAACGAAGGTTAGGGGATCGAAAACGATCAGATACCGTTGTAGTCTTAACAGTAAACTATGCCGACTAGGGATCGGGCGACCTCAATTATTATGTGTCGCTCGGCACCTTACGAGAAATCAAAGTCTTG
>ZRL20220205_sp4
TTTGTACTGTGAAACTGCGAATGGCTCATTAAATCAGTTATAGTTTATTTGATGTTACCTTGCTACATGGATAACTGTGGTAATTCTAGAGCTAATACATGCAATCAAGCCCCGACTTCCGGAAGGGGTGTATTTATTAGATAAAAAACCAACGCGGCTCGCCGCTCCCTTGGTGATTCATAATAACTTCTCGAATCGCATGGCCTTGTGCCGGCGATGCTTCATTCAAATATCTGCCCTATCAACTTTCGATGGTAGGATAGAGGCCTACCATGGTTTCAACGGGTAACGGGGAATAAGGGTTCGATTCCGGAGAGGGAGCCTGAGAAACGGCTACCACATCCAAGGAAGGCAGCAGGCGCGCAAATTACCCAATCCCGACACGGGGAGGTAGTGACAATAAATAACAATATAGGGCTCTTTCGGGTCTTATAATTGGAATGAGTACAATTTAAATCCCTTAACGAGGAACAATTGGAGGGCAAGTCTGGTGCCAGCAGCCGCGGTAATTCCAGCTCCAATAGCGTATATTAAAGTTGTTGCAGTTAAAAAGCTCGTAGTTGAACTTCAGACCTGGCTGGGCGGTCCGCTTAACGGCGTGTACTGTCTGGCTGGGCCTTACCTCTTGGTGAGCCGGCGTGCCCTTTATTGGTGTGCGTCGGGGAACCAGGACTTTTACCTTGAGAAAATTAGAGTGTTCAAAGCAGGCCTATGCC-CGAATACATTAGCATGGAATAATAAAATAGGACGTGC-GGTTCTATTTTGTTGGTTTCTAGAGTCGCCGTAATGATTAATAGGGATAGTTGGGGGCATTGGTATTGAGTCGCTAGAGGTGAAATTCTTGGATTGACTCAAGACCAACTATTGCGAAAGCATTTGCCAAGGATGTTTTCATTAATCAAGAACGAAGGTTAGGGGATCGAAAACGATCAGATACCGTTGTAGTCTTAACAGTAAACTATGCCGACTAGGGATCGGGCGACCTCAATTATTATGTGTCGCTCGGCACCTTACGAGAAATCAAAGTC---
>ZRL20220208_sp16
TTTGTACTGTGAAACTGCGAATGGCTCATTAAATCAGTTATAGTTTATTTGATGTTACCTTGCTACATGGATAACTGTGGTAATTCTAGAGCTAATACATGCAATCAAGCCCCGACTTCCGGAAGGGGTGTATTTATTAGATAAAAAACCAACGCGGCTCGCCGCTCCCTTGGTGATTCATAATAACTTCTCGAATCGCATGGCCTTGTGCCGGCGATGCTTCATTCAAATATCTGCCCTATCAACTTTCGATGGTAGGATAGAGGCCTACCATGGTTTCAACGGGTAACGGGGAATAAGGGTTCGATTCCGGAGAGGGAGCCTGAGAAACGGCTACCACATCCAAGGAAGGCAGCAGGCGCGCAAATTACCCAATCCCGACACGGGGAGGTAGTGACAATAAATAACAATATAGGGCTCTTTCGGGTCTTATAATTGGAATGAGTACAATTTAAATCCCTTAACGAGGAACAATTGGAGGGCAAGTCTGGTGCCAGCAGCCGCGGTAATTCCAGCTCCAATAGCGTATATTAAAGTTGTTGCAGTTAAAAAGCTCGTAGTTGAACTTCAGACCTGGCTGGGCGGTCCGCTTAACGGCGTGTACTGTCTGGCTGGGCCTTACCTCTTGGTGAGCCGGCGTGCCCTTTATTGGTGTGCGTCGGGGAACCAGGACTTTTACCTTGAGAAAATTAGAGTGTTCAAAGCAGGCCTATGCC-CGAATACATTAGCATGGAATAATAAAATAGGACGTGC-GGTTCTATTTTGTTGGTTTCTAGAGTCGCCGTAATGATTAATAGGGATAGTTGGGGGCATTGGTATTGAGTCGCTAGAGGTGAAATTCTTGGATTGACTCAAGACCAACTATTGCGAAAGCATTTGCCAAGGATGTTTTCATTAATCAAGAACGAAGGTTAGGGGATCGAAAACGATCAGATACCGTTGTAGTCTTAACAGTAAACTATGCCGACTAGGGATCGGGCGACCTCAATTATTATGTGTCGCTCGGCACCTTACGAGAAATCAAAGTC---
>ZRL20220286_Panaeolus_semiovatus
TTTGTACTGTGAAACTGCGAATGGCTCATTAAATCAGTTATAGTTTATTTGATGTTACCTTGCTACATGGATAACTGTGGTAATTCTAGAGCTAATACATGCAATCAAGCCCCGACTTCCGGAAGGGGTGTATTTATTAGATAAAAAACCAACGCGGCTCGCCGCTCCCTTGGTGATTCATAATAACTTCTCGAATCGCATGGCCTTGTGCCGGCGATGCTTCATTCAAATATCTGCCCTATCAACTTTCGATGGTAGGATAGAGGCCTACCATGGTTTCAACGGGTAACGGGGAATAAGGGTTCGATTCCGGAGAGGGAGCCTGAGAAACGGCTACCACATCCAAGGAAGGCAGCAGGCGCGCAAATTACCCAATCCCGACACGGGGAGGTAGTGACAATAAATAACAATATAGGGCTCTTTCGGGTCTTATAATTGGAATGAGTACAATTTAAATCCCTTAACGAGGAACAATTGGAGGGCAAGTCTGGTGCCAGCAGCCGCGGTAATTCCAGCTCCAATAGCGTATATTAAAGTTGTTGCAGTTAAAAAGCTCGTAGTTGAACTTCAGACCTGGCTGGGCGGTCCGCTTAACGGCGTGTACTGTCTGGCTGGGCCTTACCTCTTGGTGAGCCGGCGTGCCCTTTATTGGTGTGCGTCGGGGAACCAGGACTTTTACCTTGAGAAAATTAGAGTGTTCAAAGCAGGCCTATGCC-CGAATACATTAGCATGGAATAATAAAATAGGACGTGC-GGTTCTATTTTGTTGGTTTCTAGAGTCGCCGTAATGATTAATAGGGATAGTTGGGGGCATTGGTATTGAGTCGCTAGAGGTGAAATTCTTGGATTGACTCAAGACCAACTATTGCGAAAGCATTTGCCAAGGATGTTTTCATTAATCAAGAACGAAGGTTAGGGGATCGAAAACGATCAGATACCGTTGTAGTCTTA---------------------------------------------------------------------------------
>ZRL20220352_sp16
TTTGTACTGTGAAACTGCGAATGGCTCATTAAATCAGTTATAGTTTATTTGATGTTACCTTGCTACATGGATAACTGTGGTAATTCTAGAGCTAATACATGCAATCAAGCCCCGACTTCCGGAAGGGGTGTATTTATTAGATAAAAAACCAACGCGGCTCGCCGCTCCCTTGGTGATTCATAATAACTTCTCGAATCGCATGGCCTTGTGCCGGCGATGCTTCATTCAAATATCTGCCCTATCAACTTTCGATGGTAGGATAGAGGCCTACCATGGTTTCAACGGGTAACGGGGAATAAGGGTTCGATTCCGGAGAGGGAGCCTGAGAAACGGCTACCACATCCAAGGAAGGCAGCAGGCGCGCAAATTACCCAATCCCGACACGGGGAGGTAGTGACAATAAATAACAATATAGGGCTCTTTCGGGTCTTATAATTGGAATGAGTACAATTTAAATCCCTTAACGAGGAACAATTGGAGGGCAAGTCTGGTGCCAGCAGCCGCGGTAATTCCAGCTCCAATAGCGTATATTAAAGTTGTTGCAGTTAAAAAGCTCGTAGTTGAACTTCAGACCTGGCTGGGCGGTCCGCTTAACGGCGTGTACTGTCTGGCTGGGCCTTACCTCTTGGTGAGCCGGCGTGCCCTTTATTGGTGTGCGTCGGGGAACCAGGACTTTTACCTTGAGAAAATTAGAGTGTTCAAAGCAGGCCTATGCC-CGAATACATTAGCATGGAATAATAAAATAGGACGTGC-GGTTCTATTTTGTTGGTTTCTAGAGTCGCCGTAATGATTAATAGGGATAGTTGGGGGCATTGGTATTGAGTCGCTAGAGGTGAAATTCTTGGATTGACTCAAGACCAACTATTGCGAAAGCATTTGCCAAGGATGTTTTCATTAATCAAGAACGAAGGTTAGGGGATCGAAAACGATCAGATACCGTTGTAGTCTTAACAGTAAACTATGCCGACTAGGGATCGGGCGACCTCAATTATTATGTGTCGCTCGGCACCTTACGAGAAATCAAAGTCTTT
>ZRL20220678_sp7
TTTGTACTGTGAAACTGCGAATGGCTCATTAAATCAGTTATAGTTTATTTGATGTTACCTTGCTACATGGATAACTGTGGTAATTCTAGAGCTAATACATGCAATCAAGCCCCGACTTCCGGAAGGGGTGTATTTATTAGATAAAAAACCAACGCGGCTCGCCGCTCCCTTGGTGATTCATAATAACTTCTCGAATCGCATGGCCTTGTGCCGGCGATGCTTCATTCAAATATCTGCCCTATCAACTTTCGATGGTAGGATAGAGGCCTACCATGGTTTCAACGGGTAACGGGGAATAAGGGTTCGATTCCGGAGAGGGAGCCTGAGAAACGGCTACCACATCCAAGGAAGGCAGCAGGCGCGCAAATTACCCAATCCCGACACGGGGAGGTAGTGACAATAAATAACAATATAGGGCTCTTTCGGGTCTTATAATTGGAATGAGTACAATTTAAATCCCTTAACGAGGAACAATTGGAGGGCAAGTCTGGTGCCAGCAGCCGCGGTAATTCCAGCTCCAATAGCGTATATTAAAGTTGTTGCAGTTAAAAAGCTCGTAGTTGAACTTCAGACCTGGCTGGGCGGTCCGCTTAACGGCGTGTACTGTCTGGCTGGGCCTTACCTCTTGGTGAGCCGGCGTGCCCTTTATTGGTGTGCGTCGGGGAACCAGGACTTTTACCTTGAGAAAATTAGAGTGTTCAAAGCAGGCCTATGCC-CGAATACATTAGCATGGAATAATAAAATAGGACGTGC-GGTTCTATTTTGTTGGTTTCTAGAGTCGCCGTAATGATTAATAGGGATAGTTGGGGGCATTGGTATTGAGTCGCTAGAGGTGAAATTCTTGGATTGACTCAAGACCAACTATTGCGAAAGCATTTGCCAAGGATGTTTTCATTAATCAAGAACGAAGGTTAGGGGATCGAAAACGATCAGATACCGTTGTAGTCTTAACAGTAAACTATGCCGACTAGGGATCGGGCGACCTCAATTATTATGTGTCGCTCGGCACCTTACGAGAAATCAAAGTCTTT
>ZRL20220735_sp4
TTTGTACTGTGAAACTGCGAATGGCTCATTAAATCAGTTATAGTTTATTTGATGTTACCTTGCTACATGGATAACTGTGGTAATTCTAGAGCTAATACATGCAATCAAGCCCCGACTTCCGGAAGGGGTGTATTTATTAGATAAAAAACCAACGCGGCTCGCCGCTCCCTTGGTGATTCATAATAACTTCTCGAATCGCATGGCCTTGTGCCGGCGATGCTTCATTCAAATATCTGCCCTATCAACTTTCGATGGTAGGATAGAGGCCTACCATGGTTTCAACGGGTAACGGGGAATAAGGGTTCGATTCCGGAGAGGGAGCCTGAGAAACGGCTACCACATCCAAGGAAGGCAGCAGGCGCGCAAATTACCCAATCCCGACACGGGGAGGTAGTGACAATAAATAACAATATAGGGCTCTTTCGGGTCTTATAATTGGAATGAGTACAATTTAAATCCCTTAACGAGGAACAATTGGAGGGCAAGTCTGGTGCCAGCAGCCGCGGTAATTCCAGCTCCAATAGCGTATATTAAAGTTGTTGCAGTTAAAAAGCTCGTAGTTGAACTTCAGACCTGGCTGGGCGGTCCGCTTAACGGCGTGTACTGTCTGGCTGGGCCTTACCTCTTGGTGAGCCGGCGTGCCCTTTATTGGTGTGCGTCGGGGAACCAGGACTTTTACCTTGAGAAAATTAGAGTGTTCAAAGCAGGCCTATGCC-CGAATACATTAGCATGGAATAATAAAATAGGACGTGC-GGTTCTATTTTGTTGGTTTCTAGAGTCGCCGTAATGATTAATAGGGATAGTTGGGGGCATTGGTATTGAGTCGCTAGAGGTGAAATTCTTGGATTGACTCAAGACCAACTATTGCGAAAGCATTTGCCAAGGATGTTTTCATTAATCAAGAACGAAGGTTAGGGGATCGAAAACGATCAGATACCGTTGTAGTCTTAACAGTAAACTATGCCGACTAGGGATCGGGCGACCTCAATTATTATGTGTCGCTCGGCACCTTACGAGAAATCAAAGTCTTG
>ZRL20220801_sp11
TTTGTACTGTGAAACTGCGAATGGCTCATTAAATCAGTTATAGTTTATTTGATGTTACCTTGCTACATGGATAACTGTGGTAATTCTAGAGCTAATACATGCAATCAAGCCCCGACTTCCGGAAGGGGTGTATTTATTAGATAAAAAACCAACGCGGCTCGCCGCTCCCTTGGTGATTCATAATAACTTCTCGAATCGCATGGCCTTGTGCCGGCGATGCTTCATTCAAATATCTGCCCTATCAACTTTCGATGGTAGGATAGAGGCCTACCATGGTTTCAACGGGTAACGGGGAATAAGGGTTCGATTCCGGAGAGGGAGCCTGAGAAACGGCTACCACATCCAAGGAAGGCAGCAGGCGCGCAAATTACCCAATCCCGACACGGGGAGGTAGTGACAATAAATAACAATATAGGGCTCTTTCGGGTCTTATAATTGGAATGAGTACAATTTAAATCCCTTAACGAGGAACAATTGGAGGGCAAGTCTGGTGCCAGCAGCCGCGGTAATTCCAGCTCCAATAGCGTATATTAAAGTTGTTGCAGTTAAAAAGCTCGTAGTTGAACTTCAGACCTGGCTGGGCGGTCCGCTTAACGGCGTGTACTGTCTGGCTGGGCCTTACCTCTTGGTGAGCCGGCGTGCCCTTTATTGGTGTGCGTCGGGGAACCAGGACTTTTACCTTGAGAAAATTAGAGTGTTCAAAGCAGGCCTATGCC-CGAATACATTAGCATGGAATAATAAAATAGGACGTGC-GGTTCTATTTTGTTGGTTTCTAGAGTCGCCGTAATGATTAATAGGGATAGTTGGGGGCATTGGTATTGAGTCGCTAGAGGTGAAATTCTTGGATTGACTCAAGACCAACTATTGCGAAAGCATTTGCCAAGGATGTTTTCATTAATCAAGAACGAAGGTTAGGGGATCGAAAACGATCAGATACCGTTGTAGTCTTAACAGTAAACTATGCCGACTAGGGATCGGGCGACCTCAATTATTATGTGTCGCTCGGCACCTTACGAGAAATCAAAGTCTTT
>ZRL20220802_sp9
TTTGTACTGTGAAACTGCGAATGGCTCATTAAATCAGTTATAGTTTATTTGATGTTACCTTGCTACATGGATAACTGTGGTAATTCTAGAGCTAATACATGCAATCAAGCCCCGACTTCCGGAAGGGGTGTATTTATTAGATAAAAAACCAACGCGGCTCGCCGCTCCCTTGGTGATTCATAATAACTTCTCGAATCGCATGGCCTTGTGCCGGCGATGCTTCATTCAAATATCTGCCCTATCAACTTTCGATGGTAGGATAGAGGCCTACCATGGTTTCAACGGGTAACGGGGAATAAGGGTTCGATTCCGGAGAGGGAGCCTGAGAAACGGCTACCACATCCAAGGAAGGCAGCAGGCGCGCAAATTACCCAATCCCGACACGGGGAGGTAGTGACAATAAATAACAATATAGGGCTCTTTCGGGTCTTATAATTGGAATGAGTACAATTTAAATCCCTTAACGAGGAACAATTGGAGGGCAAGTCTGGTGCCAGCAGCCGCGGTAATTCCAGCTCCAATAGCGTATATTAAAGTTGTTGCAGTTAAAAAGCTCGTAGTTGAACTTCAGACCTGGCTGGGCGGTCCGCTTAACGGCGTGTACTGTCTGGCTGGGCCTTACCTCTTGGTGAGCCGGCGTGCCCTTTATTGGTGTGCGTCGGGGAACCAGGACTTTTACCTTGAGAAAATTAGAGTGTTCAAAGCAGGCCTATGCC-CGAATACATTAGCATGGAATAATAAAATAGGACGTGC-GGTTCTATTTTGTTGGTTTCTAGAGTCGCCGTAATGATTAATAGGGATAGTTGGGGGCATTGGTATTGAGTCGCTAGAGGTGAAATTCTTGGATTGACTCAAGACCAACTATTGCGAAAGCATTTGCCAAGGATGTTTTCATTAATCAAGAACGAAGGTTAGGGGATCGAAAACGATCAGATACCGTTGTAGTCTTAACAGTAAACTATGCCGACTAGGGATCGGGCGACCTCAATTATTATGTGTCGCTCGGCACCTTACGAGAAATCAAAGTCTTT
>ZRL20220850_sp11
TTTGTACTGTGAAACTGCGAATGGCTCATTAAATCAGTTATAGTTTATTTGATGTTACCTTGCTACATGGATAACTGTGGTAATTCTAGAGCTAATACATGCAATCAAGCCCCGACTTCCGGAAGGGGTGTATTTATTAGATAAAAAACCAACGCGGCTCGCCGCTCCCTTGGTGATTCATAATAACTTCTCGAATCGCATGGCCTTGTGCCGGCGATGCTTCATTCAAATATCTGCCCTATCAACTTTCGATGGTAGGATAGAGGCCTACCATGGTTTCAACGGGTAACGGGGAATAAGGGTTCGATTCCGGAGAGGGAGCCTGAGAAACGGCTACCACATCCAAGGAAGGCAGCAGGCGCGCAAATTACCCAATCCCGACACGGGGAGGTAGTGACAATAAATAACAATATAGGGCTCTTTCGGGTCTTATAATTGGAATGAGTACAATTTAAATCCCTTAACGAGGAACAATTGGAGGGCAAGTCTGGTGCCAGCAGCCGCGGTAATTCCAGCTCCAATAGCGTATATTAAAGTTGTTGCAGTTAAAAAGCTCGTAGTTGAACTTCAGACCTGGCTGGGCGGTCCGCTTAACGGCGTGTACTGTCTGGCTGGGCCTTACCTCTTGGTGAGCCGGCGTGCCCTTTATTGGTGTGCGTCGGGGAACCAGGACTTTTACCTTGAGAAAATTAGAGTGTTCAAAGCAGGCCTATGCC-CGAATACATTAGCATGGAATAATAAAATAGGACGTGC-GGTTCTATTTTGTTGGTTTCTAGAGTCGCCGTAATGATTAATAGGGATAGTTGGGGGCATTGGTATTGAGTCGCTAGAGGTGAAATTCTTGGATTGACTCAAGACCAACTATTGCGAAAGCATTTGCCAAGGATGTTTTCATTAATCAAGAACGAAGGTTAGGGGATCGAAAACGATCAGATACCGTTGTAGTCTTAACAGTAAACTATGCCGACTAGGGATCGGGCGACCTCAATTATTATGTGTCGCTCGGCACCTTACGAGAAATCAAAGTCTTT
