# Supplementary material for: ﻿Systematic study of Panaeolus (Agaricales, Galeropsidaceae) sensu lato and psilocybin-producing traits of species from China
Source: IMA Fungus. 2026 Jan 19;17:e167329. doi: 10.3897/imafungus.17.167329 (PMC12835877; doi:10.3897/imafungus.17.167329)
Supplement: Supplementary material 9 — Agaricineae genomic data [file imafungus-17-e167329-s009.zip › outfile]

50 930155
22TF01220                                                       FSERNDTYIFVPEGETQSLTIHRSSGEIVVNYTVPFAAQRSEKIIYGIIGLISLSL--YIIIITGRSLQGRLMGHDIFRATDFDILPLSAVSTHVPPHPVESHLLALVRSHLYGGNFLFSYTYDLTRRMQAQWETRDHDAAKALWQVVRFLHSKFIEVADANPSFDIKPTFLHGRHMQLALISRRSRFRAGTRYFRRGIDHDGHVANFNETEQLLLVEAQTAAGSVRISDDSFATKLSFVQIRGSVPVFWSEISTLRYKPDLQIMDLNETKAMRTHLTEQNKVYGNQSLVNLVNQKGHEKPVKEAYERY---LDLPGVKYQYFDFHQECKKMRWDRISILIDQLREDLDKNGYFQIDGENTAPKRVQIGVVRTNCMDNLDRTNVVQGALAKWTLNRQLRDLGILSETDGVDDYEAFSKEFRDVWADHGDTIAKAYGGSGALKSDYTRTNKRTRKGALEDGYKSVMRYIKNTFFDGARQDGFDLITGNWVPRKNPSSALFLVTDARPLVTRSVNIVCNFSLFMICAGLTLPRTSGMHLFYYFMLWFALFSMAMTFMFINGVDYVAWPKLNPMTDIIYYNGPGYRSAHHGKGLNPKAEPGASKQRWLRRGAGRVKIEEVELGTMKKRVD
Agaricus_bisporus_var._burnettii_GCA_000300555.1                FIDGNDSYIFVPDGDVQTLTVHRHSGEIVLNLLLPTTARRSGDSFYGIVGIISLSL-KHVLVITGRELQGRLFDHDVYRATSFDILPVNPVSASHPPHPVETHLLALVRSHLHQGNFLFSYDWDMTRRLQMQWETREQDALKPFWETARYLQTRFIDMTRSGQDFGVRPTLLHGRHLQLCLISRRSRYRAGTRYFRRGIDQDGHVANFNETEQILLLEDPM-PGLPRTPDGNFTAKLSFVQIRGSVPLFWAEVNTLRYKPDLQVMDLQETTAMQLHLQEQIEIYGEQALVNLVNQKGHEKPVKDAYERYIAKVSMPGVRYEYFDFHNECRKMRWDRISVLVEKMKDDLERHGYFYLGNNEDKPIKKQTGIVRTNCMDNLDRTNVVQATIAKWTLNEQLRELGILSGTAGVDDYESFSKDFREVWADHADAIANAYGGSGALKSDFTRTNQRTRKGALEDGVKSVTRYIKNNFFDGARQDGFDLVTGAWAARRTPSASLFLIADGRPLITRSVPLIASFSLFMITAGLTLPRSSDYSLFYYFLLWFILLAIAVTFILVHGIDYVAWPKLNPPTDVIHYQGPGFRSAHHGKGIRGRSEE-LRRLSW-------------EMG---KKV-
Agrocybe_aegerita_genome_assembly                               FSERNDTYIFVPEGEGQSLTVHRSSGDIVLNHTIPYARQRSDKIIYGILGLISLTLSDYIIVITGRTLQGRLMGHDIYRATEFDILPLAPISAFVPPHAVESHLLALVRSHLQGGNFLFSYNWDVTRRLQAQWDSRETDGGKALWEVVRFLQAKFIDAATASGNFEVRPTFLHGRHMQLALISRRSRYRAGTRYFRRGVDHEGNVANFNETEQLLLVEGQTTPGSVRPTEDNFAVKLSFVQIRGSVPLFWSEVNTLRYKPDLQIMDVPET-AMERHLLTQTKTYGPQSLVNLINHKGHEKPVKDAYERYIAELDLADVKYEYFDFHGECRKMRWDRISVLIDRMKDDLEQYG---VSADEPAPRKVQKGIVRTNCMDNLDRTNVVQAALAKYTLNLQLRELGILNATDGVDDFEAFSKEFREVWADHADAIARAYGGSGALKSDFTRTNKRTRKGALEDGYKSVMRYLKNNFFDGARQDGFDLITGNWVPRKNPSAALFLIGDPRPLITRSVSAVASFSLFMICAGLTLPRTSDYSLFYYFLLWFTLFSISMVFIIIHGIDYVAWPRLNPPTEIIYYNGPGYRSGHNGKGLNGKEEPSWKKKKWLTSGSRRTKVEEVELGTLKKRVD
Agrocybe_cylindracea_strain_AC9_GCA_013376435.1                 FSERNDTYIFVPEGEGQSLTVHRSSGDIVLNHTIPYARQRSDKIIYGILGLLSLTLSEYIIVVTGRTLQGRLMGHDIYRATEFDILPLAPISAFVPPHAVESHLLALVRSHLQGGNFLFSYTWDVTRRLQAQWESRETDSGKALWEVVRFLQTKFIDAATASGNFEVRPTFLHGRHMQLALISRRSRYRAGTRYFRRGIDHEGNVANFNETEQLLLVEGQTTPGSVRPTEDSFAVKLSFVQIRGSVPLFWSEVNTLRYKPDLQIMDIPET-AMERHLLTQAKTYGPQSLVNLVNHKGHEKPVKDAYERYIAELDLTDVKYEYFDFHGECRKMRWDRISVLIDRMKDDLEQYGFFQVNTDEPTPRKVQRGIVRTNCMDNLDRTNVVQAALAKYTLNLQLRELGILNATDGVDDFEAFSKEFREVWADHADAIARAYGGSGALKSDFTRTNQRTRKGALEDGYKSVMRYLKNNFFDGARQVGFDLVTGNWVPRKNPSAALFLISDPRPLITRSVDASAFIYLFMICAGLTLPRTSDYSLFYYFLLWFTLFAISMVFILIHGIDYVAWPRLNPPTEIIYYNGPGYRSGHNGKGLNGKEEPSWKKKKWLTSGSRRTKVEEVELGTLKKRVD
Agrocybe_pediades_strain_CBS_GCA_013053245.1                    YSERNDTYIFVPEGEAQSLTINRTSGDITLNYTVPYAAQRSQKAIYGILGLISLTLAEYVVVITGRNLQGQIMGHDIYRATEFDLLPLAPVSALVPPHPVESHLLALVRSHFNGGNFLFSYTWDLTRRLQVQWQSRDADIGKAFWEVVKFLQTKLIELATAQPHFAIRPTFLHGRHMYLALISRRSRYRAGTRYFRRGIDDQGHVANFNETEQILLVEGQTTHGTVRAQDDSFASKLSFVQIRGSVPLFWSEINTLRYKPDLQIMDLQQTSAMHAHLTTLKQLYGPQALVNLVNQKGHEKPVKEAYERNIAQVNLPDVKYQYFDFHAECKNMRWDRISVLIDQLKDDIDKQGW--VNIDQPKPVKVQSGTIRTNCMDNLDRTNVVQAAVAKYNLNEQLRALGILSNTDGVDDFEAFSKDFREVWADHADSIAKAYGGSGALKSDFTRTNKRTRKGALEDGYKSVMRYLKNNFFDGARQDGFDLVTGSWIPRKNPSSSLFLVTDPRPLVTRSVRALASFSLFMICAGLTLPRSSDYSLFYYFLLWFSLFAVAMVYIIIHGIDYVSWPRLNPPTEVIYYNGPGYRSAHHGKGLHGKDEPSWKKTNWAAKVSRRTKVDEVELGSVKKRVD
Amanita_muscaria_Koide                                          YTDGNEGYIFTPDAEAQVLTINRSSGDIILNAAIPSTARRSGRSIYGILGIISLTLADYIILLTGRELHGRLMGHEIYRATKFDMLSINPVSAYNSPHPVEAHLLALVRSHLEGGNFLFSYDWDLTRRLQSQWESRNADLGKALWEVVRFLQSRFIETAYSKGN--ISETLDNGRHMQLCLISRRSRYRAGTRYFRRGIDEHGHVANFNETEQLLLVEKQASSGA--ASADAFAAKLSFVQIRGSVPVFWAEVNTLRYKPDLQIMDLPDT---RRHLQEQVSTYGEQVLVNLVNQKGYERPVKDAYERQVTQVSAPHVRYQYFDFHNECKHMRWDRISGLIDQIKDELDQQGYFHFNASQETLVKSQTGIVRTNCMDNLDRTNVVQATLAKWTVNKMLQDLGIIPETAGIDDDEGFSKDFREVWADHGDAISRAYAGSDALKSDFTRTNKRTRKGLLQDGYKSITRYLKNNYFDGVRQ---------------------------------MPLAASFSLFMIAAGLTLPRSSGTALVYYFLFWFVLLSLCLGFILVHGVDYVSWPRLMPPTKIIYYNGPGYRSGNHGKGFQGKIQP----AKWLTRGRPK--KEEIELDVAKKRVD
Candolleomyces_aberdarensis_strain_IHI_GCA_004126415.1          YSD-NDTYIFVPEADARNLTIDRSSGDIVLS-------------------------AEYILVITGRELQSRLMGHDIYRATNFEILPLNPISIENPPHVVESNFLALVRSHFQHGNFJFSYTWDLTTRLQXQSERASGAGKAALWELARFLQTRLIESATSSNEFDLRPIFLHGRQMQLCLISRRSRYRAGTRYFRRGIDNDGNVANFNETEQILLIEGPSGLSNGFNPESNYSXKFSFVQIRGSIPLFWSELNTLRYKPDLQIMELDNTEALIGHLKKQTSTYGNVTLVNLINQKGHEKPVKDAYERHMAQLELPDVKYEYFDFHNECRKMRWDRISLLVDKIQDDLE---YFTKHSSDSAPSRLQKGVVRTNCMDNLDRTNVVQATIAKWTLNKQLIEAGVLSAGAGVDDFENLSKDFREVWAEHADAISAAYAGSGALKSDFTRTNKRTHKGLLEDGVKSVTRYLKNTFLDGTKQDAFDLITGAWIPRKNPAASMFLVADARPVIIRSVPAAASFSLFMICAGLTLPRTSDYSLLYYFLLWFIILAATLTFMIIHGVQYVAWPRLNPLTSIIYYDGPGYRSARNGMGLKATAHLDVYRQKWLGAGKHRRGTEEVELGTLKK---
Coprinellus_angulatus_CBS                                       ---------------------------------------------------------------------------------------------------------------------------------------------------------------------------------------------------------------------------------------------------------------------------------------------------------------------------------------------------------------------------------------------------------------------------------------------------------------------------------------------------------------------------------------------------------------------------------------------------------------------------------------------------
Coprinellus_micaceus_strain_FP101781_GCA_004369175.1            ---------------------------------------------------------------------------------------------------------------------------------------------------------------------------------------------------------------------------------------------------------------------------------------------------------------------------------------------------------------------------------------------------------------------------------------------------------------------------------------------------------------------------------------------------------------------------------------------------------------------------------------------------
Coprinopsis_cinerea_okayama7#130_chromosome_GCA_000182895.1     YSD-NDTYIFVPEGDARNLTVHRSSGDIVLNTPLPASARRSGKTVYGIMGLISLSLCEYIIVITGRDLLSRLMGHDIYRATNFEVLPLRPISVDQPPHVVETNFLSLLNSHLHSGNFLFSYDWDLTTRLQVQYHRAAESEGKALWELARFLQTRFIDSATASSDFESRPVFLHGRHMQLCLISRRSRYRAGTRYFRRGIDNDGNVANYNETEQILLVEASAASAASANPESRYSSKFSFVQIRGSVPLFWSEINTLKYKPDLQIMEVPQTDALRKHLDTQVNTYGPVKLVNLINQKGHEKPVKDAYERYMAEVDRPDIQYQYFDFHAECRKMRWDRISVLIDKIKDDLEKQSYFACQVNDDVQVNDQTGVIRTNCMDNLDRTNVVQATIAKYMLNRQLVELGILAPGAGIDDYEAVSKDFREVWADHADAISAAYGGSGALKSDFTRTNKRTRKGMLEDGVKSVTRYLKNNFFDGTKQDAFDLVTGTWVPGKSPSASLFLVADRRPLIIRSVGEAIHFSLFMICAGMTLPRSSDYSLFYYFLLWFTVFTAAMTFILIHGIDYVAWPRLNPLTDIIYYNGPGFRSARNGMGWAGSHSQTGKKALWGSNGK----TDEVELGGLKKRVD
Coprinopsis_marcescibilis_strain_CBS_GCA_004369085.1            YPD-HDTYTFVPEGDARNLTVHRSSGDITLNAAPPASARRSSKVIYGIVGIISLTLADYLIVITGRELLSRLMGHDIYLATNFEILPLNPINVDHPPHIVETNFLGLIRAHFSGGNFMFSYTWDLTTRLQVQNIRAAESEGKALWEL-----------------FDLRPVFLHGRHMQICLISRRSRFRAGTRYFRRGIDNEGNVANYNETEQLLLVEGTTASG----PESKYSAKYSFTQIRGSVPMFWSEINTLKYKPDLQIMELPQTDALRRHLSAQVKTYGTVRMVNLINQKGHEKPVKDAYERFISEVSRSTLPHLFFDFHAECRKMRWDRISLLLDRIKDDLEKQGYFACRDNDSV-VQEQSGVVRTNCMDNLDRTNVVQATIAKWTLNKQLTELGILEPGASVDNYEAFSKDFREVWADHADAISAAYGGSGALKSDFTRTNKRTRKGALEDGVKSVTRYLKNNFFDGTKQDGFDLVTGAWVPRKNPAASMALVLDHRPLIIRSVPAIASFSFFMILAGLTLPRSSDYSLFYYFLLWVAIFAVSMVFIVIHGIEYVAWPRLNPLTDIIYYSGPGFRSAHNGKGWAGASQLKARKPKWVSNGK----VDEVEMGSLKKRLD
Coprinopsis_sp._MPI-PUGE-AT-0042_BKA70scaffold_1                ---------------------------------------------------------------------------------------------------------------------------------------------------------------------------------------------------------------------------------------------------------------------------------------------------------------------------------------------------------------------------------------------------------------------------------------------------------------------------------------------------------------------------------------------------------------------------------------------------------------------------------------------------
Coprinopsis_strossmayeri_genome_assembly                        YSD-NDTYIFAPEGGARSLTIHRSSGDIVLNSPIPPSAQRTGKVIYGIIGIISLTLADYIIVITGRELQPRLMGHDIYRATNFEILPLHPISIEHPPHAVETNFLALVKSHFHHGNFLFSYTWDLTTRLQVQYHRAAQSEDKALWELSRFLQTRLIESALASSEFDLRPVFLHGQQMQLCLTSRRSRYRAGTRYFRRGIDSDGNVANYNETEQILLVEGSGALSVSPNSEARYSTKFSFVQIRGSVPMFWSEINTLKYKPDLQIMELPHTDVVRKHLTTQLNTYGPVKLVNLINQKGHEKPVKDAYERYMAELDIPDIQYQYFDFHAECRNMRWDRISVLINKIKDDLEAQGLFSFQVVDDAQVRDQSGVIRTNCMDNLDRTNVVQATVAKWMLNKQLTELGVLTPGANIDDYETFSKDFREVWADHADAISAAYGGSGALKSDFTRTNKRTRKGVLEDGVKSATRYLKNTFFDGPKQDGYDLITGTWIPKKNPAASAFIVADRRPLIVRSV---------------------DYSLFYYFLLWLAIFAVAMGFIFMHGIEYVAWPRLNPLTDIIYYTGPGFRSARNGMGWAGARLLPTTKMPWAAHGK----ADEVELGTLKKRVD
Coprinus_comatus_strain_MG80_GCA_003316025.1                    YTEANDTYILVPDADTQTLTIHRASGEIVLNTPIPTSARRSNKALYGILGIISLSLAEYVIVITGRELLGRVLDHEVYRATNFDILPINSISSHNPPHPVEAHLLALVRSHLHDGNFLFSYEWDLTRRLQSQWERREEDEVKPFWETARHLQSRFIDITSPQQDFDIRPTLLHGRHMQLCLISRRSRFRAGTRFFRRGIDHEGHVANFNETEQIVLVEGPT-PGLPLSGDPNVVAKLSFVQIRGSVPLFWSEINTLRYKPDLQIMDLQDTSAMKQHLQEQVNIYGGQALVNLINQKGHEKPVKDAFERYMAEVNLPKVRYQYFDFHHECRQMRWDRISVLIDTLRDELER--YFHIGTNEAHPIKLQQGIVRTNCMDNLDRTNVVQAAIAKWTLNQQLRELGILSSTAGVDDYESFSKDFREVWADHADAIAKAYGGSGALKSDFTRTNKRTRKGLLEDGVKSVTRYIKNNFFDGARQVGFDLVTGAWVPRRSPSASMFLVSDPRPVVTRSVCLVASFAVFMITAGLTLPRTSDYSLVYYFLLWFIVLALALSFIFLHGIDYVSWPKLNPPTDIIYYSGPGYRSGHHGKGVKGNGKGTLNKLDW-----------------------
Cortinarius_glaucopus_strain_AT_GCA_015039465.1                 FTERNDTYIFVPEGETQSLTVNRSSGDLNLNYTIPFSAQRSDKVIYGIIGLISLSIADYVIVITGRTIQGNLMGHDIYQATDFEFLPLRALSPHNPPHPVEAHLLALVRSHLHGGNFLFSYTWDLTRRLQIQWDNREEDASKAFWQAVRFVQTKFIDTASSNPNFESRPIFLQGRHMHLALISRRSRFRAGTRYFRRGIDNEGHVANFNETEQILLLERQTTPGALPLS-DNYAAKLSFVQIRGSIPVFWSEINTLRYKPDLQIMDLPSTGALRTHLTTLNKLYGTQSLVNLVNQKGYEKPVKDAYERY---VDLPNVKYQYFDFHNECKKMRWDRINLLVDRMKDDLDGDGYFQINGGDSKPRKNQTGVVRTNCMDNLDRTNVVQASLAKRTLNEQLRELGILSADESIDDYETLSKEFREDWTVHADAIAKAYGGSGALKSDFTRTNKRTRKGVMEDGYKSITRYMKNNFFDGARQDGFDLVTGAWVPRRNPSASLFLITDARPLITRSVPAIASFSFFMICAGMTLPRTS-YSLIYYFILWFTLLCVASAFMLIHGIDYVAWPRLIPPTDVIYYSGPGYRSGHNGKGLNRRLAPSMEKSRWLRPGARRVKIDEVELGTVKKRVD
Crassisporium_funariophilum_strain_CBS_GCA_014925845.1          FTERNDTYIFVPEGEAQSLTIHRQSGDIVINYTVPFAAKRSGKVIYGILGLISLSLAEYIIVVTGRTLQGSFMGHDIFRATDFDLLPLAALSPHAPPHPVEAHLLALVRSHLLGGNFLLSYTYDLTRRLQAQYDAQENDAGKALWEVV----------------FECRPTFLQGRHMYLALISRRSRFRAGTRYFRRGIDHEGHVANFNETEQVLLVEGQTTPGSVRTMDDNFAAKLSFVQIRGSVPVFWSEINTLRYKPDLQIMDLQDTNAMRAHLMAQNKEYGQQSLINLVNQKGHEKPVKEAYERYIEQVDLSHVKYEYFDFHNECRKMRWDRISVLIDRMAEDIAKYGYFQVNMGDPTPRKVQTGVIRTNCMDNLDRTNVVQAALAKWTLNVQLRDLGILSASDGIDDYEAFSKEFREVWADHADNIAKAYGGSGALKSDFTRTNKRTRKGALEDGYKSVMRYLKNNFFDGARQDGFDLVTGTWVPRKNPSASLFLITDARPLITRSVRSVLQYHLFA-----------GYSLFYYFMLWFSLLAMAATFMLIHGIDYVAWPRLNPPTDIIYYTGPGYRSAHHGKGLNGKSEPSLKKTKWLSSGAKRVKIEEVELGTVKKRVD
Crepidotus_variabilis_strain_CBS_GCA_015657495.1                FTDRTDTYIFVPEGETQSLTVHRSTGDIVVNTNVPYTAYRSEKVIYGILGLISLSLSSFTIVITGRTLQGRLMGHDVYRATDFDILPLAALSPHDPPHPVEAHLLGLIRSHLSGGNFLYSYTYDLTRRMQKQWETREEDGGKALWEVV----GSYIIMYGSTLHFEVHPAFLHGRHMQLALISRRSRYRAGTRYFRRGIDHDGHVANFNETEQILLVQAPNTPGAGNVDDDNFVSRLSFVQIRGSVPLFWSEINTLRYKPDLQVMELPDTSAMAKHLVEQNKTYGRQSLVNLVNQKGHEKPVKEAYERYVAEVDLPDVKYEFFDFHGECKHMRWDRISVLIDRMKEDLEK--YFQLDSTAETPKCVQSGIVRTNCMDNLDRTNVVQATLAKYTLNLQLQDLGIISASDGVDDFESFSKVFREVWADHADAIANAYGGSGALKSDFTRTNVRTKKGALEDGYKSVTRYLKNNFFDGSRQ----LVTGSWIPKRGPSASLFLVKDPRPLVTRSVPPVVSFSLFMICAGLTLPRTSDYSLLYYFLLWFTILSVALTFMVVHGVDYVAWPRLNPLTEIIYYNGPGFRSAHHGKGLGGKNEPNWKKAKWLTTGLRKAAVEEVELGTMKKRVD
Crucibulum_laeve_strain_CBS_GCA_004379715.1                     YTEGNDTYLFTPEGDAQALTIHRASGDITLN---PYAL-RSSKVIYGIIGLISLSLCEYIIVITGRESLGRLMGHEVYRATNFDILPLNPVSSHNPPHPVESHLLALVRSHLHGGNFLFSYTWDLTRRLQAQWQSREKDVGKPLWQVV----------------FDLRPAFLHGRHMQLCLISRRSRFRAGTRYFRRGIDHDGHVANFNETEQLVLIEGQTTPGAPRPEDDSFATKLSFVQIRGSVPLFWSEINTLRYKPDLQIMDLQDT-AMQKHLTEQVELYGEQALVNLVNQKGHEQPVKEAYERY---VNVPKTRYEYFDFHNECRKMRWDRISVLIDRMQEDIDRHGYFQLNADNPTPVKMQKGVIRTNCMDNLDRTNVVQAALAKWTLNVQLRELGILSETAGIDDYEAFSKDFREVWADHADAIAKAYGGSGALKSDFTRTNLRTRKGLLEDGVKSVTRYLKNTFFDGARQDGFDLMTGTWRPRKSPSSALFLITDGRPLITRSVSIIASFSLFMICAGLTLPRTSGMSLFYYFMLWFTLMSIALIFMLIHGIDYVAWPRLIPPTDVIYYNGPGFRSARNGMGLNPKVELGKQHNLWLGSGRVRTA--EVEMGTIKKRVD
Cyathus_striatus_strain_AH_GCA_015501535.1                      ----------------------------------PLNSRGVARAVYGIIGSISLTLAEYLIVITARELRGRFMGHDVFRATKFDILPMSPISAHNPPHEVEAHLLGLVRSHFYTGNFLFSYTFDLTTRLQVQWENKDAAVGKPLWSLVRYVQ------------FEIRPLFLLGRHMQLALISRRSRYRAGTRYFRRGIDEEGHVANFNETEQILLLENPTPPGALRQVDDNFAAKLSFVQIRGSVPLFWSEINTLRYKPDLQIMDRDDTSSLKKHLMEQVNTYGEQSLVNLINKKGHEQPVKEAYERYV--LALPNTRYEYFDFHSECKNMQWDRISVLIDRMIEDIDRHGYFQVNTNDPNPVKVQKGVVRTNCMDNLDRTNVVQAALAKWTLNVQLRHLGILGKDAGVDDYEDFSKTFREVWADHADAIAKAYGGSGALKSDFTRTNKRTSKGVLEDGLKSLTRYLRNTFFDGPRQDGFDLVTGNWVPRKNPSTSLSLVVDTRPLLTRAVPVVISFSIFMILAGLTLPRSSDYSIIYYFLIWFSILSFALIFMLIHGIDFVVWPKLIPMTDIIYYKGDGFRSARHGMGLK-----------------------------------
Flammula_alnicola_strain_AH_GCA_015499995.1                     ---------------------------------------------------------------------------------------------------------------------------------------------------------------------------------------------------------------------------------------------------------------------------------------------------------------------------------------------------------------------------------------------------------------------------------------------------------------------------------------------------------------------------------------------------------------------------------------------------------------------------------------------------
Floccularia_luteovirens_strain_FLZJUC10_GCA_009739215.1         YIEGNDTYIFAPEGDAETLTIYRSSGDVVLNYS-----------------------AEYIIVVTGREIQGRLMGNEIYRATDFDILPLNPLSPHTPPHPVESHLLALVRSHLYGGNFLFSYTWDITRRLQAQWETREKDERKPFWEVVKYVNGSYINVTTLTFDFDLRPAFLHGRHMQLCLISRRSRFRAGTRYLRRGIDHEGHVANFNETEQIVLIEEQPTHNNPSQPGDGYSTKFSFVQIRGSVPLFWAEISTLRYKPDLQIMDLQDTSIYQTHIMDQVSKYGSTALVNLVNQVGHEKPVKEAYEKYYAQVNLPNTRYEYFDFHRECRKMQWDRISILIDRLKDDIDKDGYFQVNADTLTPVKFQNGVIRTNCMDNLDRTNVVQAAFAKYVLNEQLRKLDILTGGDGIDDYETFSRDFREVWADHADSIARAYGGSGALKSDFTRTNKRTRKGLLEDGYKSMMRYVKNTFFDGTRQVFFSLVTGAYVPRKNPSAALFLVSDTRPLITRSVPVVASFSLFMICAGLTLPRTSGSFLDYFFMIWFILLTMSLVYMLIHGIDYVSWPRLNPPTDIIYYSGPGFRSAHHGLGFKGINEPDLKRTNWLSMGAKKALVEEVELGTLKKRVE
Galerina_marginata_CBS_339.88_GCA_000697645.1                   FSERNDTYIFVPEGDAQSLTIQRSSGDIVLNYTLPYAAQRSEKTIYGILGLISLTLAEYVVVLTGRTLQGQFMGHDIYRATEFDILPLAAVSAYVPPHAVEAHLLALVRSHLNGGNFLFSYTWDLTRRLQAQWDTRETDAGKTFWEVVRFLQTKLIEQATLSQNFEIRPTFLHGRHMYLALISRRSRYRAGTRYFRRGIDQDGNVANFNETEQILLVEGPTTPGSVRTNDDNFATKLSYVQIRGSVPVFWSEINTLRYKPDLQIMDLKQTDAMHTHLTTLTKLYGSSSLVNLVNIKGYEKPVKEAFERHVAEVDIPNIKYQYFDFHGECKNMRWDRISVLIDRLKDDLDKEGYFQISNDEPSPRKVQTGTVRTNCMDNLDRTNVVQAAVAKYILNEQLRSLGILSSNDGIDDYEVFSKEFREVWADHADNIAKAYGGSGALKSDFTRTNKRTKKGVLEDGYKSVMRYLKNNFFDGARQDGFDLVTGTWIPRKNPSAALFLISDPRPLITRSVPAVASFSLFMICAGLTLPRTSDYSLFYYFLLWFTLFSVAMVFIMVHGIDYVAWPRLNPPTDIIYYNGPGYRSGHHGKGLNGKDEPAWKKTKWVSTSAKRAKIEEVELGTMKKRVD
Gymnopilus_dilepis_strain_SRW20_GCA_002938385.1                 YTERNDTYIFVPEGEAQSLTIHRNSGDTVLNYTLPYAAQRSEKVIYGILGIISLTLAEYVIVLTGRTLQGHFMGHDIYRATEFDILPLAPVSAYVPPHAVEAHLLGLVRSHLNGGNFLFSYTYDLTRRMQVQWETREADSTRALWEVVRYLQTKFVEQATLHPNFDIRPTFLHGRHMYLALISRRSRYRAGTRYFRRGIDQNGHVANFNETEQVLLIEGQTAPGSVHINDDTFATKLSYVQIRGSVPLFWSEINTLRYKPDLQIMDLKET---HSSLSKFMSLYGHQSLVNLVNMKGHEKPVKEAYERYVAEVDLPDVNYQYFDFHGECKNMRWDRISVLIDRLKDELDRYGYFQVNNGDSTPRKVQTGVVRTNCMDNLDRTNVVQAAIAKYVLNQQLRSLGILSSGDGVDDYEAFSKEFREVWADHADNIAKAYGGSGALKSDFTRTNKRTRKGVLEDGYKSIMRYLKNNFFDGARQVCIDVVTGSWIPRKNPSASLFLVSDPRPLITRSVSAVAWFSLFMICAGLTLPRTSDYSLFYYFLLWFALLSVSMAYIYIHGIDYVSWPKLIPPTDIIYYNGPGFRSGHHGKGLKGVSEPSWQKTKWLP--AKRGMVDEVELGTIKKRVD
Gymnopilus_junonius_strain_AH_GCA_015501075.1                   YSERNDTYIFVPEGEAQSLTIHRTSGDIVLNYTLPYAVQRSEKVIYGILGLISLTLAEYVIVLTGRTLQGQFMGHDIYRATEFDILPLAAVSTYVPPHAVEAHLLGLVRSHLNSGNFLFSYTYDLTRRLQMQWETREADAGRALWEVVRFLHTKFIEQASSNPNLDIRPTFLHGRHMHLALISRRSRYRAGTRYFRRGIDQNGNVANFNETEQILLVEGQAAPGPVHVDDDTFATKLSHVQIRGSVPVFWSEINTLRYKPDLQIMDLQET---TLNLSEIRRTYGQQSLVNLVNMKGREKPVKEAYERYISQLDLSGVNYQYFDFHGECKHMRWDRISVLIDRLKDELDNYGYFQVNNGEPSPRKIQNGIVRTNCMDNLDRTNVVQAAVAKYVLNQQLQSLGILSSGDGIDDFEAFSKEFREVWADHADSIAKAYGGSGALKSDFTRTNKRTRKGVLEDGYKSVMRYLKNNFFDGARQDGFDLVTGSWVPRKNPSASLFLISDPRPLITRSVPATAWFSVFMICAGLTLPRTSDYSLFYYFLLWFTLFSIAVAYIIIHGIDYVSWPRLLPPTDIIYYTGPGFRSGHHGKGLKGVNEPSWKKTKWLPVGGKRG-VDEVELGTIKKRVD
Hebeloma_cylindrosporum_h7_unplaced_GCA_000827355.1             YSERNDTYIFVPEGEAQSLTIHRSSGDIVLNYTVPYAAQRSQKTIYGILGLISLTLAEYVIVVTGRALQTQFRGHDIYRATEFDILPLGVVSAYIPPHPVESHLLALVRSHLNGGNFLFSYTWDLTRRLQVQQGAEESDAGKSFWEVVRYLQTKLIDIASSNPTFEVKPTFLHGRHMLLALISRRSRFRAGTRYFRRGIDHSGHVANFNESEQILLVEGQTSPGSVPANDDSYVTKLSFVQIRGSVPVFWSEINTLRYKPDLQIMDLQDTNASEIKYSNLKKIYGQQSLVNLVNQKGYEKPVKEAYERHISEVDQPGVKYEYFDFHAECRNMRWDRISVLIDQIKEEVDKNGYFQISQGESTPKRIQTGVVRTNCMDNLDRTNVVQAALAKYTLNNQLRDLGILSPDDGVDDYEAFSKEFREVWADHADSIAKAYGGSGALKSDFTRTNKRTRRGALEDGYKSVMRYLKNNFFDGARQDGFDLVSGTWIPRKNPSLSLFLINDPRPLITRSVPAIASFSLFMICAGLTLPRTSDYSLFYYFLLWFFLFAIAMVFILIHGIEYVAWPRLNPPTDIIYYNGPGYRSGHHGKGLNGQAEPSWKHSKGSATGRRRAKVEELELGTIRKRVD
Hypholoma_fasciculare_strain_SGAA_GCA_016801325.1               FSERNDTYIFVPEGEAQSLTIHRSSGDIVLNYTVPYAAKKSEKVIYGIVGLISLSLAEYLIVITGRTLQGQLMGHDIYRATEFDILPLASVSAYVPPHPVEAHLLNLVRSHFSSGHFLFSYTWDLTRRLQVQLPVQEDDVNKAFWEVVRFLQYKFIDVATANPNFEIRPTFLHGRHMNIALISRRSRFRAGTRYFRRGIDHDGNVANFNETEQILLVEGPTTPGSVRTFDDNYAAKLSYVQIRGSVPVFWSEINTLRYKPDLQIMELATTNAMHTHLTNQSKLYGNQFLVNLVNQKGYEKPVKEAYEQHVAEVDLPSVRYQYFDFHHECRKMRWDRISVLIDSMKDDIDKEGYFYINNGDKVPKRKQTGIVRTNCMDNLDRTNVVQAALAKYTLNQQLRELGILSTTDGVDDFESFSKEFREVWANHADSIATAYGGSGALKSDFTRTGERTRRGALEDGVKSVTRYLKNNFFDGPRQDGFDLVTGAWIPRKSPSASLFLIADVRPLITRSVRAIASFSLFMICAGLTLPRTSDYSLFYYFLLWFFLFAIAMTFVIIHGIDYVSWPRLNPLTDVIYYEGPGFRSGHHGKGLSGKEEPSWKKGRLQSSTKRAKAVEEVELGTMKKRVD
Hypholoma_sublateritium_FD-334_SS-4_GCA_000827495.1             FSERNDTYIFVPEGDAQSLTIHRSSGDIVLNYTVPYAAKKSEKVIYGIVGLISLSLCKFLVIITGRILQGQLMGHDIYRATEFDILPLASVSAYIPPHPVEAHLLSLVRSHFNGGHFLFSYTWDLTRRLQVQLPFQEDDANKAFWEVVRFLQYKFIDVAAANSNFEVRPTFLHGRHMNIALISRRSRFRAGTRYFRRGIDHDGNVANFNETEQILLVEGPTTPGSVRTSDDSYAAKLSYVQIRGSVPVFWSEINTLRYKPDLQIMDLATTNAMHTHLTNQGKLYGNQFLVNLVNQKGYEKPVKEAYERHVAEVDLPSVRYQYFDFHHECRKMRWDRISVLIDVMKDDIDKEGYFYINNGDAVPKCTQTGIVRTNCMDNLDRTNVVQAALAKYTLNRQLRELGILSETDGVDDFESFSKEFREVWANHADSIATAYGGSGALKSDFTRTNERTRRGAFEDGVKSVTRYLKNNFFDGPRQDGFDLVTGAWIPRKSPSASLFLVADARPLITRSVRAIASFSLFMICAGLTLPRTSDYSLFYYFLLWFSLFAVAMTFIMIHGIDYVSWPRLNPLTDVIYYEGPGFRSGHHGKGLSGKEEPSWKKGKLLGGAKRATAVEEVELGTMKKRVD
Inocybe_terrigena                                               ---RNEAYVFVPEGAAQSLTVQRSTGDIVINYTIPYSATRSDKVIYGILGLISLSLADYLIVLTGRTLLARFMGHDIFRATGFDILPLGDVSADVPPHPVEAHLLALVRSHLRGGNFLFSYTWDLTRRLQSQWQSKEGDTGKAFWEVVYFMQLPLLDVA-----FEVKPAFIHGRHLQLALISRRCRFRAGTRFFRRGIDYEGNVANFNETEQILLVGGPSSLDVDLSNGDNYATKLSFVQIRGSIPIFWTEINTLRYKPDLLIMELKET-AMEKHLVAQQRTYGHQLLVNLVNQKGHEKPVKEAYERYIAEVDLPEVKYEYFDFHGECKNMRWDRINGLIDRLEGGLEKSSYFQIDTNASAPTRIQSGIVRTNCMDNLDRTNVVQAAFAKYTLNMQLRDLGIISSTDDIDNFELISKDFREVWADHADAIASAYGGSAALKSDFTRTNKRTRKGVLEDGVKSIIRYLKNNFFDGARQDGFDLVTGTWVPRKNPSASAFLIADPRPLIIRSVSKYSSISLFMICAGLTLPRTSDYSLFYYFLLWVALFAIAGIFMIIHGIDYVAWPRLNPLTDIIYYNGPGYRSAHHGKGLGGQAEP----SKWLGSGMKRVHVEELELGTMKKRVD
Laccaria_amethystina_LaAM-08-1                                  --------------------MARCS---------PFTA---------LLETLFLTVAEYIIVVSGRELQARLMGHDIYRATEFDLLPLNPVSAHNPPHAVEAHLLALVRSHLYGGNFLFSYTWDLTRRLQAQSEKHENEAGKSLWEVVRFIQTRLIDLGTSDRNFDLRPVFLHGRHMQLCLISRRSRFRAGTRYFRRGIDRDGHVANFNETEQILLLEGQPAPGTLGSSEDKY-TKLSFVQIRGSVPVFWSEINTLRYKPDLQIMDLPDTKFFSSHLTEQVEIYGEEALVNLVNHTGYEKPVKDAYERYVALVGLPKVRYEYFDFHNECREMRWDRISLLIDKVMEDLERHRYFDSKWNSETSANFQKGVVRTNCMDNLDRTNVVQASLARWTLNRQLRELGILSPEGSIDDFEAVSKDFREVWADHADAIAKAYGGSGALKSDFTRTNKRTRKGLIEDGFKSTTRYLKNNFFDGAKQVSVEILTGVWIPRKSPSSSLFLISDTRPLITRSVPAIASFSLFMICAGLTLPRSSDYSLFYYFMLWLTLFSMAFAFIIIHGIDYVAWPRLNPLTDIIYYNGPGFRSAHHGKGLKGKKDMGPKRARWLASGRLRNGPEEVELGPFKKRVD
Laccaria_bicolor_S238N-H82_LACBIscaffold_1178_GCA_000143565.1   --------------------------------------------------------AEYVIVISGRELQARLMGHDIYRATEFDLLPLNPVSAHNPPHAVEAHLLALVRSHLYGGNFLFSYTWDLTRRLQAQSQKHENEAGKSLWEVVRFIQTRLIDLAASDRNFDLRPVFLRGRHMQLCLISRRSRFRAGTRYFRRGIDRDGHVANFNETEQILLLEGQPAPGTSGASEEKY-TKLSFVQIRGSVPVFWSEINTLRYKPDLQIMDLPETSAMRSHLTEQVEIYGEEALVNLVNHTGHEKPVKDAYERYVALVGVS-------------------------------------FSSNPNDPTSVNFQKGVVRTNCMDNLDRTNVVQASLARWTLNRQLRELGILSPEGSIDDVEAVSKDFRESLCSHCDAIAKAYGGSGALKSDFTRTNKRTRKGAIEDGFKSTMRYLKNNFFDGAKQDGFDLVTGVWIPRKSPSSSLFLISDTRPLITRSVPAIASFSLFMICAGLTLPRSSDYSLFYYFLLWLTLFSMALAFITIHGIDYVAWPRLNPLTDIIYYNGPGFRSAHHGKGLKGKTDMGPKRAR-LANGRVRTGPEEVELGSLKKRVD
Laccaria_trichodermophora_strain_EF-36_GCA_018417955.1          --------------------------------------------------------AEYVIVISGRELQARLMGHDIYRATEFDLLPLNPVSAHNPPHAVEAHLLALVRSHLYGGNFLFSYTWDLTRRLQAQSQKHENEAGKSLWEVVRFIQTRLIDLGASDRNFDLRPVFLRGRHMQLCLISRRSRFRAGTRYFRRGIDRDGHVANFNETEQILLLEGQPAPGTSGASEDKY-TKLSFVQIRGSVPVFWSEINTLRYKPDLQIMDLPETSAMRSHLTEQVEIYGEEALVNLVNHTGHEKPVKDAYERYVALVGLPKVRYEYFDFHNECRKMRWDRISLLIDKMMEDLERHRYFGSKCNSETSVKFQKGVVRTNCMDNLDRTNVVQASLARWTLNRQLRELGILSREGSIDDVEAVSKDFREVWADHADAIAKAYGGSGALKSDFTRTNKRTRKGAIEDGFKSTMRYLKNNFFDGAKQDGFDLFTGAWIPRKSPSSSLFLISDTRPLITRSVPAIASFSLFMICAGLTLPRSSDYSLFYYFLLWITLFSMALAFITIHGVDYVAWPRLNPLTDIIYYNGPGFRSAHHGKGLKGKTDMGPKRAR-LANGRVRNGPEEVELGPLKKRVD
Lepiota_venenata_strain_LJE_GCA_004296355.1                     FTEANDTYIFVPDGDAHTLTVHRSSGDIVLNTPIPTSARRSGKPLYGILGIISLSL-EYIIVITGRELLGRLLDHDIYRATNFDILPINPISSHAPPHPVETHLLALVRSHLHDGNFLFSYEWDLTRRLQVQWETRERDGLKAFWETTKHLQSRLIDLASLQQDFELRPTLLHGRHMQLCLISRRSRFRAGARYLRRGIDHDGNVANFNETEQIVLLEGPN-SGLPRTSDINIVAKLSFVQIRGSVPLFWAEINTLRYKPDLQIMDLQDTSVMRRHLEEQVQTYGEQTLVNLVNQKGYEKPVKEAYERYVAELNLPKVRYEYFDFHHECRKMRWDRISILIDKMQEELDRQGYFHLGTNEDRPIKVQQGIVRTNCMDNLDRTNVVQAAIAKWVLNQQLRELGILSSNAGVDDYESFSKDFREVWAEHADAIANAYGGSGALKSDFTRTNKRTRKGALEDGYKSVTRYIKNNFFDGARQDGFDLVTGAWKAKRAPSASLFLIADARPLITRSVPAVASFSLFMITAGLTLPRSSDYSLFYYFLLWFSLLAMALVFMLIHGIDYVAWPRLNPPTEAIYYTGPGFRSAHHGKGIKGSGEGTLKRIKWLSNGRSGALGEEIELGTLKKRVD
Leucoagaricus_sp._SymC.cos_unplaced_GCA_001563735.1             FTEGNDTYIFVPDGDAQALTVHRSSGEIVLNISIPSTAHRSGKPLYGIIGIISLSL-THAFVITGRELSGRLMDHEIYRATGFDILPVNPISSHNPPHPVETHLLGLVRSHLHNGNFLFSYEWDVTRRLQLQWETREKDELKAFWET-RYLQSRLIDLTSSELDFDLRPTLLHGRHMHLCLISRRSRFRAGTRYFRRGIDKDGRVANFNESEQIVLVEGPT-PSLPRAADMNVVAKLSFVQIRGSVPVYWAEINTLRYKPDLQIMDMQETDTMRRHLQEQIDTYGEQALVNLVNQKGYETPVKEAYERFVAEVSLPNVHYEYFDFHTECRKMRWDRISVLVDKIKDDLERQGYCHVGMNEDKPIKVQTGTVRTNCMDNLDRTNVIQATISKWTLNQQLRELGILSNTASIDDYESFSKDFREVWAEHADAIAITYGGSGALKSDFTRTNKRTKKGVFEDGVKSVTRYFKNNFFDGARQVS-QLVTGSYVARRTPSASLFLINDARPLITRSVCLGATFSLFMITAGLTLPRTSDSLLCFYFLLWFLLLAVSMVFIFIHGIDYVSWPKLIPLTETIYYNGPGFRSARHGMGIGGSGGEPMKKQKWTMNGRGRGAVEEVELGTMKMRVD
Macrolepiota_dolichaula_strain_MG24_GCA_003315915.1             FTEGNDTYIFVPDGDAQSLTIHRSSGEIILNTPIPTNAHRSSKPLYGIVGIISLSL-EYIITINGRELLGRLLDHDIYRATSFDILPVNPISSHSPPHPVETHLLALVRSHLHEGNFLFSYDWDVTRRLQAQWETREKDGVNAFWETARYLQSKFIDLTGPEQDFDIRPTLLHGRHMQLCLISRRSRFRAGTRYLRRGIDKDGHVANFNETEQIVLLEGPT-PGLPGTSDVNVVAKLSFVQIRGSVPVFWAEINTLRYKPDLQIMDLQETDAMRRHLMEQVQTYGDQALVNLVNQKGHEKPVKEAYERYIDEVCCPRLHYEYFDFHNECRKMRWDRISVLIDKMKDDLERHGYFHLGTNEEKPIKMQTGVVRTNCMDNLDRTNVVQATIAKWTLNQQLRELGILSGTAGIDDYESFSKDFREVWAEHADAIARAYGGSGALKSDFTRTNKRTKKGALEDGVKSVTRYIKNNFFDGARQDGFDLVTGAWVARRTPSASLFLITDARPLITRSVPLVALFSLFMISAGLTLPRSSDYSLFYYFLLWFALLAVALVFILVHGIDYVSWPRLNPPTETIYYTGAGFRSAHNGKGVNGSGEAVLNRMNWASNGRPRGAMEEVELGTLKKRVD
Panaeolus_cyanescens_strain_2629_GCA_002938355.1                FTERNDTYIFVPEGETQSLTIHRSSGEIVINYTVPFAAQRSEKVIYGIIGLISLSLADYIIIITGRSLQGRLMGHDVFRATDFDILPLNAVSAYVPPHPVEAHLLALVRSHLYGGNFLFSYTYDLTRRMQAQWETRDHDAGKALWQVVRFLQSKFIEVATANPSFAIKPTFLHGRHMQLALISRRSRFRAGTRYFRRGIDHDGHVANFNETEQLLLVEAQTAAGSVRISDDSFATKLSFVQIRGSVPVFWSEINTLRYKPDLQIMDLNETKAMRSHLTEQNKLYGNQSLVNLVNQKGHEKPVKEAYERY---VAEACLLYYFYDIHQECKKMRWDRISLLVDQLREDLDKNGYVQLDGEDTAPKRVQTGVVRTNCMDNLDRTNVVQAALAKWTLNQQLRDLGILSETDGVDDYEAFSKEFRE--SKHCTRITRAYGGSGALKSDFTRTNKRTRKGALEDGYKSVMRYIKNTFFDGPRQDGFDLISGNWVPRKNPSSALFLVTDSRPLVTRSVPAIASFSLFMICAGLTLPRTSGMYPFYYYLLWFTLFSMAMTFMFINGIDYVSWPKLNPMTDIIYYNGPGYRSAHHGKGLNPTAEPGASKQRWLGRGAGRVKIEEVELGTVKKRVD
Panaeolus_papilionaceus_strain_CIRM-BRFM_GCA_015501605.1        FSERNDTYIFVPEGETQSLTIHRSSGEIVVNYTVPFAAQRSEKIIYGIIGLISLSLADYIIIITGRSLQGRLMGHDIFRATDFDILPLSAVSTHAPPHPVESHLLALVRSHLYGGNFLFSYTYDLTRRMQAQWETRDHDAAKALWQVVTPPQSGFISMSDSSGTFDIKPTFLHGRHMQLALISRRSRFRAGTRYFRRGIDHDGHVANFNETEQLLLVEAQTAAGSVRISDDSFATKLSFVQIRGSVPVFWSEISTLRYKPDLQIMDLNETKAMRTHLTEQNKVYGNQSLVNLVNQKGHEKPVKEAYERY---LDLPGVKYQYFDFHQECKKMRWDRISILIDQLREDLDKNGYFQIDGENTAPKRVQIGVVRTNCMDNLDRTNVVQGALAKWTLNRQLRDLGILSETDGVDDYEAFSKEFRDVWADHGDTIAKAYGGSGALKSDYTRTNKRTRKGALEDGYKSVMRYIKNTFFDGARQDGFDLITGNWVPRKNPSSALFLVTDARPLVTRSVPAIASFSLFMICAGLTLPRTSGMHLFYYFMLWFALFSIAMTFMFINGVDYVAWPKLNPMTDIIYYNGPGYRSAHHGKGLNPKAEPGASKQRWLRRGAGRVKIEEVELGTMKKRVD
Pholiota_adiposa_strain_DZS1_GCA_009935795.1                    FSERNDTYIFVPEGEAQSLTIHRSSGDIVLNYTVPYAAQRSGKTIYGIVGLITLTICEWLIIITGRTLQGQFMGHDIYRATEFDILPLGSVSAYIPPHPVEARLVNLVRSHFAGGNFLFSYTWDLTRRMQVQLPVDESEAGKAFWEVV---QYGAFILPIM---FEIRPTFLHGRHMNLVLISRRSRFRAGTRYFRRGVDLEGNVANFNETEQILLVEGPTTPGSVRTSDDNYAAKLSYVQIRGSVPVFWSEVNTLRYKPDLQIMDLATTDAMHTHLTRQTKLYGNQSLVNLVNQKGYEKPVKEAFERHIAQVRIPNVKYEYFDFHHECRQMRWDRISVLIDKIKDDLDKEGYAFVNNNDSTPKRTQTGIVRTNCMDNLDRTNVVQAALAKYTLNQQLRELGVLSSTDGIDDFESFSKDFREVWADHADAIATAYGGSGALKSDFTRTNQRTRKGILEDGLKSTMRYLKNNFFDGARQDGFDLVTGAWIPRKHPSASLFLLADARPLITRSVSAIASFSLFMICAGLTLPRTSDYSLFYYFLLWFTLFGMAMVFIIIHGIEYVSWPRLNPLTDVIYYTGPGFRSGHHGKGLGSKNGP--KRSRMLPVGSKRPAVEEVELGTLKKRVD
Pholiota_conissans_CIRM-BRFM                                    YSERNDTYIFVPEGEAQSLTIHRSSGDIVLNYTVPYAAQRSEKAVYGIVGLISLTIAEYLIIITGRTLQGQLMGNDIYRATEFDILPLGSVSAYIPPHPVEARLVNLVRSHFSGGNFLFSYTWDLTRRLQVQLPVDESQAGKAFWEVV----------------FEIRPTFLHGRHMNLALISRRSRFRAGTRYFRRGIDQEGNVANFNETEQILLVEGPTTPGSVRTSDDNYATKLSYVQIRGSVPLFWSEVNTLRYKPDLQIMDLATT-AMHTHLTNQTKIYGNQSLVNLVNQKGYEKPVKEAYERHIAEVSIRDLKYQYFDFHHECRQMRWDRISVLIDRIKDDLDKEGWFQIDNGSNTPKKTQTGIVRTNCMDNLDRTNVVQAALAKYTLNQQLRDLGILSSTDGVDDFQSFSKEFREVWADHADAIAKAYGGSGALKSDFTRTNERTQKGVLEDGVKSVTRYLKNNFFDGARQDGFDLVTGAWVPRKNPSASLFLIADARPLITRSVSAIASFSLFMICAGLTLPRTSGTPAFYYFLLWFTLFGMAMLFILLHGIEYVSWPRLNPLTDIIYYNGPGFRSGHHGKGLGGKDGSSWKKSRMTPVGSKRPAVEEVELGTLKKRVD
Pholiota_microspora_strain_MG134_GCA_003314615.1                ---------------------------------------------------------------------------------------------------------------------------------------------------------------------------------------------------------------------------------------------------------------------------------------------------------------------------------------------------------------------------------------------------------------------------------------------------------------------------------------------------------------------------------------------------------------------------------------------------------------------------------------------------
Pholiota_molesta_strain_CBS_GCA_014925825.1                     ---------------------------------------------------------------------------------------------------------------------------------------------------------------------------------------------------------------------------------------------------------------------------------------------------------------------------------------------------------------------------------------------------------------------------------------------------------------------------------------------------------------------------------------------------------------------------------------------------------------------------------------------------
Pluteus_cervinus_NL-1719                                        YTDGSDTYIFVPEGQGQSLTVHRSSGEIVLNTSIPTSARRYSKTIYGIIGTISLSLAEYLIVSTGRELRGRLMGHEIYRAADFDILPLNPVNVQNPPHPVEAHYLALVKSHLSGGNFLFSYTWDLSRRLQAQHHFREKDAQKAMWEA-RFVPVELLNIVGS---FDIRPAFLHGRHMQLGLISRRSRFRAGTRYFRRGVDHDGHVANFNETEQILLVEAQTSPGSMRASEDSFVAKFSFVQIRGSIPVFWGEVNTIRYKPDLQIMDSPETDAMRRHLQEQVGIYGEQSLVNLVNQRGYEKPIKDAYERYVAEINIPNVRYQYFDFHNECKHMRWDRISILVEKLKEDLQRQGYVEVNATDPTPAKLQRGSVRTNCMDNLDRTNVVQATIAKWTLNEQLQELGILPPSGTIDDYEAFSKDFREVWADHADAIASAYGGSGALKSDFTRTNKRTRKGLLEDGVKSTVRYLKNNYFDGPRQDGFDLMTGVYVPRKSPSLSLFLITDTRPLLTRSVPLVAWFSLFMICAGFTLPRTADYSRIYFFLVWLVVLALSLIFIVKNGIDYVSWPRLLPPTEIIHYMGPGYRSGYHGMGFKGAAHPGKSNSKWLGNKKVKVAVEEMEMGSVKKRRD
Podaxis_carcinomalis_strain_LINN1287.8_GCA_018524395.1          YTEGNDTYIFVPDGDAHTLTVHRSSGEIVLNTQIPATAHRSGKPLYGILGIISLSL-TYIITITGREPLGRLLDHDIYRATNFDILPVNPISSHNPPHPVETHLLALVRSHLYDGNFLFSYEWDLTRRLQSQWDTREKDGLMAFWET-AYLQSKFIDLISPEQDFDLRPTLLHGRHMQLCLISRRSRFRAGTRYFRRGIDRDGHVANFNETEQIVLLEGPM-PGLPRTSDLNIVAKLSFVQIRGSVPLFWAEINTLRYKPDLQVMDLQETDAMSRHLQEQVRTYGEQALVNLVNQKGHEKPVKDAYERYITEVRYPNVHYEYFDFHKECRKMRWDRISVLIDKMKDDLERHGYFHLGTNEDKPIKMQTGIVRTNCMDNLDRTNVVQAAIAKWTLNQQLRDLGILSETAGIDDYGSFSKDFREVWAEHADAIANAYGGSGALKSDFTRTNKRTRKGVLEDGVKSVTRYIKNNFFDGARQVSYNVSTGAWVARRTPSASLFLITDTRPLVTRSVPLVALFSLFMIAAGLTLPRSSDYSLFYYFLLWFMLLAVALVFILIHGIDYVAWPRLNPPTETIYYTGPGFRSAHNGKGIKGSGAATLQRMKLASNGRVRGAIEELELGTLKKRVD
Psilocybe_azurescens_strain_Oregon-Coast-3-SW_GCA_019721835.1   YSERNDTYIFVPEGEAQSLTIHRSSGDITLNYTVPYAAQRSQKVIYGILGLISLTLAEYVIIITGRTLQGQLMGHDIYRATEFDILPLASVSAYVPPHPVEAHLLGLVRSHLNGGNFLFSYTWDLTRRLQVQWDSQETDAGKAFWEVVRHLQTKLIDQAASNPHFDLRPTFLHGRHMYLALISRRSRFRAGTRYFRRGIDQNGHVANFNETEQILLVEGQTTPGSVRINDDNFATKLSFVQIRGSVPVFWSEINTLRYKPDLQIMDLQQTRAHFCFRIELSG------LIAILGQ----------------QLDLPDVKYQYFDFHAECKNMRWDRISVLIDKLKDDLDKEGL--VNNDEPAPKKMQTGTVRTNCMDNLDRTNVVQAAVAKYILNQQLRALGILSADDGVDDYEVFSKEFREVWADHADNIAKAYGGSGALKSDFTRTNKRTKMGALEDGYKSVMRYLKNNFFDGARQDGFDLVTGTWVPRKNPSSALFLITDPRPLIMRSVPAIASFSLFMICAGLTLPRTSDYSLVYYFLLWFSLFSMAIVFILVHGIDYVSWPRLNPPTDIIYYSGPGYRSGQHGKGLNGKSEPSWKKAKWLSAGGRRTKVEEVELGTVKKRLD
Psilocybe_cf._subviscida_strain_GCA_013368295.1                 YVLIYQPYTYVPEGEAQSLTIHRTSGDIVLNYTVPFASQRSEKTIYGILGLISLTLAEYVIIVTGRTHIGQIMGHDVYRATEFDILPLGAVSTYVPPHPVEAHLLNLVRSHFNSGNFLFSYTWDLTRRLQVQYDTIENDAGKSMWQVVRFLQTKFIEVATQNPNFDARPTFLHGRHMNIILISRRSRMRAGTRYFRRGIDHNGQVANFNETEQILLVEGPTTPGSPRMSDDSYASKLSFVQIRGSVPVFWTEISTLRYKPDVQVMDLPETSAMETHLNSLRKTYGHQSLVSLVNQKGREKPVKEAYERYVAEVDLPDVRYEYFDFHHECRKMRWDRISVLIDRVKDQLEQNGYFQVNNGDAAPRNAQIGTVRTNCMDNLDRTNVVQAALAKYTLQVQLRSLGILGPNDGVDDFESFSKEFREVWANHADAIAMAYGGSGALKSDFTRTNKRTRKGLLEDGYKSVTRYLKNTFFDGARQDGFDLVTGAWVPRKNPSASLFLVTDPRPLITRSVPSIASFSLFMICAGLTLPRSSGTSLFYYFLLWFILLAAAVAFMFIHGIEYVSWPRLNPLTDLIYYNGPGFRSAHNGMGLNYKVIPSWRQPKFFANAKRKAAIENIELG-------
Psilocybe_cyanescens_strain_2631_GCA_002938375.1                YSERNDTYIFVPEGEAQSLTIHRSSGDITLNYTVPYAAQRSQKVIYGILGLISLTLAEYVIIITGRTLQGQLMGHDIYRATEFDILPLASVSAYVPPHPVEAHLLGLVRSHLNGGNFLFSYTWDLTRRLQVQWDSQETDAGKAFWEVVRHLQTKLIDQAASNPHFDLRPTFLHGRHMYLALISRRSRFRAGTRYFRRGIDQNGHVANFNETEQILLVEGQTTPGSVRINDDNFATKLSFVQIRGSVPVFWSEINTLRYKPDLQIMDLQQTRAHFCFRIELSG------LIAILGQ----------------QLDLPDVKYQYFDFHAECKNMRWDRISVLIDKLKDDLDKEGL--VNNDEPAPKKMQTGTVRTNCMDNLDRTNVVQAAVAKYILNQQLRALGILSADDGVDDYEVFSKEFREVWADHADNIAKAYGGSGALKSDFTRTNKRTKMGALEDGYKSVMRYLKNNFFDGARQDGFDLVTGTWVPRKNPSSALFLITDPRPLIMRSVPAIASFSLFMICAGLTLPRTSDYSLVYYFLLWFSLFSMAIVFILVHGIDYVSWPRLNPPTDIIYYSGPGYRSGQHGKGLNGKSEPSWKKAKWLSAGGRRTKVEEVELGTVKKRLD
Psilocybe_galindoi_strain_Georgia-2-SW_GCA_019721455.1          YTERNDTYIFVPEGEAQSLTIHRSTGDIVLNYTVPYAAQRSQKVIYGILGLISLTLADYVIVITGRTIQGQLMGHDIYRATEFDILPLAAVSAFVPPHAVEAHLLGLVRSHLNGGNFLFSYTWDLTRRLQVQWETREADSVKSLWEVVRFLQTKLIDLAGSNPHFEVRPTFLHGRHMFLALISRRSRYRAGTRYFRRGIDQNGHVANFNETEQLLLVEAQTTPGVTRISEDNFASKLSFVQIRGSVPVFWSEVNTLRYKPDLQIMDLQQTNAMHTHLTTLTELYGKQFLVNLVNQKGYEKPVKEAYERYVAQVDLPDVKYQYFDFHAECKNMRWDRISVLIDKLKDDLDKEG---INGEDASPRKLQTGIVRTNCMDNLDRTNVVQAAVAKYTLNQQLRALGILSADEGVDDYEAFSKELREVWADHADNIAKAYGGSGALKSDFTRTNKRTKKGALEDGYKSVMRYLKNNFFDGPRQVGFDLVTGAWVPRKNPSSALFLVADHRPLIMRSV---------------------DYSLFYYFLLWFSLFAVAAVFILIHGIEYVSWPRLNPLTDIIYYSGPGFRSGHHGKGLNGKTEPSWKKTKLLSTGRKRARVEEVELGTVKKRLD
Psilocybe_serbica_v1.0                                          YSERNDTYIFVPEGEAQSLTIHRSSGDITLN----YVCQ-----------------AEYVIIITGRTLQGQLMGHDIYRATEFDILPLASVSAYVPPHPVEAHLLGLVRSHLNGGNFLFSYTWDLTRRLQVQWDSREADVGKAFWEIVRFLQTKLIDQAASNPHFDMRPTFLHGRHMYLALISRRLRFRAGTRYFRRGIDQNGHVANFNETEQILLVEGQTTPGSVRINDDNFAAKLSFVQIRGSVPVFWSEINTLRYKPDLQIMDLPNTRATVHYYIEMLSLYGKQYLVNLVNQKGYEKPVKEAYERFVAQVDLPDIKYQYFDFHAECKNMRWDRISVLIDKLKDDLDKEGW--VNNDELAPKRVQTGTVRTNCMDNLDRTNVVQAAIAKYILNQQLRSLGILSSDDGVDDYEAFSKEFREVWADHADNIAKAYGGSGALKSDFTRTNKRTKMGALEDGYKSVMRYLKNNFFDGARQDGFDLVTGTWVPRKNPSSALFLITDTRPLIMRSVPAIASFSLFMICAGLTLPRTSDYSLFYYFLLWFSLFSIAIVFIIIHGIDYVSWPRLSPPTDIIYYSGPGYRSGHHGKGLNGKSEPSWKKTKWLSTGGRRTKVEEVELGTMKKRVD
Psilocybe_tampanensis_isolate_sample3_GCA_019904355.1           YTERNDTYIFVPEGEAQSLTIHRSTGDIVLNYTVPYAAQRSQKVIYGILGLISLTLADYVIVITGRTIQGQLMGHDIYRATEFDILPLAAVSAFVPPHAVEAHLLGLVRSHLNGGNFLFSYTWDLTRRLQVQWETREADSVKSLWEVVRFLQTKLIDLAGSNPHFEVRPTFLHGRHMFLALISRRSRYRAGTRYFRRGIDQNGHVANFNETEQLLLVEAQTTPGVTRISEDNFASKLSFVQIRGSVPVFWSEVNTLRYKPDLQIMDLQQTNAMHTHLTTLTELYGKQFLVNLVNQKGYEKPVKEAYERYVAQV---------MTIYADLVNQAFNRYF-------------Q---INGDDASPKKLQTGIVRTNCMDNLDRTNVVQAAVAKYTLNQQLRALGILSADEGVDDYEAFSKELREVWADHADNIAKAYGGSGALKSDFTRTNKRTKKGALEDGYKSVMRYLKNNFFDGPRQVGFDLVTGAWVPRKNPSSALFLVADHRPLIMRSVPAIASFSLFMICAGLTLPRTSDYSLFYYFLLWFSLFAVAAVFILIHGIEYVSWPRLNPLTDIIYYSGPGFRSGHHGKGLNGKTEPSWKKTKLLSTGRKRARVEEVELGTVKKRLD
Stropharia_rugosoannulata_strain_MG69_GCA_003314255.1           ---------------------------------------------------------------------------------------------------------------------------------------------------------------------------------------------------------------------------------------------------------------------------------------------------------------------------------------------------------------------------------------------------------------------------------------------------------------------------------------------------------------------------------------------------------------------------------------------------------------------------------------------------
Tubaria_furfuracea_genome_assembly_GCA_900069095.1              ---------------------------------------------------------------------------------------------------------------------------------------------------------------------------------------------------------------------------------------------------------------------------------------------------------------------------------------------------------------------------------------------------------------------------------------------------------------------------------------------------------------------------------------------------------------------------------------------------------------------------------------------------

DPPSSPRQMPSSLPPSSAPALTATPEGATPRRVTDALAMEPDEPEETED-TGGKRRRRPRQIQGDVPMVKDAVGESVAESFETFLKTYTEGVALAPTPGSDGGGMDQNPGELIYIDQVHTMREYELTTLYVDFGHILLRDDVLADAIQKQYYRFLPYLRRVLLNLVAEYEPEYLKINPTASQGDASSLQSRDFNIAFYHLPLVSGIRDLRTDKIGTLMSISGTVTRTSEVRPELLYGSFICEVCNGLVNDIEQQFKYTEASICPNPTCGNRTAWQLQIDSSKFTDWQKVRIQENPSEIPTGSMPRSLDVILRSEMVERAKAGDKCVFTGTFIVVPDVSQLGLPGGNRAELQREAARGNATSGAAGGTGVTGLKALGVRDLQYKTAFLACMVHDADGRGTNIRGEEEIGDETGQSFVQSLTEPEFEELKQMIDSDHIYSRLVESIAPTVYGHEIVKKGLLLQLMGGVHKQTAEGMNLRGDINICIVGDPSTSKSQFLKYICSFLPRAVYTSGKASSAAGLTAAVVKDEETGDFTIEAGALMLADNGICAIDEFDKMDISDQVAIHEAMEQQTISIAKAGIHATLNARTSILAAANPIGGRYDRKKTLRANLQMSAPIMSRFDLFFVVLDECDPQTDMNIAKHIVNVHRFQDEAINPEFSTETLQRYIRYARTFNPKMTPEAADVLVEKYRMLRQDDATGAGRNSYRITVRQLESMIRLSEAIARANCTSEVTPAFVREAYSLLRQSIIHVEHDAIDFDEEELRGERPNDRPNNTND-EDVQMGD-DIPVRINNVGRQAHAHESSSRAGTVPPADGPAQP-AKRRMVITHDQWVSLQTMVVLHISEHEANTGTGLDREELIDWYLEQKEGDMADVEQFEYEKELIVKVLKKLVKYMVHPLREEVLGTVAPIIKKQNESPVERHFSSFPMTGHLHNPAFRLVSKSPSLALDLSFARVPEIHEEFRHKVFISHITTVKDIIDLVTDELGLSKSLPIPGGNLEYVIEEVWVDGSNESRLPSAAVIFDILGFPYSPNPFKSSAKRTFRFCVPDEWYRRSRTRSIPSPTGPSQDTMRESEDEDDGTAKMTKPSRTAQKMDQQRGVVTQRLSNMFDGWFGTSPSSRSSTVTPEKRKSVSDPKFVE-IGLKGDKRAAMYKLPIQQKKYLLRQHRDFKGSPEPTYAASYGPSSGSALLPRLIPQLTGDGLMRRLSSVGWGTSGPVINSPEDMPPIQPQSTGGIWSSLWALSGGDRTSLEKTAQWYTDNLKQTRSMDMKLVKHLITLRVHLSTAKLAFIVDFVRHEQGLEVLSGFMSKLVGKGGKRKALTELESTVLLEVVKCLRVLLNTLTSPIVVNQLCYALHILSPVDGHKAVLAAFSDCRVIFINALTNCMLRNFHGLVQRLVQKEKQVLQLQTELDKLKGENFEAKERERDRVKWNTLMEEISDLEAYLGVKEKEIMYLKRALESVYTRFMSREEMRDGNKAEFDAELIANRAIESLGQKE
DQLSSPPPIDLSLPPSAPSEPDSLPRTQTPRRTTDALTLDDAAAEAI-EQSRARKKKRPRVQNADVPLVKDAVGESVADTFENFLRTFTEEIELAPTPSADGMIEDEPRGELVYVQQILTMRDFELTTLYVDFGHLLQSDDVLADAIQKQYYRFLPFMRRALWNLVAEYAPDYLKINPTAASTDSANLQSREFNIAFYHLPLVSGIRDLRTEKIGVLMSIGGTVTRTSEVRPELLYGSFICEICNGTVNDVEQQFKYTEVSFLPPMTCGNRTVWQLQIDSSKFTDWQKVRIQENPSEIPTGSMPRSLDVILRGEMVERAKAGDKCVFSGTFIVVPDVSQLGLPGGNKAEIQRQGFQGNATTGGVGGNGVTGLKSLGVRDLQYKTAFLACMVHDADGRGTNIRGEEVHGDDEGLALIQSMTEPEFEELKAMIASDHIYSRLVESIAPTVYGHEIVKKGLLLQLMGGVHKQTPEGMHLRGDINICIVGDPSTSKSQFLKYVCSFLPRAVYTSGKASSAAGLTAAVVKDEETGDFTIEAGALMLADNGICAIDEFDKMDISDQVAIHEAMEQQTISIAKAGIHATLNARTSILAAANPVGGRYDRKRSLRANLQMSAPIMSRFDLFFVVLDECDEKTDLNIARHIVNVHRFQDEAINPEFSTETLQRYIRYARTFNPKVTPEAADVLVEKYRVLRQDDASGAGRNSYRITVRQLESMIRLSEAIARANCTDKVIPAFVREAYALLRQSIIHVEQDDIDFDEEDLQARLPNGQTTDAE-SQDVQMA-SSVP--VIINGHA--PQASSSSAPSIAPPQQPVQQAQKPRLKISHDEYMKTVSLVVLYLSEKERETGKGVDKDDLIDWYLESREHEVNEPEDLDYLKELITKVLRRMTKYMVHPVRRDILGEIAPFVTKSTTADASRHFSAFPLTSHLHIPVLRLVSLHPALSLFLSFLRVPEIHDGFRYRIFLAWSTTVDEVVEVVLKELGLTKVLPVPGGNLTYVVEETWRDGDVETRLPENCNISNIVLSPFCPNPFSSSAKRYFKFCVPDEWYRRANSRRVSLPTEPSESTLKEHDDDE--TAKIAGPATPPANARERYGSFTPRLSSMFDGWLRSSPTPRNSAVVTNNRMSISEPKLLEQLGMKGDKRNDMIALPFERKKLLLQNSRQMKNSQGSSYAASYGPSSASNLLPRLVPQLTGDTLMRRFSLSSWGSTAQPFNHGEDVQPIQPQSTGGLWSSWWTSSGGDKS-EKETASWYIAPLLGNKAPDHKLVKHLISLRVHLSTVKFAFIKDFVVKEKGLEALAALLANLVG---KKKSLSDVETSVLLEVIKCLRVLLNTLASPVVITHISYSLHFLSVSEGHKAVLAALSDFRVAFVNAITNCILRNFHGVVQRLVQKEKQVLQLQTELDRYRAQNPEDRERDRDRAKWNALMDEIAEVESETAVKDKEVIYLKRALESVYTRFLSREEAREASKNQLDAEQIAKRTIERLAQKD
DAPSSPPALHSSLPPISAPDPTQSTNAGTPRRMADALAMTVDEAEEETDNAAARRRKRPKQVNEDVPMVKDAVGESVAESFETFLKTYVNSLLLAPTPASDGAGLDAHDGELIYIEQIHTMREYELTTLYVDFGHLLQRDDVLADAIQKQYNRFVPYLRRALINLIAQYEPEYLKVNPTSAATDSANLQTREFSVAFYHLPLVSGIRDLRTDKIGTLMGISGTVTRTSEVRPELLFGSFICEVCNGIIHDIEQQFKYTEVSLCPNPTCGNRTAWQLQIDTSKFTDWQKVRIQENPSEIPTGSMPRSLDVVLRSEMVERAKAGDKCVFTGSFIVVPDVSQLSLPGGNKAEMQRETNKNMSGAGGVGGSGVTGLKSLGVRDLQYKTAFLACMVNDTDGRSSNIRGEEDIGDESGQAFIQSLTEPEFEELKTMIDSDHIYSRLVESIAPTVYGHEIVKKGILLQLMGGVHKQTPEGMHLRGDINICIIGDPSTSKSQFLKYVCSFLPRAVYTSGKASSAAGLTAAVVKDEETGDFTIEAGALMLADNGICAIDEFDKMDISDQVAIHEAMEQQTISIAKAGIHATLNARTSILAAANPIGGRYDRKKTLRANLQMSAPIMSRFDLFFVVLDECDPQTDLNIAKHIVNVHRFQDEAINPEFSTETLQRYIRYARTFNPKVIPEAADVLVEKYRILRQDDATGAGRNSYRITVRQLESMIRLSEAIARANCTSEVTPAFVREAYSLLRQSIIHVEHDAIDFDEEELEGERKDGAQVD--DSEDVQMADSSVPVRIHVAGRQAQAVGSSSRAGSVVPGTEPAAPPPKRRMIISHDKYIELQSMIVLYLSEQETKTGQGTDREELIDWYLEQREADIQDIEELEYEKELIVKLLRKLVKYLVHPVMEEVLGVISPILSKHDQSNIQPHFSSFPMTSHLHNPALRLVSLHPSLYIVFSFSRVPEIHDGFDYKLFISRTQTVSDTIERMVEELGLAKSLPIPGGNLEYVVEEVWVDGDSESRLPGTTTMFKVVEFPFGANPFNSTARRHYRFCVPDEWYRRSKSRSVPSASSPSESTIRESEEEDEGTAKIVEASQSEDKTIEQRGLVTQRLSSMFESWLRTPPTSRNSAISPENRKSVSEPKLVEKLGLKGDKRTAMRELTIDRKKYLLRQNQDFKSSSTQGYSATYGPSSAAALLPKLVPQLTGDGLIRRLSMVGWGPSTSSASTPEELPPLQPQTTGSLWSSWWTSAGGDKTSDKKSAKWYIDGLRPGKPADMKLVKHLITLRVHLSTANLAFIQEFIGLGSGLNALGTLLASLVGKGGKRKTLSEVESAALLEVIKCLRVLLNTVVSPTVITHISYALHILSVTDGHKAVLGALSDFRVAYINAITNCLLRNFHGLVQRLVQKEKQVLQLQTELGRYKAQNPEGRERERDRIKWNTLMEEITELETFISIKDKEIIYLKRALESVYTRFMSREDHHDGVKAEMDAQLIASRTIERLTEKD
DAPSSPPALHSSLPPSSAPGPTQSTNADSPHRMADALAMTVDEAEEETDNAAARRRKRPKQVNGDVPMVKDAVGESVAESFETFLKTYVNSLLLAPTPASDGAGLDAHD-ELIYVEQIHTMREYELTTLYVDFGHLLQRDDVLADAIQKQYYRFVPYLRRALINLVAQYEPEYLKVNPTSAATDSANLQTREFSVAFYHLPLVSGIRDLRTDKIGTLMSISGTVTRTSEVRPELLFGSFVCEVCNGIIHDIEQQFKYTEVSLCPNPTCGNRTAWQLQIDTSKFTDWQKVRIQENPSEIPTGSMPRSLDVVLRSEMVERAKAGDKCVFTGTFIVVPDVSQLGLPGGNKAEMQRETNKNISGTGGVGGSGVTGLKSLGVRDLQYKTAFLACMVNDADGRGTNVRGEEEIGDESGQAFIQSLTEPEFEELKTMIDSDHIYSRLVESIAPTVYGHEIVKKGILLQLMGGVHKQTPEGMHLRGDINICIVGDPSTSKSQFLKYVCSFLPRAVYTSGKASSAAGLTAAVVKDEETGDFTIEAGALMLADNGICAIDEFDKMDISDQVAIHEAMEQQTISIAKAGIHATLNARTSILAAANPIGGRYDRKKTLRANLQMSAPIMSRFDLFFVVLDECDPQTDLNIAKHIVNVHRFQDEAINPEFSTETLQRYIRYARTFNPKVTPEAADVLVEKYRILRQDDATGAGRNSYRITVRQLESMIRLSEAIARANCTSEVTPAFVREAYSLLRQSIIHVEHDAIDFDEEELEGERKNGAQVD--DSEDVQMADSSVPVRIHVAGRQAQAAGSSSRAGSVIPGAERAASLPKRRMIISHDKYIELQGMIVLYLSEQETKTGQGTDREELIDWYLEQREAEIQHIEELEYEKELIVKLLRKLVK----AVMEEVLGVISSILSKHDQSNIQPHFSSFPMTSHLHNPAFRLVSLHPSLCVVFSFSRVPEIHDGFDYKLFISRTQTVSDTIERMVEELGLAKSLPIPGGNLEYVVEEVWVDGDSESRLPGTTTMFNVVEFPFSPNPFKSTARRHYRFCVPDEWYRRSKSRSVPSAPGPSECTIRESEDEDEGTAKIGEPSQSDDKTIEQRGLVTQRLSTMFEGWLRTPPTSRNSATSPENRKSVSEPKLVEKMMVRAPLSLSVYELTIDRKKYLLRQNRDFKSSSTQAYSATYGPSSAAALLPKLVPQLTGDGLIRRLSMVGWGASTSSASTPEELQLLQPQTTGSLWSSWWTSAGGDKTSDKKSAKWYIDGLRPGKPADMKLVKHLITLRVHLSTANLAFIQEFIGLESGLNALGTLLASLVGKGGKRKTLSEVESAALLEVIKCLRVLLNTVVSPTVITHISYALHILSVTDGHKAVLGALSDFRVAYINAITNCLLRNFHGLVQRLVQKEKQVLQLQTELDRYKAQNPDGRERERDRIKWNTLMEEITELENLISIKDKEIVYLKRALESVYTRFMLREDHHDGVKAEMDAQLIASRTIERLTEKD
DAPSSPAALQFSLPPSSAPDLHPSINGGSPRQMADALAMRVDEADEDNEGNASRRRKRPRQTNGEIPLVKDAVGESVAESFETFLKTFTEDIALAATPGSDGAGMDANEGELIYIEQIHTMREYELTTLYVDFGHLLQRDDVLADAIQKQYYRFLPYIRRALLNLVTEYEPEYLKINPTAATTDSANLQTREFNVAFYHLPLVSGIRDLRTDKIGTLMSISGTVTRTSEVRPELLFGSFICEVCNGLINDIEQQFKYTEPSLCPNPTCGNRTAWQLQIDTSKFTDWQKVRIQENPSEIPTGSMPRSLDVILRSEMVERAKAGDKCVFTGTFIVVPDVSQLGLPGGNKAQMQREASKGGAATGGVGGTGVTGLKALGVRDLQYKTAFLACMVHDADGRGTNIRGEEETGEETGQAFIQSLTEPEFEELKSMINSDHIYSRLVESIAPTVYGHEIVKKGLLLQLMGGVHKQTAEGMNLRGDINICIVGDPSTSKSQFLKYICSFLPRAVYTSGKASSAAGLTAAVVKDEETGDFTIEAGALMLADNGICAIDEFDKMDISDQVAIHEAMEQQTISIAKAGIHATLNARTSILAAANPIGGRYDRKKTLRANLQMSAPIMSRFDLFFVVLDECNPQTDLNIARHIVNVHRFQDEAISPEFSTETLQRYIRYARTFNPKVTPEAADVLVEKYRILRQDDSTGVGRNSYRITVRQLESMIRLSEAIARANCTSEVTPAFVREAYSLLRQSIIHVEHDAIDFDEEELEGERGREQQT---SNEESQMADEDVPVRINAGGRAPPAAGSSSRAGSVVPASEPAPPPPKRRMIISHDKYVELQTMIVLYLSEHEAKTGKGLDREELIDWYLEQKEGEMQDVEQFEYEKELIVKLLRRLVKYMVHPLKEEVLGQIAPIINDQHQSSIQRHFSSFPMTGHLHNPALRLVSLNPLLSISFMFQRVPEVHEGFEHKLFISRTTCVSDAIQAVSEELGLTKHMPIAGGNLEYVIEEAWVDGSNQSFLLYNYLLTDVLNFPFSANPFTSRANRQFWFCVPEEWYRRPKSHNVPPAAAPSDSTIRESDGENEGTAKAAGPNRQNQKTVEQRGLVTQRLSSLFEGWLGTPPTSRNSAVTGENRKSVSEPKLLQKIGLKEERRAEMRSLSRDRKKILLSQNQMYKATAPPTYAASYGPSSATALLPKLVPQLTGDGLMRRFSIVGWSSTPSQPHSNDELQPIQPQNTGSLWNSWWASSGGSKSTEKDSARWYIEGLRFGKAPDMKLVKHLITLRVHLSTAKLSFIQDFVGTEKGLIALGTLLSDLVGKGGKRKILSEIETTVLLEILKCLRVLLNTLQSTKVITHISYSLHMLSTSDGHKAVLAAMSDFRVACVNALTTCLLRFFMGLSNGWCRKRSKFCSFKLNSINLRLKILKDEKRERDRIKWNTLMEEITEMESHFTVKEKEILYLKRALESVYTRFLSREDMRDGAKAEVDAQLMANRAIEQLTAKD
DFPSSTPAD-FRLPPSSAI-PDSTQERSTPRKTTDALNLDDIPEDNTNDPSNAKKHRRPRQRNGDIPLIRDAVGESVSESFETFLKT-TEEVTLAATPASDGATPDVSQGEYIYVDQIHTMREYELTTLYVDFGHLLQKDDVLADAIQKQYYRFLPYLRRALHNLVAEYEPEYLKVNPTAATTDSANLQSREFSIAFYHLPLVSGIRDLRTDKIGTLMSISGTVTRTSEVRPELLYGSFICEVCNGLVNDIEQQFKYTE--LCCFPSCGNRTAWQLQIDTSKFTDWQKVRIQENPSEIPTGSMPRSLDVILRGEMVERAKAGDKCVFTGTFIVVPDVSQLGLPGGNKAELQREANRGNAVAAGVGGSGVTGLKSLGVRDLQYKTAFLACMVHDADGRGTNIRGEDETGDDSGQAFIQTLTEPEFEELTAMIQSDNIYSRLVESIAPTVYGHEIVKKGLLLQLMGGVHKQTPEGMHLRGDINICIVGDPSTSKSQFLKYVCSFLPRAVYTSGKASSAAGLTAAVVKDEETGEFTIEAGALMLADNGICAIDEFDKMDISDQVAIHEAMEQQTISIAKAGIHATLNARTSILAAANPIGGRYDRKRTLRANLAMSAPIMSRFDLFFIVLDECDEKTDMNIAKHIINVHRFQDEAIQPEFSTETLQRYIRYARTFNPKVIPEAADLLVQKYRTLRQDDATGAGRNSYRITVRQLESMIRLSEAIARANCTNEVTPAFVREAYSLLRQSIIHVEQDDIDFDEEELDGDKTRSRSVAPADDGDVAMTESS----------------SSSQPGPSTPRPAHTTAPPKRRMVITHDMYITLRSMIVLHLSEIEHQTSRGVDRDELIDWYLELKEESMQDIEEIEYHKELMIKMLRKLAKYMVHPTTNDILGLVAPILNVVPPGSRQRHFSSFPLTSHLHSVHLRLVSLHPLLSISFTFLRVPEIHDGFEHKFYISRTSTIQQVTDMVVEELGLTQSLPIPGGDIDYVIEEVWSEGTQESKCPLFCSLLDTLAFPHTANPFTRKAKRTFRFCVPDEWYRRPEG----SSHAKGNSTITDGDESSEGTAKAAKPS---VEATEKRGSVTQRLSSMFTGMLRKSPTTPDHAVSTSKRKTVSEPILLEQMGLKGERRTEMRHLPDHTKMHLLEQHGQLRS---PSYPASYGPSSGSALLPRLMPQLTGDGIFRRLS--NW--ASPAFDIGEPLEPITPQSTGGFWSNLWSLSGGDSSSDTNSPKWYMEPLRTLKPTDPKLAKHLISLRVHLSTANLSWIEEFLDSEGGIQGLGQLLAGLVGKSGKKRTLNDAENTALLEILKCLRALLNTVASPLVITHMTYALYNVSPMDGHKAVLSALSDYWITFVNAIVSCFLRNLHGIVQRLIQKEKEVRQLQTDLDRLKVQHIDGQE----------------ELEKASETKGKEILYLKRALESVYNRFLSKVDSPEVDRVQLDPNAMAKHAIDRLKQKD
---SSPILPPSDFPPSSAPDPFESTPGSAPRRATNALTLDD-EADEDQDTGASRKRRRQRQANGDVPLVKDAVGETLGESFESFLRSFTESVTLAATPGSDGMAPSAGDAEHIYIEQIHSMREYNLTTLYVDFGHVLLQDEVLANAIQTHYYRFLPYLRRALYNLIAEYEPDYLKINPTAASADSESLQSREFSIAFYHLPLVSGIRELRMDKIGRLTSISGTVTRTSEVRPELLYGSFICEVCNGLVHDIEQQFKYTEPSLCPNALCGNRTAWQLQIDTSKFTDWQKVRIQENASEIPTGSMPRSLDVILRGEMVERAKAGDKCVFTGTFIVVPDVSQLGLPGGNRAEMQREASRASNMTSGVGGNGVTGLKSLGVRDLQYKTAFLACMVHDADA-----------------------------------------------------------------------RATSTNRSFR--------------------YICSFLPRAVYTSGKASSAAGLTAAVVKDEETGDFTIEAGALMLADNGICAIDEFDKMDVSDQVAIHEAMEQQTISIAKAGIHATLNARTSILAAANPIGGRYDRKKSLRANLQMSAPIMSRFDLFFVVLDECDERIDKNIAQHIVNIHRYQDQAIQPEFSTETLQRFIRYARTFQPKV----SDLIIDKYRLLRQDDLSG-NKNSYRITVRQLESMIRLSEAIARANCTNEV-PAFVREAYSLLRQSIIHVEQDDVEFEEEELRGERDGNN--GGRDGDDAPMMDSSAPP----AVRQAPP-ASTSEAGHLPEGTPA-PAPAKRSMKITHDKYLQLQGLIIMHLTAHEKATGKGMDKDELIDWYLESMEEEFENVDQIEYERELITKMLRKLVKYMVHPVKEEVLGIVAPIVNAPHKSSVMRHFSSFPMTAHLHHPVLRLVSLHPQLVLTLHFSRVPEIDDDFEYKLFMSRTTTVSAAIDSIMEELGLAKSIPIPGGNLEYVLEEVWTDGDSQTRLPGSALVHELLKYRFAPNPLGPEARRIYRFCVPEEWYRRSKSRNVSESLEPSDVTLKESDDDSEGTAKMAKG-TIETKSVEEKGLVTSRLSSVFDGWLYSSSTPR-SSVTAESRKSVSEPKLLEQLGLKEEKRVAMRSLPLARKKYLLRQNQEFRNGPSPSYSASYSPATAAALIPRLVPQLTGDSFMRRFSMSGWG-SPPALNSAEEPVPLQPQTTGGLWSSWWTSSGGDKST--NSAKSYISAIQSCKTPDMKLVKHLISLRVHLSTAKLAFIEAFVVAEQGLQVLGSLLATMVGKSGKRKRLTEVETTVLVELIKCFRVLLNTLASPTVITHISYSLHILSMNEGQKAVLSALSDFRVAYINALTTCMLRGFHGLVQRLVQKEKQVLQLQTELDKFKAQNPESRERERDKIKWNTLMEEIAELEDMASRKDKEISYLKRALESVYTRFQSREEAKEGVK-DIDPDVIANRAIEQLTEKE
-------------------------------------------------------------------------------------------------------------------------------------------------------------------------------------------------------------------------------------------------------------------------------------------------------------------------------------------------------------------------------------------------------------------------------------------------------------------------------------------------------------------------------------------------------------------------------------------------------------------------------------------------------------------------------------------------------------------------------------------------------------------------------------------------------------------------------------------------------------------------------------------------------------------------------------------------------------------------------------------------------------------------------------------------------------------------------------------------------------------------------------------------------------------------------------------------------------------------------------------------------------------------------------------------------------------------------------------------------------------------------------------------------------------------------------------------------------------------------------------------------------------------------------------------------
-----------------------------------------------------------------------------------FAHRFADAVTLAPTPGSDGHAPESTENEHIYIDQIHSMREYNLTTLYVDFSHILLQDEVLANAIQAHYYRFLPYLRHALHNLVAEFEPEYLKINPTAAAADSANLQSREFSIAFYHLPLVSGIRELRMDKIGRLTGISGTVTRTSEVRPELLYGSFICEVCNGLVHDVEQQFKYTEPSLCPNALCGNRTAWQLQIDTSKFTDWQKVRIQENPSEIPTGSMPRSLDVILRGEMVERAKAGDKCVFTGTFIVVPDVSQLGLPGGNKAEVQRESSRGNNMTSGVGGNGVTGLKSLGVRDLQYKTAFLACMVHDADARGTNIRGEEAAEDDSGQFFIDSLTTAEYDELRNMIDSDHIYSRLVQSIAPTVYGHEMIKKGLLLQLMGGVHKETGEGMHLRGDINVCIVGDPSTSKSQFLKYICSFLPRAVYTSGKASSAAGLTAAVVKDEETGDFTIEAGALMLADNGICAIDEFDKMDVADQVAIHEAMEQQTISIAKAGIHATLNARTSILAAANPIGGRYDRKKSLRANLQMSAPIMSRFDLFFVVLDECDERIDTNIAKHIVNIHRHQDEAIQPEFSTETLQRFIRYARTFQPKVTPEAADVLVEKYRTLRQDDVSG-GRNSYRITVRQLESMIRLSEAIARANCTNEVTPQFVREAFSLLRQSIIHVEQDDIDFDEEESRNDNDANQSDDHDDYADESM--SSLPA-----VRQAPPAGTSQELGNEQPGGAAPAQKSKRSMKITHDKFIQLQGLIIMHLSAHEEATGRGMDKDELIDWYLESKEEEMEDVDQLEYERELITKMLRKLVKYMVHPVREEVLGLIAPIVNAPHKSSVIRHFSSFPMTGHLHYPVLRLVSLHRLLSLSVVFSRVPEIHDDFEYKLFVSRSTTVSTVIETVMEELGLAKSIPIPGGNLEYVLEEVWTDGDSQARLS---------LFSTQINAY---------LC------RRS-------------------------------------------------------AWL------YCSWCKNRIRTQ---------LGLKEERRVAMRSLPLERKKYLLRQNQEFRSQPSPTHSASYSPATAAALIPRLVPQLTGDSFLRRFSITGWGTPAPTRIHPEEPAPLQPQTTGSLWSSWWNSSGGEKPPQQNSAKSYIASIKSCKAPDMRLVKHLIGLRVHLSTAKLAFIENFVVEEHGLQSLGSLLATMVGKSGKRKDLTEIETTVLLELIKCFRVLLNTLAAPHVITHISYSLHVLSTNEGHKLVLSALSDFRVEYINAVTTFMLRNFHGLVQRLVQKEKQVLQLRTELERFKVLNPEGRERERDKIKWNTLMEEIAELETTIGRKDKDVGYLKRALESVYVRFRSREEALD---SNVDAGVMASRTIEQLTDKE
--PSSPAAPQFSLPPSSEPEPT------VPRRTGDALTLDEAEAQDADQDGSQRKRRRPRQANADVPLVKDAIGESLAESFESFLRTFTTEVDLAGTPASDGFAPQQ-EGELIYIDQIHSMREYNLTTLYVDFRHILEADEVLGDAIQTHYYRFLPYLRRALYNLIAEFEPEYLKINPTSAAADSTNLQSREFSIAFYHLGLTEGIRQLKTEKIGRLTSISGTVTRTSEVRPELLYGSFICEVCNGLVHDIEQQFKYTEPSLCPNALCGNRTAWQLQIDTSKFTDWQKVRIQENPSEIPTGSMPRSLDVILRGEMVERAKAGDKCTFTGTFIVVPDVSQLGLPGGNRAELQREASKAGGATAGVGGSGVTGLKSLGVRDLQYKTAFLACMVMASDGLNTNIRGEEASEEDSGQMFIDSLTTAEYEELKAMINSDHIYSRLVQSIAPTVYGHEIVKKGLLLQLMGGVHKQTPEGMHLRGDINICIVGDPSTSKSQFLKYITSFLPRAVYTSGKASSAAGLTAAVVKDEETGDFTIEAGALMLADNGICAIDEFDKMDISDQVAIHEAMEQQTISIAKAGIHATLNARTSILAAANPIGGRYDRKKSLRANLQMSAPIMSRFDLFFVVLDECDEKTDYNIASHIVNIHRLQDQAIEPEFSTETLQRFIRYARTFQPKVTREAADLLVEKYRILRQDDATGAGKNSYRITVRQLESMIRLTEAIARANCSNEVTPAMVREAYSLLRQSIIHVEQDDIDFDEEELEGEREGRNDKNEDDGDDVQM-ESSIPP-V----RQAPAAAPSSEAGTAGAQPAAQAPARKKHMKITHDQYVQLQSLIVLHLSAHEQSTGKGMDKDDLIDWYLESKEEEVQDVEQLEYHRELITKLLKKLVKYMVHP--------------------------------------------------------------------------------------------------------------------------------------------------------------------------------------------------SVDTEG-----------------------------------------------------------------------------------------------------------------------------------------------------------------------------------------------------------------------------------------------------------------------------SSLT-----------------------------------------------------------------------------------------------------------------------------
---SSPIAATTSLPPSSEPAYGQET--TAPRR-ADALTLDEGDGPEGDGTASTSKRRRQRQVNADVPLVKDAIGESLADSFESFLRRYTPDVNLAGTPASDGAAPQDGEGELLYIEQIHSMREYSLTTLYVDFRHILEADEVLGDAIQTHYYRFLPYLKRALCNLIAEFEPEYLKINPTSAAADSSNLQSREFSIAFYHLGLVEGIRQLKTEKIGRLTSISGTVTRTSEVRPELLYGSFICEVCNGLVHDIEQQFKYTEPSLCPNALCGNRTAWQLQIDTSKFTDWQKVRIQENPSEIPTGSMPRSLDVILRGEMVERAKAGDKCTFTGTFIVVPDVSQLGLPGGNRAELQRESTKAQGATSGVGGSGVTGLKSLGVRDLQYKTAFLACMVMSSDGRS-------------------------------------------------------------------AHKLTGDNLT-R--------------------YICSFLPRAVYTSGKASSAAGLTAAVVRDEETGDFTIEAGALMLADNGICAIDEFDKMDLSDQVAIHEAMEQQTISIAKAGIHATLNARTSILAAANPVGGRYDRKKSLRANLQMSAPIMSRFDLFFVVLDECDEKIDRNIAKHIVNIHRFLDDAIEPEFSTETLQRFIRYARTFQPKAHRNPSSIFSPNDSL---DDSRGCNSSTRRFNRRHHRASVGKYDSSERSHCSCKLTPAMVREAYSLLKQSIIHVEQDDIDFDEEEAEGENDNNNATGG-DTDDVQMTDSSIPV----NVRQ--PVASTSE-GDTAEQHPAQPAPPKKHMRITHDQYIQLQSMIVLHLAAHEEATGRGMDKDEMIDWYLEEKEEELQDIDQLDHEKELITKMLRKLVKYMVHPVKEEVLGTIAPLVNAPHKTSVIRHFSAFPNTAHLHQPVLRLVSLNPLLSISVKFLRVPEIHDDFEYKVFLSRSSTVSSVVEAIMEELGLPKSIPIPGGNLEYVLEEVWVAGDSITRVPSSTVVHDILQFHFTPNPFGHNGQRTFRFCVPEEWYRRSKSRKMTLSAEPSESTLKESDEGEEGTAKASNGPESDAKSVEQRGLVTSRLSSMFDGWLYSSTTPEGSGVLSDKRKSVSEPRLLDQLGLKEEQRIAMRALPITRKKYLLRQNQDFRSGPSPSYSVSYGPTSGGGLLPRLVPQLTGDGLMRRFSLSGWGATEPALNGTETAQSIQPQTTGGLWSSWWTSSGGEK-TDKDSAISYILSIQTSKLPDMKLVKHLISLRVHLSTAKVAFIKDFVIAEQGLQMLGQLLASMVGKSGKRRRLSEVETTVLLELIKCFRVLLNTLALPMVITHISYSLHILSLTEGHTAVLSALSDFRIAYINALTNCMLRNFHGLVQRLVQKEKQTLQLQAELDHYRVQNPDDRDRERDKIKWNTLMDEIADLEMIVTRKDKEISYLKRALESVYLRFTSREEIKDGSKDDMDPESIASEAIERLTQKE
-------------------------------------------------------------------------------------------------------------------------------------------------------------------------------------------------------------------------------------------------------------------------------------------------------------------------------------------------------------------------------------------------------------------------------------------------------------------------------------------------------------------------------------------------------------------------------------------------------------------------------------------------------------------------------------------------------------------------------------------------------------------------------------------------------------------------------------------------------------------------------------------------------------------------------------------------------------------------------------------------------------------------------------------------------------------------------------------------------------------------------------------------------------------------------------------------------------------------------------------------------------------------------------------------------------------------------------------------------------------------------------------------------------------------------------------------------------------------------------------------------------------------------------------------------
----TP------LPPSSEPEVP------APRRTGDALTLDEAEGPDEDEGASQRKRRRPRQGNADVPLVKDAIGESLADSFESFLRRYTTEVDLAGTPASDGFAPQG-EGELIYVEQIHSMREYNLTTLYVDFRHILEADEVLGDAIQTHYYRFLPYLRRALYNLIAEFEPEYLKINPTSAAADSANLQSREFSIAFYHLGLTEGIRQLKTEKIGRLTSIGGTVTRTSEVRPELLYGSYICEVCNGLVHDIEQQFKYTEVSLCPNPLCGNRTAWQLQIDTSKFTDWQKVRIQENPSEIPTGSMPRSLDVILRGEMVERAKAGDKCTFTGTFIVVPDVSQLGLPGGNRAELQREATRS-ASTAGVGGNGVTGLKSLGVRDLQYKTAFLACMVMASDG--TNIRGEEAAEEDSGQMFIDSLTTAEYDELRAMINSDHIYSRLVQSVAPTVYGHEIVKKGLLLQLMGGVHKQTPEGMHLRGDINICIVGDPSTSKSQFLKYICSFLPRAVYTSGKASSAAGLTAAVVKDEETGDFTIEAGALMLADNGICAIDEFDKMDISDQVAIHEAMEQQTISIAKAGIHATLNARTSILAAANPIGGRYDRKKSLRANLQMSAPIMSRFDLFFVVLDECDEKTDYNIAKHIVNIHKLQDEAIEPEFSTETLQRFIRYARTFQPKVCPEAADLLVEKYRMLRQDDATGAGKNSYRITVRQLESMIRLTEAIARANCSNEVTPAMVREAYSLLKQSIIHVEQDDIDFDEEELEGERD-RNDINNNDVDDVQMEESSLPARV----RQAP-AAPSSEAGNNAQQHPAQAPAPKKHMKITHDQYIQLQSLIVLHLSAHEQATGKGMDKDELIDWYLESKEADMQDLEQLDYHKELITKMLRKLVKYMVHPVKGEVLGIIAPLVNAPHKSSVIRHFSAFPNTVHLHQPALRLVSLHPFLSLFVKFQRVPEIHDDFEYKLFISKTSTVLDVVETIMEELGLSKSIPIPGGNLEYVLEEVWYH----TRMPGSANVHELLQFHFAPNPFGPAATRSFRFCVPDEWYRRSKSRNVSNSTEPSESTLRESDESEEGTAKVTNKVQPDTKSVEQRGLVTSRLSSMFDGWLYSSPTPRNSAVI-ENRKSVSEPKLLHQLGLKEERRAAMRALPIARKKYLLRQNQEFRSGPSPSYSASYGPTSAGSLLPRLVPQLTGDGLIRRFSISGWGAVNSQSRLPESLQPLQPQSTGGLWSSWWTSSGGEKVADKSSAKTYIYAIQNCKTPDMNLVKHLISLRVHLSTAKVAFIEEFVVQEHGLQVLGQLLATMVGKSGKRKRLNEMETTVLTELIKCFRVLLNTLTSPTVITHISYSLHILSLNEGHKAVLSALSDFRVVHINALTNCMLRNFHGLVQRLVQKEKQVLQLQTELERFKVQNPEGRDRERDKVKWNTLMEEIAELESALARKEKEIDYLKRALESVYLRFSTREESKE-VKGEMDAETIADRAIERLTQRE
---------------------------------------------------------------------------------------FTEDVELAPTPGTDDMMQDN-QGELIYIEQIHSMREYELTTMYVDFGHLLQADDVLADAIQRQYYRFLPFLRRALWNLVAEFEPEYLKINPTAATTDSANLQSREFTVAFYHLPLVSGIRDLRTEKIGTLMAISGTVTRTSEVRPELLYGSFICEVCNGVVHDVEQQFKYTE--VCPNPICGNRSAWQLQIDTSKFTDWQKVRIQENPSEIPTGSMPRSLDVILRGEMVERAKAGDKCVFTGTFIVVPDVSQLGLPGGNKAELQRESYRSNASSAGVGGNGVTGLKALGVRDLQYKTAFLACMVHDADGRGTNIRGEEEYGEDSGHAFIQTLTEPEFEELKAMIDSDHIYSRLVESIAPTVYGHEIVKKGILLQLMGGVHKQTPEGMHLRGDINICIVGDPSTSKSQFLKYVCSFLPRAVYTSGKASSAAGLTAAVVKDEETGDFTIEAGALMLADNGICAIDEFDKMDISDQVAIHEAMEQQTISIAKAGIHATLNARTSILAAANPVGGRYDRKKPLRANVMMSAPIMSRFDLFFVVLDECDPKTDMNIAKHIVNVHRFQDNAINPEFSTETLQRYIRYARTFNPKVSPDAADVLVEKYRMLRQDDASGTGRNSYRITVRQLESMIRLSEAIARANCTNEVTPAFVREAFTLLRQSIIHVEQDDIDIDEEETEA-VPAQEAAQNE-SEDVPMADSLMPVNVVVNGNVAAAAASSSRASSMVPA-PPAQQPPRRRMIITHDKYMQLQSLIVLHLSQQERETGRGVDRDDLIDWYLESKEDEFNDVDEVEYERELITKMLRKLVKYIVHPVQREVLGMVSPLLTENSNEDASRHFSSFPLTSHLHTPTFRLVSLHPSLSLVFSFLRVPEIHDEFQYRVFIGRLTIVSEVVGVVIRELGLVKSLPVPGGNISYVVEEIWMDGGKETRLPETSNIFNIIISPFSDNPFTSSAKRYFRFCVPDEWYRRANSRRVSLTLEPSERTLKEDDGEEEGTAKIGGGSTAVLNNNDSSAQAKPRLSSMFDGWLRQSPPPRNNGSSGNGRMSVSEPRLMEELGLKGDKRASMYALPLDRKKYLLQTNQQFKGSKPPSYAASYGPSSAANLLPRLVPQLTGDGLMKRFSLASWGST---------------------------SSGGDKASEKETAEWYITPLRSNKAPDHKLVKHLISLRVNLSTAKFTFIEDFVIKEKGLEALAALLAKLVGKAGKKKTLNEVETTVLLEVIKCLRVLLNTLASPVVITHISYSLHFLSVTTGHKSVLAAMSDFRIAFINAITNCMLRNFHGVVQRLVQKEKQVLQLQTELDRYKAQNPEDKERDRDRAKWNSLMEEITELENEVDIKDKEIMYLKRALESVYTRFISREEDREASKAEIDAEHIANRAIE------
DGPSSPNIMPSSLPPSSAPDPSASTNNRTPRRVTDALAMGGGEAEEESEAGGNKRRRRPRQVNGDVPMVKDAVGESVAESFETFLKTFTEEIALAATPGSDGLAPGANEGELVYIEQIHTMREYELTTLYVDFGHLLQRDDVLADAIQKQYYRFLPYLRRALLNLVTTFEPEYLKINPTAATTDSANLQSREFNVAFYHLPLVSGIRDLRTDKIGTLMSISGTVTRTSEVRPELLFGSFICEPCNGLINDIEQQFKYTEV--CPHPTCGNRTSWQLQIDTSKFTDWQKVRIQENPSEIPTGSMPRSLDVILRSEMVERAKAGDKCVFTGTFIVVPDVSQLGLPGGNKAQLQREANKGNASTGGVGGGGVSGLKSLGVRDLQYKTAFLACMVHDADGRGTNIRGEEEIGDESGQAFVQSLTEPEFEELKSMIDSDHIYSRLVESIAPTVYGHEIVKKGLLLQLMGGVHKQTPEGMHLRGDINICIVGDPSTSKSQFLKYICSFLPRAVYTSGKASSAAGLTAAVVKDEETGDFTIEAGALMLADNGICAIDEFDKMDISDQVAIHEAMEQQTISIAKAGIHATLNARTSILAAANPVGGRYDRKKTLRANLQMSAPIMSRFDLFFVVLDECDPKIDLNIAKHIVNVHRFQDEALNPEFSTETLQRYIRYARTFNPKVSP----LIVQKYSQIHHYDPDDT-------------------------------TPAFVREAYTLLRQSIIHVEHDAIDFDEEELEGERGNDRPRPADNSEDVQMADSSIPVRVNVAGRPLPAADSSSRAGTVAPMSDVPPAPPRRRMVITHDKYVELQTMIVLHLAAHEQSMGKGMDREELIDWYLEQRESEMHDIEELEYEKELIVKLLRRLVKYMVHPVAKEVLGTVGPILNQHNKSTTQRHFSSFPMTNHLHNPAFRLVSLHPLLSIWVSFLRVPEISDEFEYKFFISRTMTVVDILDSIIEELGLTKSSPIPGGNLEYVLEEVWIDEENESRLPVTSVVFNFTGFPFSPNPFKSTAKRKFRFSVPDEWYRRTKPRSIQSTTAPSDSTIKSDEELSEGTAKMGDPRRPNAKDLEQRGLVTQRLSSLFEGWISPSPASRDSASTPDNRKSVSEPRLVDQLGLKGDKRSAMYAMSDDLKKYLLRQNRQYRSIPLRPSAASYGPSSAAALLPRLVPQLTGDGLMRRISIFGWGFAAPSMSAPEDIQPLQPQTTGSSWSNWWISSGGEKTTEKKSAKWYIDTLRSGKAPDLKLVKHLITLRVHLSTANLAFIQDFVRNEKGIDMLGKLLAGLVGKGGKRPRLTEIETTVLLEVFKCLRALLNTLMSSTLVTHISYALYVLDVSDGHKAVLAAISDSRIAYINALTNSLLRNVHGLVQRLVQKEKEVLQLRTELDRLKAQNPDGRESTRPRYTIPLCHAFIFELESSLNIKQREIIYLKRALESVYTRFSSREEAREKSKADMDAEHIANCAIESLTQKD
DGPSSPIAMPSSLPPSSAPDPTPSTNNRTPRRIADALAMGGDEAEEDND-PEFRKRRRPRQTNGDVPMVKDAVGESVAESFETFLKTFTEEIALAATPGPDGVGPDGNDGELIYIEQIHTMREYELTTLYVDFGHLLQRDDVLADAIQKQYYRFLPYLRRALLNLVTEFEPEYLKVNPTAATTDSANLQSREFNVAFYHLPLVSGIRELRTEKIGTLMSISGTVTRTSEVRPELLFGSFICEVCNGLINDIEQQFKYTEVSLCPNPTCGNRSAWQLQIDSSKFTDWQKVRIQENPSEIPTGSMPRSLDVILRSEMVERAKAGDKCVFTGTFIVVPDVSQLGLPGGNKAELQREGNKGNAATGGVGGGGVTGLKSLGVRDLQYKTAFLACMVHDADGRGTNIRGEDEMGDESGQAFIQSLTEPEFEELKSMIDSDHIYSRLVESIAPTVYGHEIVKKGLLLQLMGGVHKTTPEGMHLRGDINICIVGDPSTSKSQFLKLVAIHLVAAVYTSGKASSAAGLTAAVVKDEETGDFTIEAGALMLADNGICAIDEFDKMDISDQVAIHEAMEQQTISIAKAGIHATLNARTSILAAANPVGGRYDRKKTLRANLQMSAPIMSRFDLFFVVLDECDPNTDLNIAKHIVNVHRFQDDAINPEFSTETLQRYIRYARTFNPKVTPEAADVLVEKYRMLRQDDASGAGRNSYRITVRQLESMIRLSEAIARANCTSEVTPAFVREAYTLLRQSIIHVEHDAIDFDEEELEGERGNGQQQTPDESDDVQPADSSIPVRVNVAGRPAPAADSSSRAGTVAPESEPALATPKRRMVITHDKYIELQTMIVMHLVANERTKSSGMDREELIDWYLEQREAEMHDVEQFEYEKELIVKLLRRLIKYLVHPVKEEVLGTIAPIISQHNQSPKQRHFSTFPMTGYLHNPALRLVSLHPLLTLAVTFLRVPEIHDGFEYKFYISRTVTIAEVIDSAIEELGLAKSLPIPGTNLEYVLEEVWVDGTNESRLPGTCVIFNIVGFPFSANPFKSTATRFFRFCVPDEWYRRTNSRNVPPVLGPSESTIRESDEDDEGTAKMGEPGRPNAKDVGQRGLVTQRLSSIFDGWMRSPPSSRNSAISADNRKSVSEPRLLDLLGLKGEKRSMMHALPPERKTYLLNQNRQFMSATSPTYAASYGPSSAAALLPRLVPQLTGDGLIRRFSIVGWGASTPPFHGPEEMQPLQPQSTGGLWTSWWTSAGGEKSTDKKSAKWYIDALRSGRSPDIKLVKHLITLRVHLSTAKLAFIQDFVRKEKGMGALCDLLASLVGKGGKRRSLSDMETTTLLEVMKCLRVLLNTLVSPTVVTHISYALHAISVSDGHKAVLGALSDFRIAYINALTNYLLRNFHGLVQRLVQKEKQVLQLQTELDRFKAQNPEGRERERDRIKWNTLMEEITELESSLVIKEKEVIYLKRALESVYTRFLSREEARDGTKAEMDAELIVNRAIERLTQKD
DGMSSPPQAPSELPPSSLPDPTPS--NASPRRLADALTMTAGVDEEGTQGTAAKKKRKPRMANGNIPMVTDAVGESVAESFETFLKTFTEEVALALTPASDGAAPDQADGELFYIEQIHSMKEYELTTLYVDFGHLLQRDDILADAIQKQYYRFLPYMRRAVLNLVTEYEPEYLKINPTSATTDSANLQTREFNIAFYHLPLVSGIRDLRTDKIGTLMSISGTVTRTSEVRPELLFGSFICEVCGGIIHDIEQQFKYTEPSLCPNPTCGNRVAWQLQIDSSKFTDWQKVRIQENPSEIPTGSMPRSLDVILRSEMVERAKAGDKCVFSGTFIVVPDVSQLGLPGGNNAALQREANKNNAGASAVGGTGVTGLKALGVRDLQYKTAFLACMVNDADGRGTNIRGEEEDGEEGGQTFINSLTEPEFEELKTMINSDHIYSRLVESVAPTVYGHELVKKGILLQLMGGVHKNTPEGMHLRGDINICIVGDPSTSKSQFLKYVCAFLPRAVYTSGKASSAAGLTAAVVKDEETGDFTIEAGALMLADNGICAIDEFDKMDLSDQVAIHEAMEQQTISIAKAGIHATLNARTSILAAANPIGGRYDRKKTLRANLMMSAPIMSRFDLFFVVLDECNPETDLNIAKHIVNVHRFRDEAINPEFSTETLQRYIRYARTFNPKVTPEAADILVEKYRTLRQDDATGAGRNSYRITVRQLESMIRLSEAIARANCTSEVTPAFVREAYNLLRQSIIHVEHDAIDFDEEELEGERRDNPRPQE-QQDDNTMTDAQIPVR-NAPARGAPAQGSSSRAGSVIPAADPATPVPKRRMIITHDKYLELQGMVVLYISDQEQKSGKGVDREELIDWYLEQREDSMQDVEQFEYERELIGKLLKKLVKYLVHPVKEEVLGIVGPILAMQNQSAIQRHFSSFPMTSHLHNPTLRLVSLNPSLSVAFSFLRVPEIHDGYEYRLFISRNLSVADAIASISEELGLGKSLPIPGGNLEYVIEEVWVDGKNESRLSASTIIFDVVNFPFSANPFKSTAKRLFRFCVPDEWYRRSKSRNMSLASAPSESTIRETLEEEEGTAKLAQTARQGPKTVEQRGLVTQRLSSMFENWM-TSPTSRSTAILPENRKSVSEPKLESALGLKGEKRTAMYKLSRDRQKFLLHQNHRFKSAPAARYSMSYGPSSGAEILPKIVPQLTG-GLLKRMSIIGWATADAAVEQPEEPQPLQPQTTGNLWSSWWSSSGGSGVSDKKSAKWYIDGLKITKTPDMKLVKHLITLRVHLSTAKLAFIEDFVGAEKGLEALGNMLSSLVGKGGKRKVLSEIETTVLLEVIKCMRVLLNTLRSPMVITHISYALQILSDREGHKAVLAALSDFRIEYVNSIANCLLRNFHGLVQRLVQKEKQVLQLQAEVDRFKAQNPEDRERERDRIKWNTLMEEITELEANLSVRDKEIVYLKRALESVYTRFMSREETREGVKVEMDAQMIAKRTIDRLTEKD
---SSPHARFSSLPPSSAPGPPPSNANGIPRRPTDALTLGDDEAEQDNEDAGGRRRRRPRQGNENVPLVKDAVGESVAESFETFLRTYTPDVALAATPGSDGDAPDDSEGILLYIELIHALRKEELTTLYVDYGHLLERDDVLADAVQKQYYRFLPYLRRAVLNLVAEFEPEYLRINPSAATADSTNLQSREFNIAFYHLPLVSGIRNLRTDKIGTLMSIGGTVTRTSEVRPELLFGSFICEVCSGLVHDIEQQFKYTEVSLCPNPTCGNRTAWQLQIDTSKFTDWQKVRIQENPSEIPTGSMPRSLDVILRSEMVERAKAGDKCIFTGTFIVVPDVSQLGLPGGNKAELQREASKGNTSTGGVGGNGVTGLKSLGVRDLQYKTAFLACMVQPADARCTNIRGEEDSGDDSGNAYIQTLTDPEFIELKAMIDSPNVYDRLIKSIAPTVYGHDIVKKGLLLQLMGGVHKQTPEGMHLRGDINICIVGDPSTSKSQFLKYVCSFLPRAVYTSGKASSAAGLTAAVVKDEETGDFTIEAGALMLADNGICAIDEFDKMDISDQVAIHEAMEQQTISIAKAGIHATLNARTSILAAANPIGGRYDRKKSLRANVQMSAPIMSRFDLFFVVLDECNEQTDLNIAQHIVNVHRFQDDAINPEFSTETLQRYIRYARTFNPKVTPDAAKVLVEKYRILRQDDATGVNKNSYRITVRQLESMIRLSEAIARANCTTEVTPAYVREAYNLLRKSIIHVEQDNIDFDEEELEGERGNDRPHATVDEDDIQMAESFMPVGAPSAART--ATTSSSRTGTAVP--DNAPPPPKRRMIITHDKYMALQSLIVLYLTEKEHETGRGVDRDDLIDWYLETREAEIQDVDELEYEKELITKMLRKLAKYMVHPVKNEILGQIAPLVNAPAISSIKRHFSSFPMTAHLHNPVLRLVSLHPHLSVVVSFLRVPEIHDGFEYKFFISRNTTLIDVINSAAEELGLTKSLPIPGGNLEFVLEEVWVDGTSESRLPGSSVIHDIVIFPFSTNPFKSTAQRKFRFCVPDEWYRRSKSRNIPTSLEPSESTIRESDEEDEGTAKLEPNTASDGMSTERRGLATQRLSTMFEGWLAASPSRRSSVVSPEQRMSVSEPKLVEQMGIKDDKRAAMHAMPLDRKKYLLRQNRQFRSSTTEASLATYGPSSAAALLPRLVPQLTGDGLMKRFSIVGWGTSAPPFSVNEETQPIQPQSTGGLWSSWWASSGGERVSEKKPAKWYIDTLRSCRASDLKLVKHLISLRVHLSTAKLLFIEEFVLKEKGLDALGTLLANLVSKGGKKRALNEVETTVLLEIIKCLRVLLNTLSSPTVITHISYSLHFLSLNEGHKVVLAALSDFRIAFVNALTNCLMRNFHGLVQRLVQKEKQVLLLQTELDRYKVQHPEDRDRERDRTKWNTLMDEIAELETSLGIKEKEIVYLKRALESVYTRFLSREETREENRAEMDADLIANHAIERLTQKD
EGLSSPPAAHLSLPPSSAPDPTPSNRGATPRRTADALTFGDDEAQEDNENATGRKRRKARQGGADVPMVKDAVGESVAESFETFLKTYTEHITLAATPASDGDVPDAADGELVYIEQIHTMREYELTTLYVDFGHLLERDDVLADAIQKQYYRFLPYLRRALHNLVAEFEPEYLKINPTAATTDSANLQSREFNVAFYHLPLVSGIRDLRTDKIGTLMSISGTVTRTSEVRPELLFGSFICEVCGGLVHDIEQQFKYTEPSLCPNPTCGNRTAWQLQIDTSKFTDWQKVRIQENPSEIPTGSMPRSLDVILRLEMVERAKAGDKCVFTGTFIVVPDVSQLGLPGGNKAELMREASKTNPSTGGVGGSGVTGLKSLGVRDLQYKTAFLACMVHDADGRSSFYRGEEEGGDESANAFIQSLTEPEFEELKAMIESDHIYSRLVESIAPTVYGHEIVKKGILLQLMGGVHKQTPEGMHLRGDINICIVGDPSTSKSQFLKYVCSFLPRAVYTSGKASSAAGLTAAVVKDEETGDFTIEAGALMLADNGICAIDEFDKMDISDQVAIHEAMEQQTISIAKAGIHATLNARTSILAAANPIGGRYDRKKSLRANVQMSAPIMSRFDLFFVVLDECDEKTDLNIAKHIVNVHRFQDEAINPEFSTETLQRYIRYARTFNPKVTPEAADILVEKYRILRQDDATGVGRNSYRITVRQLESMIRLSEAIARANCTSEVTPAFVREAYTLLKQSIIHVEQDDVEFDEPDNEGKQTSTTTTGTDEDNDVQMAESSMPQTARVRRTE--AAASSSRAGTAAPADDIPAPVPKKRMVITHDKYIQMQSLIVLYISEREQETGRGVDRDDLIDWYLESKEKEMNSIEDYEYEKELIIKVLRKLVKLAGHTVKREILGLISKMLDNGSEENVQRHFSSFPLTSHLHKPILRLVSLHPFLSLTVSISRVPEIHDGFRYNVFISKETTTANVISLVTEELGLAKSLPVPGGALEYVVEEVWTDGELESALPRTSIIYEILALPFSPNPFSSAARRWFRFCVPDEWYRRSEPRNVSAAMMPSQDTLN---EESEGTAKLNGPAVQDSNTAAHTHVTPSRFS-IFDSWMRSSPLAHSAA--SERRLSVSEPTPLQQLGLKTDKRAAMHALPLERKQYLLRQNREFQA--TPRTTSIYGPSSAPSLLPRLVPQLTGESFMRRLSNVGWGSSTPVHTVLEDSQPIQSQGTGGLWSSWWASSGGSGT-DRRTVKAYIDSLKV-KTIDMKLVKHLITLRVHLSTAKVQFIEEFISTEKGLDVLGNMLANLVGRGGKKQILSDVETAVVLEVIKCLRALLNTLKSPTLITHTSYSLHFLSVSEGHSSVLAALSDFRVAFINAITNCQLR--HGLVQRLVQKEKQVNQLQTDLDRFKAQGTEDRERERDKTKWNALMDEIADKTAAADNKDKEILFLKRALESVYTRFLSREEARDLRRAEVDAEVLASRTIERLTEKE
-------------------------------------------------------------------------------------------------------------------------------------------------------------------------------------------------------------------------------------------------------------------------------------------------------------------------------------------------------------------------------------------------------------------------------------------------------------------------------------------------------------------------------------------------------------------------------------------------------------------------------------------------------------------------------------------------------------------------------------------------------------------------------------------------------------------------------------------------------------------------------------------------------------------------------------------------------------------------------------------------------------------------------------------------------------------------------------------------------------------------------------------------------------------------------------------------------------------------------------------------------------------------------------------------------------------------------------------------------------------------------------------------------------------------------------------------------------------------------------------------------------------------------------------------------
DGPSSPLAIPSSLPPSSAPSPTRGTPRGTPRRTADALSFG-DEAEEDNQQSSTKKHRRPRQGNVDVPLVRDAVGESVAESFETFLKTYTEEIALANTPGSDANAPDGADAELIYIEQIHTMREYELTTLYVDYGHILQRDDVLADAIQKQYYRFLPYIRRAVLNLVAEFEPEYLKINPTAATTDSANLQSREFNVAFYHLPLVSGIRDLRTEKIGTLMSISGTVTRTSEVRPELLFGSYICEVCNGLVNDVEQQFKYTEPSLCPNPTCGNRNAWQLQIDTSKFTDWQKVRIQENPSEIPTGSMPRSLDVILRSELVERAKAGDKCVFTGTFIVVPDVSQLGLPGGNKAELQREANKGNPSTGGVGGNGVTGLKSLGVRDLQYKTAFLACMVHDADGRGTNIRGEDDMGDDSGQAFIQSLTEPEFDELKAMIDSDHIYSRLVESIAPTVYGHEIVKKGLLLQLMGGVHKQTPEGMHLRGDINICIVGDPSTSKSQFLKYICSFLPRAVYTSGKASSAAGLTAAVVKDEETGDFTIEAGALMLADNGICAIDEFDKMDISDQVAIHEAMEQQTISIAKAGIHATLNARTSILAAANPIGGRYDRKKSLRANVQMSGPIMSRFDLFFVVLDECDEKTDLNIAKHIVNVHRFQDDAINPEFSTEALQRYIRYARTFNPKVTPEAADVLVEKYRILRQDDAVGASKNSYRITVRQLESMIRLSEAIARANCTSEVSPAFVREAYTLLKQSIIHVEQDDIDFDEEE---SRNGQQTLGDNEESEVQMAESSIPIGVTSRG---PAPVSSSQMGGAGPEESMQPPPQKRRMIITHDKYMTLRSLIVHHIIDREDNNEHGVDRDDLIDWYLETRESEIHDIEELEFEKELITKMLRKLVKYMIHPLQTSFIGQLAPIVHTSLNDPVERQFSAFYTTAHLHRPILRLVCLHPELSLVLSFLRVPEIHDGYQYKIFISNKTTASDAISTITEELGLTKYLPVAGGHIDYVLEEGWVDGESSSRLPADTILCNIVKRPSSKNPFGPRAIHKIVFCVPEDWYRRSDSDNASASHFRSGITTKTVDKDDEGTAKVNRPSPPP------------RLSSMFDTWLRNASTPSKAVTPQEHRMSVSEPKLVDNLGMKGEKRATMFALPQDRKKYLLRTNRLNKPPLPPSISASLGPSSASSLLPLLVPQLTGDGIMRRFSIAGWGAVSPADNDHEESQPIKPQNTGSLWSSWWTSSGGEKATDKKPAKWYIDLLKGSTTPDIKLVKHLISLRVHLSTAKLSFIENFVVEEKGCDVISSLLSGFLSKGSKKKMLGELEITALLEIVKCFRVLLNTLLSSTVITRIAYALYFLSPDDGHKAVLSAMSDFRIVYINTITNSLLRNFHGVVQRLVQKEKQVLQLQTELDRFKLQIPEGRDENKGEILCNSLASSNGQLESSVNDKDKEILYLKRALESVYTRFLTREEAKEDRKAEVDAEVIANRAIEIITRKD
DAPSSPIAMPSSLPPSSAPDPIPSTNGGTPRRIADALAMTVDEAEE--EGADGRRRRRPRQTNGDVPMVKDAVGESVAESFETFLKTFTEEIALAATPGSDGIGPDAQEGELVYIEQIHTMREYELTTLYVDFGHLLQRDDVLADAIQRQYYRFLPYIRRALLNMVTEFEPEYLKINPTAATTDSANLQSREFNVAFYRLPLVSGIRDLRTDKIGTLMSISGTVTRTSEVRPELLFGSYICEVCSGLINDIEQQFKYTEPTLCPNPTCGNRTAWQLQIDTSKFTDWQKVRIQENPSEIPTGSMPRSLDVILRSEMVERAKAGDKCVFTGTFIVVPDVSQLGLPGGNKAQMQREASKGNATTGGVGGNGVSGLKALGVRDLQYKTAFLACMVHDADGRGTNIRGEEEVGDESGQAFIQSLTEPEFEELKSMIDSDHIYSRLVESIAPTVYGHEIVKKGLLLQLMGGVHKQTPEGMHLRGDINICIVGDPSTSKSQFLKCVHSFLPRAVYTSGKASSAAGLTAAVVKDEETGDFTIEAGALMLADNGICAIDEFDKMDISDQVAIHEAMEQQTISIAKAGIHATLNARTSILAAANPVGGRYDRKKSLRANVQMSAPIMSRFDLFFVVLDECDPQTDLNIAKHIVNVHRFQDEAINPEFSTETLQRYIRYARTFNPKV------------------------------------------------------TPAFVREAYTLLRQSIIHVEHDAIDFDEEELEGERGRDRQGAADESQDVQMADSSVPVRVNVGGRQAPLPASSSRAGSVAPGSESVPPPPKRRMIISHDKYIELQSMVVLFLTEHEGKTGKGMDREELIDWYLEQKEGEMQDIEQLEYEKELITKLLRRLVKYMVHP------GTVAPIINNHNNPPIQRHFSSFPMTGHLHNPALRLVSLNPLLSLVVSFLRVPEIHDGFEYKLYVSRTTTVADITNDVMEELGLTKSLPIPGGNLDYVMEEVWVDGSNEIVVRFTTTVFDVLSFPFSANPFKSKAKRQFRFCVPDEWYRRSKSRNVSPAVGPSESTIRESEEEEEGTAKMGEQASQNAKTIEQRGLVTQRLSSIFEGWLQAPPTSRNSAIAPDNRKSVSEPRLVEKMGLKDEKRAAMHALSPERKRYLLRQNRLFRSSSVPAYAASYGPSSAAALLPKLVPQLTGDGLIRRLSIVGWGSAAPPFNHAEEIQLIQPQTTGGLWSNWWTSAGGEKPTEKKSAKWYIDGLRTGRAPDMKLVKHLITLRVHLSTAKLAFIQAFVGVEKGLDALGFLLASLVGKGGKRKTLSELETTVLLEVLKCLRVLLNTLLSPNIITHISYALHMLSVTDGHKAVLAALSDFRIAYINAVTNCLLRNFHGLVQRLVQKEKQALQLQTELDQIKAQNPESRE----------------ELENTLIIKDKETTYLKRALESVYTRFVSREETRDGIKVEMDAQLMANRTIERLTEKD
DAPSSPIALPSSLPPSSAPQPT-SINGGTPRRVTDALAMGGDEAEEDNESTESRRRRRPRQTNENIPIVKDAVGESVAESFETFLKTWTEDIALAATPGSDGMGPDVQDGELIYIEQIHTMREYELTTLYVDFGHLLQRDDVLADAIQKQYYRFLPYIRRAVLNLVAEYEPEYLKINPTAASTDSANLQSREFNVAFYHLPLVSGIRELRTDKIGTLMSISGTVTRTSEVRPELLYGSFICEVCNGLVNDIEQQFKYTEPALCPNPTCGNRIAWQLQIDTSKFTDWQKVRIQENPSEIPTGSMPRSLDVILRSEMVERAKAGDKCVFTGTFIVVPDVSQLGLPGGNAAQLQREASKGIPGTGGVGGNGVTGLKALGVRDLQYKTAFLACMVHDADGRGTNIRGEEETGEESGHAFIQSLTEPEFEELKAMIDSEHIYSRLVESIAPTVYGHEIVKKGLLLQLMGGVHKQTPEGMHLRGDINICIVGDPSTSKSQFLKYICSFLPRAVYTSGKASSAAGLTAAVVKDEETGDFTIEAGALMLADNGICAIDEFDKMDIADQVAIHEAMEQQTISIAKAGIHATLNARTSILAAANPIGGRYDRKKTLRANLQMSAPIMSRFDLFFVVLDECDPQTDLNIAKHIVNVHRFQDEAINPEFSTETLQRYIRYARTFNPKVTPEAADVLVEKYRILRQDDATGAGKNSYRITVRQLESMIRLSEAIARANCTSEVTPDFVREAYSLLRQSIIHVEHDAVDFDEEEGQAEQANQQPAPVDESGDVQMADSTVPVRVNNGRRQPPQAAESSRADSVAAGTPVPQAPPKRRMVISHDKYVELQSMVMLHLNEHETKTGRGLDREELIDWYLEQKEDEMQDIDQLDYEKELITKLLRKLVKYMVHPLKEELLGTVAPIISNHNNSHSQRHFSSFPMTGHLHNPALRLVSLNPSLSVTTSFQRVPEIPDGFEYRVYISRTTEITEVINLVMEELGLTKSLPIPGGNVEYVVEEVWIDESNESRLPGNTKVFDVLSFPFSANPFSAKARRQFRFCIPEEWFRRTKSRNISHAVGPSESTIRESDEEEEGTAKIAEPTRQDAKTVEHRGLVTQRLSSLFEGWLHSPPTTRNSTIPSENRKTVSEPMLVEKIGLKEEKKVEMRALPHDRKKTLLRQNQQFKSTTSPAYSASYGPASAAALLPKLVPQLTGDGLMRRFSIVSWGSTAPTFSRTEEMQPLQAQTTGGLWSSWWASSGGDKSA--KTAKWYIEGLRIGKAPDIKQVKHLITLRVHLSTAKLGFIQDFVGEEKGLVALGKVLAGLVGKAGKRKTLSELETTVLLEVLKCLRVLLNTLQTPNVITHISYALHMLSVTEGHKAVLAALSDFRVVYVNAITNCLLRNFHGLVQRLVQKEKQVLQLQTELDQYKAQNPEVRERERDRIKWNTLMEEITELENLAIIKDKEIVYLKRALESVYTRFISREESRDGVKAEVDAQLIANRTIERLTEKD
DAPSSPIALPFSLPPSSAPEPVTSTNGGTPRRVADALAMGVDEAEEDDDGTEARRRRRPRQTNENVPLVKDAVGESVAESFEAFLKTFTEDIALAATPGSDGMGLETQEGELIYIEQIHTMREYELTTLYVDFGHLLQRDDVLADAIQKQYYRFLPYIRRAVLNLVAEFEREYLKINPTAATTDSANLQSREFNVAFYHLPLVSGIRELRTDKIGTLMSISGTVTRTSEVRPELLFGSFICEVCGGLVNDIEQQFKYTEVRLYGTFTCGNRTAWQLQIDTSKFTDWQKVRIQENPSEIPTGSMPRSLDVILRSEMVERAKAGDKCVFTGTFIVVPDVSQLGLPGGNKAQMQREASKGVPGTGGVGGNGVTGLKALGVRDLQYKTAFLACMVHDADGRSQRVRGEEEIGDESGQAFIQSLTEPEFEELKIMIDSDHIYSRLVESIAPTVYGHEIVKKGLLLQLMGGVHKQTAEGMHLRGDINICIVGDPSTSKSQFLKYICSFLPRAVYTSGKASSAAGLTAAVVKDEETGDFTIEAGALMLADNGICAIDEFDKMDISDQVAIHEAMEQQTISIAKAGIHATLNARTSILAAANPIGGRYDRKKTLRANLQMSAPIMSRFDLFFVVLDECNPQTDLNIAKHIVNVHRFQDEAINPEFSTETLQRYIRYARTFNPKVTPEAADVLVEKYRMLRQDDATGAGRNSYRITVRQLESMIRLSEAIARANCTSEVTPAFVREAYSLLRQSIIHVEHDAVDFDEDELEGERGNRERKQAPGTEDVQMADNSVPVRVNGAGRQAPQVAESSPADSVVPGSEPPLPTPKRRMVISHDKYIELQNMVVLHVSEHEEKTGRGLDREELIDWYLEQKEDDIQDIEQLDYEKELISKLLRRLVKYMVHPLKEEFSGTISPIISNHNNSSSQRHFSSFPMTGHLHNPVLRIVSLNPLLSIVVSFQRVPEIHGGFEYKIYISRTMEITEAIDLVVEELGLAKSLPIPGGNLEYVIEEVWFDGSKESRLPGNTTIFDVISFPFSANPFTSTARRQFRFCIPEEWYRRSKSRNVSPAAGPSESTIKESDEEEEGTAKIMEPTRQNTKTVEQRGLVTQRLSNLFEGWLHSPPTTRNSVISPENRKTVSEPKLVEKMGLKEEKKAEMHALSPDRKKYILRQNRQFKPAPSTVYPASYGPASAAALLPKLVPQLTGDGFIRRFSIVGWGSAAPAFSRAEDMQPLQPQTTGGLWSSWWASAGGDKAPDRKPAKWYIDGLRIGKAPDIKQVKHLITLRVHLSTAKLAFIQGFIGAEKGLAALGNLLAALVGKGGKRKTLSEIETTVLLEVLKCLRVLLNTLKSPTVITHITYALHMLSVTDGHKLVLAALSDFRIAYINAITNCLLRSFGTLVQRLVQKEKQVLKLQTELDQYKAQNPEGRERERDRIKWNTMMEEITEVENEISIKDKEIIYLKRALESVYTRFISREEARDGVKAEVDAQLIANRTIERLMEKD
DGPSSPIAMPSSLPPSSA-DPLPLTNAGTPRRIADALAMGDIEAEEDNEGTGNRKRKRPRQVNGDVPIVKDAVGESVADSFETFLKTFTEEIALAATPGSDGVGPDMNDGELIYIEQIHTMREYELTTLYVDFGHLLQRDDVLADAIQRQYYRFLPYLRRALLNLVTEYEPEYLKINPTAATTDSANLQSREFNVAFYHLPLVSGIRDLRTDKIGTLMSISGTVTRTSEVRPELLFGSFICEVCGGLIHDIEQQFKYTEVSLCPNPTCGNRSAWQLQIDTSKFTDWQKVRIQENPSEIPTGSMPRSLDVILRSEMVERAKAGDKCVFSGTFIVVPDVSQLGLPGGNKAEMQREANKGNASTGGVGGSGVTGLKSLGVRDLQYKTAFLACMVNDADGRGASVRGEEELGDESGQAFIQTLTEPEFEELKSMIDSDHIYSRLVESIAPTVYGHEIVKKGLLLQLMGGVHKQTPEGMHLRGDINICIVGDPSTSKSQFLKYICSFLPRAVYTSGKASSAAGLTAAVVKDEETGDFTIEAGALMLADNGICAIDEFDKMDISDQVAIHEAMEQQTISIAKAGIHATLNARTSILAAANPVGGRYDRKKTLRANLMMSAPIMSRFDLFFVVLDECDPQTDLNIAKHIVNVHRFQDEAINPEFSTETLQRYIRYARTFNPKMTREAADVLVEKYRILRQDDATGAGRNSYRITVRQLESMIRLSEAIARANCTSEVRHAFVREAYSLLRQSIIHVEHDAIDFDEEELEGERENDRPHNV-DNEDVQMDGSAIPVRVNIAGRQAPGPSSSSRAGSLVPTTEPAPRP-KRRMVITHDKYMELQSMVVLYLSEHEQKTGKGLDREELIDWYLEQKEEEMQDIEELEYEKELIVKLLRRLVKYMVHPLKEEILGLIAPIIAHHNQATTERHFSSFPMTGHLHNPAIRLVSLNPLLSILFSFQRVPEVHDGFEYKLFISVTTTVAEVIDRVVGELGLTKSLPIPGGNLEYVVEEVWVHGADESRLPLSTFISQFLGFPFSPNPFQLAAKRQFRFCVPDEWYRRSKSKGLSPAAGPSESTIREEEDADEGTAKIANPSQPDAKTMEQRGLVTQRLSSIFDGWLKTSPTSRTSAVSSENRKSVSEPMLVNQ--LVSPQFSKMHALSPERKKFLLHENRQFKAIAPSTYSASYGPSSAAALLPKLMPQLTGDGLIRRLSIVGWGSAAPPLSSPDELAPLQPQSTGSMWSSWWTSSGGEKSSEKKSARWYIDGLRIGKSPDMKLVKHLITLRVHLSTAKLSFVQEFVGAEQGLTALGSLLASLVGKGGKKKNLNEVETTVLLEVLKCLRVLLNTLLSPNVVTHISYALRMLSVMDGHKAVLAALSDFRIAYINALTNCLLRNFHGLVQRLVLKEKQVLQLQTEIDQYKAQNPEGRERERDRIKWNTLMEEITELEQALLIKDKEIVYLKRALESVYTRFMSREEVRDGLKAEIDAQLIANRTIERLTEKD
DAPSSPVAMPSSLPPSSMPNPTMSTNG-TPRRIADALTLANNEAEEDNEGPARGRRKRTRQMNGDVPIVKDAVGESVAESFETFLKTFTEEIALAATPGSDGFAADTVASELIYIEQIRTMREYELTTLYVDFGHLLQRDDVLADAIQKQYYRFLPYLRRALLNLVTEFEPEYLKINPTAATTDSANLQSREFNVAFYHLPLVSGIRDLRTDKIGTLMSISGTVTRTSEVRPELLFGSFICEVCNGLVHDIEQQFKYTEVRLCPNPTCGNRSAWQLQIDTSKFTDWQKVRIQENPSEIPTGSMPRSLDVILRSEMVERAKAGDKCVFTGSFIVVPDVSQLGLPGGNKAEMQREANRGNHATGGVGGNGVTGLKSLGVRDLQYKTAFLACMVHDADGRGTNIRGEEELGHEDGNAFIQALTEPEFEELKSMIDSEHIYSSLVESIAPTVYGHEIVKKGLLLQLMGGVHKQTAEGMHLRGDINICIVGDPSTSKSQFLKYVCSFLPRAVYTSGKASSAAGLTAAVVKDEETGDFTIEAGALMLADNGICAIDEFDKMDIGDQVAIHEAMEQQTISIAKAGIHATLNARTSILAAANPVGGRYDRKKSLRANLQMSAPIMSRFDLFFVVLDECDPQTDLNIAKHIVNVHRFQDEAIHPEFSTETLQRYIRYARTFNPKVTPEAADLLVEKYRILRQDDATGAGRNSYRITVRQLESMIRLSEAIARANCTNDVSPAFVREAYTLLRQSIIHVEHDAVDFDEEELEGERENTRREADAEGDDVQMADESVPVRVNVAGRQQPAVSSSSRAGSMVPAADAAPAPPKRRMVITHDKYIELQSMIILYLSAREEATGNATDREELIDWYLEQKEDEMQDVEQLEYEKELITKLLRKLVK----PLKQEILGVIAPILAGHTSKSIQPHFSSFPMTGHLHNPVVRLISLNPLLSVVVSFQRVPEIHDGFQYKLFLSRKTTVAELVQSTVEELGLTKSLPIPGSNVEYAVEEVWVDQDNE-RLPLTACLFDVLSNPAAANSFRSTSKRYFRFCVPEEWYRRSKSRHILPPASPSDMTLKELANEEEGTAKMEDTTVPNVKTIEQRGLVTQRLSSIFDGWLPSSPTASNNNLSSEKRKSVSEPRLLEHLGLKGGKREAMYALPPERKRYLVRQNHDFKFNPAAAHSPSFGPANASGLLPRLIPQLTGEGLIRRFSVIGWGSTVPPFNSNEDMQPLEAQSTGSLWTSWWASAGGER--EKQSAKWYIDGLRIGKAPDMKLVKHLITLRVHLSTAKLAFISDFVTSEKGLIGLGTILSALVGKGDKKKVLSEIETTVLLEVLKCLRVLLNTLASPTVVTHISYALHMLSIVDGHKAVLAALSDFRVAFLNALTNCLLRNFHGLVQRLVTKEKQVILLQTELDQYRAQNP----RERDRIKWNTLMEEIAELENDIVIKDKETIYLKRALESVYTRFMSREEMRDIKKADLDAQAMANRTIERLTEKD
DAPSSPIDMPSSLPPSSMPNPTPSTNG-TPRRIADALTLANDEAEEDNEGPARGRRKRTRQMNGDVPIVKDAVGESVAESFETFLKSFTEEIALAATPGSDGFAADTVASELIYIEQIHTMREYELTTLYVDFGHLLQRDDVLADAIQKQYYRFLPYLRRALLNLVTEFEPEYLKINPTAATTDSANLQSREFNVAFYHLPLVSGIRDLRTDKIGTLMSISGTVTRTSEVRPELLFGSFICEVCNGLIHDIEQQFKYTEPALCPNPTCGNRSAWQLQIDTSKFTDWQKVRIQENPSEIPTGSMPRSLDVILRSEMVERAKAGDKCVFTGSFIVVPDVSQLGLPGGNKAEMQREANKGNQSTGGVGGNGVTGLKSLGVRDLQYKTAFLACMVHDADGRGTNIRGEEELGDQDGNSFIQALTEPEFEELKSMIDSEHIYSSLVESIAPTVYGHEIVKKGLLLQLMGGVHKQTPEGMHLRGDINICIVGDPSTSKSQFLKYVCSFLPRAVYTSGKASSAAGLTAAVVKDEETGDFTIEAGALMLADNGICAIDEFDKMDISDQVAIHEAMEQQTISIAKAGIHATLNARTSILAAANPVGGRYDRKKSLRANLQMSAPIMSRFDLFFVVLDECDPQTDLNIAKHIVNVHRFQDEAIHPEFSTETLQRYIRYARTFNPKVTPEAADLLVEKYRILRQDDATGAGRNSYRITVRQLESMIRLSEAIARANCTNDVWALFVREAYTLLRQSIIHVEHDAVDFDEEELEGERGNARPEAAAEVDDVQMADESAPVRVNVAGRQLPAVPSSSRAGSMALAADAVPAPPKRRMVITHDKYIELQSMIILYLSAREDATGNATDREELIDWYLEQKEDEMQDVEQLEYEKELITKLLRKLVKCWTMPLKQEVLGTIAPIVASHDGAGIQRHFSAFPMTGHLHNPVLRLASLNPLLSVVTSFLRVPEIHDGFQYKVFLSRTMTVAELIQSIVEELGLAKSLPIPGSNLEYTVEEVWVDRGNEKRLPLTTCLFNLLSVPFTANSSGSTIKRHFRFCVPDEWYRRSNSRQMPAVAGPSDLTLRESANEEEGTAKMGDTSISTVKTIEQRGLVTQRLSSIFDGWLPSSPTTSNSNLSSEKRKSVSEPRL---LGLKGEKRDAMYALPPERKKYLVRQNRDFKINPAATYPASFGPANSPGLLPRLIPQLTGDGLIRRFSVIGWGSTVPPFNSNEDMQPLQPQSTGSLWTSWWASAGGEK--EKKSAKWYIYGLRIGKAPDMKLVKHLITLRVHLSTAKLAFISDFVTSEKGLIGLGTLLSGLVGKGGKKKVLSEIETTVLLEVLKCLRVLLNTLASPTVVTHISYALHMLSIVDGHKAVLAALSDFRVAFLNALTNCLLRTLHGLVQRLVTKEKQVILLQTELDQYKTQNPEGRDRERDRIKWNTLMEEIAELENDLVIKDKESIYLKRALESVYTRFMSREEMRDVKKADLDAQAMANRTIEKLTEKD
---SPPPAMYSELPPSTAPEPTPRNNAATPRRLTDALTMTVDAADEGNPGGTNRRRKKPRQVNGDVPMVKDAVGESVAESFETFLKTF-EEVALAATPGSDGAADTAAEGELIYIEQIHTMREYELTTLYIDFGHLLQRDDVLADAIQKQYYRFLPYLRRALLNLVAEYEPEYLKINPTSATTDSANLQTREFNVAFYHLPLVSGIRDLRTDRIGTLMSISGTVTRTSEVRPELLFGSFICEVCGGIIHDIEQQFKYTEVRLCPNPTCGNRIAWQLQIDSSKFTDWQKVRIQENPSEIPTGSMPRSLDVILRSEMVERAKAGDKCVFTGTFIVVPDVSQLGLPGGNKPELQREANRNNVGTAGVGGSGVTGLKALGVRDLQYKTAFLACMVNDADGRGTNIRGEEDVGEESGQAFIQTLTEPEFEELKAMIDSDHIYSRLVESIAPTVYGHELVKKGILLQLMGGVHKKTSEGMHLRGDLNICIVGDPSTSKSQFLKYVCSFLPRAVYTSGKASSAAGLTAAVVKDEETGDFTIEAGALMLADNGICAIDEFDKMDISDQVAIHEAMEQQTISIAKAGIHATLNARTSILAAANPIGGRYDRKKTLRANLQMSAPIMSRFDLFFVVLDECNPETDLNIAKHIVNVHRFQDEAIRPEFSTETLQRYIRYARTFNPKVTPEAANVLVEKYRILRQDDATGAGRNSYRITVRQLESMIRLSEAIARANCTSEVTPAFVREAYNLLRQSIIHVEHDAVEFDEEELEGERREERRAD--DSEDVPMATNSIPVRVNVAGRSAPQA-ESSSQTTVAPASELAQVAPKRRMVITHDKYIELQSMVIMYVSEQEHKIGKGVDREELIDWYLEQKEESMQDVEQFEYEKELIVKLLRKLVKYLVHP---------------------------------------------------------------------------------------------------------------------------------------------------------------------------------------------------------------------------------------------------------------------------------------------------------------------------------------------------------------------------------------------------------------------------------------------------------------------------------------------------------------------------------------------------------------------------------------------------SVD----------------
EGPSSPLAMPSSLPPSSAPYPVDSVRGGTPRRTIGALTLEDDEEDGEPTGAPSRKRRRPRQANGEVPLVKDAVGESVAESFETFLKTFTEEVALAATPGSDGDAPDMGEGELIYIEQIHTMKQWSLTTLYVDYGHLLLRDDVLADAIQKQYNRFLPYLRRALLNLVAEYEPEYLKINPTAATTDSANLLSREFHIAFYHLPLVSGIRDLRTDKIGTLMSISGTVTRTSEVRPELLFGSFTCEVCNGVVHDVEQQFKYTEVSLCPNALCGNRIAWQLQIDTSKFTDWQKVRIQENPSEIPTGSMPRSLDVILRSEMVERAKAGDKCTFTGAFVVVPDVSQLGLPGGNKAELQREATKGNTATGGVGGNGVTGLKSLGVRDLQYKTAFLACMVHDSDGRGTNIRGEQEMGEDSGQAFIESLTGPEYDELRNMIESEHIYSRLVESIAPTVYGHEIVKKGLLLQLMGGVHKQTSEGMNLRGDINICIVGDPSTSKSQFLKYVCSFLPRAVYTSGKASSAAGLTAAVVKDEETGDFTIEAGALMLADNGICAIDEFDKMDISDQVAIHEAMEQQTISIAKAGIHATLNARTSILAAANPIGGRYDRKKSLRANVQMSAPIMSRFDLFFVVLDECDERTDLNIAKHIVNVHRFQDDAINPEFSTETLQRYIRYARTFNPKVLSQSADVLVEKYRILRQDDS----RNSYRITVRQLESMIRLSEAIARANCTNEVTPAYVREAYTLLRQSIIHVEQDDIDFDEEELEGERDKGRPHAPTDGEDVPMEEETMPLGIRVRDADASLLGPSSQAATAAPESEQQAALPKRRMVITHDKYMTLRSLIVLHLQEHERRMGVGLDHDELVDWYLEQKEESVQDIEELEFEKELITKMLRKLLKMLTNPVKEQILGKVAPLVNAPPKSYVQRHFSSFPMTAHLHNPVLRLVSLHPQLSCSLAFLRVPEIHDGFEYKVFISRTMTVSDVIHTVIEELGLARSLPIPGGKVEYVLEEAWIDRDSQTRLPGTSLIYEILGFPFSPNPFGSLGHRILRFCIPDEWYRRTNSRVVPAGSEPSEATLRESDEEDEGTTKLAGLRHPAAETMEQRGLVTQRLSSMFEGWLRTSPTTRHSTVISDNKKSVSEPRLVESFGLKGEKRSAMYALTRDRKAYLLRQNRQFRSSATPPHSVTYGPSSAASLLPRLIPQLTGDNLPRRFSIFGWGVSAPTFNTAEEAQPIQVQTTGGLWSSWWTSSGGEKTADKNSAKWYIDALCIGKPSDMKLVKHLISLRVHLSTAKLAFIEDFVHNQKGLEAIGMLLAGLVGKGGKRKRLDEVETTVHLELIKCLRVLLNTVSSIIKLTKVGYDVH--------------------------------NFHGLVQRLVQKEKQVLQLQTELDRYKAQNPEGRERERDRIKWNTLMDEVAELENGLGRKDKEIAYLKRALESVYTRFLSREEAREENKAEMDAQLIANRAIERLTQKD
EGPSSPLAMPSSLPPSSAPDPVGSVRGGTPRRAVDALTLEDD-EDQEPTGAPSRKRRRPRQANGEVPLVKDAVGESVAESFETFLKTFTEEVAFAATPGSDGDAPDMGEGELIYIEQIHTMKQWSLTTLYVDYGHLLLRDDVLADAIQKQYNRFLPYLRRALLNLVAEYEPEYLKINPTAATTDSANLLSREFHIAFYHLPLVSGIRDLRTDKIGTLMSISGTVTRTSEVRPELLFGSFTCEVCNGVVHDVEQQFKYTEVSLCPNALCGNRVAWQLQIDTSKFTDWQKVRIQENPSEIPTGSMPRSLDVILRSEMVERAKAGDKCTFTGAFVVVPDVSQLGLPGGNKAELQREATKGNTATAGVGGNGVTGLKSLGVRDLQYKTAFLACMVHDSDGRGTNIRGEQEMGEDSGQAFIESLTGPEYDELRNMIESEHIYSRLVESIAPTVYGHEIVKKGLLLQLMGGVHKQTSEGMNLRGDINICIVGDPSTSKSQFLKYVCSFLPRAVYTSGKASSAAGLTAAVVKDEETGDFTIEAGALMLADNGICAIDEFDKMDISDQVAIHEAMEQQTISIAKAGIHATLNARTSILAAANPIGGRYDRKKSLRANVQMSAPIMSRFDLFFVVLDECDEKTDLNIARHIVNVHRFQDDAINPEFSTETLQRYIRYARTFNPKVLSQSADVLVEKYRILRQDDS----RNSYRITVRQLESMIRLSEAIARANCTNEVTPAYVREAFTLLRQSIIHVEQDDIDFDEEELEGERDKGRPHAPTDGEDVPMEEETMPLGVRVMGADASTQEASSRAATAAPESEQQAAPPKRRMVITHDKYITLRSLIVLHLQEHERQTGVGLDHDELVDWYLEQKEESVQDIEELEFEKELVTKMLRKLLKMLTNPVKEQILGKVAPLVNAPPKSYLQRHFSSFPMTAHLHNPVLRLVSLHPQLSCSLAFLRVPEIHDGFEYKVFVSRTMSVDDVIHTVIEELGLARSLPIPGGKFEYVLEEVWIERDSQTRLPTTSLIPEILGFPFSANPFGSLGHRILRFCVPDEWYRRTNSRVVPAGSEPSEATLRESDQEDEGTAKLAGLRHPTTQTMEQRGLVTQRLSSMFEGWLRTSPTTRHSTVISDNKKSVSEPRLVESFGLKGEKRSAMYALTRDRKAYLLRQNRQFRSSATPPHSVTYGPSSAASLLPRLIPQLTGDNLPRRFSIFGWGASTPTDNTAEEVQPIQIQTTGGLWSSWWTSSGGEKTADKNSAKWYIDALCIGKPPDMKLVKHLISLRVHLSTAKLAFIEDFVRNQKGLEAIGVLLAGLVGKGGKRKGLNEVETTVLFELIKCLRVLLNTLSSPTVITHISYSLHILSLTEGHRAVLAAMSDFRIAFINALANCMLRNFHGLVQRLVQKEKQVLQLQTELDRCKAQNPEGRERERDRIKWNTLMDEIAELENGLGRKDKEIAYLKRALESVYTRFLSREEAREENKAEMDAQLIANRAIERLTQKD
EGPSSPLAMPSSLPPSSAPDPVGSVRGGTPRRAVDALTLEDD-EDQEPTGAPSRKRRRPRQANGEVPLVKDAVGESVAESFETFLKTFTEEVALAATPGSDGDAPDMGEGELIYIEQIHTMKQWSLTTLYVDYGHLLLRDDVLADAIQKQYNRFLPYLRRALLNLVAEYEPEYLKINPTAATTDSANLLSREFHIAFYHLPLVSGIRDLRTDKIGTLMSISGTVTRTSEVRPELLFGSFTCEVCNGVVHDVEQQFKYTEVSLCPNALCGNRVAWQLQIDTSKFTDWQKVRIQENPSEIPTGSMPRSLDVILRSEMVERAKAGDKCTFTGAFVVVPDVSQLGLPGGNKAELQREATKGNTATAGVGGNGVTGLKSLGVRDLQYKTAFLACMVHDSDGRGTNIRGEQEIGEDSGQAFIESLTGPEYDELRNMIESEHIYSRLVESIAPTVYGHEIVKKGLLLQLMGGVHKQTSEGMNLRGDINICIVGDPSTSKSQFLKYVCSFLPRAVYTSGKASSAAGLTAAVVKDEETGDFTIEAGALMLADNGICAIDEFDKMDISDQVAIHEAMEQQTISIAKAGIHATLNARTSILAAANPIGGRYDRKKSLRANVQMSAPIMSRFDLFFVVLDECDEKTDLNIARHIVNVHRFQDDAINPEFSTETLQRYIRYARTFNPKVLSQSADVLVEKYRILRQDDS----RNSYRITVRQLESMIRLSEAIARANCTNEVTPAYVREAFTLLRQSIIHVEQDDIDFDEEELEGERDKGRPHVPTDGEDVPMEEETLPLGVRVMGADASTQEASSRAATAAPESEQQAAPPKRRMVITHDKYITLRSLIVLHLQEHERQTGVGLDHDELVDWYLEQKEESVQDIEELEFEKELVTKMLRKLLKMLTNPVKEQILGKVAPLVNAPPKSYLQRHFSSFPMTAHLHNPVLRLVSLHPQLSCSLAFLRVPEIYDGFEYKVFVSRTMTVDDVIHTVIEELGLARSLPIPGGKFEYVLEEAWIERESQTRLPTTSLIHEILGFPFSANPFGSLGHRILRFCVPDEWYRRTNSRVVPAGSEPSEATLRESDQEDEGTAKLAGLRYPTTQTMEQRGLVSQRLSSMFEGWLRTSPTTRHSTVISDNKKSVSEPRLVESFGLKGEKRSAMYALTRDRKAYLLRQNRQFRSSATPPHSVTYGPSSAASLLPRLIPQLTGDNLPRRFSIFGWGTSAPTDNTAEEVQPIQVQTTGGLWSNWWTSSGGEKTADKNSAKWYIDALCIGKPPDMKLVKHLISLRVHLSTAKLAFIEDFVRNQKGLEAIGVLLAGLVGKGGKRKRLNEVETTVLFELIKCLRVLLNTLSSPTVITHISYSLHILSLTEGHKAVLAAMSDFRIAFINALANCMLRNFHGLVQRLVQKEKQVLQLQTELDRYKAQNPDGRERERDRIKWNTLMDEIAELENGLGRKDKEIAYLKRALESVYTRFLSREEAREENKAEMDAQLIANRAIERLTQKD
--------------------------------------------------SGTKKRRRPRIQNSDIPLVKDAVGESVADTFENFLRTY---VILFEEPVGDGMAQDQLQGEIIYVEQIHTMREYELTTLYVDFGHLLQSDDVLADAIQRQYYRFLPFLRRALWNLVAEFEPEYLKINPTAATTDSANLQSREFNIAFYHLPLVSGIRDLRTEKIGTLMSISGTVTRTSEVRPELLYGSFICEVCNGTVNDVEQQFKYTEPSLCPNPTCGNRTAWQLQIDSSKFTDWQKVRIQENPSEIPTGSMPRSLDVILRGEMVERAKAGDKCVFTGTFIVVP--------------------------------------------------------------GTNIRGEEEYGEESGHAFIQSLTEPEFEELKTMIDSEHIYSRLVESIAPTVYGHEIVKKGILLQLMGGVHKQTPEGMHLRGDINICIVGDPSTSKSQFLKYVCSFLPRAVYTSGKASSAAGLTAAVVKDEETGDFTIEAGALMLADNGICAIDEFDKMDLSDQVAIHEAMEQQTISIAKAGIHATLNARTSILAAANPIGGRYDRKKSLRANVQMSAPIMSRFDLFFVVLDECNERTDLNIAKHIVNVHRFQDEAINPEFSTETLQRYIRYARTFNPKVTPEAADVLVEKYRVLRQDDASGTGRNSYRITVRQLESMIRLSEAIARANCTNEVTPVFVREAYTLLRQSIIHVEQDDIDFDEEDLQGERPRDPATDPS-SEDVQMADSST---------------------------------PRRRMVITHDQFMTLQSLIILHLSQKERETGKGVDRDDLIDWYLEQREHEINDVEELEYEKELITKMLRKLVKYIVHP-----L--LAPLVATSN-GDAARHFSAFPLTSHLHTPVLRLVSLHPSLSISFSFLRVPEIHDEFQYKVFIGRTTIVDEVIGLVQRELGLVKILPIPGGSISYALEEVWVDGGTETRLPEQCNLHNIIVSPFSSNPFSSSAKRLFRFCVPDEWYRRANSRRVSLTLEPSEGTLKEEDEDEEGTAKIAAPAEPGTNAPGHSGPVTQRLSNMFDGWLRASPPPHNNATMSSHRMSVSEPKLVEQLGLKGDKRTTMYELPMDRKKYLLQTNRQSKTSQG-RLSASIGPSAATNLLPRLVPQLTGDGLMRRFSFATWGSMAQPFDYGEDMQPVQPQSTGGLWNSWWASSGGDKMVEKETAQWYIAPLRSGKALDHKLVKTSYIAPCSSVDGQIYLHSDFVVKEKGLDALGR-------------------------------------------------------------------------INAIANCLLRSFHGVVQRLVQKEKQVLQLQTELDRYKAQNPESRERERDRTKWNTLMEEIAELESEAGIKDKEVVYLKRALESVYTRFLSREEAREASKAELDAELIANRTIERLARKE
DQLSSPPPIELSLPPSAQSEPDSLPRTQTPRRTTDALTLDDGPSEAT-EATRAKKKKKPRIQNSDIPLVKDAVGESVADTFESFLRTY-EAVDLAPTPSADGMYQDEPRGECIYIDQIHTMREYELTTLYVDFGHLLQSDDVLADAIQKQYYRFLPFLRRALWNLVAEFEPDYLKINPTAATTDSANLQSREFNVAFYHLPLVSGIRDLRTEKIGTLMSISGTVTRTSEVRPELLYGSFICEICNGTVNDIEQQFKYTEPSLCPNPTCGNRVAWQLQIDSSKFTDWQKVRIQENPSEIPTGSMPRSLDVILRGEMVERAKAGDKCIFTGTFIVVPDVSQLGLPGGNKAELQREAFRSNA-VNGVGGSGVTGLKSLGVRDLQYKTAFLACMVHDADGRGTNIRGEEEYGDDSGLAFIQSLTEPEFEELKTMIDSDHIYSRLVESIAPTVYGHEIVKKGILLQLMGGVHKQTPEGMHLRGDINICIVGDPSTSKSQFLKYVCSFLPRAVYTSGKASSAAGLTAAVVKDEETGDFTIEAGALMLADNGICAIDEFDKMDISDQVAIHEAMEQQTISIAKAGIHATLNARTSILAAANPIGGRYDRKKSLRANVQMSAPIMSRFDLFFVVLDECDERTDLNIAKHIVNVHRFQDEAINPEFSTETLQRYIRYARTFNPKVSPEAANVLVEKYRILRQDDASGTGRNSYRITVRQLESMIRLSEAIARANCTNEVSPNFVREAYTLLRQSIIHVEQDDVDFDEEELEGERPASQA-QDE-SQDVQMAASSMQVGVVVNGNAPEPAVSSSRTSSAVPAAPPAQPTPRPRMKITHDQYMTLKSLIILYLSEKERETGKGVDKDDLIDWYLEFKEDQLNDVEQLEYEKELITKVLKRMVKYMVHPVRREVLG------SSTDATDTSRHFSAFPLTSHLHTPILRLVSLHPALSLEFEFARVPEIHDGFRYKVFIGRTTSVNELIGRVLRELGLVRSLPVPGGNINYVVEEVWVDGATET--PFCFVLANVVVSPFCPNPFTLTAKRSFRFCVPDEWYRRANSRRISLSMEPSEGTLKEEDEE-EGTAKVAGPTTPPTNGREKYGSATSRLSSMFDGWLRSSPTPRNSAIVTNNRVSVSEPKLVDQLGLKEEKRKEMYALPLDRKKLLLQGSRQTKGSSTTSYAASYGPSSATNLLPRLVPQLTGDGIMRRFSLSSWGSTAQPFSHGEEFQSIQPQTTGSLWSSWWSSAGGDKLTEKETTQHYIVPLRSTKA-DQKLVKHLISLRVHLSTAKFGFIEDFVIKEKGLEALAALLARLVGKGRKKKTLTEVEVSVLLEVIKCLRVLLNTVPSPINQQSLLKTSV----------------------VDSLVICVLRSFHGVVQRLILKEKQVIQLQTELDRYRAQNPEDRERERDRAKWNALMEEIAELESDIGMKDKEIVYLKRALESVYTRFLSREEAREAAKDQLDAELIANRTIERLTQKD
DQLSSPPPIELSLPPSAPSEPDSLPRTQTPRRTTDALTLDDGPSEAT-EGTKGRKKKKPKMPNSDVPLVKDAVGESVADTFENFLRTFTEAIELAPTPSADGMDQDVPQGELIYVEQIHTMREYELTTLYVDFGHLLQSDDVLADAIQKQYYRFLPFLRRALWNLVAEFEPEYLTINPVAASNESSHLQSREFTVAFYHLPLVSGIRDLRTEKIGTLLSIGGTVTRTSEVRPELLYGSFICEICGGTVNDVEQQFKYTEPSLCPNPTCGNRIAWQLQIDSSKFTDWQKVRIQENPSEIPTGSMPRSLDVILRGEMVERAKAGDKCVFTGTFIVVPDVSQLGLPGGNKAEMQRESFRSNAATGGVGGNGVTGLKSLGVRDLQYKTAFLACMVHDADGRGTNIRGEEEYGDESGLAFIQSLTEPEFEELKTMIDSDHIYSRLVESIAPTVYGHEIVKKGILLQLMGGVHKQTPEGMHLRGDINICIVGDPSTSKSQFLKYVCSFLPRAVYTSGKASSAAGLTAAVVKDEETGDFTIEAGALMLADNGICAIDEFDKMDIGDQVAIHEAMEQQTISIAKAGIHATLNARTSILAAANPIGGRYDRKKSLRANVQMSAPIMSRFDLFFVVLDECNEKTDLNIAKHIVNVHRYQDEAINPEFSTETLQRYIRYARTFNPKVTREAADVLVEKYRTLRQDDASGTGRNSYRITVRQLESMIRLSEAIARANCTNEVTPAFVREAYTLLRQSIIHVEQDDIDFDEEELEGDRPQNQTADGE-SQDAQMGASSMAVGVVVNGNGGPLVASSSRAPSAVPAQLPAPQPQRPRLRITHDQYITLQSLVVMYISEKERETGKGVDKDDLIDWYLESKEDQLDDVDQLDYEKELITKALRKMVKYMVHPVKREVLGLIALFVARSSNGDASRHFSAFPLTSHLHTPSLRLVSLHHALSLSLSFLRVPEVHDEFQYRVFIGRTTVVSEVIAVVLRELGLARSLPVPGGNITYVIEEVWIEGDVETRLPETSNLFNILISPFSPNPFSTAAKRSFRFCVPDEWYRRANSRRVSLSMEPSEGTLKEEDEEEEGTAKLSGPSTPPIGGRERQGSVTQRLSNMFDGWFRSSP--RNSAIVTNNRMSVSEPKLVEQLGLKEEQRNNMYALPLARKKYLLQINRQTKNGQSPSSAASYGPTSATNLLPRLVPQLTGDGLMRRLSLTSWGSTAQSFVHGEDVPPIQPQSTGGLWSSWWTSSGGEKTTEKDTVQWYITPLRSSRAPDHKLVKHLISLRVHLSTAKFAFIEDFVTKEKGLEALAALLARLVGKAGKKRMLSDVEAMVLLEVIRCLRVLLNTLASPVVITHISYSLYFLSVNEGHKAVVAAMSDFRIAFINAITNCVLRNFHGVVQRLVQKEKQVLQLQVELDRYKAQNPEDRERERDRAKWNALMDEIAELESETAIKEKEILYLKRALESVYTRFLSREEAREASKDRLDAEQIADRAIERLTQKD
DAPSSPPQFPSSLPPSSIPAPTATPEGATPRRVADALAMEPDEPEEAED-TGGKRRRRPRQTQGDVPMVKDAVGESVAESFETFLKTFTEEVALAQTPGSDGDGMEQNEAELIYIDQIHTMREYELTTLYVDFGHILLRDDVLADAIQKQYYRFLPYLRRALLNLIAQYEPEYLKINPTASQGDASSSQSRDFNIAFYHLPLVSGIRDLRTDKIGTLMSISGTVTRTSEVRPELLYGSFICEVCNGIVNDIEQQFKYTEVSLCPNPTCGNRTAWQLQIDSSKFTDWQKVRIQENPSEIPTGSMPRSLDVILRSEMVERAKAGDKCVFTGTFIVVPDVSQLGLPGGNRAELQREAARGNATAGAAGGTGVTGLKALGVRDLQYKTAFLACMVHDADGRGTNIRGEEELGDETGQSFVQSLTEPEFEELKQMIDSDHIYSRLVESIAPTVYGHEIVKKGLLLQLMGGVHKQTAEGMHLRGDINICIVGDPSTSKSQFLKYICSFLPRAVYTSGKASSAAGLTAAVVKDEETGDFTIEAGALMLADNGICAIDEFDKMDISDQVAIHEAMEQQTISIAKAGIHATLNARTSILAAANPIGGRYDRKKTLRANLQMSAPIMSRFDLFFVVLDECDPQTDMNIAKHIVNVHRFQDEAINPEFSTETLQRYIRYARTFNPKMTPEAADILVEKYRMLRQDDATGAGRNSYRITVRQLESMIRLSEAIARANCTSEVSPAFVREAYSLLRQSIIHVEHDAIDFDEEELRGERPNDRPTGTNDSEDVQMGD-DIPVRIQNAGRQAPIAESSSRAGTVPPVDGPTLP-PKKRMVITHDQWVNLQTMVVMHVSEHETSTGTGLDREELIDWYLEQKEGEMADVEQFEYEKELITKVLKKLVKYMVHPLKEEMLGTVAPVLKRLNESPVERHFSSFPMTGHLHNPAFRLVSKSPALSLNLSFARVPEIHEEFRYTVYISHTMTVKDAITLVMDELGLAKSLPIPGGNLEYVIEEVWVDNSSESRLPSSTVIFDVLHFPYSPNPFKSTARRIFRLCVPDEWYRRSKTRSVSSPIGPSQDTIRESEDEDEGTAKMTKPSSTSQKLDQQRGVVTQRLSNMFEGWFGTSPSPRNSVATPEKRKSVSDPKLVEKMGLKGEKRSAMYKMPLQQKKYLLRQHRDFKGSPDTAYAASYGPSSGSALLPRLIPQLTGDGLMRRLSIVGWGSSGPVINSPEDMPPIQPQSTGGIWSSLWALSGGERSSLEKAARWYIDNLKQSRSMDIKLIKHLISLRVHLSTAKLGFIEEFVHHEQGLEILSGLLSKLVGKGGKRKTLTDVESTVLLEVVKCLRVLLNTLASPLVINQLSYALHVLSTVDGHKAVLSAFSDFRIIFINALTNCMLRNFHGLVQRLVQKEKQVLQLQTELDKLKGENFEARERERDRVKWNTLMEEISDLEGSLGMKEKEIVYLKRALESVYTRFMSREEARDGFKAEMDAELIANRAIERLGQKE
DPTSSPRQMPSSLPPSSAPALTATPEGATPRRVTDALAMEPDEPEEAED-AGGKRRRRPRQTQGDVPMVKDAVGESVAESFETFLKTYTEGVALAPTPGSDGEGMDQNPGELIYIDQVHTMREYELTTLYVDFGHILLRDDVLADAIQKQYYRFLPYLRRVLLNIVAEYEPEYLKINPTASQGDASSLQSRDFNIAFYHLPLVSGIRDLRTDKIGTLMSISGTVTRTSEVRPELLYGSFICEVCNGLVNDIEQQFKYTEASICPNPTCGNRTAWQLQIDSSKFTDWQKVRIQENPSEIPTGSMPRSLDVILRSEMVERAKAGDKCVFTGTFIVVPDVSQLGLPGGNRAELQREAARGNATSGAAGGTGVTGLKALGVRDLQYKTAFLACMVHDADGRGTNIRGEEEIGDETGQSFVQSLTEPEFEELKQMIDSDHIYSRLVESIAPTVYGHEIVKKGLLLQLMGGVHKQTAEGMNLRGDINICIVGDPSTSKSQFLKYICSFLPRAVYTSGKASSAAGLTAAVVKDEETGDFTIEAGALMLADNGICAIDEFDKMDISDQVAIHEAMEQQTISIAKAGIHATLNARTSILAAANPIGGRYDRKKTLRANLQMSAPIMSRFDLFFVVLDECDPQTDMNIAKHIVNVHRFQDEAINPEFSTETLQRYIRYARTFNPKMTPEAADVLVEKYRMLRQDDATGAGRNSYRITVRQLESMIRLSEAIARANCTSEVTPAFVREAYSLLRQSIIHVEHDAIDFDEEELRGERPNDRPNNTND-EDVQMGD-DIPVRINNVGRQAHAHESSSRAGTVPPADGPAQP-AKRRMVITHDQWVSLQTMVVLHISEHEANTGTGLDREELIDWYLEQKEGDMADVEQFEYEKELIVKVLKKLVKYMVHPLREEVLGTVAPIIKKQNESPVERHFSSFPMTGHLHNPAFRLVSKSPSLALDLSFARVPEIHEEFRHKVFISHTTTVKDIIDLVTDELGLSKSLPIPGGNLEYVIEEVWADGSNESRLPSTAVIFDILGFPYSPNPFKSSAKRNFRFCVPDEWYRRSRTRSIPSPTGPSQDTIRESEDEDDGTAKMTKPSRTAQKMDQQRGVVTQRLSNMFDGWFGTSPSSRSSTVTPEKRKSVSDPKFVE-IGLKGDKRAAMYKLPIQQKKYLLRQHRDFKGSPEPTYAASYGPSSGSALLPRLIPQLTGDGLMRRLSSVGWGTSGPVINSPEDMPPIQPQSTGGIWSSLWALSGGDRTSLEKTAQWYTDNLKQTRSMDMKLVKHLITLRVHLSTAKLAFIVDFVRHEQGLEVLSGFMSKLVGKGGKRKALTELESTVLLEVVKCLRVLLNTLTSPIVVNQLCYALHILSPVDGHKAVLAAFSDCRVIFINALTNCMLRNFHGLVQRLVQKEKQVLQLQTELDKLKGENFEAKERERDRVKWNTLMEEISDLEAYLGMKEKEIIYLKRALESVYTRFMSREEMRDGDKAEFDAELIANRAIESLGQKE
DAPSSPIAIPSSLPPSSAIDPTPSTNGATPRRIADALALDNDEAEEDNDVPDRNRRKRPRQMNGDVPIVKDAVGESVAESFETFLKTFTEEIALAATPGSDGIGADLNEGELVYIEQIHTMREYELTTLYVDFGHLLQRDDVLADAIQKQYYRFLPYLRRALLNLVTEFEPEYLKINPTAATTDSANLQSREFNVAFYHLPLISGIRDLRTDKIGTLMSISGTVTRTSEVRPELLFGSFICEVCNGLIHDIEQQFKYTEVRFARNPTCGNRTAWQLQIDTSKFTDWQKVRIQENPSEIPTGSMPRSLDVILRSEMVERAKAGDKCVFTGTFIVVPDVSQLGLPGGNKAEMQREANKGNSATGGVGGNGVTGLKSLGVRDLQYKTAFLACMVHDADGRGTNIRGEDELGDESGQAFIQALTEPEFEELKSMIDSEHIYSRLVESIAPTVYGHEIVKKGLLLQLMGGVHKQTPEGMHLRGDINICIVGDPSTSKSQFLKYICSFLPRAVYTSGKASSAAGLTAAVVKDEETGDFTIEAGALMLADNGICAIDEFDKMDIGDQVAIHEAMEQQTISIAKAGIHATLNARTSILAAANPIGGRYDRKKTLRSNLQMSAPIMSRFDLFFVVLDECDPQTDLNIAKHIVNVHRFQDEAIHPEFSTETLQRYIRYARTFNPKVTPEAADVLVEKYRILRQDDATGAGRNSYRITVRQLESMIRLSEAIARANCTSEVTPAFVREAYTLLRQSIIHVEHDAVDFDEEELEGERANGQPAAAADDEDVQMADESIPVRVNVAGRPAPAASSSSRAGSILPSTQAPAAPPKRRMVISHDKYIELQSMIVLHLSEREEATGKGIDREELIDWYLETKEEEIQDVEQLEYEKELVTKLLRKL-------VKENFL----------------------------------------------------------------------------------------------------------------------------------------------------------------------------------------------------------------------------------------LEM--------------------------------------------------------------------------------------------------------GDPDQ-----------------------------------------------------------------------------------------------------------MMSTEDESQASAAAGDNFRVYY----------------------------------------------------------------------------------------------------SVD----------------
DAPSSPIAMPSSLPPSSAIDPTPSTNGATPRRIADALALGNDEAEEDNEVPSSNRRKRPRQMNGDVPIVKDAVGESVAESFETFLKTFTEEIALAATPGSDGMGADVNDGELVYIEQIHTMREYELTTLYVDFGHLLQRDDVLADAIQKQYYRFLPYLRRALLNLVTEFEPEYLKINPTAATTDSANLQSREFNVAFYHLPLVSGIRDLRTDKIGTLMSISGTVTRTSEVRPELLFGSFICEVCNGLIHDIEQQFKYTEVSLCPNPTCGNRTAWQLQIDTSKFTDWQKVRIQENPSEIPTGSMPRSLDVILRSEMVERAKAGDKCVFTGTFIVVPDVSQLGLPGGNKAEMQREANKGNSATGGVGGNGVSGLKSLGVRDLQYKTAFLACMVHDADGRGTNIRGEDELGDESGQAFIQALTEPEFEELKSMIDSEHIYSRLVESIAPTVYGHEIVKKGLLLQLMGGVHKQTPEGMHLRGDINICIVGDPSTSKSQFLKYICSFLPRAVYTSGKASSAAGLTAAVVKDEETGDFTIEAGALMLADNGICAIDEFDKMDISDQVAIHEAMEQQTISIAKAGIHATLNARTSILAAANPIGGRYDRKKTLRANLQMSAPIMSRFDLFFVVLDECDPQTDLNIAKHIVNVHRFQDEAINPEFSTETLQRYIRYARTFNPKVTPEAADVLVEKYRILRQDDATGAGRNSYRITVRQLESMIRLSEAIARANCTSEVTPAFVREAYSLLRQSIIHVEHDAVDFDEEELEGERAGGQPAAAADSEDVQMADESIPVRVNGAGRVEPAGTSSSRAGSVLPSTEPPPAPPKRRMVISHDKYIELQSMIILHLSEREEATGKGIDREELIDWYLETKEEEIQDVEQLEYEKELVTKLLRKL-------VKENFL----------------------------------------------------------------------------------------------------------------------------------------------------------------------------------------------------------------------------------------LEM--------------------------------------------------------------------------------------------------------GDAHE-----------------------------------------------------------------------------------------------------------MISTTDESQSSAAASDNFRVYY----------------------------------------------------------------------------------------------------SVD----------------
DAPSSPIAMPSSLPPSSAVDPTPSTNGATPRRIADALALGNDEAEEDNEAPASSRRKRPRQMNGDVPIVKDAVGESVAESFETFLKTFTEEIVLAATPGSDGMGLDANDAELVYIEQIHTMREYELTTLYVDFGHLLQRDDVLADAIQKQYYRFLPYLRRALLNLVTEFEPEYLKINPTAATTDSANLQSREFNVAFYHLPLVSGIRDLRTDKIGTLMSISGTVTRTSEVRPELLFGSFICEVCNGLIHDIEQQFKYTEPSLCPNPTCGNRTAWQLQIDTSKFTDWQKVRIQENPSEIPTGSMPRSLDVILRSEMVERAKAGDKCVFTGTFIVVPDVSQLGLPGGNKAEMQREANKGNASTGGVGGNGVSGLKSLGVRDLQYKTAFLACMVHDADGRGTNIRGEDELGDESGQAFIQALTEPEFEELKSMIDSEHIYSRLVESIAPTVYGHEIVKKGLLLQLMGGVHKQTPEGMHLRGDINICIVGDPSTSKSQFLKYICSFLPRAVYTSGKASSAAGLTAAVVKDEETGDFTIEAGALMLADNGICAIDEFDKMDIGDQVAIHEAMEQQTISIAKAGIHATLNARTSILAAANPIGGRYDRKKTLRANLQMSAPIMSRFDLFFVVLDECDPQTDLNIAKHIVNVHRFQDDAINPEFSTETLQRYIRYARTFNPKVSPEAADVLVEKYRILRQDDATGAGRNSYRITVRQLESMIRLSEAIARANCTSEVTPAFVREAYTLLRQSIIHVEHDAVDFDEEELEAERDGGR-AATVDGEDVQMGDESVPVRINVAGRQAPAATSSSRAGSILPGTEPPAAPPKRRMVISHDKYIELQSMIILHLSEREEATGQGMDREELIDWYLETKENEIQDVEQLEYEKELVTKLLRKL-------VKENFL----------------------------------------------------------------------------------------------------------------------------------------------------------------------------------------------------------------------------------------LEM--------------------------------------------------------------------------------------------------------GDPNE-----------------------------------------------------------------------------------------------------------MTSTADESQSSAVDGENFRVYY----------------------------------------------------------------------------------------------------SVD----------------
DAPSSPIAMPSSLPPSSAIDPTPSTNGATPRRIADALALGNDEAEEDNEVPGRGRRKRPRQMNGDVPIVKDAVGESVAESFETFLKTFTEEIALAATPGSDGIGADINDGELIYIEQIHTMREYELTTLYVDFGHLLQRDDVLADAIQKQYYRFLPYLRRALLNLVTE--------------------------------------------------------TRTSEVRPELLFGSFICEVCNGLIHDIEQQFKYTEVSWTPNPTCGNRTAWQLQIDTSKFTDWQKVRIQENPSEIPTGSMPRSLDVILRSEMVERAKAGDKCVFTGTFIVVPDVSQLGLLEGTKPKC----------------NGKQ------TREI-----------------GTNIRGEDELGDESGQAFIQALTEPEFEELKSMIDSDHIYSRLVESIAPTVYGHEIVKKGLLLQLMGGVHKQTPEGMHLRGDINICIVGDPSTSKSQFLKYICSFLPRAVYTSGKASSAAGLTAAVVKDEETGDFTIEAGALMLADNGICAIDEFDKMDISDQVAIHEAMEQQTISIAKAGIHATLNARTSILAAANPIGGRYDRKKTLRANLQMSAPIMSRFDLFFVVLDECDPQTDLNIAKHIVNVHRFQDEAINPEFSTETLQRYIRYARTFNPKVTPEAADVLVEKYRILRQDDATGAGRNSYRITVRQLESMIRLSEAIARANCTSEVTPAFVREAYTLLRQSIIHVEHDAVEFDEEELEGERADGQPAAAADSEDVQMADESVPVRINVAGRQAHAATSSSRAPSIVPSTEAAAAPPKRRMVISHDKYMELQSMIVLHLSEREEATGKGVDREELIDWYLEMREAEIQDVEQLEYEKELITKLLRKL-------VKENYL----------------------------------------------------------------------------------------------------------------------------------------------------------------------------------------------------------------------------------------LEL--------------------------------------------------------------------------------------------------------GNANE-----------------------------------------------------------------------------------------------------------MLSTEDESQSSAAVGD--RLYY----------------------------------------------------------------------------------------------------SVD----------------
DGLSSPVAPPLSLPASTPGPPT----GREPRR-TNALTLNEDDDDQGEGAAAARKRRRPRQQNGEVPIVQDVVGQSVSENFEKFLKTYTDGIDLAPTPASDGDIPILREGELIYIEQIHTMREYELTTLYVDYGHLLRADDVLADAIQKQYYRFIPYLRRALHNLVSEYEPEYLRINPTAATTDSTNLQLREFNVAFYHLPLVSGIRDLRTEKIGTLMSISGTVTRTSEVRPELLFGSFICEVCNGLVNDIEQQFKHTEPALCPNPTCGNRTAWKLQIDTSKFTDWQKVRIQENPSEIPTGSMPRSLDVILRSEMVERAKAGDKCVFTGTFIVVPDVSQLGLPGGNRAELQREASKNTSTTGGVGGTGVTGLKALGVRDMQYKSAFLACMVHDADGRGTNVRGEDEMGEDSAQAFIQSLTEPEFEELKQMIESPNIYARLVASIAPTVYGHEIVKKGLLLQLMGGVHKQTAEGMNLRGDINICIVGDPSTSKSQFLKYVCSFLPRAVYTSGKASSAAGLTAAVVKDEETGDFTIEAGALMLADNGICAIDEFDKMDIADQVAIHEAMEQQTISIAKAGIHATLNARTSILAAANPIGGRYDRKKTLRANVQMSAPIMSRFDLFFVVLDECNEATDMNIANHIVNVHRFQDEAINPEFSTETLQRYIRYARTFNPKVTSEASELLVEKYRTLRFDDASGVGKRSYRITVRQLESMIRLSEAIARANCTSEVTPAYVQEAFSLLRQSIIHVEQDDIDFDQEEPDGNNVAQTATAMDE------GDSSLPMGVRIAPPRGPAEASSTVVGATSDAAAPQAPAARGRFKITHDLFIEMQNLVILHLAEVEKSTGNGIDRDELIDWYLESKESQIRDVEDLEYERQLITKLLRKLVKYMVHPVKEEALGTVAPIVNATTNQPTQRHFSSFPLTSHLHTPCLRLVSLHPQLSMTFGFARVPEIHDGYQYKVFLSRATNIGDIIGAVVEELGLTRSLPIPGGNIEYVMEEVWADKDSESLLPASAIAHDILTFPFSPNPFTSAARRQFRFCIPDEWYRRSKSRNVSSSAAPSEATIRESEEEEDGTAKLRAPVQTGTMNSEWRGSVSQRLSSIFDGWLRTPPSSRGSAIISEARKSVSEPILLQQLGMKDGKRATIYQLSTERKKALLKQNREFRAATG-GQPATFGPSSAATLV-RLVPQLTGD--FRR-SI--WGT-APPFDTSEDLKPLQPQTTGGLWSGWWASSGGVPT-EKKSARWYVDGLRSGRTPDMKLVKHLISLRVHLSTAKVVWIEEFVQTEEGLEVLGQLLSSLVGKGGKHRDLKDVEITVLLEVIKCLRALLNTLHSPTVVTHITYSLHVLSLTEGHRAVLAAMSDFRVAFINAITNCLLRNLHGLVQRLVQKEKQVLQLQSELDRSKAQNPEARDRERDRVKWNTLMDEIAELETSFTIKDKEILYLKRALESVYNRFLAREELRGEARAEMNAEQIANRAIESLTHKD
DQLSSPPPIDLSLPPSAPSEPDSLPRTQTPRRTTDALTLDDGPSEAT-EASRARKKKKPRVQNSDVPLVKDAVGESVADTFENFLRTYTEAVELAPTPSADGMYQDEPQGELIYIEQIHTMREYELTTLYVDFGHLLQSDDVLADAIQKQYYRFLPFLRRALWNLVAEYEPEYLKVNPTAATTDSANLQSREFNVAFYHLPLVSGIRDLRTEKIGTLMSISGTVTRTSEVRPELLYGSFICEICNGTVNDVEQQFKYTEPSLCPNPTCGNRVAWQLQIDSSKFTDWQKVRIQENPSEIPTGSMPRSLDVILRGEMVERAKAGDKCVFTGTFIVVPDVSQLGLPGGNKAEIQREAFRSNATINGVGGSGVTGLKSLGVRDLQYKTAFLACMVHDADGRGTNIRGEEEYGEESGLAFIQSLTEPEFEELKAMIDSDHIYSRLVESIAPTVYGHEIVKKGILLQLMGGVHKQTPEGMHLRGDINICIVGDPSTSKSQFLKYVCSFLPRAVYTSGKASSAAGLTAAVVKDEETGDFTIEAGALMLADNGICAIDEFDKMDISDQVAIHEAMEQQTISIAKAGIHATLNARTSILAAANPIGGRYDRKKSLRANVQMSAPIMSRFDLFFVVLDECDERTDLNIAKHIVNVHRFQDEAINPEFSTETLQRYIRYARTFNPKVSREAADVLVEKYRILRQDDASGTGRNSYRITVRQLESMIRLSEAIARANCTNEVTPAFVREAYTLLRQSIIHVEQDDVDFDEEELEGDRPQNQT-DGE-SQDVQMAASSMAVGVVINGNTQ--ASSSSRAPSAAPPQPPAQQPQRPRMRITHDQYITIQSLVVMYLSEKERETGKGVDKDDLIDWYLESKEQDLDGVDQLEYEKELITKALRKMVKYMVHPVKKEVLGLIAPLVAASSNGGGSRHFSAFPLTSHLHTPVLRLVSLHPALSLSLSFLRVPEIHDEFQYRVFFGRTTVVNEVIAIVLKELGLAKALPVPGGSISYVVEEVWVEGDTETRLPETSNLFNIVVSPFCPNPFSPAAKRFFRFCVPDEWYRRATSRRVSLSMEPSEGTLKEEDEEKEGTAKIAGPSPSMANGPERFGSVSQRLSNMFDGWLRTSPSPRNSAIVANNRMSVSEPKLVEQLGLKGDKRVSMYALPMDRKKYLLQSNRQTKGSQAPSHAASYGPSSAVNLLPRLVPQLTGDSIMRRFSIANWGSTAQPFSHGDDAQPIQPQSTGGLWSSWWTSSGGDKTTEKETAQWYITPLRSSKAPDHKLVKHLISLRVHLSTAKFAFIEDFVIKEKGLEALAALLAKLVGKGGKKKTLSDVETTVLLEVIKCLRVLLNTL-----VVHYLTSFV-----------------------------ILRNFHGVVQRLVQKEKQVLQLQTELDRYKAQNPEDREKAEDSGRCNVPSYRIAELESEITIKDKEILYLKRALESVYTRFLSREEAREASKDQLDAELIANRAIERLTQKD
GGPSSPLAMLSSLPPSSAPDHIPSMNGGSPRRIADALAMRVDEAEEDNEGTDGRRRKRTRQTNGDVPMVKDAVGESVAESFETFLKTFTEEIALAATPGSDGA--DA-EGELIYIEQIHTMREYELTTLYVDFGHLLERDDVLADAIQKQYYRFLPYIRRALLNLVTEFEPEYLKINPTAATTDSANLQSREFNVAFYHLPLVSGIRELRTDKIGTLMSISGTVTRTSEVRPELLFGSFICEVCSGLIHDIEQQFKYTEPSLCPNPTCGNRTGWQLQIDTSKFTDWQKVRIQENPSEIPTGSMPRSLDVILRSEMVERAKAGDKCVFTGTFIVVPDVSQLGLPGGNKAQMQREASKGNASTGGVGGNGVTGLKALGVRDLQYKTAFLACMVHDADGRSIHVRGEEEVGDESGQAFIQSLTEPEFEELKSMIDSDHIYSRLVESIAPTVYGHEIVKKGLLLQLMGGVHKQTPEGMHLRGDLNICIVGDPSTSKSQFLKYICSFLPRAVYTSGKASSAAGLTAAVVKDEETGDFTIEAGALMLADNGICAIDEFDKMDISDQVAIHEAMEQQTISIAKAGIHATLNARTSILAAANPIGGRYDRKKTLRANLQMSAPIMSRFDLFFVVLDECDPQTDLNIAKHIVNVHRFQNEAINPEFSTETLQRYIRYARTFNPKVTPEAADVLVEKYRILRQDDSTGAGRNSYRITVRQLESMIRLSEAIARANCTSEVTPAFVREAYSLLRQSIIHVEHDAIDFDEEELAGERGREQQGPVDNGEDAQMADSSVPVRVNVGGRQAPQPASLSRAGSAIPGTESVPPTPKRRMIISHDKYMELQSMIVLHLVQHESQTGKGMDREELIDWYLEQKEEEMQDIDQVEYEKELIVKLLRRLVKYMVHPLKEEVLGTISPIIGNHNRPAAQRHFSSFPMTGHMHSPALRLVSLHPHLSVNFSFIRVPEIHDGFEYKIYISHTTTVTDAIIRVMEELGLAKSLPIPGGNLEYVVEEVWFSDSVESKLPGTTTLFEILNTPFVSNPFKSKAERRLRFGVPDEWFRRSKSRNVTPAMAPSDSTIRESDEEGEGTAKMGEQDRHNAKTVEQRGIVTQRLSNIFEGWLHSPPSSRNSAAAPDNRKSVSEPKLLENLGLKDEGRARMYVLPLDRKKYLLRQNKQFKTNNSSAYAASYGPSSAAALLPKLIPQLTGDGLIRRFSIVGWGSSASPFNSPEEMPPLQPQNTGSLWANWWTSSGGDKSLDKKSAKWYIDGLRIGKTPDMKLVKHLITLRVHLSTAKVAFIQEFVVAEKGLTSLGSLLASLVSKGGKRRLLSELEITVLLEVLKCLRVLLNTLISPNVITHISYALRMLAADDGHKAVLAAMSDFRIAYVNALTNCILRNFHGLIQRLVQKEKQVLQLQTELDQFKAQNRESRERERDRIKWNTWMEEMTELENTLAIKVKEVVYLKRALESVYTRFISREEVRDGLKAEVDAQIMANHTIKRLTEKD
DAPSSPIALPSSLPPSSAPDATPFA-NGSPHRIADALALNNDEAEEENEEAPTRAGRRKRRQDGDVPIVKDAVGESVAESFETFLKTFTEEIALAPTPGSDGFGPDMNDGELIYVEQVHSMREYELTTLYVDFGHILQRDLVLADAVQKQYYRFLPYLRRAVLNLVTEFEPEYLKINPTAATTDSANLQSREFNVAFYHLGLVNGIRELRTDKIGTLMSISGTVTRTSEVRPELLYGTFTCEVCSGLVHDVEQQFKYTEVRLCPNPTCGNRTAWQLQIDQSKFTDWQKVRIQENPSEIPTGSMPRSLDVILRSEMVERAKAGDKCVFTGTFIVVPDVSQLGLPGGNKAQMQREANKGNTSTGGVGGSGVTGLKSLGVRDLSYKTAFLACMVNDADGR--------------------------------------VRSRL---------------------------------------------------------YICSFLPRAVYTSGKASSAAGLTAAVVKDEETGDFTIEAGALMLADNGICAIDEFDKMDISDQVAIHEAMEQQTISIAKAGIHATLNARTSILAAANPVGGRYDRKKSLRANLMMSAPIMSRFDLFFVVLDECDPQTDLNIAKHIVNVHRFQNEAINPEFSTETLQRYIRYARTFNPKVTPEAADVLVEKYRMLRADDATGAGRNSYRITVRQLESMIRLSEAIARANCTSEVSPAFVREAYSLLRQSIIHVEHDAIDFDEEELEGERRDQQPAAAD-DEDVQMGDSSAPVRV-VGGRG--APQSSSRAGSLAPPSGGAADAPKRRMIITHDKFVELKTMIILYLSEHEQQTGEGMDREALIDWYLEQREGDMQDVEQIEYEQELITKLLRRLVKYMVHP------GIIAPVIAAHDQLASNRHFSAFPHTSHLHNPAVRLVSLHPLLSLTVAFLRVPEIYDGFEFKIFISHTETVAEAIQRTVGELGLTKSLPIPGGNLEYVIDEVWVNGKQESRLPGATLVKDVLGFPFSPNPLKSTARRVFRFNVPDEWFRRSKPRSVPSSPTPSDATLRETEEEDEGTAKA--AGTQATKTVGQRGLVTQRLSSIFEGWLPSSPSPRSSAVVSESRKSVSEPRLLEQLGLKGDKRVAMYALSPERKKYLLRQNRQFKSNPSTTYSASYGPASASAFLPKLVPQLTGDGLMRRFSVLGWGSAASP----EETQPLQSQTTGGLWSSWWASSGGEGSPDKKSAKWYIDNLRVGKAADNKLARHLITLRVHLSTAKLGFILDFVGPERGLVALGTILSSLVGKGGKKRSLTEIETTVLFEVLKCLRVLLNTLASPTVVTHISYALHMLSVIDGHKAVLSALSDFRVAFVNALTNSMLR-----------------------------------RERDRIKWNTLMDEIGEMKDDMVVKDKEIIYLKRALESVYNRFMSREELRNEAKAEVDAEALAHRVIEQLAEKD
GGPSSPLAMPSSLPPSSAPDHIPSTNGGPPRRIADALAMRVDEAEEENEGTDGRRRKRTRQTNGDVPMVKDAVGESVAESFETFLKTFTEEIALAATPGSDGADVDA-EGELIYIEQIHTMREYELTTLYVDFGHLLERDDVLADAIQKQYYRFLPYIRRALLNLVTEFEPEYLKINPTAATTDSANLQSREFNVAFYHLPLVSGIRELRTDKIGTLMSISGTVTRTSEVRPELLFGSFICEVCSGLIHDIEQQFKYTEPSLCPNPTCGNRTGWQLQIDTSKFTDWQKVRIQENPSEIPTGSMPRSLDVILRSEMVERAKAGDKCVFTGTFIVVPDVSQLGLPGGNKAQMQREASKGNASTGGVGGNGVTGLKALGVRDLQYKTAFLACMVHDADGRSIHVRGEEEVGDESGQAFIQSLTEPEFEELKSMIDSDHIYSRLVESIAPTVYGHEIVKKGLLLQLMGGVHKQTPEGMHLRGDLNICIVGDPSTSKSQFLKYICSFLPRAVYTSGKASSAAGLTAAVVKDEETGDFTIEAGALMLADNGICAIDEFDKMDISDQVAIHEAMEQQTISIAKAGIHATLNARTSILAAANPIGGRYDRKKTLRANLQMSAPIMSRFDLFFVVLDECDPQTDLNIAKHIVNVHRFQNEAINPEFSTETLQRYIRYARTFNPKV-----------------------------------------------------ITPAFVREAYSLLRQSIIHVEHDAIDFDEEELAGERGREQQGPVDNGEDAQMADSSVPVRVNVGGRQAPQPASLSRAGSVIPGTESVPAAPKRRMIISHDKYMELQSMIVLHLVQHESQTGKGMDREELIDWYLEQKEEEMQDIDQVEYEKELIVKLLRRLVKYMVHPLKEEVLGTISPIIGNHNRPAAQRHFSSFPMTGHMHSPALRLVSLHPHLSVNFSFIRVPEIHDGFEYKIYISHTTTVTDAIIRVMEELGLAKSLPIPGGNLEYVVEEVWFSDSVESKLPGTTTLFEILNTPFVSNPFKSKAERRLRFGVPDEWFRRSKSRNVTPAVAPSDSTIRESDEEGEGTAKMGEQDRHNAKTVEQRGIVTQRLSNIFEGWLHSPPSSRNSAAAPDNRKSVSEPKLLENLGLKDEGRARMYVLPLDRKKYLLRQNKQFKTNNSSAYAASYGPSSAAALLPKLIPQLTGDGLIRRFSIVGWGSSASPFNTPEEMPPLQPQNTGSLWANWWTSSGGDKSLDKKSAKWYIDGLRIGKTPDMKLVKHLITLRVHLSTAKVAFIQEFVVAEKGLTSLGSLLASLVSKGGKRRLLSELEITVLLEVLKCLRVLLNTLISPNVITHISYALRMLAADDGHKAVLAAMSDFRIAYVNALTNCILRNFHGLIQRLVQKEKQVLQLQTELDQFKAQNRESRERERDRIKWNTWMEEMTELENTLAIKVKEVVYLKRALESVYTRFISREEVRDGLKAEVDAQIMANHTIKRLTEKD
DAPSSPIAMPSSLPPSSAPDPTHSMNGGTPRRIADALAMRVDEAEEDNDTNEGRRRKRPRQTNGDVPMVKDAVGESVAESFETFLRTFTQDIALAATPGSEGDVPEAQDGELFYIEQIHTMREYELTTLYIDFGHLLQRDDVLADAIQKQYYRFLPYLRRALLNLVTEFEPEYLKINPTAATTDSANLQSREFNIAFYHLPLVSGIRDLRTDKIGALMSISGTVTRTSEVRPELLFGSFICEVCNGLIHDIEQQFKYTEVSLCPNPTCGNRVAWQLQIDTSKFTDWQKVRIQENPSEIPTGSMPRSLDVILRSEMVERAKAGDKCVFTGTFIVVPDVSQLGLPGGNKAQMQREASKGNASTGGVGGNGVTGLKALGVRDLQYKTAFLACMVHDADGQGTNIRGEEEVGDESGQAFIQSLTEPEFEELKNMIDSEHIYSRLVESIAPTVYGHEIVKKGLLLQLMGGVHKQTPEGMHLRGDINICIVGDPSTSKSQFLKYICSFLPRAVYTSGKASSAAGLTAAVVKDEETGDFTIEAGALMLADNGICAIDEFDKMDISDQVAIHEAMEQQTISIAKAGIHATLNARTSILAAANPVGGRYDRKKTLRANLQMSAPIMSRFDLFFVVLDECDPQTDLNIAKHIVNVHRFQDEAINPEFSTETLQRYIRYARTFNPKVTPEAADVLVEKYRILRQDDATGAGRNSYRITVRQLESMIRLSEAIARANCTSEVTPAFVREAYSLLRQSIIHVEHDAIDFDEEELEGERGREQPTR--EDEGVQMGDQDVPVRVNVGGRQQPQPQSSSRAGSVAPAPEPVPAPPRRRMIISHDKYIELQTMVVLHLSDHETRTGKGMDREELIDWYLEQKEAEMQDIEQVEYEKELIVKLLKKLV------VKEEILGTIFPIINDHSHS--QRHFSSFPMTGHLHNPILRLVSLNPLLSLNVSFMKVPEIHDGFEYKLFISLTTTASELVTSVVQELGLSKTLPIPGGTLEYVLEEVWSDKAVESRLPGTTVISDVLGFPFSANPLKSTARRFFRFCVPDEWYRRSKSRTVPLAPGPSESTIRESKEEEEGTAKMGQQRRPDSKTIEQRGIVTQRLSSFFEGWLHSPPSSRNSVVTSDSRKSVSEPKPLEK-GLKDEHRAKIRALPIDRRKYIL--HQQFKASSSQSGYQSYGPSSATALLPKLIPHLTGDGLISRMSIVGWGSSSPAFSPTEEIQPLQSQSTGSLWSSWWTSSGGDKSSNKRSAKWYIDGLRIGKAPDMKLVTHLITLRVHLSTAKLAFIQEFIGVEQGLASLGILLAGLVGKGGKRKTLSELETTVLLEILKCLRVLLNTLTSPIIVTHISYALHMLSTTDGRKAVLSAMSDFRIAYINALTTCVLRNYHGLVQRLVQKEKQVLQLQTELEQFKSLNPENRERERDRVKWNTWVEEVNELESSLSIRDKEIIYLKRALESVYSRFISREEIRDGTKAEVDAQIMANHTIERLTAKD
DGPSSPLAMPSSLPPSSAPDQIPSTNGGSPRRIANALAMRVDEAEEETEGPDGRRRKRTRQTNGDVPMVKDAVGESVAESFETFLKTYTEEIALAATPGSDGAGIDA-EGELIYIEQIHTMREYELTTLYVDFGHLLQRDDVLADAIQRQYYRFLPYIRRALLNLVTEFEPEYLKINPTAATTDSANLQSREFNVAFYHLPLVSGIRELRTDKIGTLMSISGTVTRTSEVRPELLFGSFICEVCNGLIHDIEQQFKYTEVSLYP-VSCASRAAWQLQIDTSKFTDWQKVRIQENPSEIPTGSMPRSLDVILRSEMVERAKAGDKCVFTGTFIVVPDVSQLGLPGGNKAQMQREASKGNASTGGVGGNGVTGLKALGVRDLQYKTAFLACMVHDADGRTIHILGEEEIGDESGQAFIQSLTEPEFEELKSMIDSDHIYSRLVESIAPTVYGHEIVKKGLLLQLMGGVHKQTPEGMHLRGDLNICIVGDPSTSKSQFLKYICSFLPRAVYTSGKASSAAGLTAAVVKDEETGDFTIEAGALMLADNGICAIDEFDKMDISDQVAIHEAMEQQTISIAKAGIHATLNARTSILAAANPVGGRYDRKKTLRANLQMSAPIMSRFDLFFVVLDECDPQTDLNIAKHIVNVHRFQDEAIHPEFSTETLQRYIRYARTFNPKVSPEAADVLVEKYRILRQDDSTGAGRNSYRITVRQLESMIRLSEAIARANCTSEVSPAFVREAYSLLRQSIIHVEHDAIDFDEEELEGERGREPQGPADNSEDVQMADNSVPVRVNVGGRQAPQPASSSRAGSVAPGTEPAPAPPKRRMIISHDKYMELQAMVVYHLSEHESKTGKGMDREELIDWYLEQKEEEMQDIEQVEYEKELIVKLLRRLVKYMVHPLKEEVLGS----------------------------------------------------------------------------------------------------------SRLPGPTILFDVLDFPFSANPFKSKAERRFRFCVPDEWYRRSKSRNVLPAVAPSDLTMQESDDEDEGTAKLGEQDRPNAKTVEQRGIVTQRLSNLFEGWLHSPPPSRNSAVTPDNRKSVSEPKLVEKLGLKDEGRARMYVLPLDRKKYLLRQNKQFKAHNSSTYAASYGPSSAAALLPKLIPQLTGDGLIRRFSIVGWGSSASPFNSTEEMPPLQPQNTGSLWGNWWTSSGGDKSSDKKSAKWYIDGLRVGKTPDMKLIKHLITLRVHLSTAKLAFIQEFVGAEKGLIALGSLLASLVSRGGKRKVLSELEITVLLEVLKCLRVLLNTSLFPLDLTYI-----LLPVRLQSSTTFAQR-------YNPHILC---NFHGLVQRLVQKEKQVLQLQTELDQFKAQNPESRERERDRIKWNTFMEEMTELENTLSIKDKEIVYLKRALESVYTRFISREEVRDGIKTEVDAQIMANHTIERLTAKD
DAPSSPIAMPSSLPPSSAPDPTHSMNGGTPRRIADALAMRVDEAEEDNDTNEGRRRKRPRQTNGDVPMVKDAVGESVAESFETFLRTFTQDIALAATPGSEGDVPEAQDGELFYIEQIHTMREYELTTLYIDFGHLLQRDDVLADAIQKQYYRFLPYLRRALLNLVTEFEPEYLKINPTAATTDSANLQSREFNIAFYHLPLVSGIRDLRTDKIGALMSISGTVTRTSEVRPELLFGSFICEVCNGLIHDIEQQFKYTEPSLCPNPTCGNRVAWQLQIDTSKFTDWQKVRIQENPSEIPTGSMPRSLDVILRSEMVERAKAGDKCVFTGTFIVVPDVSQLGLPGGNKAQMQREASKGNASTGGVGGNGVTGLKALGVRDLQYKTAFLACMVHDADG-GTNIRGEEEVGDESGQAFIQSLTEPEFEELKNMIDSEHIYSRLVESIAPTVYGHEIVKKGLLLQLMGGVHKQTPEGMHLRGDINICIVGDPSTSKSQFLKYICSFLPRAVYTSGKASSAAGLTAAVVKDEETGDFTIEAGALMLADNGICAIDEFDKMDISDQVAIHEAMEQQTISIAKAGIHATLNARTSILAAANPVGGRYDRKKTLRANLQMSAPIMSRFDLFFVVLDECDPQTDLNIAKHIVNVHRFQDEAINPEFSTETLQRYIRYARTFNPKVTPEAADVLVEKYRILRQDDATGAGRNSYRITVRQLESMIRLSEAIARANCTSEV---------------------------------------------------------------------------------------------------------------------------------------------------------------------------------------------------------------------------------------------------------------------------------------------------------------------------------------------------------------------------------------------------------------------------------------------------------------------------------------------------------------------------------------------------------------------------------------------------------------------------------------------------------------------------------------------------------------------------------------------------------------------------------------------
DAPSSPVAIPSSLPPSSVPNPTPSVNG-TPRRVADALALANDEAEEENEGGSRGRRKRTRHMNGEIPIVKDAVGESVAESFETFLKSFTEEIILPATPGSDGFGAET-RTERTYIEQIHTMREYELTTLYVDFGHLLQRDDVLADAIQKQYYRFLPYLRRALLNLVTEFEPEYLKINPAAATTDSANLQSREFNVAFYHLPLVSGIRDLRTDKIGTLMSISGTVTRTSEVRPELLFGTFICEVCNGLVHDIEQQFKYTEVSLCPNPTCGNRSAWQLQIDSSKFTDWQKVRIQENPSEIPTGSMPRSLDVILRSEMVERAKAGDKCVFTGSFIVVPDVSQLGLPGGNKAEMQREANKGSQSTGGVGGNGVTGLKSLGVRDLQYKTAFLACMVHDADSRGTNIRGEEEIGDQSGQSFIQALTEPEFEELKSMIDSDHIYSRLVESIAPTVYGHEIVKKGLLLQLMGGVHKQTPEGMHLRGDINICIVGDPSTSKSQFLKYICSFLPRAVYTSGKASSAAGLTAAVVKDEETGDFTIEAGALMLADNGICAIDEFDKMDISDQVAIHEAMEQQTISIAKAGIHATLNARTSILAAANPIGGRYDRKKSLRANLQMSAPIMSRFDLFFVVLDECDPQTDLNIAKHIVNVHRFQDEAIHPEYSTETLQRYIRYARTFNPKVTPEAADVLVEKYRILRQDDATGAGRNSYRITVRQLESMIRLSEAIARANCSADVCPAFVREAYTLLRQSIIHVEHDAVDFDEEELEGERENDRPPTAADGDDVQMADESAPIRVNVGRKQAAQPTSSSRGGSIVPPTDAGPAPPKHRMVISHDKYMELQSMIILHLSEREEATGKGMDREELIDWYLEQKEDEMQDVEQLEYEKELITKLLRKLVK-----------GTIAPIISCRTQSDVEHHFSAFPMTGHLHNPVLRLVSLHPLLSTVLSFWRVPEIDEGFEYKVFISRSTTVSEVIKSVIGELGLSQSSPFPGGNLEYAIEEAWIDCANESRIPSTIILFNVLGFPFAANPFKSTARRQFRFCVPEEWFRRSKSRNVSPAAGPSTQTLNESSEDEDNTAKMGDMPASNTRTVERKGIVTQRLSSIFDSWLPSSPTNSNKVLPSEMRKSVSEPRLLEQLGLKGEKRDAMLSMSIERKKILVRQNQQYM-SSNTRHSVSFGPANAAALLPKLVPQLTGDGFIRRLSTIGWGITVPPLHSNEDMQPLQPQSTGSLWTSWWASTGGDK--EKKSAHWYMAGL-LGKAPDMKLVKHLITLRVHLSTAKLAFIQDFVGPEEGLNALGVLLSSLVGRGGKKRALNETETIALLEILKCLRVLLNTLVSPTVITHISYALHMLSVSEGHKAVLAALSDFRIAFINAVTNCLLRNLNGLVQRLVAKEKQVIQLQTELDQFKLQNPEGRERERDKIRLNTLSDEVAELEVELVAKDKEIVYLKRALESVYTRFMSREESWDVNRADLDAQAMANQTIERLAEKD
-------------------------------------------------------------------------------------------------------------------------------------------------------------------------------------------------------------------------------------------------------------------------------------------------------------------------------------------------------------------------------------------------------------------------------------------------------------------------------------------------------------------------------------------------------------------------------------------------------------------------------------------------------------------------------------------------------------------------------------------------------------------------------------------------------------------------------------------------------------------------------------------------------------------------------------------------------------------------------------------------------------------------------------------------------------------------------------------------------------------------------------------------------------------------------------------------------------------------------------------------------------------------------------------------------------------------------------------------------------------------------------------------------------------------------------------------------------------------------------------------------------------------------------------------------

-DPRKLTNLSEILSALSSLETEEAELSRSLADLLKAKEPIEKSLERLEQLVPHLDVLEADSRGLVEQVSSTAETAERIGSKVRSLDEEMSRVRESADRVGQVMDLKTSLSELQRAIDEKDWESATRHCARAMSLPPDVVTGPFAEFTVVSRRLHLPPSQALQASRDQLLAIFKHHFEEASRSRDSSTTSRFFKLFPTIGWEKEGLDLYANFVVELVKGRSPTAVKGSSPLFYIAGLTSLFESIAMIVDQHQPVVEKYYGSGKMLSVLVRLLEECDKVTKSIKSSWEEDRGMQRKVVDIANNPP--MFTTRKQDDTGLDPRDIEKVLSELAGIIGRWYLFKKYLLEN-FKTASNRLFEDLISVYYVPLETWYTRTIVEKVNQVASSDMTSSPLCTTTPDDVFYILKSILTRVLTTGSFFNVEQTLAHLRDILDRDYIGTIKRKLDEVYKNPN-QTSGVRPERVERENRMTFIVNLNDLSISSSHLEMLVPDVTESPLIPQHFSEIEVAPVKDEIRTLMNSSRKMKSSL-GIEQLLNQLLRPKLRTFISDVYKDISYVLDEDGYANAEYQNLTRKRFVKGWESILDGYK-----------VSCLLNL--KSFFEGLLQVGYI-LGAVRFDRDLRSIIAYLSSQTMFGDLREKFVRLQQISTLLNLDDEDVDEFYNGSGISWKVGPHEARAIANLKI
RDPRTLTSLPDILSCLSALQSEEAEVSNALTSLLNAREPIVTSLNRLRSLLPELDGLHGEAQLFANKVSRTATTADRIGSKVLSLDEEMSRVKEAGDRVNQVIDLKASLTSLNISIENRDWEAATLHCARAMALPSDVISGPFSGTAVPTAESHLPPSETLQKAREHLLSVFLQNFEEASRSRDSTATSRFFKLFPAIGWEAEGLRAYADFVVHLVRGRAPASANSMYALYY---------------------------------------------------------------SEVQNNPPILMFTTRRNEEPVVDPREIDKVLSETASMLGRWAMFKKFLLEAL----------------WIPIVFIHASHRCWQAHRTSSPDVSQTPVITTTPDDVFYILKLVMSRMLSTGSVLVVQRTLEQLREVIEQDYIGIIRKKLDDVYRNAVVSGSHARADKMERENRMMFIVLLNDLDISTSHLERLVREFMEGSMVSQNFTDAQGEKVKSCLAEFQSSAGKFKGPLR-VEQLFNQLLRPKLRNFIPEVYNNVSYQLDEDGYTASEYQDIVRKRFVKTWEGLVDGYKDAFTDNNYRLFFGLALDVLLRPWEKFMLNFKYTEVGAIRFDRDLRAITTYLSSQTLFGDIRDRFTRLQQISTILNLDDENVDEFYNSSGITWKLSGQEARTIANLKI
KDPRTLTSLSEVLSCLSAFQSEEAELSNSLAELLKAQEPIVSSLDRLQSLLPEFNELQLDARLLTTKVSSTAKTAERVGSKVRSLDEEMGRVREAADRVGQVMELKVRFSASSTNIDSQDWESAARHCARAMSLPTEVISGPFAEIAVPTSDSHLPPSQTLQAAREKLLVVFRQKFEEASRSRDSNATSRYFKLFPAIGWENEGLEAYANFVVDLVQVRAPATTKSSSPMYYITALTSLFESIAMIVDQHQPVVEKYYGPGKMKSVACRLLDECDRVTKNLRTGWEEDRSMQRKVRPLLQS-VFPL-----------------------------------------SQTASEALFEELITIYYVPFETWYTRTIVDKAHRLSKPDTLQSPITTTTPDDVFYIFKSVASRLLSTGCLGCVDRMVKQLKDVFERDYVTVIKRKMDDVYKNSGPMTSNARPDRIERENRVSFIVLLNDLDVSTLHLERLIQDLAENPLISQHFVEDEQLLVKERISSFSQLTLRLKSSLRGIEQLFNQLLRPKLRTFVLDIYKDITYVLDEEAYSSTDYQDLTRKRFMKVWESLVEGYKDTFSEGNYRLFIGLVLDVLLRPWEKYVMSLKYTEVGAVRFDRDLRAIIAYLASQTTFGDIREKFVRLQQISTLLNLDEEDVDEFYNGSGISWKIGPHEARAIASLK-
KDPRTLISLSEVLSCLSAFQSEEAELSNSLAELLKAQEPIVSSLDRLQSLLPEFNELQLEAGILATKVSCTAKTAERVGSKVRSLDEEMGRVREAADRVGQVMELKSSLFALQSSIDSQDWESATRHCARAMSLPTEVISGPFAEIVVPTSESHFPPSQTLQAAREKLLAVFRQNFEEASRSRDSSATSRYFKLFPAIGWENEGLEVYANFVVDLVQVRAPAAAKSSSPMYYITALTSLFESIAMIVDQHQPVVEKYYGSGKMKSVVCRLLDECDRVTKKLRTGWEEDRSMQRKVAEIMNNPPMPLYSSRRAEEFIVDPREIDKVLLELAGMIGRWYLFKKFISDALSQTASEALFEELITTYYIPFETWYIRTIVDKAHRLSKTDTLQSPITTTTPDDVFYIFKAVASRLLSTGSLCCVDRMVKQLKEVFERDYVTVIKRKMDDVYKNSGPMASNARPDRIERENRVSFIVSMQPYPLSVAHLERLVQDLAENPLIFQHFVENEQLLVKERVSSFSQLTLRLKSSLRGIEQLFNQLLRPKLRTFVLDIYKDITYVLDEEGYSSADYQDLTRKRFMKVWESLVEGYKDTFSEGNYRLFIGLVLDVLLRPWEKYVMSLKYTEVGAVRFDRDLRAIIAYLASQTTFGDIREKFVRLQQISTLLNLDEEDVDEFYNGSGISWKIGPHEARAIASLK-
KDPRALTNLSEILSCLSSFQYEEAELSDSLSQLLKDKEPVIASLDRLQSLNTPFNDLQLDANLLSAKVSNTAKTAERIGSKVRSLDEEMGRVREAGDRAGQVMELKSSLLDLQKSMDTQDWESAARHCARAMSLPAEVVSGPFAGVAVPTTESHLPPAQTLQLARETLLSVFRERFLEASRVRDSSATSRFFKLFPAIGWENEGLDAYSDFVVELVRARSPAANKGESPLYYVTALTSLFESIAMIVDQHQPVVEKYYGPGKMKPVVRRLLEESDKVTRNLSNSWQEDRSITRKV------------------------REIDKIISEIAGMVGRWSLFRKFILEALSQTDSNTVFDNLVTVYYIPMEMWYTRTIIDKAHRLSSPDLSQNPVTTTTPDDVFYILKSVTTRLLTTGSLKAVERTIQQVQDVIDRDYIAVLKRRLDEVYKNQPPATSTMRSDRLERENRVTFIVLLNDFDVSASHLERLLRDLIDSPVIYQHFREAEQQMVKDDISKLFALTGRLKGSLRGIEQLFNQLLRPKLRNLIPDVYKDVSYVLDEDGYAAAEYQDVVRKRFIKGWETLVDGYKDTFSDTNYRLFFGLALDFLLKPWEKFVMNLKYSEVGAVRFDRDLRAIITYLASQTAFGDIREKFLRLQQISTLLNLDDEDVDEFYNGSGISWKIGPHEARAIASLKI
-----------------------------------------------------------------------------------------------------------------------------------MSVPQEIIFGLFAETVVVRGMHHLPPPQMLQDSREQLLAIFIRNFQHASQTRDSAATSRFFKLFPAIGWEKEGLEVYSRFIVELIRVRISTGASGISSTYHTTALAMLLENIAIVVHQHQPIVDKYYGSGKMKPVLTTLLDECDDIIENLLEKWEREKFANLKVPELLETTRLLTLQS--QETIPFDLRDLDKIVSDLAIMVCRWSLFKSFIASSISSTKSNRLFERLETAYYVPLELRYLCSIIDKAYHLSESNRLEDPTITTTPDDVFYVLKVILKRLLPMGSLTATQQTLEGLRDVMDHKYLGLLKKKLDDTAGNLNT----YRPDRPERESRISLIVTLNDLDVSGSHLLQLVKDITDDSSLYQCYEHGQQTVAKQHVSSLGSLKGRLDSILKYLELLFNQFLRPRLRNLIPEVFKDVSYVLNDEAYSTMEYREIIKKRFIRLWESALDGYKEIFTEHNFGLVFAMSVEALIRPWEKMVTSLRFNEVSAMRFDFDLRSIVSYLSAQTTLGDIREKFVRLQQVSLLLNLDEEDVAEFYNGSGIRWKLTLQEAKAVVSIRV
KNPRDLTTLSEILSCLSAYQSEEAELSKSLTDLLNDREPIVASLTRLRLLIPQLDESREEAQALCTKVSATAKTAERVGSRVRSLDEEMGRVREAGDRVGQVMDLKSSLAALQAAIDAQDWESATTHCAKAMSLPPDVVAGPFAENAVVCAHSHLPPAQTLQGQREKLLSIFRQKFDEASRSRDSTATTRFFKLFPAIGWEAEGLEAYAAFVVDLVRIRAPASAKSSSPLYFITALTALFESIAMIVDQHQPVVEKYYGKGKMRLVVQRLLDECDRVTKTLRENWEEDRNVKRKVIQRTSSPPITLLSIRRTEDNAIDPREIDKVLSEVSGMIGRWNLFRKFVIEALEDAASHKLFEELVTMYYIPFEVWYSRTIIDKAHRISSPDPSASPVTTTAPDDAFYILKSVISRLLTTGSVNCISRMTEQLRDIIDRDYIAVYKKKLDDVYKNPVGASG-PRLDKGERESRIAFIVLLNDLDLSTSHLERLSLELSDSPSIAQHFLENDQPNVKKLISSLSGSTSKMKSTLRGIEQLFNQLMRPRLRTFIQDVYKDISYVLNDEGYATAEYQDLTRKRFIKAWEQLMEGYKNILSTRTFRV-----ADTPIQ--------------GAIRFDRDLRAVTTYLSSQTAFGDVREKFLRMQQISTLLNLDEEDVEEFYNGSGITWKLTGQEAKAIVGLRV
----------------------------------------------------------------------------------------------------------------------------------------------------------------------------------------------------------------------------------------------------------------------------------------------------------------------------------------------------------------------------------------------------------------------------------------------------------------------------------------------------------------------------------------------------------------------------------------------------------------------------------------------------------------------------------------------------------------------
----------------------------------------------------------------------------------------------------------------------------------------------------------------------------------------------------------------------------------------------------------------------------------------------------------------------------------------------------------------------------------------------------------------------------------------------------------------------------------------------------------------------------------------------------------------------------------------------------------------------------------------------------------------------------------------------------------------------
QNPRDLTTLSEILSCLSAYQSEEAELSKSLTELLNAREPIVASLDRLRLLVPQLEESGREADILCKRVGNTARTAERVGSRVRTLDEEMGRIREAGERVGQVMELKSSLAALQTAIDAQDWETATTHCAKAMSIPPEVISGAFAESAVPTTESHLPPAQTLQAQRQTLLEVFKKKFEEASRSRDSTATTRFFKLFPAVGWEEEGLEAYAAFVVDLVRIRTPASAKSASPLYFVTALTSLFESIAMIVDQHQPVVEKYYGQGKMRLVVQRLLDECDRVTRGMRESWEEDRGVKRKVGSVLNNPPITLAS-RKNEDLAIDPREIDKVLSELSGMIGRWNLFRKFLLDAL-------------------------------AHRLSSPDPMASPITTTAPDDAFYILKAVISRLLTTGSVACVRHTIEQYRDILDRDYIGVYKKRMDDVYKNPMSVTSTPRPDRTERENRVAFIVSLSGLDISVSHLDRLIHDQCENPSIGQHFLDHQQGEVKKIVSTLSSLTARFKSTLRGIEQLFNQLMRPRLRTFIPDVYRDISYALNEDQYNVAEYQDLTRKRFIKAWDTLMDGYKDVFSENNYRMFFGFTLDLILRPWEKHAVSLKYTE-SAHPFDRDLRAITSYLSSQTPFGDVREKLLRLQQISTLLNLDEEDVDEFYNGSGITWKLSAQDAKAIVGLKM
QNPRDLTTLSEILSCLSAYQSEEAELSKSLTELLNAREPIVASLDRLRLLIPKLDDAREEAEVLCGRVGSTARTAERVGSRVRSLDEEMGRIREAGERVGQVMDLKVSLSSLQNAVDAQDWESATTHCAKAMSIPTEVISGAFAESAVPTSESHLPPSQTLQTQRQKLLQVFRQRFEEASGLRDPTATTRFFKLFPAIGWEEEGLEAYAAFVVDLVRIRAPATAKSKCGYAYLS--------------------------------------------------------------EINSNPPITLVS-RKSDEAAVDPREIDKILSETSGMIGRWNMFRKFLLEALDQTACQALFEELVTQYYIPFDVWYTRTVIDKAHRLSTPDSTASPVTTTAPDDAFYILKNVASRLLTTGSVACVRQSIAQYKDILERDYIGVYRKRLDDVYKSPGPVGG--RPDKIERENRVTFIVGFNDLDVSTLHLERLAVELAESPSIGQHFLDHQQADVRKLVSSLSSLTVKFKSTLRGIEQLFNQLMRPRLRTFLQDIYRDVSYTLSEDQYAVAEYQDITRKRFIKAWENLMDGYKDVFSDNNYRSFFGLTLDIILRPWEKHVVSLRYTEVGAIRFDRDLRAITAYLSSQTPFGDVREKLLRLQQISTLLNLD--DRVRFFNGSGITWKLTAQDAKAIVGLKV
----------------------------------------------------------------------------------------------------------------------------------------------------------------------------------------------------------------------------------------------------------------------------------------------------------------------------------------------------------------------------------------------------------------------------------------------------------------------------------------------------------------------------------------------------------------------------------------------------------------------------------------------------------------------------------------------------------------------
QNPRDLTTLSEILSCLSAYQSEEAELSKSLTELLNEREPIVASLNRLRLLVPQLDESRQDADILWKRVSNTGRTAERVGSRVRSLDEEMGRIREAGERVGQVMELKSSLASLQAAIGAQDWETATTHCAKAMSISSEVISGAFAESTVRESVSHLPPSQTLESQRQKLLSVFRQKFEEASRSRDSTATTRFFKLFPAIGWEEEGLEAYAAFVVDLVRIRTPASAKSLWPVYFVTALTSLFESIAMIVDQHQPVVEKYYGAGKMKLVVQRLLDECDRVTKGLRESWEEDRAIKRKMGEILSNPAISLAS-RKTEDGGVDPREIDKVLSEMAAMIGRWNLFRKFLLEALDQTKSHALFEELVTLYYIPFEVWYTQTVIDKAHRMSSPDPMASPVTTTAPDDAFYILKAVISRLLTTGSVNCVRRTIEQYRDIIEREYIGVYKKRLDDVYKNPASVGSAPRPDKVERENRIGFIVLLNDLDVSMSHLDRLVHDQNENPSIGQHFLDHQQADVKKLVSSLSSLNAKFKSALRGIEQLFNQLMRPRLRTFIPDVYRDISYALSEEQYSVAEYQDLTRKRFIKAWDLLMDGYKDVFSENNYRIFFNLTLDIILRPWEKHVVSLKYTE-GAIRFDRDLRAITSYLSSQTAFGDVREKLLRLQQISTLLNLDEEDVDEFYNGSGITWKLTAQDAKAIVGLRI
RDPRSLTNLTDILSCLSALQSEEAEVSNTLTELLNAREPILESLDRLRNLVPELNDLHNEAQGFSDKVSRTATTADRIGSKVRALDEEMNRVKEAGERVNVVIELKSSLEALHASIDSQDWESATLHCARAMELPLDVISGPFAEKIVPTAESHLPPSENLQEAREYLLSVFRRKFEEASRLRDSAATSRFFKLFPSIGWEAEGLQAYADFVIDLVRIRAPASAKSMYPPMYITSLTSLFESIAMIVDQHQPVVEKYYGSGKMRKVVLRLLEECDRVTEGLLSGWEEERSMKRK-SGISLNPPIPMFAIRRNDESAVDPREIDKALVEIAGMLGRWSLFKKFLLETLEKTKSQKLFDGIIFNYYIPLEIWYTRTIIDKAHRMSSPDFSQSPVITTTPDDVFYILKLVITRVLNTGSVTALRRTFEHLRETLEKDYIGVLKKRLDDVYRNSNPQGNSMRGDKAERENRTSFIVSFHGYHIKRKWLTFLVHDSSQSYMLIVNLSPKSG-----------------------IEQLFNQLLRPKFRTFVTEIYNGVSYQLDEDSYTASEYQDIVRKRFVKTWEALVENYKDTFTDNNYLLFFGLALDVLIRPWEKFILGLKYSEVGAIRFDRDLRAITTYLSSQTLFGDVREKFTRLQQISTILNLDEEDVDEFYNSSGVTWKLTVQEAKAVANLKM
RDPRTLTSLPEILSSLSSFQSEEAQLSNSLTELLKARDPIVVSLNRLQSLVPQLHELHIDATQLTRKVSNTAKTAERVGSRVRSLDEEMGRVREAGDRVAQVMELKSSLSALHTSIDSQDWESAATHCARAMSLPQDVLSGPFAGIAVPTSESHLPPAQTLQAAREKLLLIFRQNFDKASQSRDSNATSRFFKLFPAIGWEAEGLEAYATFVVDLVRARAPASSKSSSPIYYITALTSLFESIAMIVDQHRPVVEKYYGRGKMKSVVDRLLEECDRVTKTLKNGWEEDRSMQRKVVDITGNPPMPMFPSRKSEELPLDPREIDKVLSELAGMVGRWHLFKKFLSEDLEQTASQALFKDLMTTYYIPLETWYTRVIIDKAHRLSSSDLFQSPVTTTTPDDVFYILKFVITRLISTGCSYGFQRTMRQLREIVDRDYIGVIKGRLDEVYKNAGAVTSNARPDRVERENRVTFITYLNDLDVSSSHLERLTRDLVESSTITQYFLEEEQTVVKDQILSFSTLTLRFRSSLRGIEQLFNQLLRPKLRNSIPDVFRDVTYMLDEEGYATADYQDLARKQFIKAWEGLVDGYKETLSEGNYRLFIGFVLDVLLRPWEKFVMGLKYTEVGAVRFDRDLRAIIAYLASQTTFGEIREKFLRLQQISTLLNLDDEDVDEFYNESGISWKIGPHEARAIASLKL
RDPRTLTSLPEILSSLSAFQAEEAELSVSLAELLKAREPIIISLNRLQSLNAQFHELQLDAAELTATVSTTAKTAERVGSRVRLLDQEMGRVREAGDRVGQVMELKSSLTALQTSIDTQDWESAARHCARAMTLPSEVLSGPFADMAVPTSESHLPPAQTLQAARDQLLLVFRRSFEEASRSRDSNATSRFFKLFPAIGWENEGLDAYANFVVDLVRARAPSSTKSDIKLYYITALTSLFESIAMIVDQHQPVVEKYYGEGKMQSVVYRLLEESDRVTKTLKTGWEEDRAMQRKVADITANPPISLFSPRRVEDSPVDPRDIDKVLSEIAGMVGRWHLFKKFLSETLSHTSSHKIFEELISKYYIPLEIWYTRTIMDKAHKLSSPDMLQSPITTTTPDDVFYILKSITTRLLTTGSLSGVKQTLEQLREALDRDYIGIIKKKLDDVYKNTGTGVSATRPDKVERENRLTFIVLLNDLDVSISHLEQLARDLTDSPSIAQHFTEEEQQTVKAYISSFSTLSLRFKSALRSTHSLPDMLLRPKLRNLIPDVYKDVSYILDEDGYSTADYQDLARKRFIKAWEALVEGYKDSFSLMHVR--------------------------GAVRFDRDLRSIIAYLASQTTFGDIKEKFLRLQQISTLLNLDDEDVDEFYNGSGISWKIGPHEARAIASLKI
RDPRALTTLPEILSCLSSFQAEESELSKSLSELLKDRDPIASSLHRLHSLVPQLELLLSDAKGLKKRVTNTAKTADRIGQKVKSLDEEMGRVREASDRVAQVMELKASLVALQTAIENQEWEAATTHCARAMALPTEVVSGPFSETVVPTSDNHLPPSQTLLSARDILLSILRQNFEDASRAKDSSATTRFFKLFPSIGWEKEGLEAYSTFVVELVQRRTPPTTKG---------QFGLF---------------PYF----------RLL--------------------------------------KSLDESPVDLRDIDKILSELAGMIGRWHLFKRFLADAL-------------------------------AHKMSTSDMLQTPITSTTPDDVFYILKSIFSRILSTGSLAGLNHILPKIREVFDHDFVGAIRRKMDDVYRNSGSLNAHSRPDRVEKDNRNAFIVLLNDLDISTSHLERLVRDVADSPSISQHFLEDQQPIVRDQILSLGNLTLRLKSSLRGVEQLFNQLVRPKMRTFISDMYKDTSYVLDEDGYATADYQDLTRKRFIRGWEALIDGYKDNLCDSNFRIFTSLVLDVLLKPWEKYIMGLKYTEVGGVRFDRDLRAITAYLTSQSTFGDVRDKFQRLQQISTLLNLDDEDVDEFYNSSGISWRVGPHEARAIASLKI
HDPRMLTNLSEIMSCISSLQSAEAELSNSLTELLNSREPILISLARLHGIVPLLDDSRNEALLLSEKVYNTAQTADRVGGRVRSLDEEMHRVREASDRVGQVMELKSSLSALHTSIDSYDWESAARHCARAMTLPLDVISGPFSEMAVPTTESHLPPAVTLQTARETLLSVFLQNFETASRSRDSAATSRFFKLFPSIGWEDEGLEAYAAFVVDLVRTRAPTTAKSSSPLYYITSLTALFESIAIIVDQHQPVVAKYYGPGRMQNVLKRLLDECDRVANGLIEGWEEDRDIKRKVSEISNSPPVPLFSNRKPEESNIEPREIDKILVEIAGMVGRWSLFKKFLSTTLDAATCNITFNSLLTKHYIPFELWYVRTIIDKVSSLSTPDLTQSPLVNTTPDDVFYILKSVTSRLLSTGSVSGVEEVLHQLQGVMDRDYIGVIKKKLDDVYR-NAPSTTNTRGEKAERENRTTFIVLLNDLDISSSHLDRLTRDLAESSLIGQYFSDTDRMRVKHYITSFSSLASRFQPTIRGIEQLFNQLMRPRLRNLIPEVYKDVSYMLTEETYATAEYQDVVRKRFIKAWDSLIDGYKETFSESNYRIFYGLALEVLLRPWERHIMSLKFTEVGSMLAPRIINSITSFLASQTMAGDSREKFIRLQQITTILNLDEEDVDEFYNGSGINWRLTLQEARSIANLRV
-----------------------------------------SSLTRLQSLSPTLKELQDESYILSKSVRSTAAIAERVGGRVRLLDQEMGRVKEAMDRVGQVIELKVSLAELQVAINSQDWETAARHCSRIMSLPDEVISGAFAEIAVPTGDNPSPPHQVLRHLKEKLLYIFRENFKEATKLRDSTATSRFFKLFPSIGFEEEGLQAYSTFVTELVLLQLPTSAKSASPFYYINTLVALFESIAKIVDQHQPIVEKYYGPGKMNRVIQRLLAECDSVIKASLESWEADRFMKRKVADIKESP---LYGSRRDEEEVIDPRDIDKVVSELASMAGRWNLFRKFLSDQ--------------------------------AHRLSSPDLTQTPIVNTAPDDVFYILKSVFSRILSTGSEFTVKHTVDQLRILLENDYIGTLKKKMDEVYRNVSSGGTATRSDKAEKENKIVFVVSNQPLPFSIFYLERLIKNLTESSIISHYFLDSDQARIMEYILSVGILGNRIQSVLRGIEQLFNQLIRPKLRNLIPELYKDVTYVLDDDGYITSDHHDLVRRRFVKTWDQLMNGYKEMFSEGNYHLLLTLVLDAMLRPWEKFVLSLRFTEV----YDHDLRSIITFLSSQTILGDVRERYVKLQQISTLLNLDDENVNDFYNSSGIIWKLTYQEAQTVLALKL
KDPRALTSLPEILSCLSAFQSEEAELSNSLAQLLKARAPIVSSLNRLQSLTPQLDELQADANLLTKKVSNTAKTAERVGSKVRSLDEEMGRVRQAGERVGQVMELK--------------WESAARHCARAMSLPLEVTSGHFAEVAV------------LQAARERLLSVFRHNFAEASSARDSSATSRFFKLFPAIGWEAEGLEAYAAFVVELVRVRSPATAKSNSPLYYITALTSLFESIAMIVDQHQPVVEKYYGPGKMKSVVRRKL------------------------AEVINTPPIPLFSSKRSEDIVIDPREIDKVLSEVAAMVGRWHLFKKFLSEALTSTASQTLFEQLVTTYYIPLETWYTRTIIDKVLRLPPPHLM-------------------SVLYLQICHYQTFDYRLSQRRRYVDRDYAGVIKRKMDDVYKNSGPTPSNVRPDRVDRENRVTFIVLLNDLDVS------------------------------------------------GIEQLFNQLLRPKLRNFIPDIYKDITYVLDEDGYSTADYQDLARKRFVKAWETLVDGYKDTFSEGNYRLFIGLALDVLLRPWEKFVMSLKYTEVGAVRFDRDLRAIIGYLASQTTFGDVREKFLRLQQISTLLNLDDEDVDEFYNGSGISWKIGPHEARAIAGLKL
KDPRTLANLSEILSCLSAYQTEEAELSNSLTELLNARDPIISSLNRLRSLVTQLDDLQLEASLLCDKVSNTAKTAERVGSRVRSLDDEMGHVREAADRVAKVMELKTSLSALKSSMARQDWESAARHCARAMSIPRDIISGPFAEMAVPTAESHLPPLQTLQNARGELLKIFRQNFDEACRSRDATLTSRYFKLFPAIGWEAEGLEAYATFVVDLVRVRAPSSVKSTSPLYYITALTALFESIAMIVDQHQPVVEKYYGRGKMNSVVKRLLDECDRVTRGLIDGWEEERSVKRKVTASTNNPPIPMFTTRRQDEIVVDPREIDKILSEMAGMIGRWSLFKKFLADAM---SKTGISEQLSTKYYYPAVHAWTHEI--QAHRLSSSDSSQYPVITTTPDDVFYVLKSATSRTLTTGFLYGVARSFEQLRDVLERDYIGVIKKKLEDIYRNPGPAVSNIRGEKVDRENRLTFIVSFKDLDVSASHLDRLSRDLAESLSIDQYFASGEHTSVKSLITTFASLSSKFRSSLRGIEQLFNHLMRPKLRNLITDVYKDVSYVLDDDSYAAAEYQDVVRKRFVKAWEGLVDGYKDTFSENNYRLFFGMTLDIVLRPLEKFISSLKFTEVGAVRFDRDLRSITTYLASQTAFGDAREKFSRLQQISTLLNLDDEDVDGFYSSSGIIWKLTAQEARAIASLKV
KDPRSLTSLPEILSCLSAFQSEEAELSNSLTQLLKAREPIISSLSRLRSLTPQLDELQVDASLLANKVSNTAKTAKRVGSRVRSLDEEMGRVREAGDRVGQVMELKSSLLALQTSIEMQDWESAARHCARAMSLPLEVISGPFAEVAVPTSDSHLPPAQTLQAAREKLLAVFRNNFMEASRSRDSSATSRYFKLFPAIGWETEGLEAYASFVVELVRVRSPATAKASSPLYYITTLTSLFESIAMIVDQHQPVVEKYYGPGKMQSVVHRLLEESDRVTKILKDGWEEDRSMQRKVTEISTNPPIPLFSSRRQEDVVIDPREIDKILSELAGMVGRWNLFKKFLSEALETTASHTLFEHLITTYYIPMEIWYTRTIIDKI---------------------------------------------------------------------------------------------LLNDFDVSTSHLERLIHDLTENPLTIQYFFEEEQLLVKDRILSLSSLITRLRSSLRGIEQLFNQLLRPKLRNFIADIYKDVTYVLDEDGYSAADFQDLARKRFIKAWEGVMEGYKDTFSERNFRSFNGLALDVLLKPWEKFVMNLKYTEVGAVRFDRDLRAIIAYLASQTTFGDIREKFLRLQQISTLLNLDDEDVDDFYNGSGISWKIGPHEARAIASLKI
----------------------------------------------------------------------------------------------------------------------------------------------------------------------------------------------------------------------------------------------------------------------------------------------------------------------------------------------------------------------------------------------------------------------------------------------------------------------------------------------------------------------------------------------------------------------------------------------------------------------------------------------------------------------------------------------------------------------
-DPRSLTTLPDILSSLSALQSEEAELSSSLSQLLSHREPIIASLAHLHSLLPQFDQLQTDANILASTVSTTAKTAEWVGGRVRSLDEEMRRVREATDRVGQVMELK---------------------CGQSLGLFI-LVHGPSHLY-QPTAESHLPPVQTLQDAREILLKVFRENFAEASRARDSSATSRFFKLFPAIGWEDEGLEAYANFVVELVQVRSPPTAKCSSPLYYITALTALFESIALIVDQHQPVVEKYYGPGKMKSVVGRLLEESDRVTKSLSNGWEEDRSMQRKVSEVTNNPPIPLFSSRRPEDLSIDPREIDKVLSELAGMVGRWNLFKKFILDALDNTASHKLFEQLMSAYYIPMEVWYTRTIIDKAHRLSTPNLSQAPVTTTTPDDVFYILKSVFTRLITTGSPTGVEKTIQQLREAIDRDYIGIIKHKLDDVYKTQPQMASHSRPDRIERENRTSFIVSLNDLDVSMSHLEQLIHELVENSLIVTYFIEEEQTFVKNQFSSLSSLTTRMKSALRGVEQLFNQLLRPKLRTFIPDVYKDISYVLDEDGYSAADFQDLARKRFIKAWDLLIEGYKDTFSEANYRLFIGFVLDVLLRPWEKYVMGLKYTEVGAVRFDRDLRAIITYLSSQTTFGDIREKFLRLQQISTLLNLDDEDIDEFYNGSGISWKIGRHEARAIAALKI
KDPRSLTSLPEILSCLSAFQSEEAELSNSLAHLLQAREPIFSSLARLQSISPQLNELQVDASLLARKVSNTAETAERVGSRVRSLDEEMGRVREASDRVGQVMELKVTMSALQESIEGQDWETAARHCARAMALPLEVISGPFAEVAVPTSESHLPPGQTLQAAREMLLSVFRRNFAEASHARDSSATSRFFKLFPAIGWEAEGLDAYATFVVELVRARSPATAKSNSPLYYITSLTSLFESIAMIVDQHQPVVDKYYGHGKMKNVVLRLLEEADRVTKALISGWEEDRSIQRKVTEVSNNPPVPLFSSRR-EDVGLDPREIDQVLSELAGMIGRWHLFKKFLSDALANTESHTIFEHLVTTYYIPLEIWYTRTIVDK-HRLSTPDFLQPHITTTTPDDVFYILKSIVTRLLTTGSLGGAERTLHHLRDVIDRDYIGVLKRKLDDVYKPSGPPPSNVRPERVERDNRATFITLLNDLDISTSHLERLLHDLVESPLITQYFLEEEQGIVKDRILTLTSLTVRLKSTLRGLEQLFNQLLRPKFRNFIPDIYKDISYVLDEDGYSTADYQDLARKRFIKAWEILVDGYKDALSEGNYRLFIGLALDVLLRPWEKFVMGVKYTEVGAVRFDRDLRAIITYLASQTTSGVIREKFLRMQQISTLLNLDDEDVDEFYNGSGISWKIGPHEARAIASLKV
KDPRALTTLPEILSCLSAFQSEEADLSNSLAELLNAREPIILSLNRLQSLTPQIDELHSEATLLTKRVSNTAKTAERVGSKVRSLDEEMGRVREASEHVAQVMELKSSLQDLQASIDAHDWESATRHCARAMSLPAEVVSGPFAEIAVPTSESHLPPSQTLQASRDKLLAVFRQKFAEAASARDSTTTSRFFKLFPSIGWENEGLEAYANFVVELVRVRSPASAKSNMLTYYITALTSLFESIAMIVDQHQPVVEKYYGPGKMKRVVRRLLEESDRVSKSLKDRWEEDRSMQRKVADVLNNPPIPLFTSRRTEEIVVDPREIDKVLSEVAAMIGRWHLFKKFLSEALTSTASQTLFEQLVVTYYVPLETWYTRTSIDKAHRLSTPDTLQVPITTTTPDDAFYILKSVTTRLLTTGSLSAVEKTLQQLREVIDHDYAGVIKRKSDDVYK-NYTAPSNVRPDRVERENRLTFIVLLNDLDVSISHLERLVHDLCESSLIIQHFSEEDTPIVKEQISSLSTLTLRLKSSLRGIEQLFNQLLRPKLRTFISDIYKDISYVLDEDGYSTADYQDLTRKRFIKAWEGLVEGYKDTFSEGNYRLFIGLALDVLLRPWDKFVMSLKYTEVGLRRFDRDLRAIIAYLASQTTFGEIREKFLRLQQISTLLNLDDEDVDEFYNGSGISWKIGPHEARAIASLKM
KDPRALTTLPEILSCLSAFQSEEADLSNSLAELLNAREPIILSLNRLQSLTPQIDELHSEATLLTKRVSNTAKTAERVGSKVRSLDEEMGRVREAGEHVGQVMELKSSLQDLQASVDAHDWESATRHCARAMSLPVEVVSGSFAEIAVPTSENHLPPSQTLQASREKLLAVFRQKFAEAASARDSTTTSRFFKLFPSIGWEDEGLEAYANFVVELVRVRSPASAKSNMFIYYITALTSLFESIAMIVDQHQPVVEKYYGPGKMKRVVRRLLEESDRVSRSLKDRWEEDRSMQRKVREILNNPPIPLFSSRRTEETVVDPREIDKVLSEVAAMIGRWHLFKKFLSEALASTASQTLFEQLVDIYYVPLETWYTRTSIDKAHLLSVADILQVPIITTTPDDVFYILKSVTTRLLTTGSLSAVEKTLQQFREIVDRDYAGVIKRKSDDVYK-NYTATSNVRPDRVERENRVTFIVLLNDLDVSISHLERLIRDLCDSSLIGQHFSEEDAPIVKEQISSLSTLTLRLKSSLRGIEQLFNQLLRPKLRTFISDIYKDISYVLDEDGYTTADYQDLPRKRFIKAWEGLVDGYK--FSEGNYRLFIGLALDVLLRPWEKFVMNLKYTEVGAVRFDRDLRAIIAYLASQTTFGDIREKFLRLQQISTLLNLDDEDVDEFYNGSGISWKIGPHEARAIASLKI
RDPRILNSLPEILSCLSAFQSEEAELSSSLAELLKARDPIVSSLQRLQSLAPRFDELMTDAKILTNKVSTTAKTAERVGSKVRSLDEEMKRIWEAGDRVGKVLDLKASLLALQASIDSQDWESAARHCARAMALPLDVLSGPFAECAVPTSENHLPPTQTLQIAREMLLEVFRKSFDEAARARDSNATSRFFKLFPAIGWEAEGLEAYASFVVELIRVKAPTSVKSSSPLYYITALTSLFEGIAMIVDQHQPVVEKYYGPGKMKSVVARLLEECDRVTKTLRNGWEEDRSIQRKVTETANNPPISLYLNKKTDDTSIDHRDIDKVLSELAGMIGRWHLFKRYLSDALARTASEGLFEELTTGYYISLEMWYTRTIIDKAHRMSSPDMLQSPVITTVPDDVFYILKSVSTRLLTTGSLHGVVQVLPQLCEVFDRDYVGIIKRKMDDIYRTSGPTSTSTRPDRVEKENRIAFIVQLNDLDVSGSHLERLVHDLLESPLIGQHFTEVQQALVKENLFSLTKLTLRLKSSLRGIEQLFNQILRPKLRNFILDMYKDISYVLDEYGYASADYQDLVRKRFVNSWETLIDGYKETFSENNYRLFMGLVLDVLLKPWEKFVMSLKYTEVRAVRFDRDLRAIIAYLTSQTPFGDIREKFLRLQQISTLLNLDDEDVDEFYNGSGISWKVGPHEARAIASLKV
MDPRSLTTLPEILSALSAFQSEEAELSNALSDLLDARDPIVASLNRLRSLLPQLDECRLEASFLSQKVSNTAKTAERVGSRVRCLDEEMGRVREAADRVGQVMDLKSSLASLQASIDSRDWESAARHCARAMSLPLEVISGPFAETAVPTSESHLPPVQTLQAAREKLLVIFRQNFEQASQSRDSTATSRFFKLFPAIGWEAEGLDAYAAFVVDLVRVRAPASAKSSSPLYYITALTALFESIAMIVDQHQPVVEKYYGSGKMEIVVQRLLEECDRVTKSLRDGWEEDRSMKRKVAEVINNPPIPMFSSRRTDEAAIDPREIDKVLSEVAGMMGRWNLFKKFLSEALDNTSSNGVFEDLVTTYYIPLEVWYTRTIIDKAHRLSSTDLSQSPITTTTPDDVFYILKSVTSRVLTTGSLTSVERTLEKLRDIIDQDYIGVIKKRLDEIYRNPGSSNSNVRPDRVERENRITFITLLNDLDLSASHLERLTQDLSESSLIPQHFRDEEQTLVKGHISSFSTPVSRFRSTLRGIEQLFNQLIRPKLRNLLPDIYKDISYVLDDDGYSTADYQDLTRKRFVKVWESLVDGYKDTFSDGNYRMFFGLALEVLLRPWEKFVLGLRFTEVGAIRFDRDLRGITTYLASQIAFGDVREKFLRLQQISTLLNLDEEDVDEFYNGSGISWKLSAQEARTIASLKL
MDPRSLTTLPEILSALSAFQSEEAELSNALSDLLDARDPIVASLNRLRSLLPQLDECRLEASFLSQKVSNTAKTAERVGSRVRCLDEEMGRVREAADRVGQVMDLKVKYVPLYSSIDSRDWESAARHCARAMSLPLEVISGPFAETAVPTSESHLPPVQTLQAAREKLLVIFRQNFEQASRSRDSTATSRFFKLFPAIGWETEGLDAYAAFVVDLVRVRAPASAKSSSPLYYITALTALFESIAMIVDQHQPVVEKYYGSGKMEIVVQRLLEECDRVTKSLRDGWEEDRSMKRKVAEVINNPPIPMFSSRRADEAVIDPRDIDKVLSEIAGMMSRWNLFKKFLSEAL-------------------------------AHRLSSTDLSQSPITTTTPDDVFYILKSVTSRLLTTGSLTSVERTLEQLRDTIDQDYIGVIKKRLDEIYRNPGSGNSNVRPDRVERENRIAFITLLNDLDLSASHLERLIRDLSESSSIPQHFRDKEQTLVKGHISSFSTLVSRFRSTLRGVEQLFNQLIRPKLRNLVPDIYKDISYVLDDDGYSTADYQDLTRKRFVKVWESLVDGYKVPFSDGNYRMFFGLALEVLLRPWEKFVLGLRFTEV-CVRLCQ--RKTHTYWL--IAWGNFRPRPARNHDLSCLSN--EEDVDEFYNGSGISWKLSTQEAKTIASLKL
MDPRSLTTLPEILSALSAFQSEEAELSNALSDLLDARDPIVASLNRLRSLLPQLDECRLEASLFSQKVSNTAKTAERVGSRVRCLDEEMRRVREAADRVGQVMDLKVKYVPLYSSIDSRDWETAARHCARAMSLPLEVISGPFAETAVPTSESHLPPVQTLQAAREKLLVIFRQNFEQASRSRDSTATSRFFKLFPAIGWETEGLDAYAAFVVDLVRVRAPASAKSSSPLYYITALTALFESIAMIVDQHQPVVEKYYGSGKMEIVVQRLLEECDRVTKSLRDGWEEDRSMKRKVAEVINNPPIPMLSSRRADEAVIDPRDIDKVLSEIAGMMSCWNLFKKFLSEAL-------------------------------AHRLSSTDLSQSPITTTTPDDVFYILKSVTSRLLTTGSLTSVERTLEQLRDTIDQDYIGVIKKRLDDIYRNPGSGNSNVRPDRVEREYRIAFITLLNDLDLSASHLERLIRDLSESSLIPQHFRDEEQTLVKGHISSFSTLVSRFRSTLRGVEQLFNQLIRPKLRNLVPDIYKDISYVLDDDGYSTADYQDLTRKRFVKVWESLVDGYKDTFSDGNYRMIFGLALEVLLRPWEKFVLGLRFTEVGAIRFDRDLRGITTYLTSQIAFGDVREKFLRLQQISTLLNLDEEDVDEFYNGSGISWKLSTQEARTIASLKL
RDPRTLTTLPEILSCLSALQSEEAKVSDALTDLLNAREPVLISLGRLRTLVPELDGLRQEARLFARKVSRTATTADRIGSKVRSLDEEMSRVKEAGDRVNQVIELKSSLFALRASIDGKDWESATLHCARAMSLPLDVILGPFAEKMVPTAESHLPPSETLQLAREYLLSVFRQNFEEASRSRDSTATSRFFKLFPAIGWEAEGLQAYADFVVDLVRVRAPASAKSMSPLYYITSLTSLFESIAMIVNQHQSVVEKYYGPGKMKSVVLRLLKECDSVAQSLLRDWEEERAMKRKVSEIHNNPPIPMFAARRNEEPTVDPREIDKVLSEMAGMLGRWSLFKKFLLETLEQTSSQILFDGITTTYLIPLEVWYTRTIIDKAHRMSSPDVSQSPVITTTPDDVFYILKLVITRTLSTGSLMAVQRTFEQLREVMEKDYIGIIKKKLDDVFRNAATPGSNVRADKAERENRMSFIVLLNDLDISASHLERLAHDSAERAQNLQFFTDAEGDVAKSHIVALQSLVGKFRTTLR-IEQLFNQLLRPKLRNLIPEIYNNVSYQLDDDSYATSEYQDIVRKRFVKTWEGLVDGYKDTFTDTNYRLFFGFALDVLLRPWEKFMLGFKYSEVGAIRFDRDIRAIATYLSSQTLFGDVRDKFTRLQQISTILNLDVSDVDEFYNSSGITWKLTTQEAKVVANLKV
RDPRTLTALPDILSCLSALQSEEAEVSDALTNLLNAREPILNSLTRLRSLVPELDGLQSEAQAFSEKVSRTATTADRIGSKVRSLDEEMSRVKEAGDRVNQVIELKSSLSALRASIESHDWEAATLNCSRAMALPLDVISGPFAEQVVRLSRSMLPPSETLQEAREYLLSVFRRNFEEASRLRDSTATSRFFKLFPAIGWEAEGLQAYADFVIDLVRVRAPASAKSTSPLYYITSLTSLFESIAMIVDQHQPVVEKYYGTGKMTSVISRLLEECDRVTKSLLEGWEEER------TDIHNNPPIPMFTACRSEELAVDPREIDKVLSEIAGMLGRWSMFKNFLLDS-EKTGSQKLFNDIILTYFIPFEIWYTRTIVDKVSRMSSPDVSQTPVITTTPDDVFYIFKLVTSRMLSTASVFVVQRTLEQLREVVEKDYIGIIKKKLDDVYRNAVTPGSNVRADKIERENRISFIVLLNDLDISASHLDRLTRDLAEGAIITQNFTDPEGEVAKSHILAFQSLGGKFKSTLR-IEQLFNQLLRPKLRNFIPEIYNNVSYQLDEETYATSDYQDVVRKRFVKTWEGLVDGYKDPFTDNNYRMFFGLALDVLLRPWEKFVLNFKYTEVGAIRFDRDLRAITTYLSSQTLFGDVRDKFTRLQQVSTILNLD-EDVEEFYNSSGITWKITAQEARTIASLKV
RDPRSLNSLPDILSSLSALQSEEAELSNALTLLLNTRQPILTSLNRLRSLVPELDNLQNDAQVFTDKVSRTATTADRIGSKVRSLDEEMSRVKEAGDRVNQVIELKSSLSALQASMEGQDWEAATLNCARAMALPLDVISGPFAEKTVVSAESHLPPSETLQTAREYLLSVFRLNFEEASRSRDSAATSRYFKLFPAIGWEAEGLLAYADFVIDLVRVRAPASAKGESPLYYITSLTSLFESIAMIVDQHQSVVEKYYGSGKMKVVIMRLLEECDRVTKSL--------------EDIHNNPPVPMFAARRSEDPTIDPREIDKVLSEIAGMLGRWSLFKKFLLESL-----------------VHFSIFYKNNYDIQAHRMSSPDVAQSPVITTTPDDVFYILKLVVSRTLSTGSVSVIEQTLAQLREVIEKDYIGIIRKKLDDVYRNAAAPSSNVRADKAERENRMSFIVLLNDLDISASHLERLTRDMAEGTQISQNYTEAEGDIARTHLSSFQSLAGKFRTTLRTIEQLFNQLLRPKLRNFIPEVYNNISYQLDEDSYSTSEYQDIVRKRFVKTWEGLVDGYKDTFTDSNYRLFFGFALDALLRPWEKFMLNFRYTEVSAIRFDRDLRAIITHLSSQTLFGDVRDKFTRLQQVSTILNLDEEDVDEFYNSSGITWKLTAQEARAIANLKV
-DPRKLTNLSEILSALSSLETEEAELSRSLADLLKQKEPIEKSLERLEHLIPHLDVLEADSRGLVAQVSSTAETAERIGSKVRSLDEEMSRVREAADRVGQVMDLKSSLSELQKAIDEKDWESATRHCARAMSLPPDVITGPFAEFTVPTSEYPAPPSQTLQASREQLLAIFKHHFEEASRSRDSSTTSRFFKLFPTIGWEKEGLELYANFVVELVKGRSPTAVK-SSPLFYIAGLTSLFESIAMIVDQHQPVVEKYYGSGKMLSVLVRLLEECDKVTKSLKSSWEEDRGMQRKVCTITNNPP--VFTIRRQDDTGLDPRDIDKVLSELAGIIGRWYLFKKYLTDNGNRTASNRLFEDLISVYYVPLETWYTRTIIEKAHRMASSDMTQSPICSTTPDDVFYILKSVLTRVLTTGSFLNVEQTLAQLRDILDRDYVGMIKKKLDEVYKNPN-QPSGVRPERVERENRMTFIV--------------------------------------------------------GIEQMLNQLLRPKLRNFISDVYKDISYVLDEDGYANAEYQNLTRKRFVKGWESILDGYKDAFSEDNYRTLIGLILDLLIRPWEKLVTTMKYTEVGAVRFDRDLRAIIAYLASQTMFGDLREKFVRLQQISTLLNLDDEDVDEFYNGSGISWKIGPHEARAIANLKI
NGPRKLTNLSEILSALSSLETEEAELSRSLADLLKAKEPIEKSLERLEQLVPHLDVLEADSRGLVEQVSSTAETAERIGSKVRSLDEEMSRVRESADRVGQVMDLKTSLSELQRAIDEKDWESATRHCARAMSLPPDVVTGPFAEFTVVSRRLHLPPSQTLQASRDQLLAIFKHHFEEASRSRDSSTTSRFFKLFPTIGWEKEGLDLYANFVVELVKGRSPTAVKGSSPLFYIAGLTSLFESIAMIVDQHQPVVEKYYGSGKMLSVLVRLLEECDKVTKSIKSSWEEDRGMQRKVVDIANNPP--MFTTRKQDDTGLDPRDIDKVLSELAGIIGRWYLFKKYLLEN-FKTASNRLFEDLISVYYVPLETWYTRTIVEKVNQVASSDMTSSPLCTTTPDDVFYILKSILTRVLTTGSFFNVEQTLAQLRDILDRDYIGTIKRKLDEVYKNPN-QTSGVRPERVERENRMTFIVNLNDLSISSSHLEMLVPDVTESPLIPQHFSEIEVAPVKDEIRTLMNSSRKMKSSL-GIEQLLNQLLRPKLRTFISDVYKDISYVLDEDGYANAEYQNLTRKRFVKGWESILDGYK-----------VSCLLNL--KSFFESLLQVGYI-LGAVRFDRDLRSIIAYLSSQTMFGDLREKFVRLQQISTLLNLDDEDVDEFYNGSGISWKVGPHEARAIANLKI
KDPRALTTLPEILSCLSAFQSEEAELSNSLAQLLKAREPIVSSLNRLQSLTPHLDELQADASLLTNRVSNTAKTAERVGSKVRSLDEEMGRVREAGERVGQVMELKSSLSDLQASIDSQDWESATRHCARAMSLPVEVISGPFAEIAVPTAENHLPPAQTLQLAREKLLSVFRQNFAEAANARDSNATSRFFKLFPSIGWEAEGLDAYATFVVELVRIRSPASAKSSS---FICSLTSTCSILAIVL---------YHG---IDVVIREYL------------------------AEVLNNPPIPMFSSRRGEEIAIDPREIDKVLSEVAAMIGRWNLFKKFISEALATTASQTLFEQLVTSYYIPLETWYTRTIIDKAHRLSTPDMLQTPITTTTPDDVFYILKSVTTRLLTTGSLSAVEKTLQQLRDIIDRDYAGVIKRKSDDVYK-NYSTPSNVRPDRVERENRVTFIVLLNDFDVSISHLERLIRDLCDSALITQHFIEEEQSIVKEKILSLSTLTARLKSSLRGLEQLFNQLLRPKLRTFIPDIYKDITYVLDEDGYATADYQDLARKRFIKSWEGLVDGYKDTFSESNYRLFIGLALDVLLKPWEKFVMGLKYTEVKAVRFDRDLRAIISYLASQTTFGDIREKFLRLQQISTLLNLD----------TGILWKIGPHEARAIASLKI
KDPRALTTLPEILSCLSAFQSEEAELSNSLAQLLKAREPIVSSLSRLQSLIPHLDELQAEASLLTKRVSNTAKTADRVGSKVRSLDEEMGRVREAGERVGQVMELKVTL--LQASIDSQDWESATRHCARAMSLPAEVISGPFAGIAVPTAENHLPPGQTLQLAREKLLSVFRQNFAEAAKARDSNATSRFFKLFPSIGWEAEGLDAYATFVVELVRIRSPASAKSSSPLYYITALTSLFESIAMIVDQHQPVVEKYYGPGKMKNVVRRLLEESDRVTKTLKEGWEEDRAMQRKVAEVLNNPPIPMFSSRRGEETTIDPREIDKVLSEVAAMIGRWNLFKKFLSEALATTASQNLFEQLVRSYYIPLEIWYTRTIVDKVAKFLAPDMLQTPITTTTPDDVFYILKAVTTRLLTTGSLSAVEKTLHQLRDVIDRDYMGVIKRKSDDVYK-NYSTPSNTRPDRAERENRITFIVLLNDFDVSVSHLERLIHDLCDSALITQHFIEEEQSMVRERISSLSTLTTRLKSSLRSTRTACHMALDPEFRTFIPDIYKDISYVLDEDGYATADYQDLARKRFIKAWEGLVDGYKDTFSESNYRLFIGLVLDVLLKPWEKFVMSLKYTEVKSARYDRDLRAIISYLASQTTFGDIREKFLRLQQISTLLNLDDEDVDEFYNGSGISWKIGPHEARAIASLKI
KDPRALTTLPEILSCLSAFQSEEAELSSSLAQLLKAREPIVSSLNRLQSLTPHLDELQADASLLTKRVSNTAKTAERVGSKVRSLDEEMGRVREAGERVGQVMELKVTLSDLQASIDSQDWESATRHCARAMSLPVEVISGPFAEIAVPTAENHFPPSQTLQTVREKLLSVFRQNFAEAANARDSNATSRYFKLFPSIGWEAEGLDAYATFVVELVRIRAPASAKSSSPLYYIAALTSLFESIAMIVDQHQPVVEKYYGPGKMNNVVRRLLEESDRVTKTLKEGWEEDRAMQRKVAEILNNPPIPMFSSRRAEETSIDPREIDKVLSEVAAMIGRWNLFKKFLSEALTNTASQTLFEQLVTTYYIPLETWYTKTIVDKAHRLSTPDMLQTPITTTTPDDVFYILKSVSTRLLTTGSLSAVAKTLQQLRDIIDRDYAGVIKRKSDDVYK-NHNTPSNARPDRAERENRVTFIVLLNDFDVSVSHLERLIHDLCDSTLITQHFVEEEQPIVKEKIQSLSASTTRLKSSLRSIEQLFNQLLRPKLRTFIPDIYKDITYVLDEDGYATADYQDLARKRFIKAWEGLVDGYKDTFSESNYRLFIGLALDVLLKPWEKYVMGLKYTEVGAVRFDRDLRAIISYLASQTTFGDIREKFLRLQQISTLLNLDDEDVDEFYNGSGISWKIGPHEARAIASLKI
-------------------------------------------LDRLQSLTSHLDELQTDASLLTKKVSNTAKTAERVGSKVRSLDEEMGRVREAGERVGQVMELKI--ADLQASIDAQDWESATRHCARAMSVPAEVISGPFAEMAVPTAENHLPPPQTLQTAREKLLSVFRQNFAEAASARDSNATSRFFKLFPSVGWEAEGLDAYATFVVELVRVRSPASAKSSSPLYYITALTSLFEGIAMIVDQHQPVVEKYYGPGKMKNVVRRLLEESDRVTKTLKEGWEEDRAMQRKVGEVLSNPPVPMFSSRRGEETAIDPREIDKVLSEVAAMIGRWNLFKKFLSQALATTASQTLFEQLVTTYYVPLETWYTRTIVDK------------PITTTTPDDVFYILKAVTTRL-----LNAVEKTLQQLRDIIDRDYAGVIKRKSDDVYK-NYSTPSNVRPDRVERENRVTFIVSSVFLDLSMTHLERLIRDLCDSALITQHFIEEEQSIVKEKISSLSTLTTRLKSSLRGIEQLFNQLLRPKLRTFIPDIYKDISYVLDEDGYATADYQDLTRKRFIKAWEGLVDGYKDTFSEGNYRLFIGLALDVLLKPWEKFVMGLKYTEVS-------LEGIIGYLASK-HLGDIREKFLRLQQISTL----DEDVDEFYNGSGISWKIGPHEARAIASL--
RDPRDLTTLQDILSCLSSYESEEAELSNTLSGLLGARDSIVESLTRLQSLVPQLDELRGESAELSARVSRTAQTADRVGSRVRSLDEEMGRVREAGERVGQVVELKSSLSALAAAIESQDWETAVRHCAKAMSLPRAVISGPFAETAVVSDPHHLPPAQTLQSAREHLLTVFRQNFVQSSRSRDSTATTRFFKLFPAIGWEEEGLQAYAEFVIDLVRVRPPPSAKSSSPLYFVTAMTALFESIAVIVDQHQPVVEKYYGGGKMKVVLERLLQECDRVVKSLLESWKEERSIQRRVGEIANNP-------RRPEEITVDPREVDKTLSEISGMVGRWFLFQKFL----EQSQSTNLFEDLITSYYMPMEIWYTRTTIDKAHRLSTSDNTQYPLASTTPDDVFYILKAVFSRLISMGSHNAMSAMVAQLREIMERDFARVIKKKLDDVYRNSNPNQG-LRGDKADRENRATFIVLLNDLDTSSSHVDRLMRDISGSPLLEQQFIELHHEEAKTRLLGFITISTKFQSMLRGIEQLFNQLIRPRLRTFISDVYRDVSYALDDPADAAAEYQDNVRKRFIQGWEGLVEGYKDMCTENNYQLLFGLILDVIIRPWEKLVLSMKFNQV------------------------------------------EDDVDEFYNGSGIPWRLTANEAKAIVALKV
RDPRTLTTLPDILSCLSALQSEEAEASNALTELLNAREPILVSLNRLRALVPELDGLQNEAQVFADKVSRTATTADRIGSKVRSLDEEMSRVKEAGDRVNQVIELKVCFCSLFAPVNSRDWEAATLSCARAMALPLDVISGPFAEKTVPTAESHLPPSETLQEAREYLLSVFRRNFEEASRSRDSTATSRFFKLFPAIGWEAEGLQAYADFVVDLVRVRAPASAKSESVCFYITSLTSLFESIAMIVDQHQPVVEKYYGVGKMKSVVARLLEECDRVTKSLLEGWEEERSMKRKVASSGNNPPIPMFTSRRNEEPAVDPREIDKALSEIAGMLGRWSLFKKFLLESLEQTGSQKIFNSIIVTYFIPLEVWYTRTIIDKAHRMSSPDVAQTPVITTTPDDVFYILKLVISRMLSTGSVSVVQRTLEQLREVVEKDYIGIIRKKLDDVYRNAATPGSNVRADKVERENRMSFIVVVSFWQVNKAHLERLTRDLIESTLIPQNFTDAEGEEAKSHISAFQSLAGKFRTTLR-SETVFQRILRPKLRNFIPEVYNNVSYQLDEDSYTTSEYQDIVRKRFVKTWEALVEGYKDAFTDDNYRLFFGLALDVLLRPWEKFMLNFKYTEVRGVLYTPEVRAITTYLSSQTLFGDVRERFTRLQQISTILNLD------------------------------
QDPRSLTNLTEILSCLSAFQSEEAELSNSLTQLLKAREPIVSSLTRLESLVPQLDELQVDAALLSNRVSNTAKTAERVGSRVRSLDEEMGRVREAGDRVGQVMELK-------------------------------VIEIAISKVVKPTSESHLPPAQTLQAARETLLYVFREKFQEASRARDSNATSRFFKLFPAIGWEDEGLEAYATFVVELVRVRSPASAKCNGILYYITALTSLFESIAMIVDQHQPVVEKYYGPGKMQSVVRRLLEESDRVTKTLIYGWEEDRSMQRKVSEVTNNPPVSLYSSRAPDDNAVDPREIDKVLSELAGMMGRWNLFKKFLSESLIATESNKLFEHLTSVYYIPMEIWYTRTIIDKAHRLSTPDLSQSPVITTAPDDVFYILKSVTTRLLTTGSLEGIEKTVQQLRDVIDRDYIGVIKRKLDDVYKGQGPTPSNVRPDRAERENRNSFIVSINDLDVSTSHLERLVHDLVDSSLIPQHFSEEDQPLVKDHVSGLSALTNRLKSSLRGIEQLFNQLLRPKLRNFIPDIFKDITYVLNEDGYSAADYQDLARKRFIKAWEALVDGYKDTFSEANYRLFIGLVLDVLLKPWEKTVMSLKYTEVGAVRFDRDLRSIIAYLASQTTFGDIREKFLRLQQISTLLNLDDEDVDEFYNGSGISWKIGPHEARAIASLKI
KDPRALTSLPEILSCLSAFQSEESELSDSLAKLLQARDPIVASLIRLQSLLPQLDDLHTDAQLLTKRVSATAKTAERVGSKVRSLDDEMGRVREAGERVGQVMELKARISFLDSSLDSQDWESAARHCARAMALPPEVISGPFAEVAVPTSESHLPPSQTLQAAREKLLSVFRHSFAEASRARDSTATSRFFKLFPAIGWEAEGLEAYANFVVELVRVRAPSTAKSSSPLYYITALTSLFESIAMIVDQHQPVVEKYYGPSKMKKVVSRLLEESDRVTKTLRDGWEEDRQMQRKVCSVITSGVYKLIDS----------------------------------SETLSETASQLLFDQLVTTYYLPMEIWYTRTIIDKAHRLSSPDTLQTPITTTTPDDVFYILKSVTSRLLTTGSRSAVERTLQQLREVIDRDYASVIKRKMDEVYKNSGPTPSNVRPDRIERENRISFIVSMKDLDVSVSHLERLVRDLSESSLIPQHFSEEEQPAIKEQVNSLSTLTIRLKSSLRGIEQLFNQLLRPKLRNFIPDIYKDITYVLDEESYATADYQDLTRKRFIKAWEGLIDGYKDTFSEANYRLFVGLALDVLLRPWEKFVMNLKYTEVGAVRFDRDLRAIIAYLSSQTAFGEIREKFLRLQQISTLLNLDDEDIDEFYNGSGISWKIGPHEARTIANMKM
QDPRSLTNLTEILSCLSAFQSEEAELSNSLTQLLKAREPIVSSLTRLESLVPQLDELQVDAALLSNRVSNTAKTAERVGSRVRSLDEEMGRVREAGDRVGQVMELK-------------------------------VIEIAISKVVKPTSESHLPPAQTLQAARETLLSVFREKFQEASRARDSNATSRFFKLFPAIGWEDEGLEAYATFVVELVRVRSPASAKCNGILYYITALTSLFESIAMIVDQHQPVVEKYYGPGKMQSVVRRLLEESDRVTKTLIYGWEEDRSMQRKVSEVTNNPPISLYSSRAPDDNAVDPREIDKVLSELAGMMGRWNLFKKFLSESLIATESNKLFEHLTSVYYIPMEIWYTRTIIDKAHRLSTPDLSQSPVITTAPDDVFYILKSVTTRLLTTGSLEGIEKTVQQLRDVIDRDYIGVIKRKLDDVYKGQGPTPSNVRPDRAERENRNSFIVSINDLDVSTSHLERLVHDLIESSLIPQHFSEEDQPLVKDHVSGLSALTNRLKSSLR-----------------------------------------------------------DTFSEANYRLFIGLVLDVLLKPWEKTVMSLKYTEVGAVRFDRDLRSIIAYLASQTTFGDIREKFLRLQQISTLLNLDDEDVDEFYNGSGISWKIGPHEARAIASLKI
QDPRSLTNLTEILSCLSAFQSEEEELSNSLTQLLKAREPIILSLTRLQSLNPQLLELQVDAALLSTKVSNTAETAQRVGSRVRSLDEEMGRVREAGDHVGQVMELKSSLLALQTSIDAQDWEAAARHCARAMALPLEVISGPYAEVAVPTAESHLPPVQTLQAARDTLLSVFREKFQEASRARDSNATSRFFKLFPAIGWENEGLEAYATFVVELVRARAPTSAKASSPLYYITALTSLFESIAMIVDQHQPVVEKYYGPGKMKNVVCRLLEESDRVTKTLVDGWEEDRSVQRKVRLFSNNPPIPLFSSRPLEDAPIDLREIDKVLSELAGMVGRWHLFKKFLFEALAGTKSHQLFDHITEAYYIPMEIWYIRTIIDKAHRQSTPDHSQTPVITTTPDVVFYILKSVTTRLLTTGSLSGINTALRQLRDVIDRDYINIIKRKLDDVYKNQGSTPSNVRTDKAERENRNSFIVLLNDLDVSTSHLDRLIHELLDSSLIATHFIEDDQAVVKDGISALSSLTSRLKSSLRGIEQLFNQLLRPKLRNFIPEIYKDISYVLDEDAYAAADYQDLARKRFIKTWESLIDGYK-MFSEENYRFFIGLALDVLLRPWEKTVMSMKFTEVGAVRFDRDLRAIIAYLASQTTFGDVREKFIRLQQISTLLNLDDEDVDEFYNGSGISWKIGPHEARAIASLKI
QDPRSLTNLAEILSCLSAFQSEEAELSNSLTQLLKAREPIVSSLTRLESLVPQLDELQVDAALLSNRVSNTAKTAERVGSRVRSLDEEMGRVREAGDRVGQVMELKSSLLALQTSIDSQDWESAARHCARAMALPIEVIAGPFAETAVPTSESHLPPAQTLQVARETLLSVFREKFQEASRARDSNATSRFFKLFPAIGWEDEGLEAYATFVVELVRVRSPASAKCSLTLFYITALTSLFESIAMIVDQHQPVVEKYYGPGKMNSVVHRLLEESDRVTKTLIDGWEEDRSMQRKVTEVTNNPPIPLFSSRPPDDNVVDPREIDKVLSELAGMMGRWNLFKKFLSETLITTESNKLFEHLTSVYYIPMEIWYTRTIIDKAHRLSTPDLSQSPVITTAPDDVFYILKSVTTRLLTTGSLGGIEKTLQQLRDVIDRDYISVIKRKLDDVYKSQGPTPSNVRPDRAERENRNSFIVLLNDFDVSTSHLERLVHDLAESSLIPQHFTEEDQPIVKDHVSALSTLTNRLKSSLRGIEQLFNQLLRPKLRNFIPDIYKDITYVLDEDGYSAADYQDLARKRFIKAWETLIDGYK------------------------RTIL-------GAVRFDRDLRAIIAYLASQTTFGDIREKFLRLQQISTLLNLDDEDVDEFYNGSGISWKIGPHEARAIASLKI
QDPRSLTNLTEILSCLSAFQSEEEELSNSLTQLLKAREPIILSLTRLQSLNPQLLELQVDAALLSTKVSNTAETAQRVGSRVRSLDEEMGRVREAGDHVGQVMELKSSLLALQTSIDAQDWEAAARHCARAMALPLEVISGPYAEVAVPTAESHLPPVQTLQAARDTLLSVFREKFQEASRARDSNATSRFFKLFPAIGWENEGLEAYATFVVELVRARAPTSAKASSPLYYITALTSLFESIAMIVDQHQPVVEKYYGPGKMKNVVCRLLEESDRVTKTLVDGWEEDRSVQRKVRLFSNNPPIPLFSSRPLEDAPIDLREIDKVLSELAGMVGRWHLFKKFLFEALAGTKSHQLFDHITEAYYIPMEIWYIRTIIDKAHRQSTPDHSQTPVITTTPDVVFYILKSVTTRLLTTGSLSGINTALRQLRDVIDRDYINIIKRKLDDVYKNQGSTPSNVRTDKAERENRNSFIVLLNDLDVSTSHLDRLIHELLDSSLIATHFIEDDQAVVKDGISALSSLTSRLKSSLRGIEQLFNQLLRPKLRNFIPEIYKDISYVLDEDAYAAADYQDLARKRFIKTWESLIDGYK-MFSEENYRFFIGLALDVLLRPWEKTVMSMKFTEVGAVRFDRDLRAIIAYLASQTTFGDVREKFIRLQQISTLLNLDDEDVDEFYNGSGISWKIGPHEARAIASLKI
----------------------------------------------------------------------------------------------------------------------------------------------------------------------------------------------------------------------------------------------------------------------------------------------------------------------------------------------------------------------------------------------------------------------------------------------------------------------------------------------------------------------------------------------------------------------------------------------------------------------------------------------------------------------------------------------------------------------
----------------------------------------------------------------------------------------------------------------------------------------------------------------------------------------------------------------------------------------------------------------------------------------------------------------------------------------------------------------------------------------------------------------------------------------------------------------------------------------------------------------------------------------------------------------------------------------------------------------------------------------------------------------------------------------------------------------------

DFIMSILRANPSLRDTRSYLNSFGLRPQTKPAPEIKSIPPTTIDSARAPTAAVATELPKPSPVIASILNPVYHRTALVKLQGPFTDKQLDSIVRGLVYLQKLGLVSVIVVENDELPRGDHEERPALIDEITRVVTHLEKQGARARPVVGAVVRLGPKPEDADSLDLDFEPPETHTIPSDLTPIRSALNAGEIPVIAPFALDSFCRSVRVDANDVIAGLARGMVEAASLDKSSQPAATEELDSTDIDLTPLRLMIINREGGIPSYARSGYPHLLINLTSEFDHIHETFNGNWRHSNPTSLSNLALARTCLAYMPTTSSAIMVSHKSPSSLIGNLITNKPAVSSSLPHALLQGNRSITPHTPTLLRRGLPIQVFRSVDAIDKDKLNHLLEQSFNRVLDKEAFYKRLESDLDFVVVAGDYAGAAIVTNEPSSTSSTPISYLDKFAVLPNHQGDGTVDFLWVALHDESYGLGHPFSANPNGGKGGVGEGRDLVWRSRSNNPVNKWYFERSSGHVRLGDWVLFWCDGEKRLKIEQGRRGSVGLSYVEEWEKGRLTDWAKVVSKIPSSWK
DFILSILRANPSLRDTKSYLASFGPRPQQ-PAEEEIVIVPVPAKRSQSVAKSIPIEASEPSPVIASILNPVVRRTALVKVQGPFTNVQLDSICRGLVYLEKLGLVSVIVVENDEQVRGEQGERSAIVDETMRVVNCLEGQGARARPVVGAVVRLGPKPGDGEGDASNPIPPETHTTPSDLTPIRSALRAGEIPVIAPFALDSFLRSVRVDANDVIAGLSRGMVEASTSEKPQQDTEDGYRDPGEVDLTPLRLMIINREGGVPSYARSGYPHLLINLTSEFDHIHETFEDKWRYTKPAALSNLALARTCLNYMPPTSSAIMVSHKSPSALIANLITNKPAVSSSLPHALLQGNSKLTPHTPTLLRKGLPIQVLRSTADIDKVKLNALLEQSFKRKLDEQAFYKRLDESLDCVIVAGDYAGAAIVTNERGPMSDTPISYLDKFAVLPSHQGDGTVDFLWVALHDETYGLGHPFSANPNGGRGGIGEGRDLVWRSRADNPVNKWYFERSTGHIRSGKWVLFWCDGEKKLKIEEGRRGSAGLSYVADWEKGRLGIWSRVVMGVPSSWK
DFILSILRTNPSLRDARSYLASFGLRPNSQPPN-ETKLPTIPSGSSPLSTKSTTQEAPQPSPVIASILNPVYRRTSLVKIQGPFTDKQLESICRGLVYLEKLGLVSVIVVENDERTRGEEDERASIVDETMRIVTNLERQGSRARPIVGAVVRLGPKQEDSEAADPDFEPPETHILPSDLTPIRSALRAGEIPVIAPFALDSFCRSVRVDANDVIAGLARGMVGASALDRAKSRAVEDNLDSDEVDLTPLRLMIINRDGGVPSYARSGYPHLLINLTSEYQHIHETFDPRWYHSNPSALSNLALARTCLAYMPTTSSAIMVSHKSPSSLIGNLITNKPAVSSSLPHALLQGNRSLTPHTPTLLRRGLPIQVLRSVADIDKTKMNALLEQSFQRTLDEDAFYTRLEKTLDFVIVAGDYAGAAIVTNESSKKGGEPISYLDKFAVLPSHQGDGTVDFLWVALHDESYGLGHPFSANPNGGRGGKGEGRDLVWRSRSNNPVNKWYFERSTGHVRMGPWALFWCDGEKRLKIEEGRRGSSGLSYIEEWEKGRLSHWADIVSKIPSAWK
DFILSILRTNPSLRDARSYLASFGLRPNSQTTN-EIKLPTTSSGSAPLSNKPTTQEAPQPSPVIASILNPVYRRTSLVKIQGPFTDKQLESICRGLVYLEKLGLVSVIVVENDERTRGEEDERASIVDETMRVVTNLERQGSRARPIVGAVVRLGPKPDDSEAADPDFEPPETHTLPSDLTPIRSALRAGEIPVIAPFALDSFCRSVRVDANDVIAGLARGMVEASPLDRTKSPAVEDNLDSDEVDLTPLRLMIINRDGGVPSYARSGYPHLLINLTSEYQHIQETFNPRWYHSNPSALSNLALARTCLAYMPTTSSAIMVSHKSPSSLIGNLITNKPAVSSSLPHALLQGNRSLTPHTPTLLRRGLPIQVLRSVANIDKTKMNALLEQSFKRALDEDAFYTRLEKTLDFVIVAGDYAGAAIVTNEPSKTGGDPISYLDKFAVLPSHQGDGTVDFLWVALHDESYGLGHPFSANPNGGRGGKGEGRDLVWRSRSNNPVNKWYFERSTGHLRMGSWVLFWCDGEKRLKIEEGRRGSSGLSYIEEWERGRLSNWADVVSKIPSAWK
DFILSILRTNPSLRDARSYLASFGLRPQSPPQSKDAKIPPSVEDTVQVNKAITPVEEPKPSPVIASILNPVYRRTALVKIQGPFTENQLDSICRGLVYLEKLGLVSVIVVENEDRSPGQEDERSAIIDETMRVVTNLEKQGSRARPIVGAVVRLGPKPDDT--SEPGFEPPETHTIPSDLIPIRSALNAGEIPVIAPFALDSFCRSVRVDANDVIAGLTRGMVEVASSE-SPQREVPDDLKSGEVDLTPLRLMIIDRNGGVPSYARSGYPHLLINLTSEYEHIHDTFTDQWAQLNPSALSNLELARVCLHYMPSTSSAIMVSHKSPSSLIGNLITNKPAVSSSLPHALLQGNRSLTPHTPTLLRRGLPVQVLRSLGDIDRAKMTTLLEQSFKRTLDQEAFYSRLSKVLDYVIVAGDYAGAAIVTNEPSSSGGEPISYLDKFAVLPNHQGDGTVDFLWVALHDESYGLGHPFSANPNGGKGGKGEGRDLVWRSRADNPVNKWYFERSTGHMRMGPWVLFWCDAEKRLKIEEGRRGSAGLSYIEQWEEGRLSDWGKVVLKVPSSWK
DLILSILRANPSSRDTRSYFASFGPHPNSQPPSSRTNIPP-------TQATDTVPDQVKTKNIIASILNPVYRRTALVKIQGPFTDVQLDSICKGLVYLEKLGLVSVIVVENDTLQRGEEDDRSNIIAETTRIVSSLEKQGAGARPVIGPIMRLGPKPDE---GKQDIEPLEAHTLPSDLSPIRSALRAGEIPVIAPFALDSFCRSVRIHANDVLGALAKGLVEASQSDKTTAPHEEEIP-SDGFDLAPLRLMIINREGGVPSYARSGYPHLLVNLTSEHSYIKDTFREQWRYSHPSALSNLALAKTCLAYMPPTSSAIMVSHRSPSSLIANLITNKPAVSSSLPHALLQGTSKLTPHTPTLLRRGLPIQVFRTVAEIDRVRLTALLEQAFKRTLDESAFYARLESTLDFVIVAGDYSGAVIVTREQCPALGGPITYLDKFAVLPSHQGDGTVDFLWVALHDESYGLGHPFAANPNGGKGGIGEGCDLVWRSRANNPVNKWYFDRSTGHVRMGQWVLFWCDGEKKLKVEEGRRGSAGLSYVEDWEMGRVSAWGDVIANIPTSWK
---------NPSLRDTRSYLASFGISPKKPTQTPELIIPPPPLPKTSHTKIDATEHALTPSPVIHSILNPIYRRTSLVKLQGPFTDVQLDSITKGLVYLGKLGLVSVIVVETDDRHKGDLDERARIIDEVMRVVTSLEKQGARTRPVMGAVARLGPKPGSADSSDPSFIPPETHAYPQDLTPIRSSLRAGEIPVVAPFALDSFCRSVRVDANDLIAGLACSMTEAAALENSSREENEDSTDPDAVDLTPLRLMIINRHGGIPSYARSGYPHLLINLNQEYEHILETFDRRWKSTHPTALSDLALARTCLTYMPSTSSAIMVSHKSPSSMIGNLITNKPAVSSSLPHALLQGNSKLTPHTPTLLRRGLPVQVIRSVADIDKTKMTALLEQSFRRVLDQDAFYKRLEATLDFVIIVGDYAGTAIVTNEPSPSSSQPISYLDKFAVLPSHQGDGTVDFLWVALHDESYGLGHPFAANPNGGKGGVGEGRDLVWRSRSNNPVNKWYFERSTGHLRMGDWVLFWSDGEKRLKIEQGRRGSDGLSFIEDWEHGRLGEWAGVITKIPSAWK
SYIAHSAYSTPSLRDTRSYLASFGALPNKPPHVPEIVIPPP-VHKSSSLPKISDKQQQQPSPVITSILNPVYRRTALVKVHGPFTDVQLDSITRGLVYLEKLGLVSVIVVENDDRVIGEPDKRSRIMDEVMRVVTSLERHGARARPVVGPVARLGPKPGGDEFSDPKCDPPETHAYPHDLVPIRSSLRAGEIPVVAPLALDSFCRSVRVDANDLIAGLASSMMEAAAHDHSARSEHEDTTDPDAIDLTPLRLMIINQHGGVPSYARSGYPHLLINLNQEYEHIQETFDPKWKSSHPTALSDLALARTCLNYMPPASSAIMVSHKSPSSLIGNLITNKPAVSSSLPHALLQGNLRLTPHTPTLLRRGLPIQVIRSLADLDKEKMTALLEQSFGRTLNQDAFYKRLEKSLDFVIIVGDYAGTAIVTNE---SKEAPISYLDKFAVLPSHQGDGTVDFLWVALHDESYGLGHPFSANPNGGKGGMGEGRDLVWRSRSNNPVNKWYFERSTGHMRMGEWVLFWSDAEKHLKIEQGRRGSEALSYIEDWEHGRLARWADEIPKIPSAWK
---------NPSLRDTRSYLASFGMQPKKPPRAPEVVIPPP-VHKATSLANAVDKRAPQPSPVITSILNPIYQKTALVKVHGPFTDVQLDSITKGLVYLGKLGLVSVIVIENNDRATGDLAERSRIVDEVMRIVTSLERQGAHARPVVGPVARLGPKPGAHDLADPDFIPPETHAYPGDLTPIRSSLNAGEIPVVAPLALDSFCRSVRVDANDLIAGLACGMMEAAAQDKATRSEHEVTSGSGDVDLTPLRLMIINQHGGVPSYARSGYPHLLINLNQEYSHILETFDPKWKSTHPTALSDLALARTCLSYMPPTSSAIMVSHKSPSSLIGNLITNKPTISSSLPHALLQGNSRLTPHTPTLLRRGLPVRVIRSVGEIDKGKMTTLLEQSFGRTLDQDAFYERLEGVLDFVIIVGDYAGTAIVTKEGYDSTQAPISYLDKFAVLPSHQGDGTVDFLWVALHDESYGLGHPFSANPNGGKGGKGEGHDLVWRSRSNNPVNKWYFERSTGHMRMGNWVLFWADGERKLKIEEGRRGSEGLSFIEDWEEGRLGRWADVIPKIPSAW-
---------NPSLRDTRSYLASFGVQPQRPKKLPEIVIPPPPAPKLTSSTKVVKEEKHAPSPVINSILNPIYRRTALVKIQGPFTDVQLDSITRGLVYLEKLGMVSVIVVESDGVPKGEQEERKLLIDEIMRVVTSLEKQGAHARPIVGAVVRLGPKPGSEEESEPGFSPPETHIYPSDLTPIRSSLRAGEIPVLAPFALDSRCRSVRVDANDAIAGLACGMVEAAS-ENPSPAAHEDSSDSDAIDLTPLRLMIINQRGGVPSYARSGYPHLLINLQQEYDHILQTFDPRWKDSHPHALSDLALARTCLRYMPPTSSAIMVSHKSPSSLIGNLITNKPAVSSSLPHALLQGNLRLTPHTPTLLRRGLPIRVVRSVSDIDKEKMTALLEQSFGRVLDQEAFYGRLEKTLDFVIIAGDYDGTAIVTNEVCPGSSQPISYLDKFAVLPSHQGDGTVDFLWVALHDESYGLGHPFSANPNGGKGGKGEGRDLVWRSRSNNPVNKWYFERSTGHLRMGQWVLFWADAEKRLKVEESLRGSAGLSFIEDWEHGRLGKWADTITKIPSSWK
---------NPSLRDTRSYLASFGVQPQRPAQLPEIVIPPPPLPKTSSLGKVSTEEQHAPSPVIHSILNPVYKRTALVKIQGPFTDVQLDSITRGLAYLEKLGMVSVIVVESDDVPKGDLEERQLLIDEVMRVVTSLERQGSHARPIVGAVVRLGPKPGAEESTDPTFITPETHIFPSDLTQIRSSLRAGEIPVVAPFALDSFCRSVRVDANDAIAGLACGMVEAGS-DNPS----ED------IDLTPLRLMIINKRGGVPSYARSGYPHLLINLDQEYHHILDTFDPRWKESHPHSFSDLALARTCLQYMPPSSSAIMVSHKSPSSLIGNLITNKPAVSSSLPHALLQGNLRLTPHTPTLLRRGLPIQVIRSLADIDQVKMTTLLEQSFNRKLDQEAFYGRLERTLDFVIIAGDYAGTAIVTNEGNPGSPDPISYLDKFAVLPSHQGDGTVDFLWVALHDESYGLGHPFSANPNGGKGGKGEGRDLVWRSRANNPVNKWYFERSTGHLRMGDWVLFWSDAEKRLKIEETRRGGAGLSFIENWESGRLGNWAQVIPKIPSSWK
------------------------------------------------------------------------------------------------------------------------------------------------------------------------------------------------------------------------------------------------------------------------------------------------------------------------------------------------------------------------------------------------------------------------------------------------------------------------------------------------------------------------------------------------------------------------------------
---------NPSLRDTRSYLASFGIQPQKAPQLPEIMIPPPLVSKTASIDKAAA-EQPAPSPVINSILNPIYRRTALVKIQGPFTDVQLDSITRGLVYLEKLGMVSVIVVESDDVPRGDQEERKCLIDEVMRVVTSLEKQGANARPIVGAMARLGPKPGSEESTDPDFISPETHIYPSDLTPVRSSLRAGEIPVLAPFALDSFCRSVRVDANDVIAGLACGMAEASSLENSSQFKHEHSPMAEEIDLTPLRLMIINQRGGVPSYARSGYPHLLINLTQEYRHILGTFDPRWKDTHPHALSDLALARTCLHYMPPTSSAIMVSHKSPSSLIGNLITNKPAVSSSLPHALLQGNLRLTPHTPTLLRRGLPIQVVRSVADLDKGKMTALLEQSFGRTLDQEAFYGRLEKTLDFIIIAGEYDGTAIVTNEPCPGSSEPISYLDKFAVLPSHQGDGTVDFLWVALHDESYGLGHPFSANPNGGKEGKGEGRDLVWRSRSNNPVNKWYFERSTGHLRMGQWVLFWSDAEKRLKIEESLRGSAGLSFIEDWEAGRLGRWADIVTKIPSSWK
DFILSILRANPSLRDTRSYLASFGPRPQQP-SSEVIIIPPPPTEQLESNAKSIPLEYPKPSPVLASILNPVLRRTALVKIQGPFTDVQLDSIARGLVYLEKLGLVSVIVIENDDQIRGQQDERTLSVEETMRVVSFLEKQGVRARPVVGAVVRLGPKPGDEEDMSSDCIPPETHTFPSDLKPIRSALRAGEIPVIAPFALDSFCRSVRVDANDVIAGLARGMVEASVLDKSRDGT-----ETDEVDLTPLRLMIINREGGVPSYARSGYPHLLINLTSEYNHIHETFEEKWRSTKRTALSNLALARTCLNYMPPTSSAIMVSHKSPSALIGNLITNKPAVSSSLPHALLQGNRKLTPHTPTLLRRGLPIQVFRSTAALDKSKLNHLLEQSFGRELNEEAFYKRLEETLDFVIVAGDYAGAAIVTNEHDPRNDVPISYLDKFAVLPSHQGDGTVDFLWVALHDETYGLGHPFSANPNGGKGGVGEGRELVWRSRSNNPVNKWYFERSTGHLRMGPWVLFWCDGEKKLKIEEGRRGSEGLSYVEEWEQGRLEKWSDVVMKIPSSWK
DFIVSILRANPSLRDARSYLASFGLRPQPQPLSQETKLPPSILDPASPQSISIATEHPKPSPVIASILDPIYRRTALVKIQGPFTDKQLDSITRGLAYLEKLGLVSVIVVENDEQPRGEQDERSSIIDEVMRIVTSLEKQGSRARPVVGAIVRLGPKAEDTSLSDPNFASPETHTIPPDLIPIRSALSAGEIPVIAPFALDSFCRSVRVDANDVIAGLTRGMVEASSLNKTPNQSPQDSLNFSQVDLTPLRLMIINRDGGVPSYARSGYPHLLINLTSEYNHIHETFDNRWKHSNPTALSNLALARTCLAYMPPTSSAVMVSHKSPSALIGNLITNKPAVSSSLPHALLQGNRRLTPHTPTLLRHGLPIQVLRSVAEIDKKKLNVLLEQSFDRTLDENSFYQRLSTSLDYIIVAGDYAGAAIVTNELSEKFSTPISYLDKFAILPSHQGDGTVDFLWVALHDESYGLGLPFSANPNGGKGGKGEGRDLVWRSRSNNPVNKWYFERSTGHLRMGPWVLFWCDGEKRIKTEEGRRGSPGLSFVEEWEEGRLDDWTEVVTKIPSSWK
DFIMSILRANPSLRDTRSYLASFGLRPQT-P-PQETTAPDP-SVSTEP----IPAAHPKPSPVIASILNPVYRRTALVKVQGPFTDTQLDSITRGLVYLEKLGLVSVIVVENDERPRGDQDERSAIVDETMRVVTSLEKQGSRARPIVGAMVRLGPKPEDDASLESDFIPPETHAIPSDLIPIRSALRAGEIPVIAPFALDSFCRSVRVDANDVIVGLARGMVEASAIDSSRTAMEDDIPSPDEVDLTPLRLMIINRDGGVPSYARSGYPHLLINLTSEYHHIHETFDERWRHSNPSALANLALARTCLAYMPASSSAVMVSHKSPSSLIGNLITNKPAVSSSLPHALLQGNRKLTPHTPTLLRRGLPIQVLRSVADIDKEKMNALLEQSFNRTLDQESFYKRLSKSLDYVIVAGDYAGAAIVTNELSSTSTTPISYLDKFAVLPSHQGDGTVDFLWVALHDESYGLGHPFSANPNGGRGGKGEGRDLVWRSRSNNPVNKWYFERSSGHVRMGSWVLFWCDGEKRLKIEEGRRGSAGLSYVEEWEEGRLSDWADAVTKVPSSWK
DFILSILKTNPSLRDARSYITSFGLRPHTQPAPNVTKLPPSNITITTVRERTVDTELPKPSPVIASILNPISRRTALVKLQGPFTDNQLDSICRGMVYLEKLGLVSVIVVESDRNGRSSQEERAALVDETMRIVTNLEKQGSRARPIVGAVVRLGPKPEDEHVLEQGVEPPETHTLPTDLSPIRSALKAGEIPVIAPFALDSFCRSVRVDANNVVAGLARGMVEAASLDATKPPSEES---SSEVDLTPLRLMIINRDGGVPSYARSGYPHLLINLKAEYDHITGTFDANWRESHPDALANLALARTCLHYMPTSSSAIMVSHKSQSSLIGNLITNKPAVSSSLPHALLQGNRSLTPHTPTLLRQGLPIQVMRSMADVDKAKMTALLEQSFNRTLDTDAFYKRLDKALDFVIVAGDYAGAAIVTNEPSIDGRPPISYLDKFAVLPSHQGDGTVDFLWVALHDESYGLGHPFSANPNGGRGGKGEGRDLVWRSRSNNPVNKWYFERSTGHVRMGPWVLFWCDAEKRLKIEEGRRGSSGLSYIEDWERGRLSGWAGVVDKIPSAWK
DFILSILRANPSLRDTRSYLASFGPRPQR-P-SEDIIIPPP-HTTNEPVAKSIPLEHPKPSPIIASILNPVYRRTALVKVQGPFTDVQLDSITRGLVYLEKLGLVSVIVVENDDLPRGEQDERSAVVEETMRVVTSLEKHGARARPVVGAVVRLGPKSGEDDILERDFVPPESHTVPSDLIPIRSALRAGEIPVIAPFALDSFCRSVRVDANDVIAGLARGMVETAAEDRSQQRHSEDYPESEDIDLTPLRLMIIDRHGGVPSYARSGYPHLLINLTSEYQHIHETFDHRWNDTHPTALSNLALARTCLAYMPPTSSAVMVSHKSPSSLIGNLITNKPAVSSSLPHALLQGNRKLTPHTPTLLRRGLPVRVIRSVAEIDQAKMNHLLEQSFGRTLDNSSFYARLEKSLDFVVVAGDYAGAAIVTNEPSPESSEPISYLDKFAVLPSHQGDGTVDFLWVALHDESYGLGHPFSANPNGGRGGKGDGRDLVWRSRSNNPVNKWYFERSSGHIRMGSWVLFWCDGEKRLKIEEGRRGSAGLSYIEEWEQGRLGKWADVVAKIPSSWK
DFILSILRANPSLRDTKSYLASFGLRPQTKP-PQLIIDPPPLHTKQSP---SISTEPLKPSPFVTSILNPVYRRTALVKIQGPFTDVQLDSITKGMVYLGKLGLVSVIVVENDELPRGEQDERSAIVDETMRVVTSLEKHGARARPVVGPVVRLGPKPDEDLL-NSDFTPPEAHTIPSDLVPIRSALHAGEIPVIAPFALDSFCRSVRIDANDVIAGLARGMVEASAVDKSAQLKADS---DDDVDLTPLRLMVIDRHGGVPSYARSGYPHLLINLTSEHRHIRQTFDERWRYTHPTALSNLNLARTCLSYMPPTSSAIMVSHKSPSSLIANLVTNKPAVSSSLPHALLQGNRKLTPHTPTLLRRGLPIQVIRSTAEIDHKKLNYLLEQSFGRTLDEDAFYKRLEKTLDFVIVAGDYAGAAIVTCEPSRTSEAPITYLDKFAVLPSHQGDGTVDFLWVALHDESYGLGHPFSANPNGGRGGMGEGYDLVWRSRSNNPVNKWYFERSSGHLRMGSWVLFWCDAEKRLKIEEGRRGSAGLSYVEHWEEGRLAKWADIVSSIPSSWK
DFILSILRTNPSLRDARAYLASFGLRPQSQPSNPQAKVPPAIVDS--TLNKSVTSELPKPSPVIASILNPVYRRTALVKIQGPFTDNQLDSICRGLVYLEKLGLVSVIVVENDERPRGDQDERTAIVDEVMRVVTNLEKQGSRARPVVGAVVRLGPKPDDAASPEPGFEPPETHTLPSDLIAIRSALSAGEIPVIAPFALDSFCRSVRVDANDVIAGLARGMVEASSIDKASTSSAQDHLESSEVDLTPLRLMIIDRDGGVPSYARSGYPHLLINLTSEYEHIHDTFDSRWQYNHPSALSNLALARTCLEYMPVTSSAIMVSHKSPSSLIGNLITNKPAVSSSLPHALLQGNRSLTPHTPTLLRRGVPIQVLTSLSEIDRPKLNNLLEQSFGRQLDEESFYKRLSESLDFVIVAGDYVGAAIVTNEQSS----PISYLDKFAVLPSHQGDGTVDFLWVALHDETYGLGHPFSANPNGGKGGRGEGRDLVWRSRSNNPVNKWYFERSSGHIRMGAWVLFWCDAEKRLK----------LSYVEDWEEGRLSDWGEVVLKIRSSWK
DFILSILRANPSLRDSQAYFQSF-------PTLPDLIIPPPPSTLQ-SVAKSIPIELPKPSPVISSILDPVYRRTALVKIQGPFSDVQLDSITRGLVYLEKLGLVSVIVVENEELPRGEQDERNAVTEETMRIVHSLEKNGARARPVVGAVVRLGPMPNDEPSPDRDFISPETHTLAPDLIPIRSALRAGEIPVISPFALDSFCRSVRVDANDVIAGLARGMVEAAAQDNANLSRFNDLMDSEEVDLTPLRLMIIDRHGGVPSYARSGYPHLLINLTSEFQHIHETFSPQWRDSHPTALSNLALARTCLKYMPATSSAVMVSHKSPSSLIGNLITNKPAVSSSLPHALLQGNRKLTPHTPTLLRRGLPVQVVRSVEEIDKTKMNHLLEQSFKKTLDAESFYHRLDNTLDFVIVAGDYSGAAIVTNEPCPESSVPISYLDKFAVLPENQGDGTVDFLWVALHDESYGLGHPFSANPNGGRGGEGEGRDLVWRSRADNPVNKWYFERSTGHLRMGPWVLFWCDAEKRLKIEEGRRGSAGLSYVEGWEEGRLLKWAGTVSKIPSSWK
DFILSILRTNPSLRDARSYLASFGLRPQSQPLSTQKKLAPAIDGPAQNESMPTLQEEPKPSPVIASILNPVYRRTALVKIQGPFTENQLDSICRGLVYLEKLGLVSVIVVENDERPRGEQDERSAIIDETMRIVTKLEKQGSRARPVVGAVVRLGPKPGDDALSEPGLEPPETHTIPSDLIPIRSALSAGEIPVIAPFALDSFCRSVRVDANDVIAGLARGMVEVSSIEKSTMADTEDQVKSGEVDLAPLRLMIIDRNGGVPSYARSGYPHLLINLTSEYNHIHDTFNDQWLQSNPSALSNLALARTCLEYMPATSSAIMVSHKSPSSLIGNLITNKPAVSSSLPHALLQGNRRLTPHTPTLLRRGLPVQVLRSVNDIDKTKMNRLLEESFKRDLDHDSFYKRLSKVLDFVIVAGDYAGAAIVTKEPSFNGSEPISYLDKFAVLPSHQGDGTVDFLWVALHDESYGLGHPFSANPNGGKGGKGEGRDLVWRSRSDNPVNKWYFERSSGHVRLGSWVLFWCDAEKRLKIEEGRRGSSGLSYVENWEEGRLSDWGNVVLKIPSSWK
DFILSILRTNPSLRDARSYLASFGLRPHTKPSSTEKKAPPLIDPSSQTTLVSIAQEEPKPSPVVASILNPVYRRTALVKIQGPFTDNQLDSICRGLVYLEKLGLVSVIVVENDELRRGEQDERSAIVDETNRIVANLERQGSKARPVIGAVVRLGPKPGDDAVLDSTIEPPEAHTLPSDLIPIRSALKAGEFPVIAPFALDSFCRSVRVDANDVIAALARGMVEASSVEKSAESELQDQVKHDDVDLTPLRLMIINRSGGVPSYARSGFPHLLINLDSEYQHIHDTFDSKWTQSNPSALSNLALARTCLQYMPATSSAIMVSHKSPSSLIGNLITNKPAVSSSLPHALLQGNRKLTPHTPTLLRRGLPIQVVRSLDDVDKAKMTTLLEQSFKRKLNQDAFYSRLSKVLDFVIIAGDYAGAAIVTEEPSATGQGTISYLDKFAVLPSHQGDGTVDFLWVALHDESYGLGHPFSANPNGGKGGVGEGRDLVWRSRSDNPVNKWYFERSSGHLRMGNWVLFWSDAEKRLKIEEGRRGSAGLSFVEDWEKGRLSDWGDTVLKIPSCWK
DFILSILRTNPSLRDTRSYLASFGLRSHSQPSSIEKKVQPLIDFSTQSKLLPVVQAQPKPSPVVASILNPVYRRTALVKIQGPFTDNQLDSICRGLVYLEKLGLVSVIVVENDDSRRGEQDERTAIIDETMRIVTNLEKQGSKARPVVGAVVRLGPKPGDDALSDPTFEPPEAHTLPSDLIPIRSALSSGEIPVIAPFALDSFCRSVRVDANDVIASLAGGMAEASSVGKHTGAGAEDQVKSDEVDLTPLRLMIIDRNGGVPSYARSGFPHLLINLDSEYQHIHDTFDPKWSQSNPSSLSNLALARTCLQYMPATSSAIMVSHKSPSSLIGNLITNKPAVSSSLPHALLQGNRKLTAHTPTLLRRGLPIQVLRSVDDIDRIKMTTLLEQSFKRNLDQDAFYSRLSKVLDFVIIAGDYAGAAIVTEEPATNGSGTISYLDKFAVLPSNQGDGTVDFLWVALHDESYGLGHPFSANPNGGKGGVGEGRDLVWRSRSDNPVNKWYFERSSGHLRMGNWVLFWCDAEKRLRIEEGRRGSAGLSYVEDWEEGRLSDWGNTVLEIPSSW-
DFFMSILRSNPSLRDAKSYLASFGLRPQSYSSSSEPKMAPPLADS--STSKQIPQELPKPSPVIASILNPVYRRTALVKIQGPFTDNQLDSISRGLVYLEKLGLVSVIVVEHDDRPRGEQDERPAIVDEVMRVVTNLEKQGSRARPIVGAVVRLGPKPEDDIVSDPDFDPPETHALPSDLVAIRSALSAGEIPVIAPFALDSFCRSVRVDANEVIAGLARGMVEVSSV--GPRSTGQESLESSELDLTPLRLMIIDRTGGVPSYARSGYPHLLINLTSEYQHIHDTFDERWRESNPSALTNLALARKCLMYMPPTSSAIMVSHKSPSSLIGNLITNKPAVSSSLPHALLQGNRKLTPHTPTLLRRGLPIQVLRSVSEIDKDKMNTLLEQSFNRKLDQVSFYNRLDNVLDFVIIAGDYAGAAIVTKEKSTSGSQTISYLDKFAVLPSNQGDGTVDFLWVALHDESYGLGHPFSANPNGGKGGKGDGRDLVWRSRADNPVNKWYFERSSGHVRLGAWVLFWCDAERRLKIEEGRRGSAGLSYIENWEKGRLSDWGEVVLKIPSSWK
DFILSILRTNPSLRDARAYLASFGLRPETQPSNPSPKVPTVTTDP--KLPSPTP--LAKPSPVIESILDPVHRRTALVKIQGPFTDIQLDSICRGLVYLEKLGLVSVIVVENDDRPRGDEDERSTIIDEVMRVVTNLEKKGSRARPVVGAVVRLGPKPDDIESSEPDFEPPETHTVPSDLIAIRSALSAGEIPVIAPFALDSFCRSVRVDANDVIAGLARGMVEASALQKSSRAAAEEHLASSEVDLTPLRLMIIDRNGGVPSYARSGYPHLLINLTSEYHHIHDTFDPRWAHTNPSALSNLALARTCLAYMPATSSAIIVSHKSPSSLIGNLITNKPAVSSSLPHALLQGNRSLTPHTPTLIRRGLPIQVLRSVADIDRVKMDRLLEQSFGRTLDADSFYARLEASLDFVVVAGDYAGAAIVTNEQSAHGAPPISYLDKFAVLPSHQGDGTVDFLWVALHDESYGLGHPSSANPNGGKGGVGEGRDLVWRSRSNNPVNKWYFERSTGHVRMGAWVLFWCDAEKRLKIEEGRRGSAGLSYIEDWEQGRLSDWGDIVLKIPSSWK
DFILSILRTNPSLRDARAYLASFGLRPETQPSNPPPKVPTLITDP--TLPQPAP--LAKPSPVIESILDPVYRRTALVKIQGPFTDIQLDSICRGLVYLEKLGLVSVIVVENDDRPRGDEDERSTIIDEVMRVVTNLEKKGSRARPVVGAVVRLGPKPDDVASPEPDLEPPETHTVPSDLIAIRSALSAGEIPVIAPFALDSFCRSVRVDANDVIAGLARGMVEASALQKSSRAAAEDHLASSEVDLTPLRLMIIDRNGGVPSYARSGYPHLLINLTSEYHHIHDTFDPRWAHTNPSSLSNLALARTCLAYMPATSSAIMVSHKSPSSLIGNLITNKPAVSSSLPHALLQGNRSLTPHTPTLIRRGLPIQVLRSVADIDRVKMDRLLEQSFGRTLDADSFYARLEASLDFVVVAGDYAGAAIVTNEQSAHGAPPISYLDKFAVLPSHQGDGTVDFLWVALHDESYGLGHPFSANPNGGKGGVGEGRDLVWRSRSNNPVNKWYFERSTGHVRMGAWVLFWCDAEKRLKIEEGRRGSAGLSYVEDWEQGRLSDWGDIVLKIPSSWK
DFILSILRTNPSLRDARAYLASFGPKPLARPTGEVNVTPPKFRPS--TSSNQLNLQLRKPNPEIASILDPVYRRTALVKIQGPFTEKQLDSICRGMVYLEKLGLVSVIVVENDEIPRGAEDERSALVDETMRIVAHLEKQGARALPIVGAAVRLGPKPEDSASSNSGTEPPETHTLPSDLSSIRSALRAGEIPVIVPFALDSFCRSVRVDSNDVIAGLARGMVEAASVDKASQSGTEESIHPPEVDLTPLRLMIINRDGGIPSYARSGYPHLLINLTSEYNHILDTFDPRWRDLHSSALSNLSLARTCLHYMPPTSSAIMVSHKSPSSLIGNLITNKPAVSSSLPHALLQGNRRLTPHTPTLLRRGLPVQVLRSVADIDQTKMTALLERSFKRELKAEEFYNRLSKVLDFVVVAGDYAGAAIVTNEPSSDGSPPISYLDKFAVLPNNQGDGTVDFLWVALHDESYGLGHPFSVNPNGGRGGKGEGHDLIWRSRTDNPINKWYFERSSGHLRMGSWVLFWCDAEKRLKIEEGRRGSSGLSYIEDWERGRVSGWAGVVAEIPSVWK
DFILSILRANPSLRDTRSFLASFGPRPTKP-QSQDIIIPPPPS-PLATTATPII--QPTPTPVITSILNPVYNRTALVKIQGPFTDIQLDSITRGLVYLSKLGLVSVIVVDNDDRPRGDQDERRVIIDEVMRVVISLEKHGARARPIIGAIVRLGPKPGSEDPPELDFTPPETHTLPPDLTPLRSALRAGEIPVVSPFALDSFCRSVRVDSNDVIAGLVRGMVEASSLELQSADAPSD---SKEVELAPFRLMIINRHGGIPSYARSGYPHLLINLSSEYQHIHETFREEWRHTHPSALSNLALARTCLAYMPPTSSAIMVSHKSPSSLIGNLITNKPAVSSSLPHALLQGNQKLTTHTPTLLRRGRLVQVLHSVSDIDKTKLNALLEQSFGRKLDSASFYARLEKKLDFVIVAGDYAGAAIVTNEDEPVSGKPISYLDKFAVLPSHQGDGTVDFLWVALHDESYGLGHPFSANPNGGKGGKGEGRDLVWRSRSNNPVNKWYFDRSSGHFRMGSWVLFWCDAEKRLKIEEGRRGSAGLSYVEDWEEGRLRTWGEAVSRIPSSWM
DFIISILRANPSLRDTRSFLASFGPRPTKL-QSQDIIIPPPPSTPPATTATPTI--QPTPSPVITSILNPVYNRTALVKIQGPFTDVQLDSITRGLVYLSKLGLVSVIVVDNDNQPRGDQDERRVIIDEVMRVVSSLEKHGARARPITGAIVRLGPKPGSEDPSELDFTPPETHTLPPDLTPLRSALRAGEIPVVSPFALDSFCRSVRVDSNDVIAGLVRGMVEASSLELQSADAPSD---SKEVELAPFRLMIINRHGGIPSYARSGYPHLLINLSSEYQHIHETFREEWRHTHPSALSNLALARTCLAYMPPTSSAIMVSHKSPSSLIGNLITNKPAVSSSLPHALLQGNQRLTPHTPTLLRRGLPVQVFHSVSDIDKIKLNALLEQSFGRKLDSASFYARLEKKLDFVIVAGDYVGAAIVTNEDDPVSGKPISYLDKFAVLPSHQGDGTVDFLWVALHDETYGLGHPFSANPNGGKGGKGEGRDLVWRSRSKNPVNKWYFDRSSGHLRMGSWVLFWCDAEKRLKIEEGRRGSAGLSYVEDWEEGRLRTWAEAVSGIPSSWM
------------------------------------------------------------------------------------------------------------------------------------------------------------------------------------------------------------------------------------------------------------------------------------------------------------------------------------------------------------------------------------------------------------------------------------------------------------------------------------------------------------------------------------------------------------------------------------
DFILSILRANPSLRDSKSYLASFGPRPHQPPLSQEIVIPPPPKERTKSTAKSIPPEHPKPTPILASILNPVIKRTALVKVQGPFTDVQLDSICRGLVYLEKLGLVSVIVVEHEEQRRGEQDERSSIVEETMRIVSSLEKQGARARPVVGAIVRLGPHPGEEEEGSTDFVPPEAHTLPADLTPIRSALRAGEIPVIAPFALDSFCRSVRVDANDVIAALTRGMVEASTMDSSREGTEDGYHESAEVDLTPLRLMIINREGGVPSYARSGYPHLLINLTSEFNHIQDTFEDKWRYTNPTALSNLALARTCLKYMPPTSSAIMVSHKSPSALIGNLITNKPAVSSSLPHALLQTNRKLTPHTPTLLRRGLPIQVLRSTAEIDKTKLNRLLEQSFKRELDEEAFYKRLNQTLDFVIVAGDYAGAAIVTNEPDPLNDTPISYLDKFAVLPRHQGDGTVDFLWVALHDESYGLGHPFSANPNGGRGGVGEGRDLVWRSRSNNPVNKWYFERSTGHVRMGSWVLFWCDGEKRLKIEEGRRGSAGLSYIEEWEMGRLNRWMDVVTEIPSSWK
DFILSILRANPSSRDTRSYVQSFGLRLQQKPATEEIVIPPPPTERIESTAKSIPDEHPKPRPIIASILNPVIRRTALVKVQGPFTDVQLDSISRGLVYLEKLGLVSVIVVENDEQYRGEQDERTAIVEETMRVVNSLEKQGARARPVVGAVVRLGPKPGDEEDNS-NFAPPEAHTISNDLSSIRSALRAGEIPVIAPFALDSFLRSVRVDANDVIAGLARGMVEASALDKSRENTEDGFPESEEVDLTPLRLMIINREGGVPSYARSGYPHLLINLTSEYNHIHETFEDKWRYSKPTALSNLALARTCLNYMPPTSSAIMVSHKSPSALIGNLITNKPAVSSSLPHALLQGNRKLTPHTPTLLRKGSPIQVFRSTAELNKPKLNALLEQSFKRELDEEAFYKRLDETLDFVIVAGDYAGAAIVTNEPDPFSDTPVSYLDKFAILPSHQGDGTVDFLWVALHDETYGLGHPFSANPNGGRGGVGEGRDLVWRSRANNPVNKWYFERSTGHIRLGSWVLFWCDAEKRLKIEEGRRGSAGLSFVEEWEKGRLDRWTDIVMKIPSSWK
DFILSILRANPSLRDTRSYLASFGPRPQQ-PPAQEIVIPPPPSERIESTAKSISPEFLKPSPIIASILNPVIRRTALVKVQGPLTDVQLDSISRGLVYLEKLGLVSVIVVEHDEQYRGEQAERTAIVEETMRVVSSLEKQGARARPVVGAVVRLGPKPGDEEEDAKDFTPPESHAFPGDLTPIRSALRAGEIPVIAPFALDSFLRSVRIDANDVIAGLARGMVEASTLDESRANIQDGYSESAEVDLTPLRLMIINREGGVPSYARSGYPHLLINLTSEYNHIQETFEGKWRYTKPTALSNLALARTCLNYMPPTSSAIMVSHKSPSALIGNLITNKPAVSSSLPHALLQGNRKLTPHTPTLLRKGLPIQILRTTAEIDKAKLNHLLEQSFNRELDEEAFYRRLDETLDCVIVAGDYAGAAIVTNEASPTSNAPISYLDKFAVLPSHQGDGTVDFLWVALHDETYGLGHPFSANPNGGRGGVGEGRDLVWRSRANNPVNKWYFERSTGHVRLGSWVLFWCDAEKRLKIEEGRRGSAGLSYVEEWEKGRLERWTDVVMKIPSSWK
DHVSRCSRIVPNLRDTRSYLNSFGLRPQTKPVLEPKSLPPATDPTRSPTTSTTTAELPKPSPVIASILNPVYHRTALVKLQGPFTDKQLDSITRGLVYLQKLGLVSVIVVENDDLPRGDHEERPALIDEINRVVTHLEKQGARARPVVGAVVRLGPKPEDDDALHFDFEPPETHIIPSDLTPIRSALNAGEIPVIAPFALDSFCRSVRVDANDVIAGLVRGMVEVSSLDKSSKPAPAEVLDSTDIDLTPLRLMIINREGGVPSYARSGYPHLLINLTSEFDHIHETFNENWRHSNPTALSNLALARTCLAYMPTSSSAIMVSHKSPSSLIGNLITNKPAVSSSLPHALLQGNRSITPHTPTLLRRGLPIQVFRSVADIDKDKLNNLLEQSFNRVLDKKAFYERLEKDLDFVIVAGDYAGAAIVTNEPSSTSSTPISYLDKFAVLPNHQGDGTVDFLWVALHDESYGLGHPFSANPNGGKGGVGEGRDLVWRSRSNNPVNKWYFERSSGHVRLGDWVLFWCDGEKRLKIEQGRRGSDGLSYVEEWEKGRLADWAKVVAKIPSSWK
VSLKIILLSLPSLRDTRSYLNSFGLRPQTKPAPEIKSIPPTTIDSARAPTAAVATELPKPSPVIASILNPVYHRTALVKLQGPFTDKQLDSIVRGLVYLQKLGLVSVIVVENDELPRGDHEERPALIDEITRVVTHLEKQGARARPVVGAVVRLGPKPEDADSLDLDFEPPETHTIPSDLTPIRSALNAGEIPVIAPFALDSFCRSVRVDANDVIAGLARGMVEAASLDKSSQPAATEELDSTDVDLTPLRLMIINREGGIPSYARSGYPHLLINLTSEFDHIHETFNGNWRHSNPTSLSNLALARTCLAYMPTTSSAIMVSHKSPSSLIGNLITNKPAVSSSLPHALLQGNRSITPHTPTLLRRGLPIQVFRSVDAIDKDKLNHLLEQSFNRGLDKEAFYKRLESDLDFVVVAGDYAGAAIVTNEPSSTSSTPISYLDKFAVLPNHQGDGTVDFLWVALHDESYGLGHPFSANPNGGKGGVGEGRDLVWRSRSNNPVNKWYFERSSGHVRLGDWVLFWCDGEKRLKIEQGRRGSVGLSYVEEWEKGRLADWAKVVSKIPSSWK
DFILSILRTNPSLRDAKAYLASFGLRPQSRPPVPQLKVPPIISDPAPTVSEPAP--VAQTSPVIESILDPVYRRTALVKIQGPFSSNQLDSICKGLVYLEKLGLVSVIVVENDERPRGQEDERSVIIEDVMRIVTGLEKMGSRARPVVGAVVRLGPKNDDSPAPGPGIEPPETHTSPSDLIAIRSALSAGEIPVIAPFAVDSFCRSVRVDANDVIAGLARGMVEASSLDKTSPASAQDQLESREVDLTPLRLMIIDKDGGVPSYARSGYPHLLINLTSEYHHIHDTFDPRWKHSNPSALSNLALANTCLAYMPVTSSAIMVSHKSPSSLIGNLITNKPAVSSSLPHALLQGNRSLTPHTPTLIRRGLPIQVLRSVADIDKPKMNHLLEQSFGRKLDEDSFYKRLSQSLDFVVVAGDYAGAAIVTNEQSSNGSDPIQYLDKFAVLPSNQGDGTVDFLWVALHDESYGLGHPFSANPNGGKGGMGEGRDLVWRSRSNNPVNKWYFERSSGHVRMGAWVLFWCDAEKRLKIEEGRRGRAGLSYVEDWEQGRLSNWGDVVLKIPSSWK
DFILSILRTNPSLRDAKAYLASFGLRPQSIPPNTQQKVTFVISDPISTAAQPAP--VAQPSPVIESILDPVYRRTALVKIQGPFSSNQLDSICKGLVYLEKLGLVSVIVVENDEQPRGEEDERSAIIDDVMRVVTGLEKMGSRARPVVGAVVRLGPKSDDSPAPAPGIEPPETHTVPSDLIAIRSALSAGEIPVIAPFALDSFCRSVRVDANDVIAGLARGMVEASSLDQTSPTSAQDHFESREVDLTPLRLMIIDRDGGVPSYARSGYPHLLINLTSEYDHIHDTFDPRWKHSNPTALSNLALANTCLAYMPATSSAIMVSHKSPSSLIGNLITNKPAVSSSLPHALLQGNRSLTPHTPTLIRRGLPIQVLRSIADIDRPKMNYLLEQSFGRTLDEEAFYKRLSKSLDFVIVAGDYAGAAIVTNEQSSNGSEPIQYLDKFAVLPSNQGDGTVDFLWVALHDESYGLGHPFSANPNGGKGGMGEGRDLVWRSRSNNPVNKWYFERSSGHVRMGAWVLFWCDAEKRLKIEEGRRGSAGLSYVEDWEQGRLSDWGNAVLKIPSSWK
DFILSILRTNPSLRDAKAYIANFGLRPQSNPPITQQKVPPLISDPAPVGAEPLL--AAQPSPVIESILDPVYRRTALVKIQGPFSSNQLDSICKGLVYLEKLGLVSVIVVENDERPRGEEDERSAIIDEVMRVVHNLEKMGSRARPVVGAVVRLGPKPDDSPVPAPGIEPPETHTVPSDLIAIRSALSAGEIPVIAPFALDSFCRSVRVDANDVIAGLARGMVEASSLDKTSPASA---FESREVDLTPLRLMIIDRDGGVPSYARSGYPHLLINLTSEYNHINDTFDPRWKHSNPSALSNLALANTCLAYMPATSSAIMVSHKSPSSLIGNLITNKPAVSSSLPHALLQGNRSLTPHTPTLIRRGLPIQVLRSIQDIDKLRMNHLLEQSFGRKLDEESFYERLSKSLDFVVVAGDYAGAAIVTNEQSSNGSKPIQYLDKFAVLPSHQGDGTVDFLWVALHDESYGLGHPFSANPNGGKGGKGEGRDLVWRSRSNNPVNKWYFERSSGHIRMGAWVLFWCDAEKRLKIEEGRRGSDGLSYVEHWEHGRLSDWGNVVLKIPSSWK
DFILSILRTNPSLRDAKAYLASFGLRPQSHPPKP--KVPPVISDPTQTIAQPAP--VAQPSPVVESILDPVYRRTALVKIQGPFTNNQLDSICKGLVYLEKLGLVSVLVVENDERPRGEEDERAAIIDEVMRVVTNLEKMGSRARPVVGAVVRLGPKPLSS--PAPGLEPPETHTIPSDLIAIRSALSAGEIPVIAPFALDSFCRSVRVDANDVIAGLARGMVEASSLEKASSKSAHDRLESSEVDLTPLRLMIIDRNGGVPSYARSGYPHLLINLTSEYDHIHDTFDPRWKHTNPSSLSNLALANTCLAYMPATSSAIMVSHKSPSSLIANLITNKPAVSSSLPHALLQGNRSLTPHTPTLIRRGLPIQVLRSIADIDKPKMNYLLEQSFGRKLDADHFYKRLSKSLDFVIVAGDYAGAAIVTNEQSSNGAEPIQYLDKFAVLPSNQGDGTVDFLWVALHDESYGLGHPFSANPNGGKGGVGEGRDLVWRSRSNNPVNKWYFERSSGHVRMGAWVLFWCDAEKRLKIEEGRRGSAGLSYVEDWEKGRLSDWGDVVLKIPSSWK
DFIMSILRAKPSLRDAKGYLSSLGIRTKIEPSSPPAAIPQADIGKNASIQTDIVQEAPKPAPIVVHILNPVHRRTALVKIQGPFKHHQLDSIAKGLVYLEKLGLVSVIVIENDDQPRGEQGERNAIIEDTMRIVTSLEQHGVRARPVLGAVVRLGPKPGEAASPQEGFVPPEAHTIPSDLVPIRSALRAGEIPVIPPFALDSHCRSVRVDSNDVIAALARGMVEASASHHLTDASPEN---LGDIDLTPLRLMVINREGGVPSYARSGYPHLLINLTSEHSHIEETFRDEWLHSHPTALANLNLAKTCLAYMPPTSSAIMVSHRSSSSLIANLITNKPVVSSSLPHALLQGNRKLTHTTPTLLRRGLPVQVIRSTSELDKAKLTNLLEQSFGKKLEAKPFYDHLEKTLDFVIIAGDYVGAAIVTNEPTPHDSAPISYLDKFAVLPSHQGDGTVDFLWVALHDESYGLGHPFAANPNGGRGGEGEGRDLVWRSRANNPINKWYFERSSGHFRMGDWVLFWCDAESRLKVEEGRRGSAGLPYIADWEEGRLSNWSDVVAKIPSCWR
DFILSILRANPSLRDTKGYLASFGPRPQQKSTTEEIVIPPPPLERIEPTAKSIPTQFDKPSPIIASILNPVVRRTALVKVQGPFTDVQLDSISRGLVYLEKLGLVSVIVVENDEQLRGDQDERTAIVEESMRIVSSLEKQGARARPVVGAVVRLGPKPGDEEDNPKDFNPPEAHTYPSDLTPIRSALRAGEIPVIAPFALDSFLRSVRVDANDVIAGLARGMVEASSLDKSREDTEDGYPESQEVDLTPLRLMIINREGGVPSYARSGYPHLLINLTSEYDHIHETFEDKWRYTKPTALSNLALARTCLNYMPPTSSAIMVSHKSPSALIGNLITNKPAVSSSLPHALLQGNRKLTPHTPTLLRKGLPIQVLRSTAEIDKMKLNTLLEQSFNRELDEEAFYKRLDETLDFVIVAGDYAGAAIVTNEPDPTSHAPISYLDKFAVLPCHQGDGTVDFLWVALHDETYGLGHPFSANPNGGRGGVGEGRDLVWRSRSNNPVNKWYFERSTGHLRLGSWVVFWCDAEKRLKIEEGRRGNAGLSYVEEWEKGRLERWADVVMKIPSSWK
DFILSILRTNPSLRDARSYLASFGLRPQSQPLSIETKIPTTLVDQSVTTTSISPQNSPTPSPVIASILNPVYRRTALVKIQGPFSDKQLDSICRGLVYLEKLGLVSVIVVENDERPRGDQDERSSIIDDTMRIVTNLERQGSRARPVVGAVVRLGPKPEDT--SEIDLEPPETHTIPSDLIPVRSALSAGEIPVIVPFALDSFCRSVRVDANDVIAGLARGMVEASNV--TNNASVEDQVKSGEVDLTPLRLMIIDRNGGVPSYARSGYPHLLINLTSEYQHIHDTFNEHWSQSNPSALSNLALARQCLHYMPASSSAIMVSHKSPSSLIGNLITNKPAVSSSLPHALLQGNRKLTPHTPTLLRRGLPIQVLRTVNDLDKVKMTTLLEQSFGRKLDQESFYGRLEKALDFVIVAGDYVGAAIVTNEPSLNGLKPISYLDKFAVLPSHQGDGTVDFLWVALHDESYGLGHPFSANPNGGKGGVGEGRDLVWRSRSNNPINKWYFERSSGHIRMGAWVLFWCDAEKRLKIEEGRRGSAGLSYVEDWEEGRLSDWGAVVLKIPSSWK
DFILSILRTNPSLRDAKAYLASFGLRPQTQKPAPQTRIPPPIFEP--SSLKSIPQNAASPSPVVASILNPIYRRTALVKIQGPYTDVQLDSICRGLVYLEKLGLVSVIVVENVERPRGDEDERSVIIDEVMRVVTNLEKQGSRARPVVGAVVRLGPKPGDDLSPSADFEIPETHTKAEDLIAIRSALNAGEIPVIAPFALDSFCRSVRVDANDVIAGLTRGMVEASALSKGSDPAAHTEASSDEVDLTPLRLMIIDRNGGVPSYARSGYPHLLINLTSEYEHIHETFDNRWMHNNPTALSNLALARTCLNYMPSTSSAVMVSHKSPSSLIGNLITNKPAVSSSLPHALLQGNRSLTPHTPTLIRRGLPIQVLRSVADLDKAKLDYLLEQSFGRTLDADAFYKRLDKCLDFVIVAGDYAGAAIVTNEISSRGDKPISYLDKFAVLPSHQGDGTVDFLWVALHDESYGLGHPFSANPNGGKGGMGEGRDLVWRSRSNNPVNKWYFERSSGHVRMGSWVLFWSDAEKRLKIEEGRRGSAGLSYVEDWEHGRLADWGSVVPKIPSSWK
DFILSILRTNPSLRDARSYLASFGLRPQSQPLSIETKIPTTLVDQSVTTTSISPQNSPTPSPVIASILNPVYRRTALVKIQGPFSDKQLDSICRGLVYLEKLGLVSVIVVENDERPRGDQDERSSIIDDTMRIVTNLERQGSRARPVVGAVVRLGPKPEDT--SEIDLEPPETHTIPSDLIPVRSALSAGEIPVIVPFALDSFCRSVRVDANDVIAGLARGMVEASNV--TNNASVEDQVKSGEVDLTPLRLMIIDRNGGVPSYARSGYPHLLINLTSEYQHIHDTFNEHWSQSNPSALSNLALARQCLHYMPASSSAIMVSHKSPSSLIGNLITNKPAVSSSLPHALLQGNRKLTPHTPTLLRRGLPIQVLRTVNDLDKVKMTTLLEQSFGRKLDQESFYGRLEKALDFVIVAGDYVGAAIVTNEPSLNGLKPISYLDKFAVLPSHQGDGTVDFLWVALHDESYGLGHPFSANPNGGKGGVGEGRDLVWRSRSNNPINKWYFERSSGHIRMGAWVLFWCDAEKRLKIEEGRRGSAGLSYVEDWEEGRLSDWGAVVLKIPSSWK
DFILSILRTNPSLRDARSYLTSFGLRPHSSPTAAVTKPTPFPDTSQQTASLAPDPDDPKPSPVIASILNPVYRRTALVKIQGPFTDNQLDSICRGLVYLEKLGLVSVIVVENDERPRGEQDERSGIIDETTRIVTNLEKQGSRARPVVGAVVRLGPKPEES--SEHDFDPPETHTIPSDLIPIRSALSAGEIPVIAPFALDSFCRSVRVDANEVIAGLARGMVEASTD--ASNSPIEDQVKSGEVDLTPLRLMIIDRNGGVPSYARSGYPHLLINLTSEYDHIQETFHESWAQSSPCALANLSLARKCLAYMPPTSSAIMVSHKSPSSLIGNLITNKPAVSSSLPHALLQGNRKLTPHTPTLLRRGLPIQVLRTVNDIDKAKMTNLLEQSFGRNLDQ-SFYKRLAKVLDFVIVAGDYAGAAIVTNEPSLNGSKPISYLDKFAVLPSHQGDGTVDFLWVALHDESYGLGHPSSANPNGGKGGKGEGRDLVWRSRADNPVNKWYFERSSGHMRSGSWVLFWCDAEKRLKTEEGRRGSAGLSYIEEWEEGRLSDWSSVVLKIPSSWK
DFILSILRTNPSLRDARSYLASFGLRPQSHPTSTGTKVSATSVDESVTTTSISPQDEPKPSPVIASILNPVYRRTALVKIQGPFSDKQLDSICRGLVYLEKLGLVSVIVVENDERPRGDQDERSSIIDDTMRIVTNLERQGSRARPVVGAVVRLGPKSEDT--SELDLEPPETHTIPSDLIPIRSALSAGEIPVIAPFALDSFCRSVRVDANDVIAGLARGMVEAASN--VSDSPVVDQVKSGEVDLTPLRLMIIDRNGGVPSYARSGYPHLLINLTSEYQHIHDTFNDHWSQSNPSALSNLALARQCLNYMPATSSAIMVSHKSPSSLIGNLITNKPAVSSSLPHALLQGNRKLTPHTPTLLRRGLPIQVLRTVNELDKAKMTTLLEQSFGRKLDQESFYGRLEKVLDFVIVAGDYVGAAIVTNEPSLNGSKPISYLDKFAVLPSHQGDGTVDFLWVALHDESYGLGHPFSANPNGGKGGVGEGRDLVWRSRSNNPINKWYFERSSGHIRMGAWVLFWCDAEKRLKIEEGRRGSAGLSYVEDWEEGRLSDWGTVVLKVPSSWK
DFILSILRTNPSLRDARSYLTSFGLRPHSSPTAAVTKPTPFPDTSQQTASLAPDPDDPKPSPVIASILNPVYRRTALVKIQGPFTDNQLDSICRGLVYLEKLGLVSVIVVENDERPRGEQDERSGIIDETTRIVTNLEKQGSRARPVVGAVVRLGPKPEES--SEHDFDPPETHTIPSDLIPIRSALSAGEIPVIAPFALDSFCRSVRVDANEVIAGLARGMVEASTD--ASNSPIEDQVKSGEVDLTPLRLMIIDRNGGVPSYARSGYPHLLINLTSEYDHIQETFHESWAQSSPCALANLSLARKCLAYMPPTSSAIMVSHKSPSSLIGNLITNKPAVSSSLPHALLQGNRKLTPHTPTLLRRGLPIQVLRTVNDIDKAKMTNLLEQSFGRNLDQ-SFYKRLAKVLDFVIVAGDYAGAAIVTNEPSLNGSKPISYLDKFAVLPSHQGDGTVDFLWVALHDESYGLGHPSSANPNGGKGGKGEGRDLVWRSRADNPVNKWYFERSSGHMRSGSWVLFWCDAEKRLKTEEGRRGSAGLSYIEEWEEGRLSDWSSVVLKIPSSWK
------------------------------------------------------------------------------------------------------------------------------------------------------------------------------------------------------------------------------------------------------------------------------------------------------------------------------------------------------------------------------------------------------------------------------------------------------------------------------------------------------------------------------------------------------------------------------------
------------------------------------------------------------------------------------------------------------------------------------------------------------------------------------------------------------------------------------------------------------------------------------------------------------------------------------------------------------------------------------------------------------------------------------------------------------------------------------------------------------------------------------------------------------------------------------

----------------------------------------------------------------------------------------------------------------------------------------------------------------------------------------------------------------------------------------------------------------------------------------------------------------------------------------------------------------------------------------------------------------------------------------------------------------------------------------------------------------------------------------------------------------------------------------------------------------------------------------------------------------------------------------------------------------------------------------------------------------------------------------------------------------------------------------------------------------------------------------------------------------------------------------------------------------------------------------------
MASVAGRKKSVVSSAGLHIDTPVANTLLNKAANQSTSLYQQCSSLRARLLRIHGFAHYFSLAATPNSRQSTDPVTQLWDLFSIGISLCYIFDQLPPEAGFPKINHSEYNPDTYDINPDREKKHAIALFAIQVRSPQVTHAIPECEPFTVTDIWNRESTDGLVKVINTVTAIVNHLPPDAFDPPPASSPSLDANNSCDNLLSDTPQPANAQEMARNNIIREMVETERKYVQDLETMQKYSNALSQGNYIDQDTIHLLFPNLNKLLNFQRKFLIRFESTGEAQWQDQRWGLPFIESEDDFAVYEPYCANYTNASELMLTHEQSLMLNHLINVKGELPAFLIKPVQRVCKYPLLLDVRLSLFSPRIYPHYDELKKGSDAAKRITDKINEAQRRAENEQTVKSLATRIDDWKGHHLENFGELLLDDVFTVTKSDIDREYHVFLFEKIILCCKEVLGQQ-NGNKKPVKNNSILKKQATPTPLTAAAAASAPRKNTPLLLKGRIFLGNVTQAVPAPPRSSPGMAAQHSLAVWWKGDDDLEFFTLKCRNEEQMRKWESQVNRLIREAAARRASDR-NLPRL--NGRMPPPSSRAIGSGYSYPSTPTAYTP-NSSAVRSQPIY---HMAGGYPNGPSGYPDHDGFT---DDDDFEEYPATSSSYSSGRGTPVNGRVLPT---PIET-----HDQRRAYTEDVNGTTMSQWRNQ--SSFSAHS------PITPR-NQ-ANSQNFPPDPAYGSAPPQ--RPPLRSQFSSTRLKTGHEGEHRSRATPTHSQQYPQ-HRSRSASQPNAYVPGA-PPPLPTYSNWSRDHGT--GNKRGSGSSQSTAGSSEYSPNSSSPITPFGSSESSLA--GIHA--NGHHANGSPPVKVKVHFHEDIFVIQVPRVTEFDDLVEKVGKKIRLCGPRRDDGPLKVKYRDEDGDLVSLGSTEDVQIAFESFRPGGQVTLFVT
MASVAARKKSIVSTTGLHIDT---NTLLNKAASQSTSLYQQCSSLRARLLHIRGFAHYFSVSAAPDARQSTDPVTQLWDLFSTGTPLCYIFDQLPEEAGFNKINYSSFKPDQLEANPDRAKKHAIALFAMQIRAEKVTQNIPGCESFTVTDLWDRNSTDGLVKVINTVTAIVDHLPADAFDNEEPSPRTLSQTASFDSLTDTLTQPANAQETARNNIIKEMVETERKYVQDLEIMQKYSTALSQANLMDQDTIHLLFPGLNKLLNFQRKFLIRLESTAELPWQDQRWGQHFLESEDEFIVYEPYCANYTNATELMLANEQNLVLNHLINVKGELPGLLIKPIQRICKYPLLLDSLIKACSPATYPHLDELKQGSDAAKRITDKINEAQRRAENEQTVKSLHTRIDDWKGHHLENFGELLLDDVFVVTKSDIDREYHVFLFEKIILCCKEAIAQPPKGAKGVAKNGSILKKQLAPPPLALPGGVGTPQKNTPLLLKGRIFLGNVTQAVPVPARASKFFPLHYPLAVWWKGDDDLEFFTLRCRREDQMRQWEATINRLIKEAAQRRASERTGMARLA-NSTNPAPQARILSSHYSAGATMSSYSHSQSSAIRRHP-YNDDYSSGAYSAGPQGYPPHDGFDVDADDEDLEDYPPASQYGSSGRGTPISRRTPNSLSMPPEREPAGGYERPRAQTESTDGPVMAQWRGGLPPPGSLQSPNGVLRPITPRLTSNMSASSYASDASFGNIPPKSSRPPLRSQFSSTRLRSGYDSDYRNRSTPTLNGTAPPMNRSRSASQPSAYVPKMAPPPLPNHQHWEREHRQPNNGKRGSGSSQSTGESSDYSPNSSSPITPFGSSESSLGGVGIRHSRSRDFDGVSPPVKVKVHFHEDIFVIQVPRSTEYGDLVEKVGRKIRLCGPRRDDGPLRVKYRDEDGDMISLGSTEDVQMAFEQYRPGGQVTLFVT
MASVAARKKSIVSTTGLHIDTNANNTLLNKAASQSTSLYQQCSSLRARLLRIRGFAHYFSVSSAPDARQSTDPVTQLWDLFSTGTPLCYIFDQLPEDAGFNKINCSSFKPDQFEANPDRAKKHAIALFAMQIRAEKVTQNIPGCESFTVTDLWDRNSTDGLVKVINTVTAIVDHLPTDAFEDEEPSPRTLSQNPSFDSLTDTLTQPANAQETARNNIIKEMVETERKYVQDLEIMQKYSTALSQANLMDQDTIHLLFPGLNKLLNFQRKFLIRLESTAELPWQEQRWGQHFLESEDEFIVYEPYCANYTNATELMLANEQNLVLNHLINVKGELPGLLIKPIQRICKYPLLLDSLIKACSPATYPHLDELKQGSDAAKRITDKINEAQRRAENEQTVKSLHSRIDDWKGHHLENFGELLLDDIFVVTKSDIDREYHVFLFEKIILCCKEAIAQPAKGAKGVAKNGSILKKQLAPPPLALPGGVGTPQKNTPFCSKIGI-------------------PTHYPLAVWWKGDDDLEFFTLRCRREDQMRQWEATINRLIKEAAQRRASERTGMARIA-NSTNPAPQARILSSHYSAGASMSSYSHSQSSAIRRHP-YNDDYSSGAYSAGPHGYPPHDGFDVDPDDEDLEDYPPASQYASSGRGTPISRRTPNSLSMPPEREPAGGYERPRAQTESTDGPVMAQWRGGLPPPGSMQSPSGVLRPITPRLNSNMSASSYASDASFGNVPPKSGRPPLRSQFSSTRLRSGYDSDYRNRSTPTLNSTAPPMNRSRSASQPSAYVPKMAPPPLPNHQHWEREHRQPNNGKRGSGSSQSTGESSDYSPNSSSPITPFGSSESSLGGVGIRHSRSRDFDGVSPPVKVKVHFHEDIFVIQVPRSTEYGDLVEKVGRKIRLCGPRRDDGPLRVKYRDEDGDMISLGSTEDVQMAFEQYRPGGQVTLFVT
MASVAGRKKSIVSTTGLQIDTTANNTLLNKAASQSTSLYQQCSSLRARLLRIRGFAHYFSSSSSPDSRQSTDPVTQLWDLFSTGTPLCYIFDQLPEEEGFQKLNHSEFDQQQYENNPDKAKKRAIALFAMQIRAEKVMQEIPGCELFTVTDLWDRNSTDGLVKVINTVTAIVDHLPPSAFEESPPSPRSLLDNGSTDSLTDNLPPPSNPKDSEKNNIIREMVETERKYVQDLEIMQKYSNALSQANLMDQDTIHLLFPNLNKLLNFQRKFLIRLESTAEQPWQEQRWGQHFLESEDEFIVYEPYCANYTNATELMLANEQNL-LNHLINVKGELPGLLIKPIQRICKYPLLLDSLIKACSPSTYAHYDELKRGSDAAKRITDKINEAQRRAENEQTVKSLHSRIDDWKGHHLENFGELLLDDVFVVTKSDIDREYHVFLFERIILCCKEALAVPAKGGKATGKNGSILKKQPAPLPL--NGANGLSQKNTPLLLKGRIFLGNVTQAVPAPVRASIGVPTQYPLAVWWKGDDDLEFFTLRCRREDQMRQWEATINRLIKEAAQRRATERSALSRLTANSTNPAPANRL-QSHYSATSASATYT-SRSS---NRPDYDDST-SSYSGAGPKGYPPHDGFDFEPDEDDLEDYPPTSNYP-SGRGTPMSRRTPNSLSMPPERESSAGYDRPRAQTEGMDGPNMSQWRNGLPPPASVMSPNGTMRPINGRMTSNMSANSYASDASFGNVAPKSSRPPLRNQFSSTRLRSGYESDYRQRATPTLNLTAP-VNRSRSLSQPSAYVPKPMPPPLPHHPQWSRENRVPNSGKRGSGSSQSTGESSDYSPNSSSPITPFGSSESSLAGVG-------GMRGNSPPVKVKVHFHEDIFVIQVPRTTEYGDLVEKVGRKIRLCGPRREDGPLRVKYRDEDGDMVSLGSTEDVQMAFEQYRPGGQVTLFVT
MASVAGRKKSIVSTSGIQIDTPVANTLLNKSASQSTSLYQQCSQLRSRLLRIKGFDYYFSLASSPDSRQSTDPVNHIWDLFTLGVSLCYIADLLPADQGFTKINNSTFDPDQYEANPDRAKKRAIVHFAMHIKS-KISAAIPGCETFTVTDLWDRNSTDGLVKVVRTVTAIVNHLPPGAFEDLPPTTPSLSSHGSLDSILDSL--PASAQDAARQNIIREIVETERKYVQDLEVMQKYSNALYQNNIIDQDTIHLLFPNLNNLLNFQRKFLIRLETTAELPWTEQRWGQDFTDSVREFSFHQHTCSNYTNASELMLAHEQSLV-NDLINVKGELPAFLIKPVQRVCKYPLLLDSLVKATSSSTYPYYEELKKGSEAAKRIADRINEAQRRAENDQTVKNLQSRVEDWKGHHIANFGDLLVDDIFLVTKSDVDREYHVFLFEKIILCCKEVPLSAQNLSKKGGKSNSLLKRQNTPSPLPVPAPN---KKNTPLVLKGRIFLGNVTQVIPVCAKGTENLPTHYPLQVWWKGDDDLEFFTLRCRREDQMRQWEAQINRLIKELSQRRQMERTGLSRIAM------PNGRISTS-----SSQQTYPQSISNYTRNNT---DSIIIGSY-ASSNGFSPHEAFEFDADEEELEDYP--TAFTPSGRGTPMGRR--SALD---DRDSVASYDPH------------GQWR---APG----------RPSTPRLHSD--------------PLPRTARP-LRSQFSSTRLKSSYTDE--NSSSPVPS---PGGSRSRSASQPTAYVP---LPPIPSQPQWSRDRSNTNSSKRGSGSSQSTGESSDYSPNSSSPVTPYGSSDSSIGGVGLRTSRSETFESLPTPVKVKIYFHEDVFVIEVPRYTEYEQLVEKVGRKIRLCGPRRDDGPLRVKYKDEDGDMVSLGSTEDVQIAFSEYRPGTQVVLFVT
----AGRKKSIVSTAGLSIES---NTLLNKAASQSTSLYQQCSSLRSRLMRIHGFPHYFQLASS-DSRQSTDPVTQIWDVLSLGISLCYVFDQLPNDGRFAKIDYSHFNQERFEANPDKEKKHGIAKFAIQVKSDSVAQNIPGCEPFTVTDLWDRKSTDGLVKVINTVTAIVDYLPADAFEEAPPSPPTLSAHDSSDSLHDTLPPPTNARESRRIYITKEIIETERKYVEGLEIMQKYATQLAQQNIIDQDTIHLLFPNLNNLLNFQRKFLIRFEGTLEQPWSGQRWGQHFIECEDEFAVYELYCSNFTNAMELMVTLEGSL-TVSFAPTL-TLAASRLASISR---------DLIKATGDETYGYLDELKKGSDAVLRITAKINEAHRRADNDQIVKSLAKRITDWKGHHLENFGELLLEDVFVVTKSDIDREYHVFLFEKIILCCKEAPQQPPNARGKSSKNNVISKKAVPPTP---VGAQSLASRDTPLLLKGRIFLGNVTQAIPVASRVSKANSTAFPVQVWWKGDDDLEFFTLRCRSQDQMGKWEATINRLIKEAAQRRASERS-ISKIHH---YTSPIIRS---------MSSAYSQSTISTARSRSPYHD--PPGSSYAGPQGYPPHNGFDVENDDDDLEDYPL-----ASGRGTPM-RR-PNALSMPPER-HSSGHDRPRAQTESNDGPTIQQWRNNLPPP-SANSPHIAMRPLTPRLHSNMSANSYHSDGSFGNPQPKPSRPSLRSQFSSTRLKSGYDADYRNPT-PTAN-LPPPMNRSRSASQPSAYIP-PMPPPLPT-PHW---SQPRGSNKRGSGSSQSTGDSSDYSPNSSSPITPFGSSESSLAGVGLAGS------GGGPPVKVKVHFHEDIFVIQVAKTTEYVELVEKVGRKIRLCGPRRDDGPLRVKYKDEDGDMVSLGSTEDVQMAFEAWRPGGQVTLFVT
----------------------------------------------------------------------------------------------------------------------------------------------------------------------------------------------------------------------------------------------------------------------------------------------------------------------------------------------------------------------------------------------------------------------------------------------------------------------------------------------------------------------------------------------------------------------------------------------------------------------------------------------------------------------------------------------------------------------------------------------------------------------------------------------------------------------------------------------------------------------------------------------------------------------------------------------------------------------------------------------
----------------------------------------------------------------------------------------------------------------------------------------------------------------------------------------------------------------------------------------------------------------------------------------------------------------------------------------------------------------------------------------------------------------------------------------------------------------------------------------------------------------------------------------------------------------------------------------------------------------------------------------------------------------------------------------------------------------------------------------------------------------------------------------------------------------------------------------------------------------------------------------------------------------------------------------------------------------------------------------------
MASQAARKKSIISSQNLQIETPVANTLLNKSASQATSLYQQCASLRSRLMRIRGFSYYFNLAESTDDRQSTDPVTQLWDIFSLGISLCYIFDQL--DQNFNKINNSQFNPEKYEANPDKERKHAIALFAMQVRNNQVMQAIPGLEPFAITDLWDRKSTDGLVKVINSVTAIVEYLPEDVFEQAPTSPPTLSAHESSDSLHDSLPAPTNAREARRIHITREILETERKYVEGLEIMQKYATQLAQQNIIDQDTIHLLFPNLNNLLNFQRKFLIRFESTLEQPWSEQRWGQHFVDCEDEFAVYEPYCSNFTNATELLVANEQNLALNGFISVS-ELKAFHITPIQRVCKYPLFFGDLIKATGDDTYPHLEGLKQGAEAAHRITAKINEAHRRADNEQIVKSLAKRITDWKGHHLENFGELLLEDVFVVTKSDIDREYHVFLFEKIILCCKEALQQPPNGRGKNAKNNSILKKQPAPLPL-ATGGQSIAQRDTPLLLKGRIFLGNVTQALSVPARASSGIPAHFPLQVWWKGDDDLEFFTLRCKREDQMRQWESTINRLIKEAAQRRASERPPISRVHH-----SPIVRV-HSHFSSQVSSSAYSQSAVS-ARSRSPYHE--HTSYSSSGPQGYPPHEGFDRDDEEDDLEDYPP-TSY--SGRGTPMNRR-PTAL-----------------------------------------------------MNSNMSAASYASDASFGNPGPKS-RPVLRSQFSSTRLKSAYEGDYRNRS-PTPNLPRAPMNRSRSASQPSAYVPKPMAPPLPT-SHWSG-GIPVN--KRGSGSSQSTGDSSDYSPNSSSPVTPFGSSESSLVGVGLPGSR-GKYDGEGPPIKVKVHFHEDIFVIQVPRSTEYEELVEKVGRKIRLCGPRRDDGPLKVKYKDEDGDYVSLGSTEDVQMAFEAWKPGGQVTLLVT
MASTAGRKKSIISTTGLSIETP--NTLLNKSASQSTSLYQQCSALRSRLIRIHGFPHYFTLAAH-DSRQSTDPVTLLWDLFSLGISLCYIFDQLPDDAGFPKINNSHFNQDKFEANPDREKKHAIALFAMQVRSAPVVRAVPGLEPFTVTDLWDRKSTDGLVKVINTVTAIVEYLPEDVFEQPPRTPPTLSAHESSDSLHDSLPPPVNAREARRKHITREILETERKYVEGLEIMQKYATQLAQQNIIDQDTIHLLFPNLNNLLNFQRKFLIRFESMVELPWSDQRWGQHYVDCEEEFAVYEPYCSNFTNATELLVANEQNL-------------------------------DLIKATGDDTYPHLESLKQGAEAASRITAKINEAHRRADNEQIVKSLAKRITDWKGHHLENFGELLLEDVFVVTKSDIDREYHVFLFEKIILCCKEALAQPPNVRGKNAKNSSILKKQPAP-P--TPGGQSIAQRDTPLLLKGRIFLGNVTQAVAVPSRNSSGIPTCFPMQVWWKGDDDLEFFTLRCKREDQMKQWEATINRLIKEAAHRRANERPPISRVMH-----SPAVR---SHFNQF-PSSSYSQSVIS-ARSRSPY----NGSYTN-GPQGYPPHEGFDMEPDEDDLEDYPPMSSY--SGRGTPVNRR-PNVLSMPAEQRQQVYGERPRAQTESTDGPTIAQWRSNLPPP--GASP----RPITPRMTPNES------------PGPKPQRPQLRSQFSSTRLKSVYES----RSTPTHGPPPPPMNRSRSLSQPSAYVP--MAPPMPP-PTWTPAHQPRGGSKRGSGSSQSTGDSSDYSPNSSSPVTPFGSSEG--IGVVVAGSRSGSYDQ-GPAVKVKVHFHEDIFVIQVGKSTEYEELVEKVGRKIRLCGPRRDDGPLRVKYRDEDGDMVSLGSTEDVQMAFEQWRPGGQVTLFVT
----------------------------------------------------------------------------------------------------------------------------------------------------------------------------------------------------------------------------------------------------------------------------------------------------------------------------------------------------------------------------------------------------------------------------------------------------------------------------------------------------------------------------------------------------------------------------------------------------------------------------------------------------------------------------------------------------------------------------------------------------------------------------------------------------------------------------------------------------------------------------------------------------------------------------------------------------------------------------------------------
MASAAGRKKSIISSQNLTIETPVANTLLNKSASQSTSLYQQCSSLRSRLMRIRGFPNYFDLATNNESRQSTDPVTQLWDIFSLGISLCYIFDQL--DAGFNKINNSQFNPDKYEANPDKEKKHAIALFAMQVRSNPVMQAIPGLEPFAITDLWDRKSTDGLVKVINSVTAIVEYLPEDVFELPPSSPPTLSAHESSDSLHDSLPPPVNAREARRNHITREILETERKYVEGLEIMQKYATQLAQQNIIDQDTIHLLFPNLNNLLNFQRKFLIRFETTLEQPWSEQRWGQHFVDCEDEFAVYEPYCSNFTNATELLVANEEKL-MNGFMSVS-ELKAFHITPIQRVCKYPLFFG----------HPHLEGLKQGSEAAHRITAKINEAHRRADNEQIVKALAKRITDWKGHHLENFGELLLEDVFVVTKSDIDREYHVFLFEKIILCCKEALLPPSNARGKSAKNNSLLKKQPAPLPL-AVGAQSIAQRDTPLLLKGRIFLGNVTQAVSVPARTSEGIPAHFPLQVWWKGDDDLEYFTLRCKREDQMRQWESTINRLIKEAAQRRASERPAISRVHH-----SPVVRVSQSYFSSNISSSAHSQSTVS--RSRSPYHE--HTSYSSAGPQGYPPHTGFDRDDDEDDLEDYPP-SSYGTSGRGTPMTRR-PNALSMPVERGSNASYDRPRAQTESNDGPTIAQWRNNLPPPASAASPS--IRPHTPRLNSNASMSAH-SDASFGNPAPKSARPPLRSQFSSTRLKSIHDAEYRGRSTPTSNLTAPPVNRSRSLSQPNVFVPKAMPPPLPMGSHWNGRSLPTNERKRGSGSSQSTGDSSDYSPNSSSPVTPFGSSESSLTGVAIAGSR-G-YDGAGPPVKVKVHFHEDIFVIQVPKTTEYGELVEKVGRKIRLCGPRRDDGPLRVKYKDEDGDMISLGSTEDVQMAFEQWRPGGQVTLFVT
MASGAGRKKSIVSSAGLTIDTPVPNTLLNKAANQSTSLYQQCSALRARLMRIKGFVHYFSLSAPPDARQSTDPVTQLWDLFSIGISLCYIFDQLPAESGFPKIHRSQYDQAKFDVNPEREKKHAIALFAMQIRSAPVTENIPECEPFTITDIWNRDSTDGLVKVINTVTAIVNHLPESAFESPPSSPPTLAPNESLDNLLSDIPPPANAQEQARKNIIREMVETERKFVQDLEIMQKYSNALSQANLIDQDTIHLLFPNLNKLLNFQRKFLIRLESTAEAAWEDQRWGLPFLENVSDMLVYEPYCANYTNASELMLVHEQSLMLNHLINVKGELPAFLIKPVQRVCKYPLLLDVSIQTLTPATYAHYDELKRGSDAAKRITDKINEAQRRAENDQTVKSLHSRIDDWKGHHLENFGELLLDDIFTVTKSDIDREYHVFLFEKIILCCKEIPGQQ-NPNKKNGKNNSILKKQATLTPLAASAAT--PRKNTPLLLKGRIFLGNVTQAVPSQPRSSPGMSTQYSLAVWWKGDDDLEYFTLKCRNEEQMRKWESQVNRLIKEGTQRRGSGR-NLSRI--NRSDTMSSSRIATSNHSFNTTSSSYSS-QSSTL-LHPGYNNVSNGNSYTPGPTGYPDPDGFT---DEEEYEDYPSTANF-PSGRGTPMGGRKVNALSMPAEREANAAYDQRRAYTEDASGTTMSQWRHQ-PPPLQAYSPGGSARPLASRANN-MSAQSVVSDSSFGSPSHP--RPPLKSQFSSTRLRAGYEGEFKNRATPTHGQSSPYSSRSRSLSQPNVYNPNA-PPPLPTI--WGHERER--ENKRGSGSSQSTGDSSEYSPNSSSPITPFGSSESSLGGVGIHYPRSQNFDAGQPPVKVKVHFNEDIFVIQVPRSTEYDDLVEKVGKKIRLCGPRRDDGPLKVKYRDEDGDMVSLCSTEDVQIAFESFRPGNQVTLFVT
MTSVAGRKKSIISTSGLHIDTNANNTLLNKAASQSTSLYQQCSSLKSRLMRIRGFPPYFSLASPQDSRQSTDPVTQLWDLFSLGTPLCYIFDNLPVEAGFDKINNSQFNQDQYEANPDRAKKHAIALFAMKIRGGDVMQAIPGCEPFTVTDLWDRNSTDGFVKVINTVTAIVGHLSPDTFENPPSSPPTISTSASFDSLADTLSLPANAKESERDHVIKEILDTERKYVQDLEIMQKYSNALSQSNLMDQDTIHLLFPNLNKLLNFQRKFLIRLESTGELPWKDQRWGQLFLENVSHLIVYEPYCANYINAMDIMLSNEQNLVLDHLIKFKGELPGMLIKPIQRICKYPLLL--LIKPCSPDTYPYYEELKSGQEATKRIADKINEAQRRAENEQTVKSLHARVSDWKGHHLENFGELLLDDVFVVTKSEIDREYHVFLFEKIILCCKEAVTQPTKGSKGANKNSALLKKQATPPPLTLPGGNGKTQKNTPLLLKGRIFLGNVTQAVSVPAEASTGVPPHFPLAVWWKGDDDLEFFTLRCRREDQMRQWEAQINRLIKEVARRRGSERVGISRIGANSTNP-PQTRNG-SHYSQSAPMSLYSQSATSTLRSR-NYEESVTGSLYGSGPQGYPPHDGFDMEPDEDDLEDYPPSFPYAASGRGTPISRKTPNSHSMPPERESIMGYERPRAQTE-SDGPGLTTWRSGLPPPTSVISPDGSVRSVTPRMNSNSSAASYASDTSFGN-SSNSTRPSLRSQFSSNRLRSGYENTYRNRSTP-LSLTAPPLHRSRSASQPGTYVPRAA-PPVPNSPLWNQDDRALTNNKRGSGSSQSTAESSDYSPNSSSPITPFGSSDSSLGGVGIQNSHG--YAGLSPPVKVKVHFHEDIFVIQVPRTTEYGDLVEKVGRKIRLCGPRRDDGPLRVKYKDEDGDMVSLGSTEDVQMAFEAYRPGGQVTLFVT
MASVAGRKKSIVSTTGLHIDTNANNTLLNKAASQSTSLYQQCSSLKARLMRIRGFPPYFSIASTQDSRQSTDPVTQLWDLFSLGTPLCYIFDQLPAEVGFDKINNSTFNQGQYEATPDRAKKHAIALFAMKIRKDEVMQNIPGCEPFTVTDLWDRNSTDGFVKVINTVTAIVDHLPSDTFEDAPPSPPTTMGNGSFDSLSDTLTQPVNAKEMERDHVIKEILDTERKYVQDLEHMQKYSGALAQSNLMDQDTIHLLFPNLNKLLNFQRKFLIRLESTAELAWKDQRWGQHFLENEDEFIVYEPYCANYINAMDIMLANEQNLVLDHLIKFKGELPGMLIKPIQRICKYPLLL--LLKPCTPEFYPHYDELKRGQEATKRIADKINEAQRRAENDQTVKSLHTRIDDWKGHHLENFGELLLDDVFVVTKSDIDREYHVFLFEKIILCCKEALAQPIKGGKGTNKNGSILKKQLTPLPLTLPGGNGKTQKNTPLLLKGRIFLGNVTQAVSVPARAS-GVPAHFPLAVWWKGDDDLEFFTLRCRREDQMRQWEAQINRLIKEAAQRRALERTGMSRISANSTNPSPQARMGTSHYSTGNPISVYSQSLSSTIRSR-GYEESSTGSMYGSGPQGYPPHDGFDMEPDEDDFEDYPPSSAYSASGRGTPMSRRTPNSLSMPPERESIAGYERPRAQTEGTDGPVMAQWRSGLPPPSTIQSPNGSLRPITPRLHSNNSATSYASDASFGNLPPKAPRPALRSQFSSTRLRSGYESN-RGRSTPNMSLAAPPMSRSRSASQPQPYIPKAVPPPLPNSSHWSRDHRVPNSGKRGSGSSQSTGESSDYSPNSSSPITPFGSSESSLGG-GIRNSRSRDFDGTSPPVKVKVHFHEDIFVIQVPRSTEYGDLVEKVGRKIRLCGPRRDDGPLRVKYRDEDGDMVSLGSTEDVQMAFEAYRPGGQVTLFVT
MASVAGRKKSIVSTTGLHIDTSANNTLLNKAASQSTSLYQQCSSLRSRLIRIRGFAHYFSQSSAADARRSTDPVTQLWDLFSMGTPLCYIFDQLPDAAGFNKINNSSFDKEQYEANPDRVKKRAIALFAMQIREERVSKAVPGCEPFTVTDLWDRNSTDGLVKVINTVTAIVNYLPPNAFEDAPPSPPSMSANGSFDSLADTLSTPANAQESARNNIIKEMLDTERKYVQDLEIMQKYSTALAQANVMDQDTIHLLFPGLNKLLNFQRKFLIRLESTAELPWHEQRWGLPFIE------------------------------MNHMINIKGELPGLLIKPIQRICKYPLLLD--VRICTNSTYPHLNELKRGSDAAKRITDKINEAQRRAENELTVKSLHSRIEDWKGHHLENFGELLLDDIFVVTKSDIDREYHVFLFEKIILCCKEAAQQPNRGARGANRNSSILKKQGAPPPLALPGGVGKPQKDTPLLLKGRIFLGNVTQAVPVPARASFLSNLHYPLAVWWKGDDDLEFFTLRCRREDQMRQWEATINRLIKESAQRRASERPGMSRITNNSTNPSPHSRGNHSYYSPSTPGSIYSHSQSSAVRSR-SYD-----TSYGSGPQGYPPHDGFDVDADDEDLEDYPPASQYGSSGRGTPISRRGNNALSMPPERGSDPVLERPRAQTEGVDGPAIAQWRNGLPPPSNL---DGAMRPITPRLHSNMSANSYASDASFGNVGPKSSRPTLRSQMSSTRLRSGYDSDYRNRATPTL--AAPPMSRSRSASQPQAYVPTKMPPPLPNGSQW-RDARPAANGKRGSGSSQSTGDSSDYSPNSSSPITPFGSSESSLG-MGVRNSRSQNFDNSSPPVKVKVHFHEDIFVIQVPRATEYGDLVEKVGRKIRLCGPRRDDGPLRVKYRDEDGDMVSLGSTEDVQMAFEQYRPGGQVTLFVT
MNSVPARKKSIISTSSLHIDTPVANTLLNKAASQSTSLYQQCSSLRTRLMRIRGFPYYFTLASSSDSRQSTDPVTQLWDLFSLGIPLCYIFDQLPAEAGFSKINNSEFNQEKYEANPDRAKKHAIALFAMQIRTDKVVQNIPGCELFTVTDLWDRNSTDGLVKVINTVTALVNHLPPTAFEEAPPSPPLLSANDSFDSLADSLPTPTNAQEAARNNIVREMVETERKYVQDLEIMQKYSNALSQGNLIDQDTIHLLFPNLNKLLNFQRKFLIRLESTAELPWPEQRWGQHFLESEDEFVVYEPYCANYTNATELMLTNEESLVLNHLINVKGELPAFLIKPIQRICKYPLLLDSLIKACSPATYPHYDELKHGSDAAKRITDKINEAQRRAENEQTVKSLHSRIEDWKGHHLENFGELLLDDIFVVTKSEVDREYHVFLFEKIILCCKEAVPQPVNGSKKVSKSNSILKKQPIPPPLTLPGGVGQPRKNTPLLLKGRIFLGNVTKAVPVAARNSSGIPTQYPLSVYWKGDDDIEFFTLRCRREDQMRQWEAQINRLIRESAQRRASERSSISRILANSTNPAPHARIAQSHNSYSAPVSMYSNSSSRNIRTNP-YHDSGPYG---GGPQGYPPHDGFEFEPDDEDFEDYPPASNYQPTGRGTPM-RRNNNAFSVASERESMAAYDRPRAQTESNDSAVMAQWRNNLPPPGSAVSPGSSMRPITPRLQSNMSATSVQSDASFGN-APRGQRPQLRSQFSSTRLKSGYDVDYRSRSLPTNVLAAPPSNRSRSISQPQAYVPKSV-PPLPTQSHWSRSNTTMASNKRGSGSSESTENSSDYSPNSSSPITPFGSSESSLA----NLSTPP--------VKVKVHFHEDIFVIQVARSTEYDDLVEKVGRKIRLCGPRRDDGPLRVKYRDEDGDLVSLGSTEDVQMAFEQWRPGGQVTLFVT
MATVAGRKKSIVSSTGLHIDTPVANTLLNKAA--STSLYQQCS-----------------LASSPDSRQSTDPVTQLWDLFSTGIPLCYIFDQLPSEAGFSKINHSEFNQEQFESNPDRAKKHAIALFAMQIRNHK--DRLPGCELFTITDLWDRTSTDGLVKVRQSV---------DAFEASPPSPPSLSAHESYDSLADSLPPPANAQEAARNNIIREMVETERKYVQDLEIMQKYSNALSQGNIIDQDTIHLLFPNLNKLLNFQRKFLIRFESTAELPWHDQRWGQLFTE-EDEFVVYEPYCANYTAASELMMANEDSLVLNHLINVKGELPAFLIKPVQRVCKYPLLLD--------------------------------------------------------------GELLLDDVFTVTKSDIDREYHVFLFEKIILCCKEALQQPPNGNKKVGKSNSILKKQPVPPPLSLPGNATPSRRNTPLLLKGRIFLGNVTQAVPVPVRNSSGMPASYPLAVWWKGDDDLEFFTLRCKREEQMRQWEAQINRLIREAAMRRNSDRNSLSRIASNSTNPAPQSRLGSSYSSTGGPMSVYSNSMPVHVRNRNPYQEAGPFA---PGPQGYP--QGFEFEGDEEEYEDYPPA--YAPSGRGTPM-SRNHSAYGVPSDRD-SAAFDRPRAHTES-------QWRGPVTSPSSVMSPNGTMRASTPRMNSNMSANSYQSDASFGNIPPKSSRPPLRSQFSSTRLKTTQESEYRSRSTPTLALAAPPINRSRSASQPTAYVPKEI-PPLPAQSHWSRTNAT-MTNKRGSGSSASTG-SSEYSPNSSSPITPFGSSDSSLGNVGIRTSRSQTFEHALPSVKVKVHFHEDIFVIQVPKTTEYDDLVEKVGRKIRLCGPRRDDGPLRVKYRDEDGDMVSLGSTEDVQMAFEQWRPGGQVTLFVT
----------------------------------------------------------------------------------------------------------------------------------------------------------------------------------------------------------------------------------------------------------------------------------------------------------------------------------------------------------------------------------------------------------------------------------------------------------------------------------------------------------------------------------------------------------------------------------------------------------------------------------------------------------------------------------------------------------------------------------------------------------------------------------------------------------------------------------------------------------------------------------------------------------------------------------------------------------------------------------------------
MASVAGRKKSIVSSTGL--DAPVANTLLNKSASQSTSLYQQCSSLRARLMRISGFPQYFTLASASDSRQSTDPVTQLWDVFSLGIPLCYIFDLLPPT--FPKINHSEFNPEQYEAKPDQAKKRAIAHFAMQI-TEKLTQTIPGCEVFTVTDLWNRNSTDGLVKVINTVTAIVDHLPQEAFDASPPSPPAFSGNDSSDSLLDSLPAPANAQESTRNNVVREIVETERKYVQDLEIM-KYANALSQTNLIDQDTIHLLFPNLNKLLNFQRKFLIRVESIVELPWQDQRWGQHFLENEEEFIVYEPYCANYTNASELMLANEQAL-LNHLINVKGELPAFLIKPVQRVCKYPLLLDTLIKATSPATYPYYEELKRGADAAKRITEKINEAQRRAENEQTVKSLHSRIDDWKGHHLENFGELLLDDIFVVTKSDIDREYHVFLFEKIILCCKEAMAQPANGARKNGKNNSLLKKQPGVAPLALPGGVGQPRKNTPLLLKGRIFLGNVTQAVPVPSRNS--IPLQYPLAVWWKGDDDLEFFTLRCRREDQMKQWETQINRLIKEAAQRRASERTGMARIAASSVAPQSRVTSVASHSSFSAPVSMYSQSISRGTRNYP-YPDAHISNS-HGGPAGYPPHNGFEFEPDDDDFEDYPPTSNYASSGRGTPV-VRRNNAISMPPERENHPSQERPRVQTEGMDGPNMAQWRNGLPPQNNSTSPGGL-RPTGQRMNSNMSTASYRSDGSFGT-FPNPARPPLRSQFSSSRLKTNFDVD-RSR-IPTPVL---PLSRSRSASQPSAYIPKTTAPPLPSQPHWARERAP-ERNKRGSGSSQSTGESSDYSPNSSSPITPFGSSDSSLSG--IRNSPTP--------VKVKVHFHEDIFVIQVPRTTEYDDLVEKVGRKIRLCGPRRDDGPLRVKYRDEDGDMVSLGSTEDVQMAFEQYRPGGQVVLFVT
MASVAGRKKSIVSTTGLLIDTNANNTLLNKAASQSTSLYQQCSSLRARLLRIRGFAHYFS-ASSPDSRQSTDPVTQLWDLFSSGTPLCYIFDQLPEEAGFKKLNNSSFNQEQYDANPDRAKKHAIALFAMQIRTPNVMQEIPGCELFTVTDLWDRNSTDGLVKVINTVTAIVNHLPPDAFEQSPPSPQSMQEYGSTDSLSDTLSQPSNPKDSAQNNIIKEMVETERKYVQDLEIMQKYSTALSHANLMDQDTIHLLFPNLNKLLNFQRKFLIRLESTAELPWQEQRWGQHFLESEDEFIVYEPYCANYTNATELMLANEQNLVLNHLINVKGELPGLLIKPIQRICKYPLLLDSLLKACSPSSYAHYDELKRGSDAAKRITDKINEAQRRAENELTVKSLHSRIDDWKGHHLENFGELLLDDVFVVTKSDIDREYHVFLFERIILCCKEALAQPAKNGKGVNKNGSILKKQPTPLPLTLPGGNGATQKNTPLLLKGRIFLGNVTQAVPVPARPSIGIPIHYPLAVWWKGDDDLEYFTLRCRREDQMRQWEATINRLIKEAAQRRATERTGMSRITANSTNPSPQTRLVNSHYSTSAPMSMYSQSQPSTVRSRPEYDESYAASSYGSGPKGYPPHDGFDFEPDEDDLEDY-PPTTYSASGRGTPISRRTPNSLSMPPERESSTGYDKPRAHTEGVDGPNMSQWRNGLPPPASMQSANGSLRPITPRMTSAMSANSYASDASFGNPVPRSSRPPLRSQFSSTRLRSGYESSSRARATPTLNLAAPTVNRSRSASQPSAYVPKAMPPPLPHQSHWSRDHRQANSGKRGSGSSQSTGESSDYSPNSSSPITPFGSSESSLGGVGIRNSRSQGFDSASPPVKVKVHFHEDIFVIQVPRSTEYGDLVEKVGRKIRLCGPRREDGPLRVKYRDEDGDMISLGSTEDVQMAFEQYRPGGQVTLFVT
MATVAGRKKSIVSTTGLHIDTSANNTLLNKAASQSTSLYQQCSQLRARLLRITGFAQYFNEASSSDSRQSTDPVTQLWDLFSMGTPLCYIFDQLPAEAGFKRINNSSFNQEKYDTNPDREKKHAIALFAMQIRGDKVTQAIPGVESFTVTDLWDRNSTDGLVKVINTVTAIVDHLPPEAFEESPPSPRSGPEYGSTDSLADTLSQPSNPKDSEKNNIIKEMVETERKYVQDLEIMQKYSNALAQSNLMDQDTIHLLFPNLNKLLNFQRKFLIRLEGTAELPWQDQRWGQHFLENVSVFVVYEPYCANYTNATELMLANEQNLVLNHLINVKGELPGLLIKPIQRICKYPLLLDSLIKACSPSTYPHYDELKRGSEAAKRITDKINEAQRRAENEQTVKSLQSRIDDWKGHHLENFGELLLDDIFVVTKSDIDREYHVFLFERIILCCKEATQQSAKGAKGQGKNGSILKKQPAPPPLSLPGGFGPSQKNTPLLLKGRIFLGNVTQAVPVPARASLGIPPHFPLAVWWKGDDDLEFFTLRCKREDQMRLWESTINRLIKEAAQRRAMERSGLSRVAANSTNP----RVVNSHYSSSNTNSNYS-SSSSTIRSRPDYDDSYASSSHGSGPKGYPPHDGLDFEPDEDDLEDYPPASVYSTSGRGTPMSRRTTNMHSMPPERESLSAYDRPRAHTEGVDGPNMTQWRGGLPPPASLVSPNGSMRPITPRMNSNMSASSFASDASFGNMAPTSSRPQLRSQFSSTRLRSGYESDYRRRATPTLNLAAPTMSRSRSASQPSAYVPKPMPPPLPSQSHWSREHRPVHNGKRGSGSSQSTGESSDYSPNSSSPITPFGSSESSL--VNMRNSRSQGFDSSSPPVKVKVHFHEDIFVIQVPRATEYEDLVEKVGRKIRLCGPRREDGPLRVKYRDEDGDMVSLGSTEDVQMAFEQYRPGGQVTLFVT
MATVAGRKKSIVSTTGLYIDTSANNTLLNKAASQSTSLYQQCSSLRARLLRITGFPKYFSDASSPDSRQSTDPVTQLWALFSMGTPLCYIFDQLPAESGFKRINNSSFNQDKYETNPDREKKHAIALFAMQIRGEKVMREIHGVESFTVTDLWDRNSTDGLVKVINTVTAIVDHLPPEAFEQSSPSPRSGPEFSSTDSLSDTLPQPSNPKDSEKNNIIKEMVETERKYVQDLEIMQKYSNALSQANLMDQDTIHLLFPNLNKLLNFQRKFLIRLEGTAELPWQDQRWGQHFLENVSLFNLFEPYCANYTNATELMLANEQNLVLNHLINVKGELPGLLIKPIQRICKYPLLLDSLIKACSPSTYPHYEELKRGSEAAKRITDKINEAQRHAENEQTVKSLHSRIDDWKGHHLENFGELLLDDIFVVTKSDIDREYHVFLFERIILCCKEATQQLSKNGKGQGKNGSILKKQPAPPPLTLPGGFGPPQKNTPLLLKGRIFLGNVTQAVPVPARASLGIPPHFPLAVWWKGDDDLEFFTLRCKREDQMRLWESTINRLIKEAAQRRAMERSGLSRVAANSTNP----RVINSHYSSSNPMSIYS-SSSSTIRTRPDYDDSYASSSHGSGPKGYPPHDGLDFEPDEDDLEDYPPANNFPTSGRGTPMSRRTTNMHSMPPERESSSAYDRPRAHTEGVDGPNMTQWRNGLPPPASLVSPNGALRPITPRMQSNMSASSFNSDASFGNPA--AA-PQLRSQFSSTRLRSGYDSDYRRRATPTLNLAAPTMNRSRSVSQPSAYVPKLMPPPLPSQSQWSRENRPVHNGKRGSGSSQSTGESSDYSPNSSSPITPFGSSESSL--VNMRNSRSQGFEGSSPPVKVKVHFHEDIFVIQVPRATEYEDLVEKVGRKIRLCGPRREDGPLRVKYRDEDGDMVSLGSTEDVQMAFEQYRPGGQVTLFVT
MASVASRKKSIVSTTGLQIDTMANNTLLNKAASQSTSLYQQCISLRARLMRIRGFAHYFSIASSPDSRQSTDPVTQLWDLFSSGIPLCYLFDQLPAEAGFKRLNCSSFNQEQYDANPDRAKKHAIATFAMQIHSDKVIKEIKGCESFTVTDLWNRNSTDGLVKVINTVTAIVDHLSPDAFEDSPPSPPSIMENGSTDSLTDTLTQPP-PKDSAQNNIIREMVETERKYVQDLEIMQKYSTALSQANLMDQDTIHLLFPNLNKLLNFQRKFLIRLESTAEQPWQDQRWGQHFLESEDEFIVYEPYCANYTNATELMLANEQNLILNHLINVKGELPGLLIKPIQRICKYPLLLDSLIKACSPATYTHFDELKRGSEAAKRITDKINEAQRRAENEQTVKSLHSRIDDWKGHHLENFGELLLDDLFVVTKSDIDREYHVFLFERIILCCKEAVSQPSKGGKGTNKNGSILKKQPTPLSLSLPGGNGTPQKNTPLLLKGRIFLGNVTQAVPVPAR--IGIPTHYPLAVWWKGDDDLEFFTLRCRREDQMRQWEATINRLIKEAAQRRASERPGMSRIAANSTNPSPQVRLAISHYSSSAPVSTYSQSQPSTIRSRPYNDDSY-SSTYGSGPQGYPPHDGFDFEPDEDDLEDYPPPSTYPVSGRGTPMSRRTPNSLSMPPERESSTGYERPRAQTEGTDGPVMAQWRTGLPPPASIQSPNGSVRPITPRMNSNMSASSYASDASFGNPAPKSSRPPLRSQFSSTRLKSGYESGSRSRATPTLNLSAPVMSRSRSASQPSAYVPKTMPPPLPNQSHWSREHRPPNSGKRGSGSSQSTGESSDYSPNSSSPITPFGSSESSLGGVAIRNSRSHAFDGGGPPVKVKVHFHEDIFVIQVHRATEYGDLVQQVGRKIRLCGPRRDDRPLRVKYRDEDGDMVSLGSTEDVQMAFEQYRPGGQVTLFVT
MSNGAGRKKSIVSTTGLYIDTNANNTLLNKSASTSTSLYQQCSSLRSRLMRIRGFAPYFNLG-SADSRQSTDPVTQLWDLFAAGIPLCFIFDLIPASYNLTRLNNSAYNPEKYEANPFREQKHAIALFAMQIRTDKVVDKIPGCELFTVTDLWDRNSTDGLVKVINTVTAMVNQLPPDAFEDSPPSPPSVMENRSIESLSDTLSQPVNPKESAQNNIIREMVETERKYVQDLEIMQ----LVSQANLMDQDTIHLLFPNLNKLLNFQRKFLIRLESTAELPWQEQRWGQHFLESEDEFIVYEPYCANYTNATELMLANEQNLVLNHLINVKGELPGLLIKPIQRICKYPLLLDSLLKACSAATYAHYDELKRGSDAAKRITDKINEAQRRAENEQTVKSLYSRIDDWKGHHLENFGELLLDDLFVVTKSDIDREYHVFLFERIILCCKEASAQPVRGGKNGGKNGSILKKQPAPPPLTLPGGNGTPQKNTPLLLKGRIFLGNVTQAVPVPARASIGIPTHHPLAVWWKGDDDLEFFTLRCRREDQMRQWEATINRLIKEAAQRRAMERPGLSHIAANSTNPSPQVRVSQSHYSASTPSSAYTRSQGSTLRSRPYYNDSHSNSTYGAGPQGYPPHDGFDAELDEDDLEDYPVASTYSQSGRGTPMSRRNPNSLSMPPEREASGSYEKPRAVTEGVDGPVMAQWRGGLPPPAPLQSANGPLRPITPRLTSGMSANSYASDASFGNI-PKSSRPQLRSQFSSTRLRSGYESDYRKRATPTLNLQAPPMTRSRSASQPQAYIPPKTAPPLPAPPHWSRETRPMHTGKRGSGSSQSTGESSDYSPNSSSPITPFGSSDSSLAGVGIRTSRSHGFDAVALPVKVKVHFHEDIFVIQVSRATEYDDLVEKVGRKIRLCGPRRDDGPLRVKYRDEDGDMVSLGSTEDVQMAFEQYRPGGQVTLFVT
MSNGAGRKKSVVSTTGLYIDTNANNTLLNKAASASTSLYQQCSSLRSRLMRIRGFAPYFNLG-SADSRQSTDPVTQLWDLFSAGIPLCFIFDLIPASYSLTRLNNSAFNPEKYEANPDRAKKHAIALFAMQIRTDKVVDKIPGCELFTVTDLWDRNSTDGLVKVINTVTAMVNQLPPDAFEDSPPSPPSVMENRSIESLSDTLSQPVNPKESAQNNIIREMVETERKYVQDLEIMQKYSTLLSQANLMDQDTIHLLFPNLNKLLNFQRKFLIRLESTAELPWQEQRWGQHFVESEDEFIVYEPYCANYTNATELMLANEQNLV------------------------------SLLKACSAATYAHYDELKRGSDAAKRITDKINEAQRRAENEQTVKSLHSRIDDWKGHHLENFGELLLDDLFVVTKSDIDREYHVFLFERIILCCKEASAQPVRGGKNGGKNGSILKKQPAPLPLTLPGGNGTPQKNTPLLLKGRIFLGNVTQAVPVPARASIGIPTHYPLAVWWKGDDDLEFFTLRCRRDDQMRQWEATINRLIKEAAQRRALERPGLSHIAANSTNPSPQVRVGQSHYSMSAPSSAYARSQGSTLRSRPYYNDSHTNSTYGAGPQGYPPHDGFDAEPDEDDLEDYPVASSYSQSGRGTPMSRRNPNSLSMPPEREASGSYEKPRAVTEGTDGSVIAQWRGGLPPPASLQSANGALRPITPRLTSGMSANSYASDASFGSI-PKSSRPQLRSQFSSTRLRSGYESDYRKRATPTLNLQAPPMTRSRSASQPTAYIPPKTAPPLPTQPHWSRETRPMHTGKRGSGSSQSTGESSDYSPNSSSPITPFGSSDSSLAGVGIRTSRSHGFDAVVLPVKVKVHFHEDIFVIQVSRATEYDDLVEKVGRKIRLCGPRRDDGPLRVKYRDEDGDMVSLGSTEDVQMAFEQYRPGGQVTLFVT
MASVASRKKSIVSTTGLLIDTTANNTLLNKAASQSTSLYQQCSALRSRLLRIRGFAPYFSLSSSPDARRSTDPVTQLWDLFSTGTPLCYIFDQLPEDAGFNKINNSSFDPEQYEANPDRVKKRAIALFAMQIREEKVAKAIPGCEPFTVTDLWDRNSTDGLVK-VCTITVIIHYLPPDTFEDVPLSPPSIPENGSFDSLADTLSTPANAQESARNNIIKEMVETERKYVQDLEIMQKYSAALAQANLMDQDTIHLLFPNLNKLVNFQRKFLIRLESIAELIWQEQRWGLPFIENVRLLFSYLPMCSNYANATEIMLANEQNL-LNHLINVKGELPGLLIKPIQRICKYPLLLDSLLDFCSASTYIHFNDLKQGVDAARRITDKINEAQRRAENEQTVKSLQARVEDWKGHHLENFGDLLLDDIFVVTKSDIDREYHVFLFEKIILCCKEASPQPAKGAKGQSKNGSILKKQGTPPPLSLPGGMKT-QKDTPLLLKGRIFLGNVTQAVPVPARASIGIPIHYHLAVWWKGDDDLEFFTLRCRREDQMRQWEATINRLIKEAALRKAGERNGMSRITVNTPSSSTYNRIQSSHY---SPASIYSHSQSSTIRGRPPYD-----GPYSSGAH---PHDGFDVDNDDDDSEDYSSSGQFGVSGR-TPVFRRGPNSLSMPPEREGNPVTERPRAQTEGTDGPVIAQWRNGLPPPSSVQSPQLGMRPGTPRLNSNMN----ASDASFGSVPPPSARPQLRNQYSSTRLRNGYESDYRGRSTPTLL---PPMSRSRSVSQPQAYIPSSSAPPMPPQTHWNRDHRPLPNGKRGSGSSQSTGESSDYSPNSSSPITPYGSSESSLGGMVLPTSRTHSSTPVSPPVKVKVHFHEDIFVIQVPRSTEYGDLVDKVGKKIRLCGPRRDDGPLRVKYKDEDGDMVSLGSTEDVQMAFEQYRPGGQVTLFVT
MTSVAGRKKSVISTAGLTIDTPVANGLLNKAASQSTSLYQQCSALRSRLMLIRGFPHYFNLATPPDSRRSTDPVTQLWDLFALGIPLCYIFDLLPAEAGFNKINNSSFT-EDYDANPDRAQKRAIALFAMQIRTDEVTQKIPGCELFTVTDLWDRKLTDGLVKVINTVAAIVDHLQPDVFEESPPSPPTLSSHDSSDSLLDALPQ--NGKEAARNNIVREMVETERKFVQDLEIM-KYSNALSQANLMDQDTIHLLFPNLNKLLNFQRKFLIRFESTAELPWQDQRWGQHFLESEEEFVVYEPYCANYTNATELMLANEESLVLTSALFLSQGVPSSYIVP----SRHPFLILSLIKASSPSTYQHFDELKRGSDAAKRITDKINEAQRRAENEQTVKSLHYRIDDWKGHHLENFGELLLDDIFVVTKSDIDREYHVFLFEKIILCCKEAPLLPQNGRNKVGKNNYILKKQG-PPPLTLPGGVGQPKKTTPLMLKGRIFLGNVTQAVPVSARISSGVPPHFPLAVWWKGDDDLEFFTLRCRREEQMRQWEAQINRLIKEAAQRKASDRPGIARIAMNSTNPLSASRLSSSTYSHSAPVSMHHQSASTSIRNRPNYNDSSAGSMYSAGPQGYPPYDGFDFEPDEEDYEDYPPVANYPASGRGTPMARRNPNALSMPLEREYVAGYDRPRAQTESTDGLTMAQWRNGL-PPSNQPSPAGVLRPITSRMNSNVSANSYTSDASFGNVLPKSSRPPLRSQASSNRLKNGYDADYRTR-APTPTLTAPPVNRSRSASQPSAYVPKTAPPPMPSNSHWSHDRSNHSINKRGSGSSQSTGDSSEYSPNSSSPVTPFGSSESSLGGVAIRNSRTQAYESA--NVKVKVHFHEDIFVIQVSRTTEYEDLVEKVGRKIRLCGPRRDDGPLRVKYKDEDGDMVSLGSTEDVQMAFEQ---GGQVTLFVT
MATVAGRKKSVISTAGLTIDTPVANGLLNKAASQSTSLYQQCSALRSRLMLIRGFPHYFNLATPPDSRQSTDPVTQLWDLFALGVPLCYIFDLLPAEAGFNKINNSSFT-ADYDANPDRAQKRAIALFAMQIRTDEVTQKIPGCELFTVTDLWDRKLTDGLVKVINTVTAIVDHLQPDVFEESPPSPPTLSSHDSSDSLLDALPQ--NGKEAARNNIVREMVETERKFVQDLEIMQKYSNALSQANLMDQDTIHLLFPNLNKLLNFQRKFLIRFESTAELPWQDQRWGQHFLESEDEFVVYEPYCANYTNATELMLANEESLVLNHLINVKGELPAFLIKPIQRVCKYPLLLDVC------TTFSHFDELKRGSDAAKRITDKINEAQRRAENEQTVKSLHYRIDDWKGHHLENFGELLLDDIFVVTKSDIDREYHVFLFEKIILCCKEAPLLPQNGRNKVGKNNSILKKQGTPPPLTLPGGVGQPKKTTPLLLKGRIFLGNVTQAVPVSARISSGVPPHFPLAVWWKGDDDLEFFTLRCRREEQMRQWEAQINRLIKEAAQRKASDRPGIARIAMNSINPSSASRFNSSTYSNGAPVSIHHQSISSSIRNRPSYNDSSAGSMYSAGPQGYPPHDGFDFEPDEEDYEDYPPVANYPASGRGTPMARRNPNALSMPLEREPVAGYDRPRAQTESTDGLTMAQWRNGL-PPSNQPSPAGALRPITPRMNSNVSANSYTSDASFGNVLPKSSRPVLRSQASSNRLKNGYDADYRTR-APTPTLTAPLMNRSRSASQPTAYVPKTAPPPMPSNSHWSHDRSNHLNNKRGSGSSQSTGDSSEYSPNSSSPVTPFGSSESSLGGVAIRNSRTQPYESA--NVKVKVHFHEDIFVIQVSRATEYEDLVEKVGRKIRLCGPRRDDGPLRVKYKDEDGDMVSLGSTEDVQMAFEQ---GGQVTLFVT
MATVAGRKKSVISTAGLTIDTPVANGLLNKAASQSTSLYQQCSALRSRLMLIRGFPHYFNLATPPDSRQSTDPVTQLWDLFALGVPLCYIFDLLPAEAGFNKINNSSFT-ADYDANPDRAQKRAIALFAMQIRTDEVTQKIPGCELFTVTDLWDRKLTDGLVKVINTVTAIVDHLQPDVFEESPPSPPTLSSHESSDSLLDALPQ--NGKEAARNNIVREMVETERKFVQDLEIMQKYSNALSQANLMDQDTIHLLFPNLNKLLNFQRKFLIRFESTAELPWQDQRWGQHFLESEDEFVVYEPYCANYTNATELMLANEESLVLNHLINVKGELPAFLIKPIQRVCKYPLLLDSLIKASSPTTYQHFDELKRGSDAAKRITDKINEAQRRAENEQTVKSLHYRIDDWKGHHLENFGELLLDDIFVVTKSDIDREYHVFLFEKIILCCKEAPLLPQNGRSKVGKNNSILKKQGTPPPLTLPGGVGQPKKTTPLLLKGRIFLGNVTQAVPVSARISSGVPPHFPLAVWWKGDDDLEFFTLRCRREEQMRQWEAQINRLIKEAAQRKASDRPGIARIAMNSTNP---SRFNSSTYSNGAPVSIHHQSISSSVRNRPSYNDSSAGSMYSAGPQGYPPHDGFDFEPDEEDYEDYPPAANYPASGRGTPMARRNPNALSMPLEREPVAGYDRPRAQTESTDGLTMAQWRNGL-PASNQPSPAGALRPITPRMNSNVSANSYTSDASFGNVLPKSSRPVLRSQASSNRLKNGYDADYRTR-APTPTLTAPLMNRSRSASQPTAYVPKTAPPPMPSNSHWSHDRSNHLNNKRGSGSSQSTGDSSEYSPNSSSPVTPFGSSESSLGGVAFRNSRTQPYESA--NVKVKVHFHEDIFVIQVSRATEYEDLVEKVGRKIRLCGPRRDDGPLRVKYKDEDGDMVSLGSTEDVQMAFEQ---GGQVTLFVT
MASVAGRKKSIVSSAGLQIETPVANTLLNKAANQSTSLYQQCSSLRARLMRIRGFIHYFALATPPDSRQSTDPVTQLWDLFSIGISLCYIFDQLPSDAGFPKINHSEYNSETYEANPDREKKHAIALFAMQVRSTQVTQNIPECEPFTVRDIWDRDSTDGFVKVIKTVTAIVNHLASNAFDSPPPSPPSLVSNDSFDNLSTDAPQPANAQEMARNNTIREMVETERKYVQDLEIMQKYSNALSQGNLIDQDTIHLLFPNLNKLLNFQRKFLIRLESTAEAAWQDQRWGLPFIENEDDFVVYEPYCANYTNASELMLVHEQSLMINHLINVKGELPAFLIKPVQRVCKYPLLLDALIKTLSPATYPHYEELKRGSEAAKRITDKINEAQRRAENEQTVKSLHSRIDDWKGHHLENFGELLLDDIFVVTKSDIDREYHVFLFEKIILCCKEAPGQP-GAGKKVGKNNSLLKKQATPTPLVTAAAA--PRKTTPLLLKGRIFLGNVTQAVPSQPRMSPGMTTQYSLAVWWKGDDDLEYFTLKCRNEEQMRKWESQINRLIKEAAQRRVSDR-NLGRI--NRGGPANSSRITVSTYSYNSTSTAYFS-QSSTIRAQLGYG-SHSINNYPSGPSGYPESDDFL---DDDDFVEYPPTAGYSASGR----------------------------------------------------------------------------------------------------------------------------------------------------------------------------------------------------------------------------------------------------------------------------------------------------------
MASVAGRKKSIVSSAGLHIETPVANTLLNKAANQSTSLYQQCSSLRARLLRIHGFSHYFALAATPDSRQSTDPVTQLWDLFSIGISLCYIFDQLPADAGFPRINHSEYNPDTFEANPDREKKHAIALFAMQVRSTPVTQAIPECEPFTVRDIWDRDSTDGLVKVINTVTAIVDYLPPSAFESPPPSPPSLAANDSLDNLSTDSPQPVNAQEQARNNIIREMVETERKYVQDLETLQKYSNALAQGNFIDQDTIHLLFPNLNKLLNFQRKFLIRLESTAEAPWQDQRWGLPFIENVSHMCVLAIYCANYTNASELMLTHEQSLMLNHLINVKGELPAFLIKPVQRVCKYPLLLDSLIKTLSPATYSHYEELKRGSDAAKRITDKINEAQRRAENDQTVKSLSSRIDDWKGHHLENFGGLLLDDIFTVTKSDIDREYHVFLFEKIILCCKEVPGQQ-HGNKKMGKNNSLLKKQATPTPLAAAAAAATPRRNTPLLLKGRIFLGNVTQAVPSQPRTSPGMSTQYALAVWWKGDDDLEYFTLKCRNEEQMRKWESQINRLIKEAAQRRGSDR-GLARL--NSKMAPPSSRATVSTYSYSSSTTAYSA-SSSTLRTQPGYG-SHSINGYPTGPFGYPDHDGFT---DDEEYEDYPQTTSY-ASGRGTPISSRKLSSLSMPAEQ-REPAYDQRRAYTENADGHTMQQWRNQMPPPLSAHSPGGTQRPMTPR-TQ-SDM-------TFGAGQPQ--RPPLRSQFSSSRLRTGYEGEYRNRATPTHSQQSPQPSRSRSASQPNAYNPGA-PPPLPTHSNWTRDHDR--GNKRGSGSSQSTGGSSEYSPNSSSPITPFGSSDSSLGGAGIHVNVNGHHMNGSPPVKVKVHFHEDIFVIQVPRSTEYDDLVEKVGKKIRLCGPRRDDGPLRVKYRDEDGDMVSLGSTEDVQIAFEAYKPGGQVTLFVT
----------------------------------------------------------------------------------------------------------------------------------------------------------------------------------------------------------------------------------------------------------------------------------------------------------------------------------------------------------------------------------------------------------------------------------------------------------------------------------------------------------------------------------------------------------------------------------------------------------------------------------------------------------------------------------------------------------------------------------------------------------------------------------------------------------------------------------------------------------------------------------------------------------------------------------------------------------------------------------------------
MAS-AGRKKSIVSTQGLQIDTNPNNTLLNKAASQSTSLYQQCSSLRARLLRIRGFSHYFSIASNADSRQSTDPVTQLWDLFSTGTPLCYIFDQLPAEAGFNKINNSSFNQEQYEQNPDRAKKHAIALFAMQIRTEKVSQNIPGCELFTVTDLWDRNSTDGLVKVINTVTAIVDHLPADAFEDDPASPPSTSANGSYD-----------AQENARNNVIKEMVETERKYVQDLEIMQKYSNALSQANIMDQDTIHLLFPNLNKLLNFQRKFLIRLESTAELPWQDQRWGQLFLDSEDEFVVYEPYCANYTNATEIMLANEQNLTISNLISYFEPCPPLLIKPVQRICKYPLLLDQLLKACSVETYSHFDELKRGSEASKRITDKINEAQRRAENEQTVKSLHSRIDNWKGHHLENFGELLLDDVFVVTKSDIDREYHVFLFEKIVLCCKEALPQPAKGSR----KGKTLKKPVAPPPLNLPGGPGSQQKNTPLLLKGRIFLSNVTQAVPVPARASIGIPTCYPLAVWWKGDDDLEFFTLRCKREDQMRLWESTINRLIRESAQRRAQDRMGMSRINANLTSS----RISSSQYGSSTPTSSYPQASGSSFRARGHYDESN--SSYSNGPQGYPPHDGFDADADEEDLEDYPISSSYSASGRGTPVSRRNPNSLSMPPERENQ-GYDRSRAQTEGTDGAVMQQWRNGLPPPSSVHSP--VLRPITPRLTSNSSVSGY-SEPSFAQA-PKSSRPGLRSQLSQSRLRSGYDGDHRVRSTTSETMQPPPTNRSRSLSQPSAYVPRAMPPPLPNGPQWDREHRSANSGKRGSGSSQSTGESSDYSPNSSSPITPYGSSESSLAGVGVRGSRSQTFDHMMPPVKVKVHFHEDIFVIQVPRATEYGDLVEKVGRKIRLCGPRRDDGPLRVKYRDEDGDMISLGSTEDVQMAFEQYRPGGQVTLFVT
----------------------------------------------------------------------------------------------------------------------------------------------------------------------------------------------------------------------------------------------------------------------------------------------------------------------------------------------------------------------------------------------------------------------------------------------------------------------------------------------------------------------------------------------------------------------------------------------------------------------------------------------------------------------------------------------------------------------------------------------------------------------------------------------------------------------------------------------------------------------------------------------------------------------------------------------------------------------------------------------
MTSVAGRKKSIVSTTGLYIDTNANNTLLNKAASQSTSLYQQCSSLRARLMRIRGFAPYFSIGQSLDSRQSTDPVTQLWDLFSTGIPLCFIFDLLPEDAGFTKLNNSSFNPEAYEANPDKAKKRAIALFAMQIRNDKVLEKIPECELFTVTDLWDRNSTDGLVKVINTVTAIVDHLPPDAFEDSPPSPPSVTENGSTDSLSDTLSQPTNPKESAQNNIIKEMVETERKYVQDLEIMQKYSNALAQANLMDQDTIHHLFPNLNKLLNFQRKFLIRLESTAELPWQEQRWGQHFLESEDEFIVYEPYCANYTNATELMLANEQNLVLNHLINVKGELPGLLIKPIQRICKYPLLLDSLIKACSAATYAHYDELKRGSDAAKRITDKINEAQRRAENEQTVKSLASRIDDWKGHHLANFGDLLLDDLFVVTKSDIDREYHVFLFERIILCCKEASSQPTR-GKN-VKNGSILKKQPAPLPLQLPGGNGTPQKNTPLLLKGRIFLGNVTQAVPVPARASISYMLHYPLAVWWKGDDDLEFFTLRCRREDQMRQWEATINRLIKEAAQRRATERPGMSRIAANSTNPSPQGRFGQSHNSTSGAISMYSQTQSSTAR-RPNYDDSYSSSTYSAGPQGYPPHDGFDMEADDDELEDYPFASTYAQSGRGTPMSRRTPNSLSMPPERESTAGYDKPRAMTEGTDGAVMAQWRNGLPPPAGLSSGNSALRPITPRMHSNMSASSYASDASFGNV-PKASRPQLRSQFSSTRLRTGYDSDYRKRSTPTLNLQAPTMTRSRSASQPSAYVPPKTPPPMPNQSHWSREGRLLNSGKRGSGSSESTGESSDYSPNSSSPITPFGSSESSLGGVGIRNSRSHGIDGSPMPVKVKVHFHEDIFVIQVARTTEYDDLVERVGRKIRLCGPRRDDGPLRVKYRDEDGDMVSLGSTEDVQMAFEQFRPGGQVTLFVT
MTSVAGRKKSIVSTTGLYIDTNANNTLLNKPASQFTSLYQQCSSLRARLMRIRGFAPYFSIGLSPDARQSTDPVTQLWDLFSTGIPLCFIYDLLPEEAGFTKLNNSAFNPETYDANPDKAKKRAIALFAMQLRTDKVIDKIPGCELFTITDLWDRNSTDGLVKVINTVTAIVDNLPPDAFEDEPPSPPSVIENGSTDSLSDTLSQSTNPKESAQNNIIKEMVETERKYVQDLEIMQKYSNALAHSNIMDQDTIHHLFPNLNKLLNFQRKFLIRLESTAEMPWQEQRWGQHFLESVSPTL---PMCPNYTNATELMLANEQLLVLNHLINVKGELPGLLIKPIQRICKYPLLLDSLIKACSASTYAHYDELKRGSDAAKRITDKINEAQRRAENEQTVKSLASRIDDWKGHHLANFGDLLLDDLFVVTKSDIDREYHVFLFERIILCCKEASSQPAR-GKN-VKNGSILKKQPAPLPLQLPGGNGTPQKNTPLLLKGRIFLGNVTQAVPVPARASIGIPTHYPLAVWWKGDDDLEFFTLRCRREDQMRQWEATINRLIKEAAQRRALERPGLSRIAANSTNPSPQARLGQ-HGSISGPI--YAQTQSSTSRSRPSYDDSYTGSTYSAGPQGYPPHDGFDMEPDEDELEDYPVASAYAQSGRGTPMSRRTPNSLSMPPERESMVSYDKPRAMTEGTDGPVMAQWRNGLPPPAGLPSANSGLRPITPRLHSNMSANSYTSDASFGNVTPKASRPPLRSQFSSTRLRTGYESDYRKRATPTLNLQAPMMTRSRSASQPSAYVPIKTPPPMPNQSHWSREGRPLNSGKRGSGSSESTGESSDYSPNSSSPITPFGSSESSLGGVGIRNSRSHGFDGALPPVKVKVHFHEDIFVIQVPRMTEYDDLVEKVGRKIRLCGPRRDDGPLRVKYRDEDGDMVCLGSTEDVQMAFEQYRPGEQVTLYVT
MTSVAGRKKSIVSTTGLFIDTNANNTLLNKPASQFTSLYQQCSSLRTRLMRIRGFAPYFSIGQSPDSRQSTDPVTQLWDLFSTGIPLCFIFDLLPEEAGFTKLNSSSFNPETYDANPDKAKKRAIALFAMQIRTDKVIEKIPGCELFTITDLWDRNSTDGLVKVINTVTAIVNHLPPGAFEDSPASPPSVIENGSTESLSDTLSQTTNPKESAQNNIIKEMVETERKYVQDLEIMQKYSTALAQANLMDQDTIHHLFPNLNKLLNFQRKFLIRLESTAELPWQEQRWGQHFLESEDEFIVYEPYCANYTNATELMLANEQNLVLNHLINVKGELPGLLIKPIQRICKYPLLLDSLIKACSASTYAHYDELKRGSEAAKRITDKINEAQRRAENEQTVKSLASRIDDWKGHHLANFGDLLLDDLFVVTKSDIDREYHVFLFERIILCCKEASSQPPR-GKN-VKNGSILKKQPAPLPLQLPGGNGTPQKNTPLLLKGRIFLGNVTQAVPVPPRASIGVPTHHPLAVWWKGDDDLEFFTLRCRREDQMRQWEATINRLIKEAAQRRALERPGMSRIAANSTNPSPQGRVAQSHNSTSGPISMY--TQSSVARSRPNYDDSYSGSTYSAGPQGYPPHDGFDMEADEDELEDYPLASSYSQSGRGTPVSRRTPNTLSMPPERESSAGYDKPRAMTEGTDGPVMAQWRNGLPPPAGLSSANSSLRPMTPRMHSNMSANSYASDASFGNV-MKASRPQLRSQFSSTRLRTGYESDYRKRATPTLNLQAPTVTRSRSASQPSAYVPPKTPPPMPNQSHWSREARPLNSGKRGSGSSESTGESSDYSPNSSSPITPFGSSESSLGGVGIRNSRSHGFDGSLVAVKVKVHFHEDIFVIQVPRATEYDDLVEKVGRKIRLCGPRRDDGPLRVKYRDEDGDMVSLGSTEDVQMAFEQYRPGGQVTLFVT
----------------------------------------------------------------------------------------------------------------------------------------------------------------------------------------------------------------------------------------------------------------------------------------------------------------------------------------------------------------------------------------------------------------------------------------------------------------------------------------------------------------------------------------------------------------------------------------------------------------------------------------------------------------------------------------------------------------------------------------------------------------------------------------------------------------------------------------------------------------------------------------------------------------------------------------------------------------------------------------------
MASVAARKKSIVSTTGLQIETPVANTLLNKAASSSTSLYQQCSSLRSRLLRVRGFPRYFALAATEDTRQSTDPVSELWNLFSTGIPLCYIFDQLPDDEGFAKINNSDFDEEKYTAHPERAKKHAIALFAMQVRNPQVLQSIPGCEPFTVTDLWNRESTDGLVKVINTVTAIVDHLSPDAFDNSPPSP-SLLTNDSYESLPSEAPLPASAQESARNNIIREMVETERKYVQDLEVMQKYAHALSQSNVIDQDTIHLLFPNLNKLLNFQRKFLIRFESTAELLWQDQQWGQLFLDNVSGFFVAEPYCANYTNASELMLANEQNLV-SHLINVKGELPAFLIKPVQRVCKYPLLLDSLIKATSPSTYAHYEELKRGSNAAKRITDKINEAQRRAENEQTVRNLRDRIDDWKGHHLENFGDLLLDDIFVVTKSDIDREYHVFLFERIILCCKDAPATQQNGARKANKTNSILKKQATGPLLGQNGASSSTKKNTPLLLKGRIFLGNVTQAVPVPPRNS-GVPPYYPLAVWWKGDDDLEFFTLRCRREDQMKQWQTTITRLIKESA-RRAVDRMGISRIAQNSTNPAPPNRQQQQ-----QQSQLYGQSHTNSVR---GYGDSSLISSYGGGPNGYPPHDGFDLEPDEDDFEDYPV---YSSSGRGTPVSRR-NNAMSMPADREPVLLPDRPRAQTEDVNGPLMVQWRAGMPPP----GANPPVRSGTPR-----TAYSYGPDVGYNPNLPK--RPALRGQVSQTRLKNGYEPEYR-NVQPTPM---PAPTRSRSLSQPQAYIPKTAPPPLPPTAQWSRDRSNTNTNKRGSGSSQSTGDSSDYSPNTSSPITPYGSSESSLAGVGMRGSKSQPLDH-APPIKIKVHFHEDIFVIQVPRSTEYDDLVEKVGRKIRLCGPRRDDGPLRVKYRDEDGDMVSLGSTEDVQMAFEQFRPGGQVTLFV-
MASVAGRKKSIVSSAGLQIETPMANTLLNKAANQSTSLYQQCSSLRARLMRIHGFSHYFALATPPDSRQSTDPVTQLWDLFSIGISLCYIFDQLPAEAGFPKINHSEYNQETYESNPDREKKHAIALFAMQVRSAQVTQTIPECEPFTVRDIWDRDSTDGLVKV----SSLTHY--------PPP-------------------------------------------------LQKYSNALSQGNLIDQDTIHLLFPNLNKLLNFQRKFLIRLESTAEAPWQDQRWGLPFIENEDDFVVYEPYCANYTNASELMLTHEQSLMLNHLINVKGELPAFLIKPVQRVCKYPLLLDSLIKTLSPTTYSHYEELKRGSEAAKRIADKINEAQRRAENYQTVQSLASRIDDWKGHHLENFGDLLLDDIFTVTKSDIDREYHVFLFEKIILCCKEVPGQP-GGSKKIGKNNSLLKKQATPTPLAAAAAAATTRRNTPLLLKGRIFLGNVTQAVPSQPRASPGMTAQYSLAVWWKGDDDLEYFTLKCRNEEQMRKWESQINRLIREAAQRRGSDR-SLARL--NSKIVPPSSRATVTTYSHSSTSTAYAATSSSAMRNHPGYG-AHSGSGYPSGPSGYPSQDGFT---DDEDFEEYPATTSH-SSGRGTPVSSRKLNALIMPAERDHNSVYDQRRAYTEDASGVTMAQWRNQLPSPAIAHSPGGMAPPATPR-TQ-ANMQNFPIDTAYGSAPPQ--RPPLRSQFSSTRLRAGYEVDPRARATPTHSQQYPQPSRTRSASQPNAYVPTA-PPPLPTHSNWTRDREH--GNKRGSGSSQSTGDSSEYSPNSSSPITPFGSSESSLAGVGIHGNVNGHH---SPPVKIKVHFHEDIFVIQVPRTTEYDDLVEKVGKKIRLCGPRRDDGPLRVKYKDEDGDMVSLGSTEDVQMAFEAYRPGGQVTLFVT
MASGAGRKKSIVSTTGLQIDTNANNTLLNKSASQSTSLYQQCSSLRSRLLKIRGFAHYFN-NSSPDSRQSTDPVTQLWDLFSTGTPLCYIFDQLPEEAGFKKLNNSSFNQEKFDANPDRAKKHAIALFAMQIRADKVMQEIPGCELFTVTDLWDRNSTDGLVKVINTVTAIVDHLPRDAFEESPPSPHSLQENGSTESLNDTLSSINTPKGSAQTNIIREMVETERKYVQDLEIMQKYSNALSQANLMDQDTIHLLFPNLNKLLNFQRKFLIRLESTAEMPWQEQRWGQHFLESVSRLILYEPYCANYTNATELMLANEQNLVLNHLINVKGELPGLLIKPIQRICKYPLLLDSLIKACSPSTYDHYDELKRGSDAAKRITDKINEAQRRAENEQTVKSLHSRIDDWKGHHLENFGELLLDDLFVVTKSDIDREYHVFLFERIILCCKEASTQPAKGGKSTSKNGSILKK---PLPLTLPGGNGAPQKNTPLLLKGRIFLGNVTQAIPVPARASIGVATQYPLAVWWKGDDDLEFFTLRCRREDQMRQWEATINRLIKEASQRRASERAGMSRIAANSTNPSPQARLVNSHYSATPPVSVYSQSQSSTIRSRPDYDEAFTNSTYGGGPKGYPPHDGFDFEPDEDELEDYPPASIAS-SGRGTPVSRRTPNAFSMPPERESSAGYDRTRAQTEGTDGPNMMQWRNGLPPPATVISPNGHIRPITPRMPSNMSANSYSSDASFGTGVPRSARPPLRSQFSSSRLKSGYESDYRKRATPTLNLAAPPITRSRSASQPSAYNPKSMPPPLPSHSHWSQDHRPLNNGKRGSGSSQSTGDSSDYSPNSSSPITPFGSSESSLGGVGMRTSRSQGFDGVQSPVKIKVHFHEDIFVIQVQRSTEYDQLVEQVGRKIRLCGPRREDGPLRVKYRDEDGDMVSLGSTEDVQMAFEQYRPGGQVTLFVT
MATVAGRKKSIIST----IDTN--NTLLNKPATQSTSLYQQCSALRSRLMRIRGFAQYF---ENIDSRQSTDPVNQMWDLFSSGISLCYIFDQLPEKYGGQRLNNSSFNELKYEANPDKEKKHAIALFAIRIRSEKVMKELPGLEEFTISDLWNRNSTNGLVKVVNTVTAIVDHLPPDSFEESPPSPRSAMDNGSTESLSDTLSTASTVGGSAQSNITREMVETERKYVQDLEIMQKYSTELAQNKFINQDTIHLLFPNLNQLLNFQRKFLIRLESTAEQAWQDQRWGQHFVE-EDEFSVYEPYCANYTNASELMLANEESLSFNHLVNVRGELPGLLIKPIQRICKYPLLLDSLLKACSPATYSHFDELKRGSDAAKRITDKINEAQRRAENEQTVKSLHSRIDDWKGHHLENFGDLLLDDLFVVTKSDIDREYHVFLFERIILCCKEAVAQPAKGGKGVGKNGSILKKQPAPPPLQLPGGMGTTQKNTPLLLKGRIFLGNVTQAVPVPSRPYIGVPAHFPLAVWWKGDDDLEYFTLRCRREDQMRQWESTINRLIKEAAQRRAAERGSMSRIAANSTNPSPHARLAMPHYNSTPQTSTFSQ----TVRNRPPYDDTLSSSTYGAGPHGYPPHDGFDLDPDEDDLEDYPIQSSYSTSGRGTPVSRRNPNSLSMPADRESSAGYDRPRAVTEGMDGQTMSQWRGGLPPPVSAQPTNSQLRPITPRMPTNSSAASYQSDASFGNL---SSRPTLRTHVSSTRLRSGYDSDYRKRSTPTMN-ALPPMNRSRSASQPSAYIPPKPPPPLPSQQHWGREHRQMSSGKRGSGSSQSTGESSDYSPNSSSPITPFGSSESSLTGVGIRNSRSQQF-GDGPAVKVKVHFHEDIFVIQVPRSTEYDDLVEKVGRKIRLCGPRREDGPLRVKYRDEDGDMVSVGSTEDVQMAFEQYRPGGQVTLFVT
----------------------------------------------------------------------------------------------------------------------------------------------------------------------------------------------------------------------------------------------------------------------------------------------------------------------------------------------------------------------------------------------------------------------------------------------------------------------------------------------------------------------------------------------------------------------------------------------------------------------------------------------------------------------------------------------------------------------------------------------------------------------------------------------------------------------------------------------------------------------------------------------------------------------------------------------------------------------------------------------
MASGAGRKKSIVSTTGLQIDTNANNTLLNKSASQSTSLYQQCSSLRARLLRIKGFAHYFD-SSSPDSRQSTDPVTQLWDLFSTGTPLCYIFDQLPEEAGFKKLNNSSFNQEKYDANPDRAKKHAIALFAMQIRAEKVTQEIPGCELFTVTDLWDRNSTDGLVKVINTVTAIVDHLPPDAFEQSPPSPRSLEENGSTESLNDTLSTINTPKGSPQTNIIREMVETERKYVQDLEIMQKYSNALSQANLMDQDTIHLLFPNLNKLLNFQRKFLIRLESTAEMPWQEQRWGQHFLESVSLFIVYEPYCANYINATELMLVNEQNLV-GHLINVKGELPGLLIKPIQRICKYPLLLDSLIKACSPSTYPHYDELKRGSAAAKRITDKINEAQRRAENEQTVKSLHSRIDDWKGHHLENFGELLLDDVFVVTKSDIDREYHVFLFERIILCCKEASSQPAKGGKGANKNGSILKKQPAPLPLPLPGASGTTQKNTPLLLKGRIFLGNVTQAIPVPARSS-----TYPLAVWWKGDDDLEFFTLRCRNEDQMRQWETTITRLIKEATQRRLAERSGLSRVQANSTNPSPQARMITSHYSTTNPISTYSSSQSSTIRSRPDYDDTLTNSTYGSGPKGYPPHDGFDFEPDEDELEDYPSASIISASGRGTPVSRRTPNAFSMPIERDSSAGYDRTRAQTEGNDGPNMAQWRNGLPPPASVVSPSGHVRPAASRMPSNISSASYSSDGSFNNIPQRSARPPLRSQYSSSRLKSGYESDYRKRATPTLNLQAPAITRSRSASQPSAYNPRAMPPPLPTQPHWSREHRIPNNGKRGSGSSQSTGESSDYSPNSSSPITPFGSSDSSLGGVAIRNSRSQAFDGGSPPVKVKVHFHEDIFVIQVPRSTEYGDLVEKVGRKIRLCGPRREDGPLRVKYRDEDGDMVSLGSTEDVQMAFEQYRPGGQVTLFVT
----------------------------------------------------------------------------------------------------------------------------------------------------------------------------------------------------------------------------------------------------------------------------------------------------------------------------------------------------------------------------------------------------------------------------------------------------------------------------------------------------------------------------------------------------------------------------------------------------------------------------------------------------------------------------------------------------------------------------------------------------------------------------------------------------------------------------------------------------------------------------------------------------------------------------------------------------------------------------------------------
MASGAGRKKSIVSTTGLQIDTNANNTLLNKSASQSTSLYQQCSSLRARLLRIKGFAHYFD-SSSPDSRQSTDPVTQLWDLFSTGTPLCYIFDQLPEEAGFKKLNNSSFNQEKYDANPDRAKKHAIALFAMQIRAEKVTQEIPGCELFTVTDLWDRNSTDGLVKVINTVTAIVDHLPPDAFEQSPPSPRSLEENGSTESLNDTLSTINTPKGSPQTNIIREMVETERKYVQDLEIMQKYSNALSQANLMDQDTIHLLFPNLNKLLNFQRKFLIRLESTAEMPWQEQRWGQHFLESVSLFIVYEPYCANYINATELMLVNEQNLV-GHLINVKGELPGLLIKPIQRICKYPLLLDSLIKACSPSTYPHYDELKRGSAAAKRITDKINEAQRRAENEQTVKSLHSRIDDWKGHHLENFGELLLDDVFVVTKSDIDREYHVFLFERIILCCKEASSQPAKGGKGANKNGSILKKQPAPLPLPLPGASGTTQKNTPLLLKGRIFLGNVTQAIPVPARSS-----TYPLAVWWKGDDDLEFFTLRCRNEDQMRQWETTITRLIKEATQRRLAERSGLSRVQANSTNPSPQARMITSHYSTTNPISTYSSSQSSTIRSRPDYDDTLTNSTYGSGPKGYPPHDGFDFEPDEDELEDYPSASIISASGRGTPVSRRTPNAFSMPIERDSSAGYDRTRAQTEGNDGPNMAQWRNGLPPPASVVSPSGHVRPAASRMPSNISSASYSSDGSFNNIPQRSARPPLRSQYSSSRLKSGYESDYRKRATPTLNLQAPAITRSRSASQPSAYNPRAMPPPLPTQPHWSREHRIPNNGKRGSGSSQSTGESSDYSPNSSSPITPFGSSDSSLGGVAIRNSRSQAFDGGSPPVKVKVHFHEDIFVIQVPRSTEYGDLVEKVGRKIRLCGPRREDGPLRVKYRDEDGDMVSLGSTEDVQMAFEQYRPGGQVTLFVT
----------------------------------------------------------------------------------------------------------------------------------------------------------------------------------------------------------------------------------------------------------------------------------------------------------------------------------------------------------------------------------------------------------------------------------------------------------------------------------------------------------------------------------------------------------------------------------------------------------------------------------------------------------------------------------------------------------------------------------------------------------------------------------------------------------------------------------------------------------------------------------------------------------------------------------------------------------------------------------------------
----------------------------------------------------------------------------------------------------------------------------------------------------------------------------------------------------------------------------------------------------------------------------------------------------------------------------------------------------------------------------------------------------------------------------------------------------------------------------------------------------------------------------------------------------------------------------------------------------------------------------------------------------------------------------------------------------------------------------------------------------------------------------------------------------------------------------------------------------------------------------------------------------------------------------------------------------------------------------------------------

--------------------------------------------------------------------------------------------------------------------------------------------------------------------------------------------------------------------------------------------------------------------------------------------------------------------------------------------------------------------------------------------------------------------------------------------------------------------------------------------------------------------------------------------------------------------------------------------------------------------------------------------------------------------------------------------------------------------------------------------------------------------------------------------------------------------------------------------------------------------------------------------------------------------------------------------------------------------------------------------------------------------------------------------------------------------------------------------------------------------
EEEEERSLFDPAPVPAPETSSQTIPEQPSGPRSRLVIHKIVLVNFKSYAGRQEIGPFHKVSSSRLSPNGSGKSNTIDALLFVFGYRASKMRQAKVSELIHNSAAFPNLDECSVEVHFREIIDLSGPDAYQTVPNSDLVVARYAQKNNQSRYTVNRETSNYTDVRTLLKGRGIDLDHKRFLILQGEVESIAQMKPKAPTEHEDGLLEYLEDIIGTSSYKEDIDTAFKSMEEYQEERQMKLTRLKFVEKEKAALESQKKEAEDYLRMKNEHVRAQSRYWQWILWKCFQAEATFEVKEAAEGASRELTGKEKQEVQLLEKQKHANGKAKKLKKLIQEKKQAERDFEDSTEKNVEEQEANLEEEELESIRDGAHHVFHDQIEVKQKELQPWTTKINAKTAAIDIARSERDALAQKAEAIQKAGKEAEENLQTKRTEHQGK---SQIEELRGQKAGLQQDVQNA-----ERRYQGRL--------------------GSLGTIDERYDVAVSTACGQLNHLVVDTVEQAQQCIEYLRSQNIGRATFMVLEKIAENGMKKIQTPENAPRLFDLIKSKEARFAPAFYKALRDTLVAEDLDQANRVAYGTRWRVVTLAGQMFETSGTMSGGGGQPSRGGMSSKFAAEGVRPEVMQQYERDSEDAARKLNQAMEEATQAESEFERLKRLGPELDMALQKLGLEIETGKRSISEAEKRVRDLKAQNKPNQGDLKRISVLDAEIESTAAELGQLNGKSGKIEQGIKALERRILEIGGSRLLGQKSKVDGIRLHINIANEEITRAEVARAKAEKDIGKLTASVESNEAVYEECQGEVKELEDTLQELRTYLQSLRGKYEDAQQAAEDSKEDLDQLKKELDEKDDQIKEFLKKQ-EKIKNAKPDLSVLKEYKRREAEFENRAKELEEITKKRDEQKEVYDRLRKKRLDEFMAGFNLISMKLKEMYQVITRGGNAELELVDSLDPFSEGIIFSVMPPKKSWKNISNLSGGEKTLSSLALVFALHHFKPTPLYFMDEIDAALDFMNVSIVANYIRHRTRNAQFIIISL-------RQVLITSYPFMYADMN
EEEEEKSLFDPPPMPAPSSLPQTIPEEPIGPKARLVIHKMALVNFKSYAGRQEIGPFHKVFSSIVGPNGSGKSNTIDALLFVFGYRASKMRQGKISELIHNSANHPDLEECSVEVHFRDIIDLPGPDAFTVAPGSQLIVTRTAYKNNASKYTINGRNSSYSEVQTLLKGRGIDLDHNRFLIVQGEVESIAQMKPKAPSEHEDGLLEYLEDIIGTSKYKTPIDDAMVEMERLQEERQIKMNRLRHVEKEKLALEEKKKEAEDFLRLKNEHVRAISRHYQWVIWKALEKETKL---------------------------------------TVQDRKNALNIIEDSSAK--EQHEASLKEEELEAIRDSKTQVFNLQIEEKQKELQPWTAQINTKQREIDVASSERDTLAKKAELLKTQCQEAEATLQALQAELQEKDAEGRFQEWRGKASSARQRVDEAKANQSENRSRNNVLESLTRLKDAGNNEGFHGRLGNLGTIPDKYDVAISTAGGGLNNMVVERVTQAQSCIEYLRRNNVGRASFMVLEKLNPHGMDKIATPENAPRLFDLIKPKHEMYLPAFFKAVGNTLVANDMEQANRIAFGKRWRVVTLDGGLIETSGAMSGGGSQPSRGAMSSKFSAASVSPQTLQSYERDSEQAAQQLHQATEELKHAEQELERLKARDPEIDLSYQKLGMDIENVKRRISEADRRVKDL-SQNKPNTGDLARISKLESEIIAAEKGLGKLKERTAKIEQEIKDLEKKILEIGGSKFLSQKSKVEGIRLHIKLTNDEITKAEVAKSKAEKDSVKFETSVNNNTTTLEEVEAELQELEEELANVSAHVTELKEKLETAQAAAENSKEDLENLKAELDQKEESVAEFRSKE-ERISRAKPDMTVLKEYKQREAEFMNRAKDLENITTERDAQKAQYDGLRKQRLDEFMAGFNLITLKLKEMYQVITLGGNAELELVDSMDPFSEGIIFSVMPPKKSWKNISNLSGGEKVFLS-----------PTPLYFMDEIDAALDFRNVSIVANYIKDRTKNAQFIIISLRNDMFELSHRLIGIYKTSNATRS
EEEEEKSLFDPPPMPAPSSLPQMIPEEPTGPKARLVIHKMALVNFKSYAGRQEIGPFHKVFSSIVGPNGSGKSNTIDALLFVFGYRASKMRQGKISELIHNSANHPDLEECSVEVHFRDIIDLPGPDAFTVVPGSQLIVTRTAYKNNASKYTINGRNSSYSEVQTLLKGRGIDLDHNRFLIVQGEVESIAQMKPKAPSEHEDGLLEYLEDIIGTSKYKTPIDDAMVEMERLQEERQIKMNRLRHVEKEKLALEEKKKEAEDFLRLKNEHVRAISRHYQWVIWKALEKETKL-----------------------------------------QDRKNALNTIEDSSAKQLKQHEASLEKEELEAIRDSKTQVFNLQIEEKQKELQPWTAQINTKQGEIDVASSERDTLAKKAELLKTQCQEAEATLRALQAELQEKDAQGRFQEWRGKASSARQRVDEAKANQSENRSRNNVLESLTRLKDAGNNEGFHGRLGNLGTIPDKYDVAISTAGGGLNNMVVERVTQAQSCIEYLRRNNVGRASFMVLEKLNPYGMDKIATPENAPRLFDLIKPKHEMYLPAFFKAVGNTLVANDMEQANRIAFGKRWRVVTLDGGLIETSGAMSGGGSQPSRGAMSSKFSAASVSPQTLQSYERDSEQAAQQLHQATEELKHAEQELEQLKARDPEIDLSYQKLGMDIENVKRRITEADRRVKDLSSQNKPNTGDLARISKLESEISAAEKDLGKLKERTAKIEQEIKDLEKKILEIGGSKFLSQKSKVDGIRLHIKLTNDEITKAEVARSKAEKDSVKFETNVNNNTATLQEVEAELQELEEELANVSARVAELKEKLETAQAAAENSKEDLENLKAELDQKEESVAEFRSKEAEKISRAKPDMTVLKEYKQREAEFMNRAKDLDNITAERDAQKTRYDGLRKQRLDEFMAGFNLITLKLKEMYQVITLGGNAELELVDSMDPFSEGIIFSVMPPKKSWKNISNLSGGEKVLSSLALVFALHVFKPTPLYFMDEIDAALDFRNVSIVANYIKDRTKNAQFIIISLRNDMFELSHRLIGIYKTSNATRS
EGEEEKSLFEPPPMPAPSTLPTTMPEEPEGPRARLTIHKMALINFKSYAGRQEIGPFHKSFSSIVGPNGSGKSNTIDALLFVFGYRASKMRQGKISELIHNSANYPDLDECSVEVHFRDIIDLPGPDAFKVVPGSQLIVTRTAYKNNSSKYTINGRTSTYKEVQTLLKGRGIDLDHNRFLILQGEVESIAQMKPKAPTEHEDGLLEYLEDIIGTSKYKEPIEVALVEMERLQEERQVKLNRLRLVEKDKIALEAQKKEAEDYLRLKNDHVRALSRQYQWYLWRGLEQEEKLEVKAAAVAATKDLTSSERREVALQEKRKHAASRAKKLKKDVQDMKTALNIIEDSTEKKVDEFEASLEEDELESIRDSKTQVFHDKIQIKQKELQPWTAKINDLEATIDVATSERDALAKKAEALKEQCKEADEALKALKEELETK-AQARVNEWKGKASSARNKVEEAKSNQSENRSRNNVLDFLNRKKDANQIEGFHGRLGSLGTIPDKYDVAISTACGGLNNMVVDTVENGQKCIELLRQNNAGRASFMVLAKLKHGMTDIFPTPENVPRLFDLVKPKSPEYAPAFFKAIGNTLVAKDIDQANRIAFDRRFRVVTLDGALIETSGAMSGGGSTPSRGAMSSKFAAASVSPQVLATYERDNQQAAQQLQQATDELRGLESELDNLKRREPQIEMSLQKVRMDIENVKRRTAEAEKRVRDLSAQNKPNSGDLARISKLQKEISATEKELASLNEKSGAIEEDIKELETKILEIGGSKLLTQKSKVEGLRLHLQLANEEITKAEMAKAKAEKDVVKLEASITTNSKNLDVAQREAETFEAEIVELSNYISELREQVESAQIAEENSREDLDKLKNKLAKQEQVIAAFRQEEVEQIKKAKPDLSVLKEYKQREAEFFKRAKDLDAITADRDAQKAVYDGWRKQRLDEFMAGFSLISMKLKEMYQVITLGGNAELELVDSLDPFSEGIIFSVMPPKKSWKNIVNLSGGEKV-GSLFHVFALHVFKPTPLYFMDEIDAALDFRNVSIVANYIKDRTKNAQFIIISLRSDMFELSHRLIGIYKTSNQTRS
EEEEEMSLFEPLPVP----QPKVMPEEPAGPKTRLIIHKMALVNFKSYAGRQVIGPFHKVFSAIVGPNGSGKSNTIDALLFVFGYRASKMRQAKLSELIHNSDHHPDLQDCSVEVHFREIIDLPGPDAFEAVPNSDLVVARQAFKNNSSRYTINGRASNYTEVQTLLKGRGIDLDHKRFLILQGEVESIAQMKPKATTEHEDGLLEYLEDIIGTSKYKEPIDEALILMERLQEERSVKMNRLRLVEKEKSALEEKKREAEDYLRLKNDHTRALSRLWQWYIWQALIQAEKLEVQAAQAEAVKDLASHERKEINLQERKKHAVTKAKKLKKTLQDSTKAMHTIEDSAEKKVEENEASLAEEELERIRDSKTQVFHDQIEVKQKELEPWKAKINAKKADVDVATSERDALAQKAEGLKAQCQQAQQVFETLKGEQQSKSAQNRVQECRQKASSTRQRIDEAKASQADSRSQNRVLDSLTRLQMAGRIQGFHGRLGSLGTIADKYDVAVSTACGSLNHMVVDTVEQGQACIEYLRSQNIGRASFMVLEKLNTRGMEPIQTPENVPRLFDLIKPKEPRFATAFYKGLSNTLVADSMDQASRIAYGRRWRVVTLAGQLIDTSGTMSGGGSQPARGGMSSKLPTEAVRPEVLAQYEKESDNAARELEAASQEVKEAEIELDKLTRLGPTLDMSFEKLGMEIETNKKRIMDAEKRLKDLKAQNKPDAGDMARIAKLDEGIATATDELEQLQSKASKVEKAIQELEKKILEVGGSKLLTQKSKVDGLKLHISLANDEITKAEVAKAKAEKDVVKAESAIESNTALLEEAEAEIEELDGQLGELEQYVNELRARVDDAQTAAERQKEDLETRKAELDEKEEAIQEFRKKEAGKVKNARPDLSVLKEYKQREAEFLNRAKDLDDVTQQRDEQKQRYDGLRKERLDGFMSGFTMISLKLKEMYQV-------------------------LISFRASMASVSDIT------SSLALVFALHVFKPTPLYFMDEIDAALDFRNVSIVANYIKDRTKNAQFIIISLRNDMFELSHRLIGIYKTSNQTRS
EEEEEKSLFDPIPIPKPADLPQPMEEEPQGPKARLVIHKLALVNFKSYAGRQEIGPFHKVFLWVF-------SNETDGLTVILSYRWAK----------------------------------PGPDEFEVIPGSRLVVARTAFKNNQSKYTINGKNSSYKEVQALLKGRGIDLDHNRFLILQGEVESIAQMKPKAPSEHEDGLLEYLEDIIGTSSYKEPIDDALTKLEQLQEDRQSKLNRLRLVEKEKLALEEQRREAINYYKLKNDHIKAQSLLFQYMIW------------------------------------------------------------------KWLEQHTALEKDHVSRL--SKTQVFHDQIQKKQKELQPWKSKIDAAEAAIEIRAGERDTLKDRAEKRRGALNEAETTLADL-------DAKRNLDHWRGKAMSARNTFDEAKASQSANRSQGAVVNGLQALKDQGRLHGFHGKLGALGAIDGKYDVAISTAAGPLSNMVVDTVDQGKICIEYLRANNLGRASFMVLEKLSSNRMDPIQTPEGVPRLFDLVKPKDPMYRKAFYKALGDTLVADTLDQANRIAF-RRFRVVTLDGQIIETSGAMSGGGGQPMRGAMSAKQAADTVSPTTLKKYEQEAAACAQELSKATKEFQDAEAELDTLKRREPELEMEYQKLGMEVTTRKARIAEMQKRVADLKAQNQPDTADQDRIKTLDREIAKEEAKLEDIQAKAAEITSAIAELEDKIMAIGGAKLMSQKAKVDSERMYIDLAEKAISKAEETKAKAESDIRRLEQAITTNEATLAQVKKELTDLNQEVVEATQYRDELSKKVQQAQAELDNQKDRLDEEKEKL---------------EKIKNAKVDLSVLKEYKKREAEFDNRAKDVERVTEERDSQKAHYDGLRKQRLDEFMTGFNTISLKLKEMYQVITLGGNAELELVDSLDPFSEGIIFSVMPPKKSWKNISNLSGGE---------------KPTPLYFMDEIDAALDFRNVSIVANYIKDRTKNAQFIIISLRNDMFELSHRLIGIYKTANATRS
--------------------------------------------------------------------------------------------------------------------------------------------------------------------------------------------------------------------------------------------------------------------------------------------------------------------------------------------------------------------------------------------------------------------------------------------------------------------------------------------------------------------------------------------------------------------------------------------------------------------------------------------------------------------------------------------------------------------------------------------------------------------------------------------------------------------------------------------------------------------------------------------------------------------------------------------------------------------------------------------------------------------------------------------------------------------------------------------------------------------
-------LFDPVPVQDPISVPEP--EEPQGPKSRLVIHKMALVNFKSYAGRQEIGPFHKSFSSIVGPNGSGKSNTIDALLFVFGYRASKMRQGKVSELIHVSARYPDLEECTVEIHFRDILDLPGTDAYEVIPNSKLVVARTAFKDSKSKYTINGQ-SSYKEVQGLLKGRGIDLDHNRFLILQGEVESIAQMKPKAPTEHEEGLLEYLEDIIGTSILKQPIEEAFAEVEALQEDRQTKMNRLRLVEKEKQALEEQRREAINYFKMKNDHVRAQSVYFQWLVW------------------------------------------------------------------QWLED---------------KTQVYHDQIQVKQKELQPWTAKINAKQAEIDVRVSERDTLVQRAKDRKASLEDAEKSLEDLEEVHQRQDAQKRVNEGRAKSSSFRNRFEEARASQAANRSQGTVVNKLQSLKDQGRIKGFHGKLGALGAIDPKYDVAISTACGPLGNMVVDTVGEGKTCIDYLRSNNLGRATFTILEKLDSARMQPINTPEGVPRLFDLVKPKDPAYRKAFYKALGDTLVANDLDQANRIAF-KRWRVVTLAGQVIETSGAMSGGGGQPSRGAMSAKVAQDSVSPDTLRKYELDAEKAAEEVRKAMQEAQEAEAEVDSLKRSGPELEMSYQKLGMEIETRKARITELGKRVKDLKAQNKPDAADIERVKVLNREIDAATAKLKEIREKSEEITEAIKALEEKIMQIGGARLMTQKSKVEGLRTYISLSNEAMTKAEVGHAKAEKDVKRLKQSIETNRASLEAVKEELEGLDEEVDDLVGYRDELKKKVEDAQSELENQKETLDEIKKEV---------------ERIKNAKVDLTVLKEYKKREAEFDNRAKDLEIVTQKRDAAKAKHDELCKQRLDEFMTGFNTISLKLKEMYQMITLGGNAELELVDSLDPFSEGIIFSVMPPKKSWKQISNLSGGEKTLSSLALVFALHVYKPTPLYFMDEIDAALDFRNVSIVANYIKDRTKNAQFIIISLRNDMFELSHRLIGIYKTANATRS
--------------------------------------------------------------------------------------------------------------------------------------------------------------------------------------------------------------------------------------------------------------------------------------------------------------------------------------------------------------------------------------------------------------------------------------------------------------------------------------------------------------------------------------------------------------------------------------------------------------------------------------------------------------------------------------------------------------------------------------------------------------------------------------------------------------------------------------------------------------------------------------------------------------------------------------------------------------------------------------------------------------------------------------------------------------------------------------------------------------------
EEEEEKSLFEPIPIPDPASLPQSAPEEPQGPKPRLVISKIALVNFKSYAGRQEIGPFHKVFSAIVGPNGSGKSNTIDALLFVFGYRASKMRQGKVSELIHNSAAYPDLEECSVEVHFRDILDLPGPDSYKVIPGSKLVVARTAFKNNLSKYTINGKVATFKEVQALLKGRGIDLDHNRFLILQVSVESIAQMKPKAQTEHDEGLLEYLEDIIGTAELKKPIEEALVEMEHLQEERQGKLNKLRLVEKEKMALEEQRREAINFIKMKNDHIRALSRYYQWVI-------------------------------------------------------------------------------------DQKTDVFNKQIQQKQKELQPWTAKINEKTAELNVAQSERDELVRKAQALETSVKDAEDALQGLENEQQEK-----------------------------------------------------GKLGDLGTIPDKYDVAISTAAGSLSNMVVEKVEQGKACIDHLRKNNMGRASFMVLDKLDSHGMNPVQTPEGVSRLFDLVKPKDPMYRKAFYKAMGDTLVVNDMEQANRIAYPKKWRVVTLAGQLIEMSGAMSGGGNQPSRGAMNSKLSVN-ISPDTLREYENDSEKAAFNLNKALKEAQEADMEVEQLQKAGPELDLRYQKLTIEIETRKARIKEATKRAQDLRYVSKPNAGDTARIKQLESQITSITAALEKIQREADKILGAIKELEQEILKIGGAKLMTQKSRVEGIRNYISLTNDAISKAEHDKNKGVNDVKRLTASVEANSKQLAEVTEELETLNEEADRAEIELQGLLQEIEEGQTALETEKDAFDQAEADLKEVEDGLAKYNKKKVEKIKNSKADTSVLREYKKKQAIFDNRAKDVEEATKARDEMKDKYDGLRKQRLDNFMSGFNTISLKLKEMYQVLSLGFPVHLELIDSMDPFSEGIIFSVMPPKKSWKNISNLSGGEKVLSSLALVFALHVFKPTPLYFMDEIDAALDFRNVSIVANYIKDRTKNAQFIIISLRYVLFELSHKLIGIYKTSNATRS
EEEEEKSLFDPVPMPDPESLPKAMPEEPQGPKPRLVISKMALVNFKSYAGRQEIGPFHKVCAAVVGPNGSGKSNTIDALLFVFGYRASKMRQGKVSELIHNSARYPDLEECSVEIHFRDIMDLPGPDAYEVIPGTKLVVARTAYKNNQSKYTINGKPSSYKEVQKLLKGRGIDLDHNRFLILQGEVESIAQMKPKAPNEHEDGLLEYLEDIIGTSGLKEPIDEAMAEVERLTEERQTKMHRLRIVGKEKKALEEKRKEALDYYRMKNDHTRALSRYWQWIIWR--------EVQEEAETAERDLKDKEKQGLAVKERQKHAKNRKKKLEKSVQERTRKLCVLPTTPSRSWLRQRKNWRRSRISRVSDSKTQKIHQEIQAKQKELQPWTTKIDAKKTQLDVAQSERDTLVQRSEALQKAVDEGVAALSTLQT-----EQK--------------------------------------------------GRLGDLGTIPDKYDVAISTAAGSLANLVVEEVEQGKACIDYLRSGNIGRASFMVLDKIEHKGMAPIKTPENVPRLFD----------------------------------------------FFETSGAMSGGGGSPQRGAMNSKLSTD-IPPETLKQYERDTVKAEEQLYTAQKELAEIEAELERLKKAGPDLDMTYQKLTLEIETRKVRIAEATKRVEDLKAQNKPSAGDAARIKELDRQIASHESALKELHVHTEKINDAIKELESKIMAIGGAKLMTQKSKVTGLREHILNTTNSISKAESEINKAEKDIKRLSGTVETNKQQLAEVSEELEALNKEVNEVEEYLEVLRGAVETAQNQVENQKEVLDKIKKKL---------------ERIKNSKVDLTVLKEYKKQQALFDNRARELEEATEARDKKKQEYDDLRKHRLDKFMTGFNQISLKLKEMYQMITLGGNAELELVDSMDPFAEGIIFSVMPPKKSWKNISNLSGGEKTLSSLALVFALHVFKPTPLYFMDEIDAALDFRNVSIVANYIKDRTKNAQFIIISLRNDMFELSHRLIGIYKTANATRS
EQEEEKSLFDPVPMPDPASLPRAVSEEPQGPKPRLVISKMALVNFKSYAGRQEIGPFHKSFSAIVGPNGSGKSNTIDALLFVFGYRASKMRQGKVSELIHNSARYPDLEECSVEVHFRDIIDLPGPDAYEVVPGSKLVVARTAYKNNNSKYSINGKTATYKEVQALLKGRGIDLDHNRFLILQGEVESIAQMKAKAQNEHEDGLLEYLEDIIGTSQLKGPIEEAMVEVEKLQEERQTKMHRLRIVEKEKVALEEKRLEAINFYKLKNDHTRAQSRYLQWYIW--------------------------------------------------------------------------------------KTETFHKKIQEKQKELQPWTTKIDAKTTELDVAKNERETLVQRSEALQKSVDDAVDTLSALQA-----DQQEKVSFG--------------TPVYAANRT-----NGCEKLRDQEGLKATEGRLGDLGTIPDKYDVAISTAAGQLSNMIVERVEQGKACIDYLRSNSLGRASFMVLEKLNNPRMNPIETPEGVPRLFDLIKPKDEMYRKAFYKALGDTLVAENTDQANRLAFKKRWRVVTLQGNLIEMSGAMSGGGGQPQRGAMNSKLAKD-ISPETVRQYERDAESAEEELQKAVRELQEADAELEKLQKAGPEIDMAYQKLTMEIETRKTRIAESTRRVEELKAQNKPSAGDAARIKELDRQIASHTAALEKLQDGAAKITEAITELEQQILKVGGAKLMTQKSKVEGIRNYINLTNDAIDKAEAEKNKAESDVKRLSAALETNQEQLTEVSEELRKLDKEVKEVEEYLDALRAKVDEAQQEVESKREELDGYKAELNKAEESLSEYNQKEL--LSFAKVDLTVLKEYKKQQALFDNRAKELDDVTKERDAKKKHYDDLRKQRLEDFMSGFNSISVKLKEMYQVITLGGNAELELVDSMDPFSEGIIFSVMPPKKSWKNISNLSGGEKTLSSLALVFALHVFKPTPLYFMDEIDAALDFRNVSIVANYIKDRTKNAQ--------DMFELSHRLIGIYKTANATRS
--------------------------------------------------------------------------------------------------------------------------------------------------------------------------------------------------------------------------------------------------------------------------------------------------------------------------------------------------------------------------------------------------------------------------------------------------------------------------------------------------------------------------------------------------------------------------------------------------------------------------------------------------------------------------------------------------------------------------------------------------------------------------------------------------------------------------------------------------------------------------------------------------------------------------------------------------------------------------------------------------------------------------------------------------------------------------------------------------------------------
EGEEEHSLFDP---PGPSSQPQAIPEENTGPKSRLVIHKMALVNFKSYAGRQEIGPFHKSFSSIVGPNGSGKSNTIDALLFVFGYRASKMRQGKISELIHNSANFPDLDECSVEVHFREIVDLPGPDAFKIVPNSQLVVTRQAFKNNASRYAINDRSSNYTEVQTLLKGRGIDLDHNRFLILQGEVESIAQMKPKAQTEHEDGLLEYLEDIIGTSKYKEPIDEALVEMERLQDDRQVKINRLRHVEKEKIALEAQKKEAEDYLRLKNAHTKALSRQYQWSLWQSLEREAKLVVQAAAALAVKDLTANERQEIGLQERRKHTDGKAKKLKKSLKDRKTALITIEDSNAKKHDEYEVSLDEEELESIQDSKTQVFHDQIHAKQKELQPWTAQINTKQAEIDVATSERDALAKKAQTLQVVSKEAGETLKALQQDLQTRDAEDSVQQWRGKAATSRNKVDEAKANQSENRSRNNVLESLTHLKESGKINGFHGRLGSLGTIPEKYDIAITTACGNLNNMVVDDVSDAQACIEHLRKNNVGRASFMVLKKLNLYGMDKIPTPENVPRLFDLVTPNHERYAPAFFKAIGNTLVANDMDQANRIAFGNRWRVVTLAGGVIETSGAMSGGGSQVSRGGMSSKLAVATVSPQVLRGYEKESEDATNRLQKATVDLREAEMELERLSTRGPEIDMAYQKLFLDIENVKKRIAEAEKRVKDLGSQNKPNTGDLARISRLEQEIAKASDALETLREQSSRIDQDIKNLEKKILDIGGSRLLTQKSKVDGIRLHINLANEEITKAEVARSKAEKDAAKLETTLNSNSKALDAIEKELEELNEQIAGLVDYVAKLKENVENAQSAAENSKMDLETLKVELDAKEEQIAAFRQKEVEQIKNARPDMTVLKEYKQREQEFFNRAKDLELITAERDAQKAKYDGLGKQRLDEFMAGFNLISLKLKEMYQVITLGGNAELELVDSLDPFSEGIIFSVMPPKKSWKNISNLSGGEKTLSSLALVFALHVFKPTPLYFMDEIDAALDFRNVSIVANYIKDRTKNAQFIIISLRNDMFELSHRLIGIYKTSNATRS
EEEEETSLFDPPPMPTPASLPQTMPEEPAGPKSRLVIHKMALVNFKSYAGRQEIGPFHKVFSSIVGPNGSGKSNTIDALLFVFGYRASKMRQGKISELIHNSANYPDLDECSVEVHFREIIDLVCYSSFRLI---QFVDSQPAV-------------------------------------LQGEVESIAQMKPKAPSEHEDGLLEYLEDIIGTSKYKEPIDEALVEMERLQEDRQVKINRLRHVEKEKVALEAKKKEAEDYLRLKNEHVRALSRQHQFFLWHSLEAEQKLEVKAAAAEAVKDLAATERKEIGLNERRKHAAGRAKKLKKSVQERKNALNVIEDSTSKKVDDYEESLEEEELEGIRDSKTQVFHDQIQVKQKELQPWTAQINSKQAEIDVATSERDALAKKAEALRASSKEADKILVGLQEEQRLKDAQDQVQEWRGKAATNRNKVDEAKANQSENRSRNNVLDSLTRLKDGGKNDGFHGRLGSLGTIPDKYDVAISTACGALSNMVVERVADAQACIEYLRKNNVGRATFTVLEKLNRGGFEKISTPENVPRLFDLVKPKDSTYAPAFFKAIGNTLVAEDMEQANRIAFGRRWRVVTLAGGLIETSGAMSGGGSQTSRGAMNSKLAAASVSPQTLQTYERDSEHAAQQLQKASADSQVAEMELDRLSRRGPEIDLAYQKLGLDVENVKRRIVEAEKRVRDLSSQNKPNTGDLARMSKLDKAIETSRAALNDLHKKSSRIEQDIKDLEKKILDIGGSKLLAQKSKVEGIRLHISLANEEITKAEVALTKAKKDSVKYEASVELNSKALTEVQNELEELEEEIKELVSYVSDLREKVETAQAAAENSKDDLENLKAELDEKEEKIAEFRSREVEKIKNARPDLTVLKEYKQREQEFFNRAKDLDNVTTERDAQKAKYDGLRKQRLDEFMAGFNLISMKLKEMYQVITLGGNAELELVDSMDPFSEGIIFSVMPPKKSWKNISNLSGGEKTLSSLALVFALHVFKPTPLYFMDEIDAALDFRNVSIVANYIKDRTKNAQFIIISLRNDMFELSHRLIGIYKTSNATRS
PEEEEKSLFDPPPMPAHSTLPQEIPEESTGPKARLVIHKMALVNFKSYAGRQEIGPFHKVFSAIVGPNGSGKSNTIDALLFVFGYRASKMRQGKISELIHISANHPDLEECSVEVHFREIYDLPGPDNFKVIPKSQLVVTRTAYKNNSSRYTINGGASSYSEVQTLLKGRGIDLDHNRFLILQGEVESIAQMKPKAPTEHEDGLLEYLEDIIGTSKYKEPIDEAMVEVERLQEDRQMKMNRLRHVEKEKAALEESKREAEDYIRLKNDYARAQSRYFQWQLWKLLDLEQDLIVQTAAAVASKELKEIERQEIGLQEKKKHSSSKLKKLKKTVQE----------------------------------KTQVFHDKIQEKQKELEPWTGKINAEQSKMDVAESERDSLAKKAEALKVQMEGATATLQNLQSDISTK-AQDAAQEWRGKAQSSRGRVDEAKASQSENRSHNNVLDSLNRLKEGGKNDGFHGRLGNLGTISEQYDIAISTACGGLNNMVVDKVTQAQACIEYLRKNGVGRASFMVLEKLSSSGMSKPTTPEGVPRVFDLVKPKDEKFLPAFYKAIGNTLVAKDLEQANRIAFGKRWRVVTLDGGLIETSGAMSGGGNSPSRGAMSSKLA-ASVSPQTLLGYERDSEYAAQQLQQAVAELKEVEQELERCRERGPQVEMAYQKLTMEIENSKKRIIEAEKRVKELSAQNKPNTGDLARITVLEKDIIRHELELGKLKSKTSQIEEDIKKFEQKILDIGGSKLLAQKSKVEGIRLHIKLTNEEITKAEVAKAKAAKDSTKLEASLAINTAGLEELKTEVEELDEGLKSLAGQIEKITKTVEEAQAAVENSKDDLEALKTQLDEKEEEISVFRQKEVDQIARSKPDMSVLKEYKQREQEFFNRAQDLENTTAQRDAQKAKYDGLRKQRLDEFMAGFNLISLKLKEMYQVITLGGNAELELVDSMDPFSEGIIFSVMPPKKSWKNISNLSGGEKTLSSLALVFALHVFKPTPLYFMDEIDAALDFRNVSIVANYIKDRTKNAQFIIISLRNDMFELSHRLIGIYKTSNQTRS
-EADEKFLFDPPPMPSQSSLPKVMPEEPSGPKSRLVIHKMALVNFKSYAGRQVIGPFHKSFSSIVGPNGSGKSNTIDALLFVFGYRASKMRQGKVSELIHNSARYPDLDECSVEVHFREIIDLPGPDSFKVVPGSQLIVTRQAYKNNSSRYTINGKSSNYTEVQTLLKGRGIDLDHKRFLILQGEVESIAQMKPKAATEHEDGLLEYLEDIIGTSKYKDPIDEAMVEMERLQEDRGTKMNRLRLVEKEKSALEESKREAEDYLRMKNDHVRALSRLWQWYIWRCLLVEEDVEVQAAAALAIKDLTANEKQEVQLQERFKHAKSKAKKLKKSVQERATALRTITESSEKKLDAHEVSLVEEELEGIRDSKTQTFHDQIEVKQKELQPWADQISAKMAVINIATSERDSLQKKAEAVKEASQNAQKTLDELEQDQQVKDASKNLQECRTKATVSRQKVDEARASQSENRSQGRVLDSLNRLSQTGRIQGFHVCLYSIGTIPDKYDVAITTACGALHNMVVDRVEQGQECIQYLRTQNIGRASFMILEKLNNSGMQPIQTPENVPRLFDLIKPKEARFAPAFYKAISNTLVADDMEQANRIAFSKRWRVVTLAGQMIEASGAMSGGGGAPQRGGMSSKLAADSVRPEVMKQFEVDSEEATRRLNAAQQEFNEAETDVERLNRLGPDLDMSLQKLGLDIETGKKRITEAEKRVKDLKAQSKPDSGDLARISKLNGEIAQSTAELEKIQKKADKIEEAIKELEHKILQIGGSKLLAQKSKVDGIRLHIGLTNDEITKAEVTKAKAEKDVKKLKDTIENNTAALEEVESELGELSEQLEELVEYVTELRDNVEKAKNAAENQKDDLDSLKVEVDEKEEKIAVFRQKEVEKIKNAKPDLTVLKEYKRREEEFLNRAKDLETITNQRDAQKAKYDGLRKQRLDEFMAGFNLISLKLKEMYQVITLGGNAELELVDSLDPFSEGIIFSVMPPKKSWKNISNLSGGEKVHDALALLLSLAFFLPTPLYFMDEIDAALDFRNVSIVANYIKDRTKNAQFIIISLRNDMFELSHRLIGIYKTANATRS
-EEEEKSLFDPVPMPHPSQLPTSIP-EPSGPKPRLVIHKMVLINFKSYAGRQEIGPFHKSFSAIVGPNGSGKSNTIDALLFVFGYRASKMRQAKVSELIHNSAGYPDLDDCSVEVHFKEIVDLPGPDAFEDVPGSQLVVTRQAYKNNSSRYTINGKTSTYSEVQVLLKGRGIDLDHKRFLILQGEVESIAQMKPKGSTEHEDGLLEYLEDIIGTSKYKEPIEEALIEMERLQEDRQQKLNRLKLVEKEKSALEAAKREAEDYLRLKNDHIRALSRLWQWYIWKCLLAEEDLELQVATAKALKDLAAHEKQEVGLQERYKHAKGKAKKLSKSVADKQTAGRTLEDSTRKKVEEFEDSLAEEELEGIRDS-TELFHDQIEAKQKELQPWTAKINRKQADIDVATSERNALAEKAKALQEASLEAEETLQGLQEDQEVKTAQAKVQQYRGKATASRQKVDEARASQSENRSQNRVLDSLTKLKQQGRIQGFHGRLGSLGTIPDKYDVAITTACGSLNHMVVDRVEQGQECIQYLRSQNIGRASFMVLEKLNSRGMDKISTPENVPRLYDLIKPKEPRFAAAFYKAVADTLVANDLEQANRIAY-KRWRVVTLAGQMIETSGVMSGGGHNPQKGGMSSKLAKEAVAPDVLKKLEHDTENDARLLQEAQEELQAAEAELDRLTRSGPEIDMALQKLTLDIENGKKRISEAEKRVRDVKAQSKPNSGDLARISELEDTIASATSELEGLQAKSSKIEDAIKALEKKILDIGGSRLLSQKSKVDGIRLHISIANDEITKAEVAKSKAEKDMHKFENNIQSNSTVLEEVESELEELKEQLTELVGYVTELREEVEKAQVTEENSKEDLDKIKADVDEREEEIAVFRKKEVEKIKNAKPDLTVLKEYKRREEEFMNRAKDLENTTNERDAKKAKYDGLRKQRLDEFMAGFNLISLKLKEMYQVITLGGNAELELVDSLDPFSEGIIFSVMPPKKSWKNISNLSGGEKVLSSLALVFALHVFKPTPLYFMDEIDAALDFRNVSIVANYIKDRTKNAQFIIISLRNDMFELSHRLIGIYKTANTTKS
EEEEERSLFDPPPMPAPSSLPQTMPEEPTGPKSRLVIHKMALVNFKSYAGRQEIGPFHKSFSSIVGPNGSGKSNTIDALLFVFGYRASKMRQGKISELIHNSANFPDLDECSVEVHFRDIIDLPGPDAFKVVPESQLIVTRTAYMNNSSKYTINGRISTYTEVQTLLKGRGIDLDHKRFLILQGEVESIAQMKPKAATEHEDGLLEYLEDIIGTSKYKEPIDEALVEMERLQEERQIKLNRLRHVEKEKIALEAKKKEAEDYLRLKNEHVRALSRQYQWFLWKGLDLEEKLEVQTAAAEGVKDLAAQERREIGLQEKRKHASGRAKKLKKSIQDRKAALNSIEDNTSKKLDEYEESLEQEELEGIRDSKTQVFHDKIQVKQKELQPWTAQINAKQAEIDVATSERDALAKKAEALKAQCKEADETLKALQEEYKTKDAQDRVQEWRGKAASCRSKVEEAKASQSENKSRNNVLDSLTRLKEGGKNEGFHGRLGNLGTIAEKYDVAISTACPYLNFMVVEKVTQAQTCIEYLRKNHVGRASFMVLEKLGKGAPDRIDPPEGVPRLYDLVKPKDPAYASAFFKAIGNTLVANDVDQANRIAFGKRWRVVTLDGALIETSGAMSGGGSQVSRGAMSSKFAAASVSPQVLQAHERDNEHAAQQLQKATAELREADIELDRLKTRGPAIDLEYQKIGMDIENMKTRIAQADKRVKDLSSQNKPNTGDLARISKLEKEISAYQAALDELKEKSGRIEQDIKDLEKKILDIGGSKLLHQKSKVDGIKLHIGLANEEITRAEVSNSKAEKDAAKLETNLAANTKALEEAETETEELVEQIRELSTYVAALKEKVENAQAAAENSKDDLEALKAELDEQEQRIAEFRSREVGKLYPAHSDLTVLKEYKQREQEFFNRAKDLDNITAERDTQKAKYDGLRKQRLDEFMAGFNLISLKLKEMYQVITLGGNAELELVDSLDPFSEGIIFSVMPPKKSWKNISNLSGGEKTLSSLALVFALHVFKPTPLYFMDEIDAALDFRNVSIVANYIKDRTKNAQFIIISLRNDMFELSHRLIGIYKTSNATRS
EEEEERSLFDPLPIPAASTLPQTMPKEPAGPKSRLVIHKLALINFKSYAGRQEIGPFHKSFSSIVGPNGSGKSNTIDALLFVFGYRASKMRQAKVSELIHNSAMYPDLNECSVEIHFREIID-PGPDTYKIVPGSQLVVARQAFKNNSSVYMINRRPSSYTEVQTLLKGRGIDLDHKRFLILQGEVESIAQMKPKAPSEHEDGLLEYLEDIIGTSKYKEPIDEALVDMERLQEERGVKMNRLRLVEKEKSALENKKREAEDYLRLRNEHVKAQSRLWQFLLFQCLTVDEKLEIQAAAAAATKDLAANEKQEVGLQERLKHAKGKEKKLKKTLQDKNKTLRDIEDSRSKALEQHEASLVKEELEGIRDSKTQVFHDQIEVKQKELQPWTAKINTRMAEIDVATSERDALAKKAEAILAASQESQQTLELLQRDQQGKDLKGKVSEWRSKDSSSRQKVDEAKASQSENRSQNRVLDSLMRLKDQGRVQGFHGRLGSLGTIPDKYDVAITTACSSLNHMVVDKVEQGQACIEYLRSQNVGRASFLVLEKLNNGGMQKMQTPENVPRLFELIKPKDPRFAPAFYKAIGNTLVADDMEQANRIAY-KRWRVVTLAGQMIETSGAMSGGGSQPARGGMSSKLAADTVRPEVLREYEKEHELASQKLQQALEQLRTAEAELDQLNKSGPELDLSYEKLGLDIEQGKRRILEAEKRVKDLKSQSKPNTGDLTRIQTLEKEITASTAELESLQNKSSKIESAIKDLEKKILDIGGSKLLAQKSTVDGIKLHITLANDEITKAEVVLAKAEKDSIKLDTSIETNQAAIAEVEAEREELTSQLGDLQQYVSELRSKMEAAQTAAENSKDDLENLKAELDEKEEQISGFRQKEVERIKNLKPDLSVLREYRKREEEFLSRAKDLEAVTALRDAQKQKYDELRKQRLDEFMAGFNLISLKLKEMYQVITLGGNAELELVDSLDPFSEGIIFSVMPPKKSWKNISNLSGGEKTLSSLALVFALHVFKPTPLYFMDEIDAALDFRNVSIVANYIKDRTKNAQFIIISLRNDMFELSHRLIGIYKTSNATRS
EEEEEKSLFDPIPMPVPSSLPQTMPEEPSGPKSRLVIHKITLVNFKSYAGRQEIGPFHKSFSSIVGPNGSGKSNTIDALLFVFGYRASKMRQGKISELIHNSANFPDLDECSVEVHFREIIDL----------------------------------------------------------LQGEVESIAQMKPKAPTEHEDGLLEYLEDIIGTSKYKEPIDEALVEMERLQEDRQVKLNRLRHVEKEKIALEAAKKEAEDYLRLKNDHVRALSRQYQWYMWKGFEVEEKLVVQEGLKTATKELSGLERREVGLQEKRKHSSGRVKKLKKSVQERKTALNLIEDSGAKKVEEYEISLDEEELEGIRDSKTQGFHDKIQIKQKELQPWTAKINEKQAEIDVATSERDALAKKAEALKAQCKEADETLKALLEERETKDAQVRVNEWKGKAATTRGKVDEAKANQSENKSRNNVLDSLTRLRDGGNNEGFHGRLGSLGTIADKYDVAISTACSGLSNMVVDNVAQAQHCIEYLRKNNVGRASFMVLEKLPRQTPDTTPTPENVPRLYDLVKPKEPCYAPAFLKAIGNTLVANDMEQANRIAFGRRWRVVTLDGALIETSGAMSGGGSQPSRGAMSSKFAAASVSPQVMQTYERDSEQAAQQLQKALAELREAEQEVERLRAREPEIDLAYQKIGMDIENVKRRIAEAEKRVKDLGSQNRPNTGDLSRISKLEEDIAASANELDELKERSSKIEQDIKDLEKKILDVGGSKLLTQKSKVEGIRLHIKLANDEMTKAEVAKAKAEKDVVKLEGSIKTNSTALEEAEGEVEEYDKELVDLVNHVAELKDNVESAQAAAENSKEDLDNLKVQLDEQEDRIATFRQKEVGRLKKARPDLTVLKEYKQREQEFFNRAKDLDKITAERDGQKAKYDGLRKQRLDEFMAGFNLISLKLKEMYQVITLGGNAELELVDSMDPFSEGIIFSVMPPKKSWKNISNLSGGEKVR--FSLKCTL---MVVKCYFMSDIEAALDFRNVSIVANYIKDRTKNAQFIIISLRYDLFELSHRLIGIYKTSNATRS
EEEEEKSLFDPPPVPSQSTLPPPPPEEPSGPKSRLVIHKMALVNFKSYAGRQEIGPFHKSFSAIVGPNGSGKSNTIDALLFVFGFRASKMRQGKVSELIHNSANYPDLQECSVEIHFREIIDLPGPDSYKVVPGSQLVVARTAYKDNSGKYTINGKTSTYKEVQTLLKGRGIDLDHNRFLILQGEVESIAQMKPKAPTEHEDGLLEYLEDIIGTSKYKQPIEEALVEMERLSEERQSKLNRLRHVENEKKALEAKKKEAEDFLRLKNDHTRARSLLYQFSLGQCFDIEQKLEVQAAAAAASKDLAALERKEVGLQEKRKHASGRAKKLKKSVQDRKTALNTIEDSTEKKLKEHEKSLKVEELEEIRDSKTQGFHDKIQAKQKELQPWTAKIDKKQAEIDVATSERDALKKKAEALQSQCKEANETLQALLDEREAKVSQSRVAELKGRASSARSKVDEAKASQSENQSRNSVLNSLNHLRDSGKVDGFHGRLGSLGTIPDKYDVAISTACGMLNFMVIDKVNQGQVCLEYLRKNNVGRASFMVLEKLGPVRNDKPATPEGVPRLFDLVKPKDPKYAPAFMKAIGDTLVANDIEQANRIAFGKRWRVVTLDGALIETSGAMSGGGSQPSRGAMSSKLAAATVSPNVLRQYEEESEQAAQQLQQASAELREAEQQLERLKAREPEIDLAYQKIGMDIENLKRRIAEADKRAKELSAQNKPNGGDLARIKALEKDISAAEAELDELREKSAKVEEDIKALEKKILDIGGSKLLHQKSKVEGINLHIKIANDEMTKAEVAKTKAKKDADKLETSIASNTKALEDLVAEIEKLDSELEEVTNLVAEFKEKVETAQAAAENSKDDLDTLKAQLDEQEARIAEFRQKEVEKIKKARPDLSVLKEYKQREQEFLNRAQDLDKVTAERDAQKAKYDGLTKQRLDEFMSGFNQISLKLKEMYQVITLGGNAELELVDSMDPFSEGIIFSVMPPKKSWKQISNLSGGEKVSDPLALVFALHHFKPTPLYFMDEIDAALDFRNVSIVANYIKDRTKNAQFIIISLRNDMFELSHRLIGIYKTSNATRS
--------------------------------------------------------------------------------------------------------------------------------------------------------------------------------------------------------------------------------------------------------------------------------------------------------------------------------------------------------------------------------------------------------------------------------------------------------------------------------------------------------------------------------------------------------------------------------------------------------------------------------------------------------------------------------------------------------------------------------------------------------------------------------------------------------------------------------------------------------------------------------------------------------------------------------------------------------------------------------------------------------------------------------------------------------------------------------------------------------------------
EDEEERSLFDPPPLPAQSSLPNTIPEEPTGPKSRLVIHKMALINFKSYAGRQEIGPFHKSFSSIVGPNGSGKSNTIDALLFVFGYRASKMRQGKLSELIHNSANYPDLDECSVEVHFRDIIDLPGPDSFQLVPDSQLVVTRTAYKNNSSKYTINRRASSYTEVQTLLKGRGIDLDHNRFLILQGEVESIAQMKPKAPTEHEDGLLEYLEDIIGTSQYKGPIDEALVEMERLQEERQIKLNRLRHVEKEKTALEAKKKEAENYLRLRNEYIRALSLQYQWFLWKGLEAEEQLVVQAAAAEVAKELAAQERREIGLQEKRKHALGRAKKLKKSVQERKNALHVIEDSGAKKLDEYEVSLEEEELEGIRDSKTQGFHDKIQVKQKELQPWTAQINAKQAEIDVATSERDALTKKADTLRAQCKEADEALNALKTERDTKEAQGRVNEWKGKAAMSRNKVDEAKASQSENRTRNNVLDSLTRQVQLGTVKGFHVRLGNLGTIPDKYDVAISTACGALGNMVVDEVHQAQACIEYLRKNNVGRASFMVLEKLDKRVPDTGPTPEGVPRLYDLVVPKKDKFAPAFFKAIGNTLVATDVEQANRIAFGKRYRVVTLDGALIETSGAMSGGGNQVSRGAMSSKFAPASVSPKVLEQYEKDNEQATHEHQRALHGLREAEADLDGLRTRGPQIDLSLQKLGMDIDNVSRRIAETEKRIRDLSAQNKPNSGDLARISKLDKEISVSQAALAQLQDKSSGIERDIKELEKRILDIGGSKLLTQKSKVEGIRLHINLTNDEITKAEVTLQKATKDVAKLETSIENNSNTLAEVEKEHTELLEAISELETYVADLREKVESAQAAAENSKQDLESLKAELDEQEVRIAEFRSREVEKIKKARPDLTVLKEYKQREQEFMNRAKDLDTITAERDSQKAKYDGLRKQRLDEFMAGFNLISLKLKEMYQVITLGGNAELELVDSLDPFSEGIIFSVMPPKKSWKNISNLSGGEKVLSSLALVFALHVFKPTPLYFMDEIDAALDFRNVSIVANYIKDRTKNAQFIIISLR------ANHAIG----------
--------------------------------------------------------------------------------------------------------------------------------------------------------------------------------------------------------------------------------------------------------------------------------------------------------------------------------------------------------------------------------------------------------------------------------------------------------------------------------------------------------------------------------------------------------------------------------------------------------------------------------------------------------------------------------------------------------------------------------------------------------------------------------------------------------------------------------------------------------------------------------------------------------------------------------------------------------------------------------------------------------------------------------------------------------------------------------------------------------------------
---------------------------------------MALVNFKSYAGRQEIGPFHKSFSSIVGPNGSGKSNTIDALLFVFGYRASKMRQGKISELIHNSANYPDLDECSVEVHFRDIIDLPGPDAFKLVPDSELVVTRSAYKNNSSKYTINGRVSSYKEVQALLKGRGIDLDHNRFLILQVSYRSLAQMKPKAPSEHEDGLLEYLEDIIGTSKYKEPIDEALVEMERLQEDRQMKLNRLRHVEKEKIALEAKKKEAEDYLRLKNDLVRAQSRQYQWYLWRGFTAEEKLEVQTAANKAVKELAEHEKREIGLQEKTKHASTRAKKLKKSVQERKAAQNTVQDSTSKKLEEYEISLETEELEEIRDSNSQVFHDKIQVKQKELQPWTAQINAKQAELDVAISERDALAEKADSLKSQCQEANETFKLLQEEYKTKGAQDRVTEWRGKAATSRNKVEEAKASQSENRSQNNVLTALNRFRDDGKVEGFYVRLGSLGTIPDKYDVAISTACSNLNFMVVDKVHEAQTCIEHLRKSGVGRASFMVLEKLPANGPEQVNPPEGVPRLFDLVKPNTPRLASAFYKAMGNTLVANDMDQANRIAFTKRWRVVTLDGGLIETSGAMSGGGNSVSRGAMSSKQAAASVSPTTMRNYEKDSEQAHQELQKATTDLRESEAELERLKAKGPMIDLEFQKIGMDIENMKTRIAQAEKRVKEL-SQNKPNTGDLARISALETDISASQAALDKLRGKTVQIEQDIKDLEKKILDIGGSKLLTQKSKVDGIRLHITLTNDELTKAEMSKKKSEKDIIKLDNNLSTNTADLEVVEAELVELVKTVEELNAYVSDLKEEVENAQTAEENSKEELKKLKKGLDQQEERIAEFRKSEAEKINNSKPDLTVLTEYKQREQEFFNRAKDLDGITAERDAQKSKYDGLRKLRLDEFMAGFNLISLKLKEMYQVITLGGNAELELVDSLDPFSEGIIFSVMPPKKSWKNISNLSGGEKTLSSLALVFALHVFKPTPLYFMDEIDAALDFRNVSIVANYIKDRTKNAQFIIISLRNDMFELSHRLIGIYKTSNATRS
EQEEEKSLFE----PSPS-LSQCIPEEPSVPKARLVIHKMALVNFKSYAGRQEIGPFHKSFSAIVGPNGSGKSNTIDALLFVFGYRASKMRQGKISELIHNSANHPDLDECSVEIHFREILDLPGADAYKVIPNSQLIVTRTAYKNNSSKYAINGRTSTYSEVQTLLKGRGIDLDHNRFLILQGEVESIAQMKPKAPSEHEDGLLEYLEDIIGTSKYKEPIDEALVEVERLQEERQIKLNRLRLVEKEKAALEERKREAEDYLRLKNELVKARSREYQWYLWKLFENEKKLVVQAAAATAVKDLAQFERQEIGLQEKRKHTNGRIKKLKKTIADQKNAANSIKDCTTKKLEMLEESLEQEELEGIRDSLSRFFADKIQEKQKELQPWTAKINAKQADIDVATSERDALAKKAESLKAQVKEAEEALTTLQSEGEIKQA--SVQEWRSKATSTRSKVEEAKANQSEYRSRNNVLDSLTRLKEGGKIEGFHGRLGNLGTIPDKYDVAISTACGSLNNMVVDKVSQAQTCIEYLRKNNVGRASFMVLEKLNVTGMDRIQTPEDVPRLFDLVKPKSVEHLPAFFKALGNTFVASDMDQANRIAFGRRWRVVTLDGGLIETSGAMSGGGSQPSRGAMSSKFAAASVSPQVLQSYERDSEHAAQQQQKATAEFREAEMELERLTARGPEIDLALQKAGMDIENTKRRLVEAEKRVKEL-SQNKPNTGDLARISKLEKEIATSQHALNELQEKSSRIEQDIKDLEKKILEIGGSKLLTQKSKVDGIRVHIGIANDEITKAEVAKNKAEKDSVRLEGTLGSNSATLEELEAEIQQLDKRLGELGNEVAQLREKVEAAQAAAENSKEDLENLKTELDEKEEQISGFRQREVEQIAKAKPDLTVLKEYKQREQEFLNRAQDLENITVERDTQKAKYDGLSKQRLEEFMAGYHLISLKLKEMYQVITLGGNAELELVDSMDPFAEGIIFSVMPPKKSWKNISNLSGGEKTLSSLALVFALHVFKPTPLYFMDEIDAALDFRNVSIVANYIKDRTKNAQFIIISLRNDMFELSHRLIGIYKTSNQTRS
EEEEEKSLFDPPPMPAPSSLPTTMPEEPSGPKSRLVIHKMALVNFKSYAGRQEIGPFHK--VSTLQPSNSGKSNTIDALLFVFGYRASKMRQAKVSELIHNSARYPDLDECSVEVHFREILDLPGPDAFKVIPGSKLVVSRQAYKNNQSKYTINGRTSTYSEVQTLLKGRGIDLDHKRFLILQGEVESIAQMKPKAPTEHEDGLLEYLEDIIGTSKYKEPIDEALVKMEQLQEERQVKLNRLRLVEKEKSALEAKKREAEDYLRLKNEHVRALSRLWQWYLWQGLMHEEQAEVNKAAAAAVKELAANERQEVSLTERRKHAAGREKKLKKSLQEMTTALRAVEESADKKVEEHEASLLEEELEGIRDSNFHSFHDQIEVKQKELQPWTAQINSKRAEVDVATSERDALAKKAAVLKASSEEAEENLRTLQTDQQKNDAQKQVNELRNKANAARNKVEEAKASQSQNRSQGAVLDTLSQLQRSGRIQGFHVRMGALGTIPDKYDVAISTACGALSNMVVDTVNQGQDCIAYLRKNNIGRASFMILEKLSNSHTEKVQTPENVPRLFDLIKPKEARFAPAFYKAIRDTLVADDMEQANRIAFGRRWRVVTLAGQVIETSGAMSGGGSQPMRGGMSSKLAADAVSPAVLREFEKDSETSAQQLQQAMEEARAAESEADRLSRSGPEIDMALQKLNLDIENGKRRISEAEKRVRDLKAQSKPNAGDIARISELEKEIASSTRALNQLEEKSGKITKEIQNLEKKILEIGGSKLLTQKSKVDGIRLHIGLANDEITKAEVAKMKAEKDSAKLETTIENNKNAMEEVIKELEDLDSQLETLQEYVTALREKVDTAKSAAENSKEDLDNLRAELDEKEEHISEFRQKEVEKIKNAKPDLSVLREYKQRKAEYENREKDLQETTSQRDAQKATYDGLGKTRLDEFMAGFNLISLKLKEMYMVRTLGGNAQLELVDSLDPFAEGIIFSVMPPKKSWKNISNLSGGEKTLSSLALVFALHVFKVCPLYFMDEIDAALDFRNVSIVANYIKDRTKNAQFIIISLRNDMFELSHRLIGIYKTANATRS
EEEEEKSLFDPPPMPALSSLPTTMPEEPSGPKSRLVIHKMALVNFKSYAGRQEIGPFHKSFSSIVGPNGSGKSNTIDALLFVFGYRASKMRQAKVSELIHNSARYPDLEDCSVEVHFREILDLPGPDAFKVIPGSKLVVSRQAYKNNQSKYMINGRTSTYSEVQTLLKGRGIDLDHKRFLILQGEVESIAQMKPKAPTEHEDGLLEYLEDIIGTSKYKEPIDEALVKMEQLQEERQVKLNRLRLVEKEKSALEAKKREAEDYLRLKNEHVRALSRLWQWYLWQGLMHEEQAEVNKAAAAAVKELAANERQEVSLTERRKHAAGREKKLKKSLQEMTTALRAVEESADKKVEEHEVSLVEEELEGIRDSNLRSFHDQIEVKQKELQPWTAQINSKRAEVDVATSERDALAKKAAVLKASSEEAEENLRTLQTDQQKNDAQKQVNELRNKANAARNKVEDAKASQSQNRSQGAVLDTLSQLQRSGRIQGFHVRMGALGTIPDKYDVAISTACGALSNMVVDTVNQGQDCIAYLRKNNIGRASFMILEKLSNSHTEKVQTPENVPRLFDLIKPKEARFAPAFYKAIRDTLVADDMEQANRIAFGKRWRVVTLAGQVIETSGAMSGGGSQPMRGGMSSKLAADAVSPAVLREYEKDSETSAQQLQQAMEEARAAESEADRLSRSGPEIDMALQKLNLDIENGKKRISEAEKRVRDLK-------------------LVFITDVITQL-------------------------------------IHL--------------------------------------------------------------------------------------SECRANPTRVISVEKIKNAKPDLSVLREYKQRKAEYENREKDLQETTSQRDAQKATYDGLRKTRLDEFMAGFNLISLKLKEMYKVRTWHGPSDPKLKQITDDHAP----------------------------------------TPLYFMDEIDAALDFRNVSIVANYIKDRTKNAQFIIISLRNDMFELSHRLIGIYKTANATRS
EEEEEKSLFDPPPMPALSSLPTTMPEEPSGPKSRLVIHKMALVNFKSYAGRQEIGPFHKSFSSIVGPNGSGKSNTIDALLFVFGYRASKMRQAKVSELIHNSARYPDLEDCSVEVHFREILDLPGPDAFKVIPGSKLVVSRQASKNNQSKYMINGRTSTYSEVQTLLKGRGIDLDHKRFLILQGEVESIAQMKPKAPTEHEDGLLEYLEDIIGTSKYKEPIDEALVKMEQLQEERQVKLNRLRLVEKEKSALEAKKREAEDYLRLKNEHVRALSRLWQWYLWQGLMREEQAEVNKAAAAAVKELAANERQEVSLTERRKHAAGREKKLKKSLQEMTTALRAVEESADKKVEEHEVSLVEEELEGIRDSKTQVFHDQIEVKQKELQPWTAQINSKRAEVDVATSERDALAKKAAVLKASNEEAEENLRTLQADQQKNDAQKQVNELRNKANAARNKVEDAKASQSQNRSQGAVLDTLSQLQRSGRIQGFHVRMGALGTIPDKYDVAISTACGALSNMVVDTVNQGQDCIAYLRKNNIGRASFMILEKLNNSHTEKVQTPENVPRLFDLIKPKEARFAPAFYKAIRDTLVADDMEQANRIAFGKRWRVVTLAGQVIETSGAMSGGGSQPMRGGMSSKLAADAVSPAVLREYEKDSETSAQQLQQVVEEARAAESEADRLSRSGPEIDMALQKLNLDIENGKKRISEAEKRVRDLKAQSKPNAGDIARISELEKEIASSTKALEQLEEESGKITKEIQNLEKKILEIGGSKLLTQKSKVDGIRLHIGLANDEITKAEVAKMKAEKDSAKLETTIENNKNAVEEVVKELEDLDSQLETLQEYVTALREKVDTAKSAAENSKEDLDNLRNELDEKEEQISQFRQKEVEKIKNAKPDLSVLREYKQRKAEYENREKDLQETTSQRDAQKATYDGLRKTRLDEFMAGFNLISLKLKEMYRVRTWHGPSESKLVDSLDPFSEGIIFSVMPPKKSWKNISNLSGGEKTLSSLALVFALHVFKVRPLYFMDEIDAALDFRNVSIVANYIKDRTKNAQFIIISLRNDMFELSHRLIGIYKTANATRS
-------------------------------------HKIVLVNFKSYAGRQEIGPFHKSFSAIVGPNGSGKSNTIDALLFVFGYRASKMRQAKVSELIHNSARYPDLDECSVEVHFREI----GPDAYRVIPDSNLVVARQADKNNSSRYTVNGRQSTYSDVRNLLKGRGIDLDHKRFLILQVRVESIAQMKPKAPSEHEDGLLEYLEDIIGTSKYKQPIDDAFKEMEILQEERATKMNRLRIVERDKGCI------------------------------------------------------------------KHANGKAKKLKKQLQQMNQAQRDFEDNADKKVEELEVDLKEEELEGIRDSSSLFFHDQIEVKQNELQPWTTKINEKKVAVDIAKSERDALSQKAEAIKAAEREAEENLQTKQGEHSAKAAQAQLQDCRGKAASARQKVEEAKASQTENRSQGKVLDSLQ-----GSV--------GLGTIDDKYDIAVSTACSQLNHLVVDKVEQAQQCIEYLRTQNIGRATFMVLEKIEDRGMNKIKTPENA--------PKSPRFAPAFYKALRDTLVAEDLEQA------------------------MSGGGGQPSRGGMSSKFAAEAVRPEVMQQYERTNEDAMKKLQQAAEEARAAETELEKLRNSGPELEMMFQKLGLEIETGKRSILEAEKRVRDLKVQNKPNQGDLRRISELDAEIEATNAELENLQEKSGKIERAIKDLEKRILDIGGSKLLAQKSKVDSIRFQIDLANDEITKAEVAKNKAEKDAGKLESAIEANAAVSQEAEAEVDELNESLKELQTYLGKLRTKVEAAQQAAENSKDDLDELKKEFDEKEEQVAEFMKKQK-RLKNTKPDLSVLKEYKKREAEFDNRVKALEEVTTKRDEQKKLYDGLRKQRLDEFMAGFNLISLKLKEMYQ-------AELELVDSLDPFSEGIIFSVMPPKKSWKNISNLSGGEKTLSSLALVFALHHFKVRIFLLLGSTDAALDFRNVSIVANYIKDRTKNAQ-----------------------------
EEEEEFALIDPIPMPAPEALAQAVPEQPSGPVARLVIHKIVLVNFKSYAGRQEIGPFHK----------------------------------------------------------------PGPDAFKIVPNSQLVVSRHAYKNNSSTYMMNGQGSSFTDVRNLLKGRGIDLDHNRFLIFKGEVESIAQMKSKAPSEHEDGLLEYLEDIIGTSEYKQQIDDAFKALETHAEERVKALNRLKFVEREKANLEEEKREAENYLRMKNELVRAQSRRIKRYDHREISREQLMEVKEAADGARKELTGKEKQEVQLQEKLKHANGKAKKLKKQIADQKQAGRDLEDNTDKKLSKQEAELEEEELEVIRDGKTQTFHDQIEAKQKELQPWTTKINAKKTAVDIAKSERDALAEKAEAIERGEKEAEENLATKRRDQQA-----------AKASSARQKVEEARASQSENKSQGKVLDSLQRLKSRGQIQGFHGRLGSLGAIDEKYDIAVSTACGQLNHLVVDTVEQAQQCIEYLRAQNIGRATFMVLEKIQDSGMNRIQTPENAPRLFDLIKPKEPRFAPAFYKALRDTLVANDLDQANRIAYGTRWRVVTLAGQMFETSGTMSGGGGQPSRGGMSSKFAAEAVRPEVMRQYEKDSEDASMKLNQAMKEAGEADAALENFRKMGPELEMSFQKLGLEIETGKRAISEAEKRLRDVKAQNKPNQGDLRRISALDAEIESTTAELDQLQAKAAKIEEAIEALEKRILAIGGSQLLSQKSKVEGIKFTMGLTNEEITRAEVATVKAEKDIGKFASSIEANEGSLEESEGEVDELQKTLGTLQTYLNELRAKCDDAQQAAENSKEDLDQLKKELDAKEEQIQEYLKTKVGNVPGMYPSLSILNSNQTR--------------------------------------------------LQMITLGGNAELELVDSLDPFSEGIIFSVMPPKKSWKNISNLSGGEKTLSSLALVFALHHFKPTPLYFMDEIDAALDFRNVSIVANYIKDRTKNAQFIIISLRNDMFELSSRLIGIYKTNNTTKS
--------------------------------------------------------------------------------------------------------------------------------------------------------------------------------------------------------------------------------------------------------------------------------------------------------------------------------------------------------------------------------------------------------------------------------------------------------------------------------------------------------------------------------------------------------------------------------------------------------------------------------------------------------------------------------------------------------------------------------------------------------------------------------------------------------------------------------------------------------------------------------------------------------------------------------------------------------------------------------------------------------------------------------------------------------------------------------------------------------------------
--------------------------------------------------------------------------------------------------------------------------------------------------------------------------------------------------------------------------------------------------------------------------------------------------------------------------------------------------------------------------------------------------------------------------------------------------------------------------------------------------------------------------------------------------------------------------------------------------------------------------------------------------------------------------------------------------------------------------------------------------------------------------------------------------------------------------------------------------------------------------------------------------------------------------------------------------------------------------------------------------------------------------------------------------------------------------------------------------------------------
--------------------------------------------------------------------------------------------------------------------------------------------------------------------------------------------------------------------------------------------------------------------------------------------------------------------------------------------------------------------------------------------------------------------------------------------------------------------------------------------------------------------------------------------------------------------------------------------------------------------------------------------------------------------------------------------------------------------------------------------------------------------------------------------------------------------------------------------------------------------------------------------------------------------------------------------------------------------------------------------------------------------------------------------------------------------------------------------------------------------
EEEEEKSLFDPAPPPIPSTLPQ-VSEEPAGPKSRLVIHKMALVNFKSYAGRQEIGPFHKVSPVMLGSDGNGKSNTIDALLFVFGYRASKMRQGKISELIHNSANYPDLDECSVEVHFRDIIDLPGPDAFKLVPGSELIVTRTAYKNNASKYTINGRTSSYSEVQTLLKGRGIDLDHNRFLILQGEVESIAQMKPKAPSEHEDGLLEYLEDIIGTSRFKKPIDDAFVEMERLQEDRQSKLNRLRHVEKEKLALEAKKKEAEDYLRLKNDHVRALSRQYQWYLWRSFVAEEKLEVQTIAKKAVKELAEHEKREIGLQERRKHASTKAKKLKKSVQERKAALNTIEDSTSKKLEEYEESLEKEELEGIRDSKTQVFHDKIQIKQKELQPWTAKINAKQAEVDVAISEREALLNKAETLKTQFQEADATYKALQDEYRTKDAHDRVTEWRGKASTTRSKIEEARASQSENRSQNNVLDSLTRLKDAGTIAGFHVSL-TLRIIPDIYDVAISTACSGLNNMVVDRVNEAQACIEYLRKNNVGRASFMVLEKIGANPPERINPPEGVPRLYDLVTPRDPKYAPAFFKAMGNTLVAKDMDQANRIAFGKRWRVVTLDGALIESSGAMSGGGNSVSRGAMSSKQAAATVSPAIMKNYERENEQANQELQKALTDLREAETELDHLKTRGPAIELEYQKIGMDTENVKMRIAQAEKRVKELSSQNKPNSGDLARISQLGKEIASSQAALDELQEKTAQIEQDIKDLEKKILDIGGSKLLTQKSKVEGIRLHIALTNDEITKAEMAKAKAQKDSVKLESNLVTNQEALEAVELELLELVKNIDELELYVNELKEKVENAQTAAESSKEELDKLKKDLDEQEEHIAEFRKQEVGKIKKARPDLTVLKEYKQREQEFFSRAKDLDKVTAERDAQKANYDGLRKQRLDEFMAGFNLISLKLKEMYQVITLGGNAELELVDSLDPFSEGIIFSVMPPKKSWKNISNLSGGEKVFSSLALVFALHVFKPTPLYFMDEIDAALDFRNVSIVANYIKDRTKNAQFIIISLRNDMFELSHRLIGIYKTSNATRS
EEEEEKSLFEPPPPPAPSSLPQ-VPEEPTGPKSRLVIHKMALVNFKSYAGRQEIGPFHKVSACIVGPNGSGKSNTIDALLFVFGYRASKMRQGKISELIHNSANYPDLDECSVEVHFRDIIDLVGPDAFKLVPGSELIVTRTAYKNNASKYTINGRTSSYSEVQALLKGRGIDLDHNRFLILQGEVESIAQMKPKAPSEHEDGLLEYLEDIIGTSRFKKPIDDAFVEMERLQEDRQIKLNRLRHVEKEKTALEAKKKEAEDYLRLKNEHVRAQSRLYQWYLYRSFAAEEKLDVQTIAKKAIKELAEHEKREIGLQERRKHASTKAKKLKKSVQERKAALNTIEDSTSKKLEEYEASLETEELEGIRDSKTQVFHDKIQIKQKELQPWTAKINAKQAEMDVAISERDALAKKAEALKVQCQEANENYKALQDEFKTKDAQDRATEWRAKAGATRNKVEEAKASQSENRSQNSVLDSLTRLKDAGTIAGFHGRLGNLGAIPDKYDVAISTACSNLNFMVVDRVNEAQSCIEYLRRNNVGRASFMVLEKLDANPPQRITTPENVPRLYDLVTPRDPKYAPAFFKAMGNTLVVNDMDQANRIAFGKRWRVVTLDGALIESSGAMSGGGNSVSRGAMSSKQAAATVSPAVMKSYERDNEQANQELQKALADLREAEAELDHLRTRGPAIDLEYQKIGMDTENVKMRIVQAEKRVKELSSQNKPNSGDLARISQLEKEISASQSALDDLQEKTAQIEQDIKDLEKKILDIGGSRLLTQKSKVDGIRLHINLTNDEITKAELAKGKAQKDSVKLESNLVTNQEALEAVESELLELVKNIDELERYVSDLKEEVENAQTAADSSKEELDKLKKDLDEQEEHIAEFRKQEV-KIKKARPDLTVLKEYKQREQEFFNRAKDLDEITKQRDDQKTQYDNLRKQRLDEFMAGFNLISLKLKEMYQVITLGGNAELELVDSLDPFSEGIIFSVMPPKKSWKNISNLSGGEKVSSPLALVFALHVFKPTPLYFMDEIDAALDFRNVSIVANYIKDRTKNAQFIIISLRNDMFELSHRLIGIYKTSNATRS
---------------------------------------MALVNFKSYAGRQEIGPFHKVSRNVVGPNGSGKSNTIDALLFVFGYRASKMRQGKISELIHNSANYPDLDECSVEVHFRDIIDLVTTAYMHMYSDTDLIVTRTAYKNNASKYTINGRTSSYSEVQTLLKGRGIDLDHNRFLILQGEVESIAQMKPKAPSEHEDGLLEYLEDIIGTSRFKKPIDDAFVEMERLQEDRQIKLNRLRHVEKEKIALESKKKEAEDYLRLKNDYTRALSRQFQWYLYRSFVTEERLEVQTIAKKAIKELAEHEKREIGLQERRKHASTKAKKLKKSVQERDIVYATVEDGASKKVEEFEESLEREELEGIRDSKTQVFHDKIQIKQKELQPWTAKINAKQAEMDVAISERDALAKKAEALKAQCQEADEIYKALQEEYRTK-AQERVTEWRGKASSNRNKVEEAKASQSENRSQNSVLDSLTRLKDGGRVAGFHARLGNLGAIPDKYDVAISTACGNLNYMVVDRVGEAQECIEYLRKNSVGRASFMVLEKLGTNPPERVNPPEGVPRLYDLVTPRDPKYAPAFFKAMGNTLVANDMEQANRIAFGKRWRVVTLDGALIESSGAMSGGGNSVSRGAMSSRQAAATVSPNVMKGYERDFEHANQELQKALSDLREAESELERLKTRGPAIELEYQKIGMDTENVKMRIAQAEKRVKELSSQNKPNTGDLARIAKLEKDILASQAALDDLKERTAQIEQDIKDLEKKILDIGGSKLLTQKSKVDGIRLHINLANDEITKAEMAKAKAEKDAVKLESNLATNQEALEVVEAELMDLVKNIDELEVYVNDLKEKVENAQTAADSSKEELDKLKKDLDEQEEHIAEFRQLEAGKIKKARPDLSVLKEYKQREQEFFNRAKDLDKITNERDAQKAQYDSLRKQHLEEFMAGFNLISLKLKEMYQVITLGGNAELEPVDTMDPFSEGIIFSVMPPKKSWKNISNLSGGEKVFSSLALVFALHVFKPTPLYFMDEIDAALDFRNVSIVANYIKDRTKNAQFIIISLRNDMFELSHRLIGIYKTSNATRS
--------------------------------------------------------------------------------------------------------------------------------------------------------------------------------------------------------------------------------------------------------------------------------------------------------------------------------------------------------------------------------------------------------------------------------------------------------------------------------------------------------------------------------------------------------------------------------------------------------------------------------------------------------------------------------------------------------------------------------------------------------------------------------------------------------------------------------------------------------------------------------------------------------------------------------------------------------------------------------------------------------------------------------------------------------------------------------------------------------------------
PPEEEKSLFDPPPAPAPVAL---IPEEPKGPVARLMIYKLVLINFKSYAGRQEIGPFHKSFSSIVGPNGSGKSNTIDALLFVFGYRASKMRQGKLSELIHNSAEHPDLDECSVEVHFQEIMDLPGPNEFEIVSGSHLSVTRHAYKNNSSKYTINGRGSNYKDVQALLKGKGIDLDHNRFLILQGEVESIALMKPKATNEHEDGLLEYLEDIIGTSQYKEPIEEALVDVERLQEERAEKMNRLRLVERDKAALEAKKKEAEDYLRLKNEHVRALSRYYQWYLWRCLMLEKDLEVQAAAAAAMKELAELEKQAVSVEERAKHANGKIKKLSKSLKE---------------------------------SKTQVFHEQIETKQKELQPWTTKINKKQADVDVATSERDALAKRAEQLKTASQEAQDTFQQLQSDQQVKDAQAQAQQWRGKATASRQRVDEAKSSQAANRSQGKVLDTLNRLKDSGRIQGFHCSL-----VPEQYDVGISTACSALSNLVVDKVDQGQECIEYLRRQNVGRASFMVLEKLRTSGMNKISTPENVPRLYDLIKPKDDRFAPAFYKAVRDTLVADDLEQANRIAFGKRWRVVTLSGQLIDTSGTMSGGGSQPSRGGMSSKFAADTVSPDVLKTYEQESDQASKKFEEASEHARTAESELDRLKQSGPQSELAYEKLVMDIETGRRRIAEAEKRVRDLRSQNKPNAGDLARISKLEGDIDAATAELEELQGKSEKITKAIQDLEKKIMDIGGSRLMAQKSKVDGLRLLIQIANDELTKAEVGKAKAEKDSVKYDSTIEANEAALEELKQGQQEYEKQLAELQENVAALQENVEEAQGLVESRKEDCDKLKKELDKKEEQIQAFRKKEVEKVKNAKPDLSVLQEYRKREEEFLNRAKDLDKITEMRDNQKQKYEGLRKQRLDEFMAGFNLISLKLKEMYQVITLGGNAELELVDSMDPFSEGIIFSVMPPKKSWKNISNLSGGEKVRLSPAHGYTLTMFRPTPLYFMDEIDAALDFRNVSIVANYIKDRTKNAQFIIISLRNDMFELSHRLIGIYKTSNQTRS
EDEEERSLFEPIPMPAPETLTQAMPEQPSGPVARLVIHKIVLVNFKSYAGRQEIGPFHKSFSAIVGPNGSGKSNTIDALLFVFGYRASKMRQAKVSELIHNSARYPDLDECSVEVHFREIIDLAGPDAYKIVPKSDLIVARHAYKNNQSRYTVNNQSSNYTEVRNLLKGRGIDLDHKRFLILQACVQSIAQMKPKAPSEHEDGLLEYLEDIIGTSGYKEEIDKAFKLMEDLQEQRATKLNRLRYVEREKAALEDQKKEAEDYLRLKNEFVRAQSRYWQWILWKCFQAEASFEVKDAAEEASQELTKKEKQEVQLQEKLKHANGKAKKLRKQIQEKKQAERDFEDSTEKKIEEQEASLEEEELESIRDSKTQTFHDQIEVKQKELQPWTAKINAKQAAIDIAQSERDALAQKAEAIQKAETEAEENLKTRRAEHQAKEPSTGYQECRSKASSARQKVEEARASQSENRSQGKVLDSLQRLKSRGQIQGFHVRVGSLGTIDAKYDVAVSTACSQLNHLVVDTVEQAQKCIEYLRAQNIGRATFMVLEKIQDTGMNKIKTPENAPRLFDLIKPRESRFAPAFYKALRDTLVAEDLDQANRIAYGTRWRVVTLAGQMFETSGTMSGGGGQPSRGGMSSKFAAEAVRPEVMQQYERDSEEATRKLNQAMEEASRAEAELDRLKRSGPELDMAFQKLTLEIETGKRSIIEAEKRVKDLKAQNKPNQGDLRRISELDAEIKSTTAELERLQEKSSKIEQAIKELEKRILEIGGSRLLTQKSKVDGIRLLINIANEEITRAEVARGKAEKDIGKLENSIEANEATYQECEGEVQELQETLQELQTYLAKLREKYEAAQEAAENSKEDLDQLKKELDEKEAQIKGFLKKQKGKIKNSKPDLTVLKEYKKREAEFENRAKELEEVTKLRDEQKEKYDAWRKKRLDEFMAGFNLISLKLKEMYQVSTLGGNAELELVDSLDPFSEGIIFSVMPPKKSWKNISNLSGGEKTLSSLALVFALHHFKPTPLYFMDEIDAALDFRNVSIVANYIKDRTKNAQNDMFEL-------SHRLIGIYKTSNATRS
--------------------------------------------------------------------------------------------------------------------------------------------------------------------------------------------------------------------------------------------------------------------------------------------------------------------------------------------------------------------------------------------------------------------------------------------------------------------------------------------------------------------------------------------------------------------------------------------------------------------------------------------------------------------------------------------------------------------------------------------------------------------------------------------------------------------------------------------------------------------------------------------------------------------------------------------------------------------------------------------------------------------------------------------------------------------------------------------------------------------
EEEEEKSLFDPLPIPAPVF-SQPVPEEPKGPRSRLVIHKMALVNFKSYAGRQEIGPFHKSFSAIVGPNGSGKSNTIDALLFVFGYRASKMRQGKVSELIHNSANHPDLEDCSVEVHFRDIIDLVGPDAFKVVPNSSLVVTRTAYKNNQSKYTINGKTSSYAEVQTLLKGRGIDLDHNRFLILQGEVESIAQMKPKG-TDTEDGLLEYLEDIIGTSSYKKPIDEAAVKLEELNEDRQTKLNRLRHVEKEKNALVARKKEAEDYLRLKNEHVRAQSRHWQWILWRAFETETKLDVERAATAAVKELADNEREEIGLQERRKHASSRAKKLKKSVTDKKEAERTIQDSINKALQEHEADLEREELAEIQDSKTQVFQDKINIKQAELQPWTTKINAKQSEIDVALSERDALSKKAEALKAQCEEANVTLKALQEDIEHQEAQLCVNEWKGKAASSRGKVDEARSNQSENRSRNAVLDHLNRLRDTGKVPGFHGRLGNLGTIPDKYDVAISTACGPLNHLVVDKVSEAQQCIEYLRKNNVGRASFTVLEKIDQKVPGPPQTPENASRLFDLVKPKDPKFAPAFYKAIRDTLVATDIDQANRLAFHKRWRVVTLDGGLIESSGAMSGGGNSVNRGAMSSKSAAPSVSPQVLRQYEQDSDLAAQQLQKAMQELREAESELESLKARGPKIDLDYQKLGMDVENAKARIAQAEKRVKELSSQNKPNAGDLSRISKLEKEAAAAQKELDKLVSQSAQIEQDIKDLQKKIMDIGGSRLMHQKSKVEGIHVYIKLANEAITTAEVAKSKAEKDVAKLGTTITNNTAELKKATEETEALEQEIGELQRYVSELQAGVAEAQEAAENQKETLKKLKAELDEKEEKISAFRSTEVEQIKKAKPDLTVLKEYKQREEEFLNRAKDLDKITAERDAQKEAHERLRKQRHDEFMDGFRQITQKVKEMYQVITIGGNAELEAVDTFDPFSEGIIFSVMPPKKSWKNISNLSGGEKVLSSLALVFALHHFKPTPLYFMDEIDAALDFRNVSIIANYIKDRTKDAQFTIISLRNDMFELSHRLIGIYKTSNATRS
EEEEEKSLFDPPPMPTAPSLSQPKPEEPTGPKSRLVIHKMALINFKSYAGRQEIGPFHKSFSAIVGPNGSGKSNTIDALLFVFGYRASKMRQGKISELIHNSANFPDLDECSVEIHFREIIDLPGPDAFNIVPNSQLVVSRTAYKNNASKYTINGRTSNYKEVQTLLKGRGIDLDHNRFLILQGEVESIAQMKPKAPTEHEDGLLEYLEDIIGTSKYKEPIDEALVEMERLQEDRQMKLNRLRHVEKEKTALEAKKKEAEDYLRLKNEHIRALSRLYQWYLFRGFDAEEKLEVKAAAAAAVKDLTSSERREIGLQEKRKHSAGRAKKLKKSLQEQETVLTITIGCSSK---------------NVHP-KTQVFHDKIQVKQKELQPWTAQINEKQASIDVATSERDALSKKAEALKAQCAEAADTLKSLLEERETKDAQTRLNEWKGKAASARGRVEEARANQSENRSRNAVLDSLTNLKARGHIDGFHGRLGSLGTIPDKYDVAISTACGGLNNMVVDKVTQAQQCIEHLRKNTVGRASFMVLEKLGKQVGDNSQTPEGVPRLFDLVKPKDPSYAPAFFKAIGNTLVATDLDQANRIAFGRRWRVVTLDGALIETSGAMSGGGGQPSRGAMSSKLAAASVTPQVLQGYERDSEQAGQQLHKATSDLRDAEQELDGLKRRDPEIDLTLQKIGMDIDNVKRRTAEAEKRVRDLSSQNKPNTGDLSRISKLEKEISTFERELKELQEKSGRIEQDIKDLEKKILDIGGSKLLTQKSKVDGIRLHIKLTNDEITKAEMAKSRAEKDAVKLEGTIKNNTGALEILEEEIEGLEGEITELSEYMANLKEKVETAQAAAENSKEDLDDIKTQLDEQEDLIAEFRQTEVEKIKKARPDLSVLKEYKQREQEFFNRAKDLDAITAERDTQKAKYDGLRKQRLDEFMAGFNLISLKLKEMYQVITLGGNAELELVDSMDPFSEGIIFSVMPPKKSWKNISNLSGGEKVRYDFHSECA-----LTPLFVVDEIDAALDFRNVSIVANYIKDRTKNAQFIIISLRNDMFELSHRLIGIYKTSNATRS
EEEEETSLFDPPPMPAPSSLPTTMPEEPSGPKSRLVIHKMALINFKSYAGRQEIGPFHKSFSSIVGPNGSGKSNTIDALLFVFGYRASKMRQGKISELIHNSANHPDLDECSVEIHFREIIDLPGPDAFKIVPGSQLVVARTAYKNNQSKYSVNGRSSSYKDVTSLLKEKGIDLDHNRFLILQGEVESIAQMKPKAPTEHEDGLLEYLEDIIGTAKYKKPIEESLVEMERLQEDRQMKLSRLRHVEKEKIALEEKKKEAEDYIRLKNEHVRATSRLYQYYIFKAFTSEEQLTVKAAAAESTKDLTNSERREIGLQEKRKHASGRAKKLKKSVQDGMTVINTIEDSTSKKLKTHEASLEQEELEEIRDSKTQVFHDKIQVKQKELQPWTAKINEKQAAIDVARGERDALATKADALKAQCEEADAILKALVQEREAKDAQARFNDWKGKASSARGKVEEARSNQSENRSRNNVLDSLNALKSQGRIEGFHGRLGSLGTIPDKYDVAISTACGNLNFMVVDKVVQAQQCIEHLRKNKAGRASFMVLEKLNNGGTDTSPTPEGVPRLYDLVKPKDPSYAPAFFKAIGNTLVANDIEQANRIAFGKRWRVVTLDGALIETSGAMSGGGGQPSRGSMSSKLAA-SVSPQVLQGYERDSEQAAQQLQKVTAEMREVEQELEGLKRRGPDIELSLQKLGMDIENVKRRTAEAEKRARDLSSQNKPNTGDLARIAKLEKEVTAFQRELDELQEKSGRIEQDIKDLEKKILEVGGSKLLTQKSKVDGLRLHINLTNDEITKAEVAKSKAEKDVVKLESSVERDTEALEVVNQEIETLDDEIRILVEYIEGLRKKVEDAQSAVENSKEDLDGLKSDLVKQEDEIAEFKQTQAEKIKKARPDLTVLKEYKQRELEFLNRAKDLDKITSERDAEKAKYDSLRKQRLDEFMAGFNLISLKLKEMYQVCTLGGNAELELVDSMDPFSEGIIFSVMPPKKSWKNISNLSGGEKTLSSLALVFALHVFKPTPLYFMDEIDAALDFRNVSIVANYIKDRTKNAQFIIISLRNDMFELSHRLIGIYKTSNATRS
EEEEEKSLFDPPAMPAPSSLPQTIPEEPTGPKSRLVIHKMALINFKSYAGRQEIGPFHKSFSSIVGPNGSGKSNTIDALLFVFGYRASKMRQGKISELIHNSANFPDLDECSVEIHFRDIIDLPGPDAFKIVPNSQLVVSRTAYKNNSSKYTINGRTSNYKEVQALLKGRGIDLDHNRFLILQGEVESIAQMKPKAPTEHEDGLLEYLEDIIGTSKYKEPIDEALVEMERLQEDRQIKLNRLRHVEKEKTALEAKKKEAEDYLRLKNEHIRALSRLYQWYLFRGFATEEKHEVKAAAAAAVKDLTSSERREIGLQEKRKHSSGRAKKLKKSLQERKTALNVIEDSTSKNLEGHEESLEEEELEGIRD-KTQVFHNKIQVKQKELQPWTAKINDKQASIDVATSERDALAKKAEALKAQCAEAADTLKALLEERETKDAQTRLNEWKGKSASARGKVEEARANQSENRSRNAVLDALTALKNKGNNDGFHGRLGSLGTIPDKYDVAISTACGQLNYMVVEQVTQAQHCIEHLRKNSVGRASFMVLEKLGRQGGDTSPTPEGVPRLYDLVRPKDPSYAPAFLKAIGNTLVANDLDQANRIAFGKRWRVVTLDGAMIETSGAMSGGGGQPSRGAMSSKLAAASVSPQVLQGYQHESEQAAQQLHRATSDLRDAEQELESLRRRGPEIDLALQKIGMDIDNVKRRTAEAEKRVRDLSSQNKPNTGDLARISKLEKDISTFERELEELQEKSGRIEQDIKDLEKKILDIGGSKLLTQKSKVDGIRLHIKLTNDEITKAEMAKSRAEKDVVKLEGTIKSNTEALQVLEEEIEGFEGEITELTEYIANLKEKVETAQAAAENSKEDLDDIKTQLDDQEERIAEFRKTEVEKIKKARPDLSVLKEYKQREQEFFNRAKDLDAITAERDTQKSKYDGLRKQRLDEFMAGFNLISLKLKEMYQVNKSQPGASLKMSDDFNTLSSALVFAVFKP-------------------------------TPLYFMDEIDAALDFRNVSIVANYIKDRTKNAQFIIISLRNDMFELSHRLIGIYKTSNATRS
--------------------------------------------------------------------------------------------------------------------------------------------------------------------------------------------------------------------------------------------------------------------------------------------------------------------------------------------------------------------------------------------------------------------------------------------------------------------------------------------------------------------------------------------------------------------------------------------------------------------------------------------------------------------------------------------------------------------------------------------------------------------------------------------------------------------------------------------------------------------------------------------------------------------------------------------------------------------------------------------------------------------------------------------------------------------------------------------------------------------
---------------------------------------MALVNFKSYAGRQEIGPFHKSFSSIVGPNGSGKSNTIDALLFVFGYRASKMRQGKISELIHNSANYPDLDECSVEVHFRDIIDLPGPDAFKVVPGSQLIVTRMAYKNNNSKYTINGRVSTYKEVQDLLKGRGIDLDHNRFLILQVS--SIAQMKPKAPSEHEDGLLEYLEDIIGTSRFKEPIDQALVEMERLQEDRQMKLNRLRHVEKEKTALEAKKKEAEDYLRLKNDYIRALSRQYQWYLWKGFTTEEKLEVQTAANKAVKELAEYEKRAIGLEEKQKHASSRVKKLKKTVQD------------------------------------QVFHDKIQVKQKELQPWTAQINAKQAELDVAISERDALAQKAEALQAQCEEANNTFRVLQEEYKGK-AQESVTEYRKKVSTARNKVEEAKASQSENRSQSSVLQSLTRM----KIEGFHGRLGNLGTIPEKYDIAISTACASLNNMVVDKVPQAQACIEHLRKNNVGRASFVVLEKLPKANADRVNTPENVPRLYDLVKPVDTKFAPAFFKAIGNTLVASDMDQANRIAFARRWRVVTLDGGLIETSGAMSGGGNSVSRGAMNAKQAAPAVSPEVIKSLERDNEDANQKLQKAINDLREVETELERLRTRGPDIDLEFQKLGMDIENTKMRITQAEKRAKDLSSQNKPNSGDLARISALEKEISASETALHKLQGKTSQIEQDIKDLEQKILEIGGSKLLTQKSKVDGLRLHIKLANDTITNAEVAKNKAEKDAHKYEKSLVTCQADLEEAEADLLELVKTFDELQSYVNDLQTEVDNAQAAAENSKDELAKLKAGLDEQEELIADFRKKEVEKLKNAKPDLTVLKEYKQREQEFFNRAKDLDAITAERDAQKATYDGLRKQRLDEFMAGFNLISLKLKEMYQVFSLGGNAELELVDSLDPFSEGIIFSVMPPKKSWKNISNLSGGEKVRTSLALVFALHVFKVTPLYFMDEIDAALDFRNVSIVANYIKDRTKNAQFIIISLRNDMFELSHRLIGIYKTSNATRS
--------------------------------------------------------------------------------------------------------------------------------------------------------------------------------------------------------------------------------------------------------------------------------------------------------------------------------------------------------------------------------------------------------------------------------------------------------------------------------------------------------------------------------------------------------------------------------------------------------------------------------------------------------------------------------------------------------------------------------------------------------------------------------------------------------------------------------------------------------------------------------------------------------------------------------------------------------------------------------------------------------------------------------------------------------------------------------------------------------------------

EFPPELLYAICAHVYTAGVLPEQPSLDPLITDSHIPTGHPTASPPGYWPEPVTRRTLSNCCLVNHAWYEAAKPWLWHKLEVRLPRSWLALVEEIAWNYEEETVDLVMQNSIQAAAQAAAGSAMRVG-REEFMDLEKRLRGELDSPDDSISLDLLSPVPSRDPSPRRLRPKSKSPARWKILRSISDAIQDVMSRRAPGVYVPTPHDPRPGRFVRHLDFNHFRTIGMRRSVEEGVNARFVTGDRVQAVLKEMPNLTAFGATEYMDGALTLSVLDELFLRGAPSGGRGRPTRGRALMECHDVEEEDRERRRECKDLEAVDLTGCVSAVFVNAFAEFVTNHLLPSELDSSGDEDDDHHRSRRRNMLYEPLLFPGLQRLGLRGVKSILPKFLGPFLLSFPNLTHLDVSGTRITPDILDAIGKSDTMRLKSLALARCIKLTSESIKNFIVDSPVISELRELNLYGDMTYVSCITPEDLIDMVTNGPCFTSGNLVYLDLSSTPVTADILEKMKPQPVLRSLGLSHILRLPIQSVANFLKNKAPHVEIVTLVNSTPELDCGIRRLATRQASIALHGQIIRPLCTPPFSFSLSNSASKADAPTRLRVIELSTAMLGVLGAGVGSWKIVRSKGGRGWYIDTACGWVADS--QGSILKRELPPDHRFRVEMGRLSEANGNVSSGVGWHARKMEVLHGHGMLGREDGLYGAVSFAYQG
GYPSELLDAICSHIYDAGIPPAQSSLDPIITAVGIPVAQPSSSPQPYWPEPLVRRTLASLCLVNHAWFEAAKPWLWRRYVVYLPETWLSLVEEIAWNLEEETVDCVMGKSIQAAARAVADVATFASDKDAALKLEASLLDTLDPPDNAITLDLLSPIPSRNPSPRRIRPKSKSPARWKILRSINDAIQDVLDRRAPGVYVPIPKDPRPGRYVQHLDFNHFRTIGMRRSVEEGVNCRFVTGDRVEAILKEMPNLTTFGATEYMDGALTLPVLNELFLRGAPSGGRGRPSRGRSFTDLSDAEEEDHDRRRECKDLEAVDLTGCVSAVFVNAFNEFVNAHLL--HSETGFDDEMDCRRNRRRF-AEEPLSFPGIRRLGLRGVKSILPRYLGPFILAFPSLTHLDLSGTRVTPEIMDAFALSSTVQLKSLALARCVRLTGQSIRNLLVNSPVTAHLMELNLYCDVTYLSPLTQDDLYEIVSDAPCFLSGNLQYLDLSGAPLTKEILERFKPQLKLRSLGLSHISRLELKVIQKFMIEKSPNVEVLTLISTSPELDFLLRGSTPRNAVINLHSHLIRPLATPPFSFSISGSNGPLPPRTRLRVVELSPAMLGALGVGAGAWRIIRSKGGRGWYVDTACTWVAEPGSSQSVLKRDLPPGHPYRVEMERLSDAKGNVSSGTGWHARKMEVLHGYGMLGREDGLYGAVSFAYQG
YFPPELLYAVCAHVYASCLLPEKPSLDPLMTDGLVPTGHPTSYPAGYTPEPVTRRTLANLCLVNHAWYGAAKPWLWRKLEVRLPRTWLSLVEEIAWNYEDEPVDAVMGKTIKAATEAAMHSTTAI--KSEELR---LVLDDLDGPDTSISPELLSPVPTRDPSPRRLRPKSKSPARWKIVRSISDAIQDVISRGHPGMYVPVPKDPRPGRFVRHLDFNHFRTIGMRRSVEEGVNSRFVTGDRVEAVLKEMPNLTAFGATEYMDGALILPVLNELFLRGAPSGGRGRPTRGRALMDTNDIEEEDRERRRDCKDLEAVDLTGCVSAVFVNAFTEFVNTHLLPSESDSGSDDEDGGRRSRRRYALLEPLLFPGLQRLGLRGVKSILPRVLGPFVLAFPHLTHLDLSGTRLTPEILDSLGQSPTLRLKSLALARCIKLSSESIRRFLVDSPVTSELTELNLYGDMTYQSPIVANDLRDIVSMAPCFLSGNLVYLDLSSAPLDRSILEKVKPQPSLRSLGLSHILHLELKAVTEFVRDKAPNVEILALVNTSPQLDCGIRRSATRQSTLALQSQVIRPLCLPQFSFSVTAPTAPKPPATRLRVIELSTAMLGGLGAGVDSWKIIRSKGGRGWYVDTASGWVAQPCSQGSTLRRDLPPNHPLRIEMCKLSEANGNVSSGVGWHARKMEVLHGHGMLGREDGLYGAVSFAYQG
----------------------------------------------------------------------------------------------------------------------------------------------------------------------------------------------------------------------------------------------------------------------------------------------------------------------------------------------------------------------------------------------------------------------------------------------------------------------------------------------------------------------------------------------------------------------------------------------------------------------------------------------------------------------------------------------------------------------------------
QYPPEILYAICAQVYASCLLPDPPSLDPLTADLHVPTGHPSSYPPGYWPEPVTRRTLANLCLVNHAWYEAAKPWLWHKLEVRLPRTWLALVEEIAWNYDEETVDTVMGSSLQAATRAAMQSANSLNSSDDQFRFDEHIFN-MDIPDASISPDLLSPAPSRDPSPRRLRPKSKSPARWKILRSISDAIQDVMNIRSPGVY--TPKDPRPGRFVRHLDFNHFRTIGMRRSVEEGVNSRFVTGDRVQAVLQEMPNLTAFGATEYMDGALTLPVLNELLLRGAPSGGRGQPSRGRALMELHDIEEEDRERRRECKDLEALDLTGCVSAVFVNAFTEFVTTHLQPVDTDSS-DEEENGRRG-QRNALYEPLLFPGLQRLGMRGVKSILPQYLRPFLLAFPNLSHLDLSGTRVTSDILDAIGQSRTIRLKSLALSRCIKLTSESITNFLVDSPVTSQLTELNLYGDMTYVSPLLRDDLLKIVTLAPCFTSGNLIYLDLSSSPLDRDILEKCKPLLKLRSLGLSNILHLELKAVSEFVKSKAPNVEILTLINTSPELDCGIRRSATRQSTTALHAQLIRPLCSPPFSFSLSQPNAPQPPPTRLRVLELSTAMLGGLGAGAGSWRIIRSKGGRGWYVDTASAWVSDGNL-GSILKRDLPPTHPFRVEMEKLSAANGNVSSGVGWHARKMEVCHGHGMLGREDGLYGAVSFAYQG
RYPQELLDAICAQVYNSSLPPHQPSLDPLITQSGIPTGLPSSIPPANWPEPMTRQSLANLCLTSRAWYAAAKPWLWMKLEVRLPRNWLGLVEQVAWNYEEETIETILGRAIRAAAEVVASTLTIHHPQATAQQLKESLCGELDGPDTSIPLELLSPVASREPSPRRIRPKSKSPARWKIVRSINDAIQNVLKERNAELYVPIPDDPRPGRYVRHLDFNHFRTIGMRRSIEEGVNSRFVTGERLEAILKEMPNLTTFGATEYMDGALTLPVLNELFLRGAPSRGRWRPSRGRAIMENHEIEEEIRERRRECKELEAVDLTGCVSVVFVNALTEFVNNHLIPDHSENDA-----------RPYHDETLIFPGLQRLCLGGAKSIAPRILGPFVLAFPSLTHLDLSCTRVMPDVIAALGQSSTMRLKSLALSRCTRLTGESIRDFLIYSPVTSQLEELNLYGDVTYASPLSEDDLRHILDSAPCFLSGNLVYLDLSSAPLTRTLLDVCRPQQKLRSLGLSHIPNLDLKAIADFLLSKAPNVEVLALVGSTPELEMRPREPRSLKSSIALHTQLIRPLCTSPFSCNLSTS-TPIPPPTRLRVIEMSTMILNVLGAGADAWRIVKSKGGRGWYVDTASGWVAN---KGSEMRRDLEPDHPFRKEMQRLADANGNVNSGIGWHARKMEVLHGLGMLGREDGLYGAVSFAYQS
EFPPEILYAICAQVFTAGLPPQESSLDPIIPSNGIPTGHPSSVPPASWSEADSRHTLANCCLLNHGWYEAAKPWLWHR---YLTRSWLALVDQIAWNYEEESVDNVMDVTIKAATDVAIASAASEVEKEEARRLEESLFTQLDLPEDAISVDLLSPIPSRNPSPRRLRPKSKSPARWKIVRSISDAFQTAMDQRAPGMYVPSPNDPRPGRYVRHLDFNHFRTIGMRRSIDEGVNSRFVTGDRVQAVLKELPNLTAFGATEYMDGALTLPVLNELFLRGAPSGGRGRQSRGRALMDVDGTEEEDRERRRECKDLEAVDFTGCISAVFVNAFSEFVSTHLLPPEAESSGDEDEESRRSRARAAHFEPVSFPGMRRLGLRGVKSILPRYLGPFLLAFSHLTHLDLSGTRITSEILDSLAASPTLRLESLAMARCIKLTSESIKNFLVDSPVTEQLTELNLYGDMTYVSPLTEEDLRAIVTEAPAFVNGELIYLDMSSAPFTKEILAAAKPFPKLRSLGLSHIPNVELKAITAFVKAKAPNVEVLTLINTSPELD----RAPPRQASMSLHADIIRPLCTPPFTFSITAAAVPKPAPTRLRVIELSKTMLSNLGSGAGSWRIVRSKGGRGWYVDTASSWVAAEG--GAVLRRDLAPDHPFRVEMEKLSDANGNVSSGVGWHARKMEVLHGFGMLGREDGLYGAVSFAYQG
DFPSEILYAICAQVYAAGLPPLETSLDPVIPAEGIPTGHPSAVPPASWSEAESRYTLANCCLINHSWYEAAKPWLWHRLEVRLPRTWLSLVDQLAWNLDEDSVELVMDKAIKAATDIAVASLATDAKKDDVRSIEESLYMDVDVPEDAISMDMLSPFPSRDPSPKRLRPKSKSPVRWKLVRSISNAIQDVMDIKSPGMYVPAPKDPLPGRYVRHLDFNHFRTIGMRRSVEEGVNSRFVTGDRVQAVLKELPNLTAFGATEYMDGALTLPVLDELFLRGAPSGERGRQSRGRNLVDLNEVEEEDRERRRECRDLEAVDFTGCISAVFVNAFSEFVSTHLLSPEVESSGEEDNTERLSRARAAHSEPLEFPGMRRLGMRGVKSVLPRFLGPFVLAFPNLTHLDLSGTRVTSEILDSLGASPTLRLKSLALARCIKLSSESIRRFLVDSPVTSELIELNLFGDMTYVSSLTEVDLRIIVNEAPAFVNGQLVYLDMSSAPFTKDILDAAKPFPKLRSLGLSHIPRLELKAVAKFVKEKAVNVEILTLINTSPELD----RAPPRQTSMALHADIIRPLCTPPFSFSVTASSKPAAAPTRLRIIELSKTMLSNLGSGAGAWRIVRSKGGRGWYVDTASGWVAEPGSTGPVLRRDLPHEHPYRKEMLKLSDANGNVSSGVGWHARKMEVLHGHGMLGREDGLYGAVSFAYQG
DFPPEILYDICAQVHAAGLPPIESSLDPVIPCEGIPTGHPSAVPPANWSEGDSRHALANCCLVNHAWYEAAKPWLWHRLEVRLPRTWLSLVEQLAWNLDEESVDNVMEKSFKAAADVVMSSAASEVEKEETRRLRESFFTNLDVPEDPISIDMLSPMSSRDPSPRRLRPKSKSPARWKIVRSISDAIQTALDERSLGLYVPSPKDPLPGRYVRHLDFNHFRTIGMRRSVEEGVNSRFVTGDRVQAVLKELPNLTAFGATEYMDGALTLPVLNELFLRGAPSGERGRQSRGRNLMEGEDIEEEEKERRRECKDLEAVDFTGCISAVFVNAFTEFVQTHLLAPEVESS-EEDNAVRPSRARAALFEPVSFPGMRRLGMRGVKSILPRFLGPFVLAFPHLTHLDLSGTRITSEILDTLGTSETLRLKSLALARCIKLSSESIRKFLVDSPVTSELTELNLYGDMTYVSPLTEIDLHLIMTESVALTSGNLVYLDMSSAPFTKEILAAAKPFPKLRSLGLSHIPRLELKPIAQFVKQKAANVEILTLINTSPELD----RQTPRQTSLSLHADLVRPLCTPPFHFSLTSAAPPKPAPTRLRIVELSKAMLSNLGSGAGAWRIIRSKGGRGWYVDTGCAWEAKDG--GAILHRDLPHDHPFRVEMVKLSDANGNVSSGVGWHARKMEVLHGYGMLGREDGLYGAVSFAYQG
-----MLKNILEQQKTGGVEPTEPTLDPPLVADGIPTAHPSAVPPAHWSEPEARKTLASLCLVNHAWHEAAKPWLWH-VEVRLPRTWLAFLEQVAWNYERETVETVLDQTIKAATDAAIASFH---DREEVLKLEESLRDDLDVPDDSISIDLLSPIPSRNPSPRRLRPKSKSPARWKIVRSISDAIRDAMEERNPGMYVPSPTDPRPGRFVRHLDFNHFRTIGMRRSVEEGVNSRFVTGERIEAVLKELPNLIQFGATEYMDGALTLPVLNELFLRGAPSGGRGRPSRGRAITDVCEIEEEDRERRRECKDLEAVDFTGCISPVFVNAFQEFVSTHLLAPPELETEEDDDDNRRHRLRAA-AEPLTFPGLRRLGMRGVKSAPAGYLGPFLLAFPNLTHLDVSGTRITSEILDMLGASPTLRLKSLALARCIKLSSESIRRFLVDSPVTSELTELNLYCDMTYVSPLNQEDLEAIITRAPALTNGQLVYLDLSSAPLTPGMLEKAKPFPKLRSLGLSHITQLDLSAISKFILDKAPNVEVLTLINTSPDMD----ITGSRQASMHLHNKIIRPLCTPPFRFSISGASAPAIAPTRLRVIELSNAMLNQLGAGGGAWRIIRSKGGRGWYVDTASGWVAEAGSQGSVLRRDLPEDHPFRVQMERLSSANGNVSSGVGWHARKMEVLHGYGMLGREEGLYGAVSFAYQG
--------------------PDQPSLDPPIVASGIPTGFPSATPPSHWSEPDTRKTLASLCLVNHSWYEAAKPWLWHRIEVRLPRAWLSLVEQVAWNYDEETVDNFMDMTIKAATDVAIASGG---DLEQARKLEESLRN-LDIPEDAISLDLLSPVPSRNPSPRRLRPKSKSPARWKIVRSISDAIRDALEERNPGLYVPSPRDPRPGRFVRHLDFNHFRTIGMRRSVEEGVNSRFVTGERVEAVLKELPNLTAFGATEYMDGALTLPVLNELFLRGAPSGGRGRPSRGRAITDVCDIEEEDRERRRECKDLEAVDFTGCISAVFVNAFTEFVSTHLLPPESETSEEEDSETSRSRARAA-SEPLTFPGMQRLGMRGVKSILPRYLGPFLLAFPSLTHLDLSGTRVTSEILDALGASPTLRLKSLALARCIKLSSESLKSFLVDSPVTSELTELNLYGDMTYVSPLTAEDLTAIVTHAPAFTNGQLVYLDMSSAPFTKDILAKCKPFPRLRSLGLSHITHLEINAVADFVLDKAPNVEVLTLINTSPELD-------SKQGSIALHTKIIRPLCTPPFSFSLSSNAPPAPTPTRLRVIELSKSMLGALGAGAGAWRIIRSKGGRGWYVDTASAWIGDSGSQGT-LRRDLPFGHPFRVEMAHLSDANGNVGSGIGWHARKMEVLHGDGMLGREEGLYGAVSFAYQG
----------------------------------------------------------------------------------------------------------------------------------------------------------------------------------------------------------------------------------------------------------------------------------------------------------------------------------------------------------------------------------------------------------------------------------------------------------------------------------------------------------------------------------------------------------------------------------------------------------------------------------------------------------------------------------------------------------------------------------
--------------------PLDSSLDPPVVADGVPVAHPSAVPPAHWSEQESRKTLSNLCLVSHAWYEAAKPWLWH-IEVRLPRTWLSLVEQIAWNYEEETVDTVMDQTIKAATDAVLASVP---DREQAREFESLWREGLDVPEDAIMPDLLSPIPSRNPSPRRLRPKSKSPARWKIVRNISDVIRYALEERNPGMYVPSPNDPRPGRFVRHLDFNHFRTIGMRRSVEEGVNSRFVTGERVEAVLKELPNLTAFGGTEYMDGALTLAVLNELFLRGAPSGGRGRPSRGRAISD-SDVEEEDRERRRECKDLEAVDFTGCISAVFVNAFTEFVSTHLLATDSDSSEDEDSANRRGRLRQA-AEPLSFPGMQRLGMRGVKSILPRYLGPFLMAFPSLTHLDVSGTRITSEILDTIGSSPTVRLKSLAIARCIKLTSDSIKRFLVDSPVTSELTELNLYYDMTYASPLTKEDLAAIVSEAPAFVSGQLVYLDMSSAPFTHDTLENCKPLPKLRSLGLSHITQLPVSAISKFVLEKAPNVEVLTLINTSPELD----TSASRQASITLHTKLIRPLCTPPFSFSISGSTAPAATPTRLRVIELSNSMLNALGAGAGAWRIIRSKGGRGWYVDTASTWVAEPGSQGSVLQRDLPVGHPHRVEMEKLADANGNVSSGVGWHARKMEVLHGYGMLGREDGLYGAVSFAYQG
----------------------------------------------------------------------------------------------------------------------------------------------------------------------------------------------------------------------------------------------------------------------------------------------------------------------------------------------------------------------------------------------------------------------------------------------------------------------------------------------------------------------------------------------------------------------------------------------------------------------------------------------------------------------------------------------------------------------------------
EYPPELLYAICAHVYASCLLPDEPSLDPLIVDHTAPTAHPSSIPAGYWPEPVARRTLANLCLVNHAWFEAAKPWLWHKLEVRLPRTWLSLVEEIAWNYEEETVDSVMEVTIKAATNAAIRSSSVHSNKLDTPRLEEMFFDHLDFPDTTVSADLLSPIASRDPSPRRLRPKSKSPARWKLLRTISDAIQDVMNSRASGVYLPC--------FLSYAQFQHPRTL------------------------QEMPNLVAFGATEYMDGALTLPVLNELFLRGVPSGGRGRPTRGRALIECHDIEEEDRERRGECKDLEAIDLTGCVSAVFVNAFTEFVNTHLTPGEMESSSDEDGDIRRPRRRRMLYEPLLFPGLRRLGMRGVKSILPKFLGPFLMAFPFLTHLDLSGTRVTTDILNSLGESSTLRLKSLALARCIKLTSGGIKQFLVHSLVTSELSELNLYGDMTYVSPLTEEDLLEIVTLAPCFLSGNLVYLDISSAPITSELLEFVTPQLKLRSLGLSHIPDLHLNAVTDFIKIKAPNVEILTVVNTSPELDCGLRKSSTRKSSLALHTQLIRPLCWPPFSFSLSS--SPKPPPSNLRVIELSTAMLGGLGAGAGAWRIIRSKGGRGWYVDTASGWTAQAGSEGSVLRRDLPHDHPFRLELEKLSNANGNVNSGVGWHARKMEVLQGHGMLGREDGLYGAVSFAYQG
QYPSELLYAICAHVYASCLLPDEPSLDPLINDL-IPTAHPTTVPAGYWPEPVARGTLANLCLVNHAWYEAAKPWLWHKLEVRLPRTWLSLVEEIAWNYDEETVDTVMGQTIKAAARAAIDSSSVHSNKEDALRLEELMFDTLDGPDLSISPDLLSPVPSRDSSPRRLRPKSKSPARWKLLRSISDAIQDVMSRKTPGVYVPIPKDPRPGRFVRHLDFNHFRTIGMRRSVEEGVNSRFVTGDRVQAVLKEMPNLTAFGATEYMDGALTLPVLNELFLRGAPSGGRGRPTRGRALMECHDIEEEDRERRRECKDLEAVDLTGCVSAVFVNAFTEFVNTQLLPSEADSSGDESDDGRRPRRRSVLYEPLLFPGLQRLGMRGVKSILPRYLGPFLLAFPYLSHLDLSGTRVTPEILHSIGDSSTLRLKSLALARCIKLTGESIKHLLVESLVTSELRELNLYGDMTYVSPLTESDLLDIVTLAPCFLKGNLIYLDLSSAPVNKSILVKAKPQPKLRSLGLSHILHLDLRAVADFVKDKAPNVEILTLVNTSPELDCGMRRSSIRQSTIALHTQLIRPLCSPPFSFSLTG--APKPPPSRLRVIELSTIMLGGLGAGAGSWRIIRSKGGRGWYVDTASGWVAEAGSQGSTLRRDLPQGHPFRVEMQRLADANGNVSSGVGWHARKMEVLQGHGMLGREDGLYGAVSFAYQG
EFPPELLYTICAHVYASGLLPDAPSLDPLIGDRRLPTGHPSCLPPSYVPEPLVRQTLASLCLVNHGWYTAAKPWLWRKLEVRLPRAWLSLVEEIAWNYEEETVDTVMDNTIRAATQAAITSTGLLSNQREALR---LALDDLDGPETTIAPDLLSPMPTRDPSPRRIRPKSKSPARWRLLRSISDAIQDVVNRRNPGIYVPVPNDPRPGRFIRHLDFNHFRTIGMRRLVEEGVNSRFVTGDRVQAVLKETPNLSAFGATEYMDGALNLAVLNELFLRGAPSGGRGRPSRGRALMENPDIEEEDRERRRECKDLEAVDLTGCVSAVFVNAFTEFVNTNLVPHEPESGSDTEDGSRRPRRRNSFCEPLLFPGLKRLGMRGVKSILSRSLGPFLMAFPNLTHLDLSGTRLTPEILETLGQSSTMRLKSLALARCIKLTSESIRRFLVDSPVTSELTELSLYGDMTYMSPIQANDLRDIVSLAPCFLSGNLVYLDLSSAPLDRSILSEIGPQPKLRSLGLSHILHLELKAVSEFVRDKAPNVEILTLINTSPELDCGIRRSATRKSTLSLYTHLIRPLCDPPFSFSISGNSVPKPPPTRVRVIELSTAMLGALGAGAGSWRIIRSKGGRGWYVDTASAWVAEPGSTGSCMRRDLPPDHPYRVEMCKLSDANGNVSSGVGWHARKMEVLHGHGMFGREDGLYGAVSFAYQG
DFPSELLSAICAHVYAACLQPDQPSLDPIVTDHVNPTAFPSSFPAANWPEPLSRRTLANLCLVSHAWYEAAKPWLWHKLEVRLPRTWLSLVDEIAWNYEEETVDTVMGKTIAAAAKAALASSNPHD-KEAALRLEESLFNSFDVPDNSISPDLLSPIPSRDPSPRRLRPKSKSPARWKILRSIGDAIQDVMERRTPGVYVPTPSDPRPGRFVRHLDFNHFRTIGMRRSVEEGVNSRFVTGDRVEAVLKEMPNMTAFGATEYMDGALTLPVLNELFLRGAPSGGRGRPSRGRALVDSHDQEEEDRERRRECKDLEAVDLTGCVSAVFVNAFTDFVNTHLLNPDSDSSDED--SGRRSRH--ALDEPLTFPGLQRLGMRGVKSILPRYLGPFILAFPSLTHLDLSGTRVTPDILDSLGESQTLRLKSLALARCIKLTSDCIKRFLVDSPVTSQLTELNLYGDMTYTSPLLEEHLLDIVTLAPCFLSGELVYLDLSSAPMTKEILVASKPQPKLRSCGLSYIPHLELKAVTEFIKVKAPNVEILTLVNSTQELDCGLRTASTRQASIALHTQLVRPLCTPPFSFSLVQSSAPQPAPTGLRVIELSTTMLGGLGAGAGAWRIIKSKGGRGWYVDTASAWVAEAGSSGSVLRRDIPQGHLYRVEMEKLADANGNVSSGVGWHARKMEVLHGYGMLGREDGLYGAVSFAYQG
DFPSELLSDICVYVYAAGLPPYVPSLDPLVTDLRVPTALPSSSPAANWSELVARRTLANLCLVNHAWYDAAKPWLWRKLEVRLPRTWLSLVEEIAWNYDEETVDTVMGNTIAAATKAALGSSVASD-KEEALQLQKTLFESFPMPELGVSPDLLTPAASRDPSPRRLRPKSKSPARWKILRSISDAIQDVMEQRAPGFYVPTPKDPRPGRFVRHIDFNHFRTIGMRRSVEEGVNSRFVTGDRVQAILKEMPNLLTFGATEYMDGALTLPVLNELFLRGFPSGGRGRPSRGRALIDCHDAEEEDRERRRECKDIEAVDLTGCVSAVFVNAFTDFVNAHILSSDEELSEDE--SGRRTRQ--HTDDSLTFPGLRRLGMRGVKSILPRFLGPFIHAFPSLTHLDLSGTRVTPDILVSLGQSTTMCLKSLALGKCTKLSGECIRDFLVDSPVTSQLTELSLYGDMTFTSPLREDHLREIITLAPSFLSGELVYLDISSSPLTTELLKLCKPQPKLRSLGLSHIPHINLKGITEFLRDKAPDIEVLTLVNTATQLERG----ANRQSSVALHTQLIRPLCTPPFSFSLSQPSLPVPPPTRLRVIELSPALLSGLGAGAGAWRIIRSKGGRGWYVDTASAWIADPGAEGSVLRRDLPPDHPYRVEMERLSDANGNVSSGVGWHARKMEVVHGYGMLGREDGLYGAVSFAYQG
----------------------------------------------------------------------------------------------------------------------------------------------------------------------------------------------------------------------------------------------------------------------------------------------------------------------------------------------------------------------------------------------------------------------------------------------------------------------------------------------------------------------------------------------------------------------------------------------------------------------------------------------------------------------------------------------------------------------------------
HFPPELIYNICAHIYAACLPPSSPSLDPLIFDNLIPTAHPSSFPPSYWPEPLTRRALSNLCLVNHAWYEGAKPWLWHKLEVRLPRTWLSLVEEIAWNYDEETVDTVMGNTIKAAAIAAAASSSSAAGKEAALSLEVSLFNSFDAPDMSISPDLLSPAASRDPSPRRLRPKSQSPARWKILRSISDAIQDVMDRRSPGVYVPVPRDPRPGRFVRHLDFNHFRTIGMRRSVEEGVNSRFVTGDRVQALLKSSPKFIAFGATEYMDGALTLPVLNELFLRGSPSGGRGRPSRGRALIDSHDIEEEDRERRRECKDLEAVDLTGCVSAVFVNAFTEFVNTHLLIMEADFNSEEENEGRRSRHRP-IDEPLLFPGLQRLGMRGVKSIVPKYLGPFVLAFPSLTHLDLSGTRVTPEILEELGNS-NVRLKSLALARCVKLTGNTIRHFLVDSPVTCQLTELNLYGDMTYISPLTSDDLMDMFTLAPCFIGGDLVYLDLSSAPLTQEHLKACKPLTKLRSLGLSHIPNLELKFISDFIKNKAPNVEVLTLVHTAPELDCGLRRPSIRQSSVAVHTQLIRPLCTPPFSFSLSSS-APLQPPTRLRVIELSPMVLNALGAGAGAWRIIRSKGGRGWYVDTASGWVASNGG--SVLNRELPPDHPLRKELEKLSDANGNVSSGIGWHARKMEVLHGNGMLGREDGLYGAVSFAYQG
QYPPELLYAICAHVYASCLLPEEPSLDPLLLDTRIPTSHPSSVPPGYWPEPVTRRALANLCLVNHAWYDAAKPWLWHKLEVRLPRTWLSLVEEIAWNYDEETVDIVMGRTIKEATQAAMNSAHVLSNKDGSFRLEENLFDTLDAPDTTISMDLLSPVPSRDPSPRRLRPKSKSPARWKILRSISDAIQDVMNSRAPGVYVPTPNDPRPGRFVRHLDFNHFRTIGMRRSVEEGVNSRFVTGDRVQAVLKVCPHITAFGATEYMDGALTLPVLNELFLRGAPSGGRGRPTRGRALMELHDIEEEDRERRRECKDLEAVDLTGCVSAVFVNAFTDFVTTHLLPPESDSSGDEEENGRRSRQRKILHEPLLFPGLQRLGMRGVKSILSRYLGPFLLAFPHLTHLDLSGTRLTPEILDALSESSTLRLKSLALARCIKLTSQSITNFLVDSPVTAELTELNLYGDMTYISPIVPADLLKIVTLAPCFLSGNLVYLDLSSAPINRDILSRFKPQPKLRSLGLSHILHLGLKAVTEFVKDKAPNVEILTIVNTSPELDCGIRRSATRQSTIALHTQLIRPLCSPPFSFSLSQPSSPLPPPSRLRVVELSTAMLGGLGAGAGSWRIVRSKGGRGWYVDTASAWVAEPGSRGSVLRRDLPLTHPFRLEMESLSAANGNVSSGVGWHARKMEVLHGHGMLGREDGLYGAVSFAYQG
QYPPELLYAICAHVYASGLLPDEPSLDPLVIDHGAPTAHPASYPPGYWPEPVARRTLANLCLVNHAWYEAAKPWLWHKLEVRLPRTWLSLVEEIAWNYDEETVDTVMGKTIQEATRVAMNSASVLSNNDSYFKLDENLLGTLEIPDTTISPDLLSPVPSRDPSPRRLRPKSKSPARWKIFRTISDAIQDVMNTRAPGVYVPTPHDPRPGRFVRHLDFNHFRTIGMRRSVEEGVNSRFVTGDRVQAVLKVRPNLTAFGATEYMDGALTLPVLNELFLRGAPSGGRGRPTRGRALMELHDIEEEDRERRRECKDLEAVDLTGCVSAVFVNAFTDFVNTHLLPADSDSSGEEDDGSRRTRQ--LLNEPLLFPGLKRLGMRGVKSILPRYLGPFVLAFPNLTHLDLSGTRLTPEILDALGESSTMRLKSLALARCIKLTSESIARFLVDSAVTSELTELNLYGDMTYVSPITLEDLSKIITQAPCFVNGKLVYLDISSAPVSRDVLLKFKPQPKLRSLGLSHILHLQLKDVTEFIKEKAPNVEILTLVNTSPEL------TATRQATISLHTQLIRPLCSPPVSFSLSQSSSPPPPPSRLRVIELSTAVLGALGAGAGSWRIIRSKGGRGWYVDTASAWVAEPGSGGSVLRRDLPPTHPFRVAMENLSAANGNVSSGVGWHARKMEVLHGHGMLGREDGLYGAVSFAYQG
---PELLDAICAHVYASGLLPDQPSLDPLLVDPRAPTSHPSSVPPGYWPEPIARRTLTDLCLVNHAWYEAAKPWLWHKLEVRLPRTWLSLVEEIAWNYDEETIDSVMGRTIQEATRAAMNSASILSNKSGCFNLDENLLGTLDIPETSITPDLLSPIPSRDPSPRRLRPKSQSPARWKIFRTINDAIQDVMNTRAPGVYVPTPHDPRPGRFVRHLDFNHFRTIGMRRSVEEGVNSRFVTGDRVQAVLKVRHSLNSFGATEYMDGALTLPVLNELFLRGAPSGGRGRPTRGRALMELHDIEEEDRERRRECKDLEAVDFTGCVSAVFVNAFTDFVNAHLLPAESDSSGDEDESGRHVRQ--LLNEPLLFSGLKRLGMRGVKSILPRYLGPFVLAFPNLTHLDLSGTRLTPDILDALGESSTMRLRSLALARCIKLTSECITRFLVESPVTEELTELNLYGDMTYVSPITPEDLLKIITLAPCLVKGNLVYLDLSSAPINQDVLSYFKPQPKLRSLGLSHILHLKLKAITEFIKQKAPNVEILTLVNTSPELDCGIRRSATRQATISLHTQLIRPLCSPPFTTSLSQPSSPQPPPSRLRVVELSTGVLGALGAGAGSWRIIRSKGGRGWYVDTASAWVAEPNSECSALRRDLPPTHPFREAMES---------------------LHGHGMLGREDGLYGAVSFAYQG
QFPPELLYAICAHVYTSCLLPNEPSLDPLIIDDRIPTAHPSSVPPGYWPEPVTRRTLANLCLVNHAWYEGAKPWLWHKLEVRLPRTWLSLVEEIAWNYDEETIDTVMGKTIKAATRAALDSASALSRQGESFGLEGNFLDTFDAPDTTITPDLLSPIPSRDPSPRRLRPKSKSPARWKILKSINDAIQHVMNTRAPGVYVPSPKDPRPGRFVRHLDFNHFRTIGMRRSVEEGVNSRFVTGDRVQAVLKVRGSRSTFGATEYMDGALTLPVLNELFMRGAPSGGRGRPTRGRALMECHDVEEEDRERRRECKDLEAVDLTGCVSAVFVNAFTDFVNSHIIPSDSDSSGDEDDNRRRHRN---LYEPLLFPGLRRLGLRGVKSILPRYLGPFVLSFPNLTHLELSGTRLTPEILESLGQSPNLRLKSLALARCIKLTSESIKRFLVDSPVTSELTELNLYGDMTYVSPIQENDLVEIVTLAPCFVNGNLVYLDLSSAPINRDILAKMKPFPKLRSLGLSHILHLELKAVSDFVRDKAPNVEILTLVNTSPELDCGIRRSSIRQSTIALHTHVIRPLCSPPFSFSLTQ--GPEPPPSKLRVIELSTAMLGGLGAGAGSWRIIKSKGGRGWYVDTASAWVAEQGTQGSTLRRDLPPTHPYRIEMENLSSANGNVSSGVGWHARKMEVLHGHGMLGREDGLYGAVSFAYQG
-------------------------------------SHPRESMSG---EPQLVRALAQVSFQFHSCRSSTDS---NRLEVRLPRTWLSLVEEIAWNYDEETVDSVMGRSLAAATRAALDSASMFAH--QPLCFEPHLFDTSDSPETTISPDLLSPIPSRDPSPRRLRPKSKSPARWEILRTINDAVQHVMNHKAPGVYVPPPPDPRPGQYVRHLDFNHFRTIGMRRSVEEGVNSRFVTGDRVHAVLKEMPNLLTFGATEYMDGALSLPVLTELFLRGAPSGGRGCPTRGRALMELHDIQEEDRERRRKCKDLEAVDLTGCVSAVFVNAFTEFVTTHILSSDAESSEEESNGGRRPRLPTALYEPLLFPGLQRLGLRGVKSILPRYLGPFLLAFPNLTHLDLSGTRVMPDILNALGRSETLRLKSLALARCIKLTSESITSFLVDSPVTRGLTELNLYGDMTYLSPLVPADLLKIVSSAPCFLSGALVYLDLSSAPLTAEILSATKPQPALRSLGLSHILHLPLRAVAAFVADKAPHVEVLTLVHTSPELDCGIRRASTRQSTIALHAQIIRPLCAPPFSFSLSAEAE-RPPPTRVRVIELAPAMLGGLGAGAGSWRIVRSKGGRGWYVDTASAWGALPGQEGSVLHRDLPPGDPHRTAMEQLSAANGNVSSGVGWHARKMEVLRGHGMLGREDGLYGAVSFAYQG
QFPSELAYTICAYVYSACLQPDAPSLDPLLADVRVPTAHPSSTPPGYWPEPVSRRTLANLCLVNHAWYEAAKPWLWHKLEVRLPRTWLSLVEEIAWNYDEETVDSVMGRSLAAATRAALDSASMFAH--QPLCFEPHLFDTSDSPETTISPDLLSPIPSRDPSPRRLRPKSKSPARWEILRTISDAVQHVMNHKAPGVYVPPPPDPRPGQYVRHLDFNHFRTIGMRRSVEEGVNSRFVTGDRVHAVLKEMPNLLTFGGTEYMDGALSLPVLTELFLRGAPSGGRGCPTRGRALMELHDIQEEDRERRRKCKDLEAVDLTGCVSAVFVNAFTEFVNTHILPSDAELSEEEGDSGRRLRLPPALYEPLLFPGLQRLGLRGVKSILPRYLGPFLLAFPNLTHLDLSGTRVTPDILDALGRSETLRLKSLALARCIKLTSENITSFLVDSPVTRALTELNLYGDMTYLSPLVPADLLKIVSTAPCFLSGALVYLDLSSAPLTPEILTAAKPQPALRSLGLSHILHLPLRAVAAFVADKAPRVEVLTLVHTSPELDCGIRRASTRQSTIALHAQIIRPLCAPPFAFSLSPGAE-APPPTRVRVIELAPAMLGGLGAGAGAWRIVRSKGGRGWYVDTASAWGAVPGVEGSVLRRDLPPGDAHRSAMELLSAANGNVSSGVGWHARKMEVLRGHGMLGREDGLYGAVSFAYQG
EFPPELLYSICAHVYALALPPDQPTLDPLVIDDRLPTGHPSSCPPNYVPEPVVRRTLATLCLVNRDWNAAAKPWLWHKLEVRLPRTWLSLVEQIAWNYEEESVDSVLGSTIQAAAQAAVNSSSALSNKGEALR---LALDDLDGPETSISVQLLSPMPTRDPSPRRLRPKSKSPARWRIIRTINDALQDVIDDRNLGIY--------------------------------------------QSIEQEMPNLTTFGATEYMDGALNLAVLNELFLRGASSGGRGRPTRGRALVDYNDI-EEDKERRRECKDLEAVDFTGCISAVFVNALAEFVNTHLLPSELESGSEEEETGRRRSRRVGCYEPLVFAGLQRLGMRGVKSILARSLGPFLMAFPNLTYLDLSGTRLTPEILEALGQSQTMRLKSLALARCIKLTSESIRRFLIDSPVTSELTELSLYGDMTYVSPLRPSDLRDIVTLAPCFLSGNLIYLDLSSTRMDRSILSAFKPQPKLRSLGLSHILHLDLKAVTEFVKDKGLNIEILTLINTSPELDCGIRRSATRQSTMALFNQLIQPLCHTPFSFSASAAQ----PPSRVRVIELSTAMLGALGGGAGSWRIIRSKGGRGWYVDTAAAWVAEPGSAGSVLRRDLPPDHPHRIEMCKLSDANGNVNSGIGWHARKMEVLHGHGMFGREDGLYGAVSFAYQG
----------------------------------------------------------------------------------------------------------------------------------------------------------------------------------------------------------------------------------------------------------------------------------------------------------------------------------------------------------------------------------------------------------------------------------------------------------------------------------------------------------------------------------------------------------------------------------------------------------------------------------------------------------------------------------------------------------------------------------
----------------------------------------------------------------------------------------------------------------------------------------------------------------------------------------------------------------------------------------------------------------------------------------------------------------------------------------------------------------------------------------------------------------------------------------------------------------------------------------------------------------------------------------------------------------------------------------------------------------------------------------------------------------------------------------------------------------------------------
----------------------------------------------------------------------------------------------------------------------------------------------------------------------------------------------------------------------------------------------------------------------------------------------------------------------------------------------------------------------------------------------------------------------------------------------------------------------------------------------------------------------------------------------------------------------------------------------------------------------------------------------------------------------------------------------------------------------------------
----------------------------------------------------------------------------------------------------------------------------------------------------------------------------------------------------------------------------------------------------------------------------------------------------------------------------------------------------------------------------------------------------------------------------------------------------------------------------------------------------------------------------------------------------------------------------------------------------------------------------------------------------------------------------------------------------------------------------------
NYPSELLDAICSQIYAFGLPPLETSLDPVIAASGVPTAYPSSAPQAFWPEPVVRRTLSSLCLVNHAWFEAAKPWLWRRVEVRLPRTWLSLVEEIAWNYEEETVDSVMGKTIQEAAKAAANASTFAADKEAALKLEASLLDTLELPDNAISSDLLSPVPSRDPSPKRFRPKSKSPARWKILRSINDAIQDALDSRAPGVYVPTPKDPRPGRHVQHLDFNHFRTIGMRRSVEEGVNSRFVTGDRVEAILKEMPNLTAFGATEYMDGALTLSVLNELFLRGAPSGGRGRPSRGRSFFDLSDAEEEDRERRRECKDLEAVDLTGCVSAVFVNAFNEFVTTHLIAPEPESHSDDEMEGRRTRRRF-VDEPLTFPGLKRLGMRGVKSILPRFLGPFLLAFPSLTCLDLSGTRVTPEILEALGASDTVRLKSLALARCVKLTSESIRDLLVSSSVTAELRELNLYGDMTYLSPLIHEHLLEIVTKAPSFVSGGLHYLDISGAPIDKEVLEHFKPQPNLRSFGLSHLPTLGLKAIQKFMIEKSPNVEVLTLINTSPELDFGLRTNSPRNAVINLHTHLIRPLSTPPFSFSITAPSVQLPPQTRLRVVELSTGMLGALGVGAGAWRIIRSKGGRGWYVDAASTWVAEPGSVGSVLKRDLSADHPFRAEMERLSDANGNVSSGIGWHARKMEVSQVFGLLGREDGLYGAVSFAYQG
NYPSELIDAICSQVYASGLPATETSLDPLIAVSGVPTAHPSSSPAAYWSEYHVRHTLANLCLVNHAWYEAAKPWLWRRVEVRLPRTWLSLVEEIAWNYEEETVDSVMGKTIQAAARAAADAPTFALDKDAALKLEASLLDTLELPDNAISADLLSPAPSRDPSPRRIRPKSKSPARWKILRSINDAIQDVLDRRAPGVHVPTPTDPRPGRHVQHLDFNHFRTIGMRRSVEEGVNSRFVTGDRVEAILKEMPNLTAFGATEYMDGALTLPVLNELFLRGAPSGGRGRSSRGRWIF--SDVEEEDRERRRECKDLEAVDFTGCVSAVFVNAFHEFVNTHLMTPETEVNSDGEDDSRRTRRRF-VDEPMMFPGLRRLGMRGVKSILPRFLGPFILAFPSLTHLDLSGTRVTSEILISLGESSTVRLRSLSLARCVKLSSECVRDFLVNSPVTAELRELNLYGDMTYVSPLSQEHLLEVVTLAPCFLSGELQYLDLSGAPLTKEILARVKPQPKLRSAGLSHLPHLELKTIQKFMIEKSPNVEVLTLINTSPELDLGLRNNTPRSAVINLHTHLIRPLSTPPFSFSLSSSNAPSPPLTRLRVVELSTGMLGALGAGAGAWRIIRSKGGRGWYVDTASAWVAESGSAK--LKRDLPPNHPFRVEMERLSDANGNVSSGIGWHARKMEVLHGHGMLGREDGLYGAVSFAYQG
EFPPELLYSVCAQVYASGLLPDHPSLDPLVTDDRIPTGHPTATPSGYWPEPVTRRTLANLCLVNHAWYEAAKPWLWHKLEVRLPRSWLSLVEEIAWNYEEETVDLVMHKSIQAATQAAAGSVLHVG-REEFMDLEKSLRSDLDSPDDSISPDLLSPVPSRDPSPRRLRPKSKSPARWKILRSISDAIQDVMSRRAPGVYVPTPHDPRPGRHVRHLDFNHFRTIGMRRSVEEGVNARFVTGDRVQAVLKEMPNLTAFGATEYMDGALTLPVLDELFLRGAPSGGRGRPTRGRALMECHDVEEEDRERRRECKDLEAVDFTGCVSAVFVNAFAEFVTNHLLSSEIELSADEDDEHHHTRRRNVLHEQLLFPGLQRLGLRGVKSILPKYLGPFLLSFPNLTHLDVSGTRITPDILDAIGQSDTMRLKSLALARCIKLTSESIKNFLVDSPVTSELQELNLYGDMTYVSCITPEDLLHIVTNAPCFNNGNLVYLDLSSAPVGAEVLEKMKPQPVLRSLGLSHILRLPIQAVATFLKNKAAHVEIITLVNSTPELDCGIRRLATRQASIALHGQIIRPLCTPPFSFSISANASKSTAPTRLRVIELSTAMLGVLGAGVGSWKIVRSKGGRGWYIDTACGWVADS--QGSILQRELPPNHPFRQEMERLSEANGNVSSGVGWHARKMEVLHGHGMLGREDGLYGAVSFAYQG
EFPPELLYAICAHVYTAGVLPEQPSLDPLITDSHIPTGHPTASPPGYWPEPVTRRTLSNCCLVNHAWYEAAKPWLWHKLEVRLPRSWLALVEEIAWNYEEETVDLVMQNSIQAAAQAAAGSAMRVG-REEFMDLEKRLRGELDSPDDSISLDLLSPVPSRDPSPRRLRPKSKSPARWKILRSISDAIQDVMSRRAPGVYVPTPHDPRPGRFVRHLDFNHFRTIGMRRSVEEGVNARFVTGDRVQAVLKEMPNLTAFGATEYMDGALTLSVLDELFLRGAPSGGRGRPTRGRALMECHDVEEEDRERRRECKDLEAVDLTGCVSAVFVNAFAEFVTNHLLPSELDSSGDEDDDHHRSRRRNMLYEPLLFPGLQRLGLRGVKSILPKFLGPFLLSFPNLTHLDVSGTRITPDILDAIGKSDTMRLKSLALARCIKLTSESIKNFIVDSPVTSELRELNLYGDMTYVSCITPEDLIDMVTNGPCFTSGNLVYLDLSSTPVTADILEKMKPQPVLRSLGLSHILRLPIQSVANFLKNKAPHVEIVTLVNSTPELDCGIRRLATRQASIALHGQIVRPLCTPPFSFSLSNSTSKADAPTRLRVIELSTAMLGVLGAGVGSWKIVRSKGGRGWYIDTACGWVADS--QGSILKRELPPDHRFRVEMGRLSEANGNVSSGVGWHARKMEVLHGHGMLGREDGLYGAVSFAYQG
QFPSELTFAVCAHIYAACLLPDVPSLDPLLLDDRVPTSHPSSSPAGYWSEPVTRRTLVSLCLVNHAWYQAAKPWLWHKLEVRLPRTWLSLVEEIAWNYDEETVDTVMGRSLQAATQAAMDSANALTTRAEPLCFEDNLFDTSDSPDTSIGLDLLSPIPSRDPSPRRLRPKSKSPARWEILRTISDAVQDVMNRKAPGVYVPTPTDPRPGQYVRHLDFNHFRTIGMRRSVEEGVNSRFVTGDRVQAVLKEMPNLITFGATEYMDGALTLPVLVELFLRGAPSGGRGRPTRGRALMELHDIEDEDRERRQKCKDLEAVDLTGCVSAVFVNAFTDFVNTHLLPSVSDSSADSDEIARHSRVRNALYEPLLFPGLQRLGMRGVKSILPRYLGSFLLAFPNLTHLDLSGTRLTPDILELLGQSETLRLKSLALARCIKLTSESIANFLVDSLVTRDLTELNLYGDMTYVSPLVHADLLRIVTEAPCFLSGNFVYLDMSSAPINREILSKMKPQPKLRSLGLSHILHLELKAVTEFVKDKAPNVEILTLVNTSPELDCGIRKSSTRQSTIALHSQLIRPLCSPPFSFSLTGTQA-KPPPSRVRVIELATAMLGGLGAGAGSWRIIRSKGGRGWYVDTACAWVAECGTQGSVLRRDLPPTDPFRIEMEQLSAANGNVSSGVGWHARKMEVLHGYGMLGREDGLYGAVSFAYQG
QFPSELTYAICAHVYAACLLPDAPSLDPLLLDDRVPTAHPSASPPGYWSEPVTRRTLASLCLVNHAWYQAAKPWLWHKLEVRLPRTWLSLVEEIAWNYDEETVDTVMGRSLQAATQAAMDSANALTSRAEPLCFEDHLFDTSDSPDTSIGLDLLSPIPSRDPSPRRLRPKSKSPARWEILRTISDAVQDVMNRKAPGVYVPTPTDPRPGQYVRHLDFNHFRTIGMRRSVDEGVNSRFVTGDRVQAVLKVCPNLLTFGATEYMDGALTLQVLVELFLRGVPSGGRGRPTRGRALMEFHDIEDEDRERRQKCKDLEAVDLTGCVSAVFVNAFTEFVNTHLLPSDSDSSSDEDEVSRRPRARNALYEPLLFPGLQRLGMRGVKSILPRYLGPFLLAFPNLTHLDLSGTRLTPDILEQLGQSETLNLKSLALARCIKLTSESITSFLVDSPVTKDLTELNLYGDMTYVSPLVPADLMRIVSEAPSFLSGNLVYLDMSSAPINRDILRKMKPQPKLRSLGLSHILHLELKAVTEFVTDKAPNVEILTLVNTSPELDCGIRKSSTRQSTIALHSQLIRPLCSPPFSFSLTGSQA-KPPPSRVRVIELATAMLGGLGAGAGSWRIIRSKGGRGWYVDTATAWVAECGTQGSVLRRDLPPTDPFRIEMEQLSAANGNVSSGVGWHARKMEVLHGHGMLGREDGLYGAVSFAYQG
QFPSELAYAICAHVYAACLLPDAPSLDPLLLDDRVPTAHPSSSPAGYWSEPVTRRTLASLCLVNHAWYQAAKPWLWHKLEVRLPRTWLSLVEEIAWNYDEETVDTVMGRSLQAATQAAMDSANALTSSAEPFCFEDHLFDTSDSPDTTIGLDLLSPIPSRDPSPRRLRPKSKSPARWEILRTIRDAVQDVMNRKAPGVYVPTPNDPRPGQYVRHLDFNHFRTIGMRRSVEEGVNSRFVTGDRVQAVLKEMPNLITFGATEYMDGALTLPVLVELFLRGAPSGGRGRPTRGRALMEFHDIEEEDRERRQKCKDLEAVDLTGCVSAVFVNAFTEFVITHLLPSDSDSSSDEDEAARRPSARNALYEPLLFPGLQRLG------------------------------------------------------RCIKLTSESIANFLVESPVTRTLTELNLYGDMTYVSPLVPSDLMRIVMEAPCFISGNFVYLDMSSAPINREILRKMKPQPKLRSLGLSHILHLELKAVTEFVTDKAPNVEILTLVNTSPELDCGIRKSSTRQSTIALHSQLIRPLCSPPFSFSLTGTQA-KPPPSRVRVIELATAMLGGLGAGAGSWRIIRSK------------------------------------------------------------------------------------
QFPPELAYAICAHIYAACLLPDAPSLDP-------PTAQPSSAPPGYWSEPATRCALANLCLVNHAWYQAAKPWLWHKLEVRLPRTWLALVEEIAWNYDEETVDTIMSKSLQAAKKAALDSANALTSRAEPLCFEDNLFDTSDSPDTSIGLDLLSPMPSRDPSPRRLRPKSKSPARWEILRTISDAVQAVMKLKAPGVY------PRPGQYVRHLDFNHFRTIGMRRSVEEGVNSRFVTGDRVQAVLKEMPNLLSFGATEYMDGALTLPVLVELFLRGAPSGGRGRPTRGRALMEFHDIEDEDRERRQKCKDLEAVDLTGCVSAVFVNAFTEFVNTHLLPSDSDSSGDEDE-ERRPSARNALYEPLLFPGLRRLGMRGVKSILPRYLGPFLLAFPNLTHLDLSGTRLTPEILEQLGQSETLRLKSLALARCIKLTSESIANFLVDSPVTRDLTELNLYGDMTYVSPLVHSDLVRIVTLAPCFLSGNFVYLDISSAPINREILSKMKPQPKLRSLGLSHILHLELKAVTEFIKDKAPNVEILTLVNTSPELDCGIRKSSTRQSTTALHSQLIRPLCSPPFSFSLTATQA-KPPPSRVRVIELATVMLGGLGAGAGSWRIIRSKGGRGWYVDTASAWVAECGTQGSVLRRDLPPTDPFRVEMEQLSAANGNVSSGVGWHARKMEVLHGHGMLGREDGLYGAVSFAYQG
QYPQELLSAICAQVYSASLPPKIPSLDPLVTQCGIPTALPSSVPPAYWPEPVSRRTLANLCMVSHAWYEAAKPWLWYKLEVRLPRSWLSFVEEIAWNYEEETVDSIMTRTIQAATDAVMATVPPGSEDPEMLR---SILNKLTEPDLSIPPELLSPAASRDPSPRRIRPKSKSPARWKLLRSISDAIQDVLDRREPGVYVPTPVDPRPGRFVRHLDFNHFRTIGMRRSIEEGVNSRFVTGDRVQAVLKEMPNLTTFGATEYMDGALTLSVLKELFLRGAPSRIRGRPSRGRGVT-FAEVEEDDRERRRECLDLEAVDLTGCVSAVFVNALTEFVNTYLLSVESESGGEEEN--SRSRHRHTFDEPLSFPGLQRLGMRGVKSILPRILTPFILAFPSLTHLDLSGTRITSDALYSLGESATVTLQSLAIGRCTRLSGQSLRDFLVYSPVTAQLKELSLYGDLTFPSPLSEDDLHDILTLAPSFVNGDLVYLDLSSAPLTSEMLDDFPPQPRLRSLGLSHIPDLDLKAIAEFVKAKASHVEVLTLIGTSAQLSCGLRRGSVRQSSIALQTQLIRPLCTPPFSFSLSSPSSPASPPSRLRVIELSPVMLGGLGAGAGSWKIIRSKGGRGWYVDTASGWVAKEGG--SILRRDLEPDHPLRREMERLSEANGNVSSGTGWHARKMEVLHGYGMLGREDGLYGAVSFAYQG
NYPPELLDAICSQIYLAGLPPFETSLDPLVAASGVPTAHPSSTPPAYWPEPVVRRTLANLCLVNHAWYNAAKPWLWRRVEVRLPRTWLSLVEEIAWNYEEETVDSVMGKTIQAAARAAAGASTFASDKDAAQKLEASLLDTLELPDDAISPDLLSPVPSRDPSPKRIRPKSKSPARWKILRSINDAIQDVLDRRAPGVYVPTPKDPRPGRHVQHLDFNHFRTIGMRRSVEEGVNSRFVTGDRVEAILKEMPNLTAFGATEYMDGALTLPVLNELFLRGAPSGGRGRPSRGRSFFDISDAEEEDRERRRECKDLEAVDFTGCVSAVFVNAFNEFVNAHLMPAEPESGSDEEGDGRRTRRRF-VDEPLTFPGLQRLGMRGVKSILPRFLGPFILAFPSLTHLDLSGTRVTPEILIALGESTTVRLKSLSLARCVKLSSESVRDFLVHSPVTAQLKELNLYGDMTYQPPLTQEHLLELVTSAPCFISGELQYLDLSAAPLTKDILAYFKSQPHLRSLGLSYLPNLELKAIQRFMLEKAPNVEVLTLINTAPELDLGLRTNTPRNAVINLHTHLIRPLSTPPFSFSISSSRGPLPPPTRLRVVELSTGMLGALGAGAGAWRIIRSKGGRGWYVDTASAWVAEPGSAGSVLRRDLPSDHPFRVEMERLSDANGNVSSGIGWHARKMEVLHGYGMLGREDGLYGAVSFAYQG
QYPQEILYAICAQLYASCLLPDDPSLDPLIHYHGVPTAHPSSVPPGYWAEPVVRRALANLCLVNHAWYQAAKPWLWHKLEVRLPRTWLSLVEEIAWNYDEETVDSVMGKTIQAATQAAIDSAHVISNHEQAFRFDENLFNNLDAPDVSIGLDLLSPVPSRDPSPRRLRPKSKSPARWKILRSISDAIQDVMNSRAPGVYVPTPEDPRPGRFVRHLDFNHFRTIGMRRSVEEGVNSRFVTGDRVQAVLKEMPNLTAFGATEYMDGALTLPVLNELFLRGAPSGGRGRPTRGRALMELHDIEEEDRERRRECKDIEAVDLTGCVSAVFVNAFTDFVNIHLLPPDSDSDGDEGEGGRRARQRNHLYEPLLFPGLRRLGLRGVKSILPQFLGPFLLAFPHLTHLDLSGTRVTPDILESLGQSSTLRLKSLALARCIKLTSESITSFLVDSVVTSELTELNLYGDMSYSSPIIADDIMKIINFAPCFVNGNLVYLDLSSAPINKDILLKFKPQPKLRSLGLSHILHLELKAVAEFVKTKAPNVEILTVVNTSPELDCGLRRSATRQSSIALHTQLIRPLCTPPSSFSVMQTNSPLPPPTRLRVIELSTAMLGGLGAGAGSWRIIRSKGGRGWYVDTASAWVAESGSVRSVLCRDLPPSHLFRVEMEKLSAANGNVSSGVGWHARKMEVLHGHGMLGREDGLYGAVSFAYQG
--PHELLYAICAHIYDNGVLPDNPSLDPLITATTIPIAHPSSTPPGHWSEPVTRHTLANLCLVNHAWYQAAKPWLWHKLEVRLPRTWLSLVEEIAWNYDEETVDNMMGRSFEAAHTAAMNSTGTLHQQLEAIRFEGHPENNVEAPDTTIPLDLLSPVSSRDNSPRRFRPKSQSPARWKILRSISDAIQNVMDRRASGVYVPTPADPRPGRFVRHLDFNHFRTIGMRRSVEEGVNSRFVTGERVQAVLKEMPNLLSFGATEYMDGALTLPVLNELFLRGAPSGGRGRPERGRALVDHHDDDDEDRERRRECKDLEAVDLTGCVSAVFVNAFTEFAKTHLLPD------DEEE--RRPRQ---HNEPLIFPGLQRLGMRGVKSILPRYLGPFVLAFPHLTHLDLSGTRLTSEILDALGQSPTMRLKSLALARCIKLSSESIARFLISSPVTSEITELNLYGDMTYLSPILEEDIQKIVTCAPCFTRGNLVYLDLSSIPITADILRSIRPLLKLRSLGLSHILHLDLRAIADFLRDKAPHVEVLTVVNTSPELDCGIRRSATRQSTMALHTTLIRPLCSPPFSFSLSVAPGERPPPTRLRVIELSTAMLGGLGAGVGSWKIIRSKGGRGWYVDTASAWIGEPGAEGSVLRRDLPPGHPFRMEMEKLAAANGNVGSGVGWHARKMEVLHGHGMLGREDGLYGAVSFAYQG
QYPQEILYAICAQLYASCLLPDDPSLDPLIHYHGVPTAHPSSVPPGYWAEPVVRRALANLCLVNHAWYQAAKPWLWHKLEVRLPRTWLSLVEEIAWNYDEETVDSVMGKTIQAATQAAIDSAHVISNHEQAFRFDENLFNNLDAPDVSIGLDLLSPVPSRDPSPRRLRPKSKSPARWKILRSISDAIQDVMNSRAPGVYVPTPEDPRPGRFVRHLDFNHFRTIGMRRSVEEGVNSRFVTGDRVQAVLKEMPNLTAFGATEYMDGALTLPVLNELFLRGAPSGGRGRPTRGRALMELHDIEEEDRERRRECKDIEAVDLTGCVSAVFVNAFTDFVNIHLLPPDSDSDGDEGEGGRRARQRNHLYEPLLFPGLRRLGLRGVKSILPQFLRPFLLAFPHLTHLDLSGTRVTPDILESLGQSSTLRLKSLALARCIKLTSESITSFLVDSVVTSELTELNLYGDMSYSSPIIADDIMKIINFAPCFVNGNLVYLDLSSAPINKDILLKFKPQPKLRSLGLSHILHLELKAVAEFVKTKAPNVEILTVVNTSPELDCGLRRSATRQSSIALHTQLIRPLCTPPSSFSVMQTNSPLPPPTRLRVIELSTAMLGGLGAGAGSWRIIRSKGGRGWYVDTASAWVAESGSVRSVLCRDLPPSHLFRVEMEKLSAANGNVSSGVGWHARKMEVLHGHGMLGREDGLYGAVSFAYQG
QYPTELLYAVCAQVYASCLLPDDPSLDPLIYDKGIPVAHPSSVPPGYWPEPVARRTLANLCLVNHAWYEAAKPWLWRKLEVRLPRTWLSLVEEIAWNYDEETVDSVMGKTIQAATQAALDSAQVVANNDEYFRIDENIFKSLDAPDLSIGLDLLSPVPSRDPSPRRLRPKSKSPARWKILRSISDAIQNVMNSRSPGVYVPTPQDPRPGRFVRHLDFNHFRTIGMRRSVEEGVNSRFVTGDRVEAVLKEMPNLTAFGATEYMDGALTLQVLNELFLRGAPSGGRGRPARGRALMDLNYIEEEDRERRRECKDLEAVDFTGCVSAVFVNAFTDFVNMHLLPPESESSGDEDDNGRRSRQRNNMYEPLLFPGLRRLGMLGVKSILPRFLGPFLLAFPHLTHLDLSGTRLTPEILDSLAQSPTLRLKSLALARCIKLTSESITHFLVDSPVTWQLTELNLYGDMTYPSPITVEDLTRIIDEAPCFTSGNLVYLDLSSVQVTRSLLARFKPQPKLRSLGLSHILHLELKAVTEFVKTKTPNVEILTLVNTSPELDCGIRRNATRQSSIALHTQLIRPLCSPPFSFSVLQP-SPLPPPTRVRVIELSTAMLGGLGAGGGSWRIIRSKGGRGWYVDTASAWVAEPGSEGSVLCRDLPPSHMYRVEMNKLSAANGNVSSGVGWHPRKMEVLHGHGMLGREDGLYGAVSFAYQG
LYPQEILYAICAQLYASCLLPDEPSLDPLIYDHGVPTAHPSSVPPGYWPEPVVRRALANLCLVNHAWYQAAKPWLWHKLEVRLPRTWLSLVEEIAWNYDEETVDSVMGRTIQAATQAAIDSAHVISNHEQAFRFDENLFNTLDAPDVSIGLDLLSPIPSRDPSPRRLRPKSKSPARWKILRSISNAIQDVMNSRAPGVYVPTPEDPRPGRFVRHLDFNHFRTIGMRRSVEEGVNSRFVTGDRVQAVLKASMSFPKFGATEYMDGALTLPVLNELFLRGAPSGGRGRPTRGRALMELHDIDEEARERRRECKDIEAVDLTGCVSAVFVNAFSDFVNIHLLPPEPESSGDEGDDGRRTRQRNYPHEPLLFPGLCRLGLRGVKSILPQFLGPFLLAFPYLTHLDLSGTRVTPDILDALGQSSTLRLKSLALARCIKLTSESITRFLVDSPVTLELTEINLYGDMSYGSPLVTEDLMKIVICAPSFVNGNLVYLDLSSAPMNKDVLLKFKPQPKLRSLGLSHVLHLELKAVAEFIRTKAPNVEILTVVNTSPELDCGLRRSATRQSSIALHTQLIRPLCSPPFSFSVMQTTSPLPLP---------------LGCGSSNWAVSARVLGRGGLSEAKEAVDGTSTQVRGLLREDI---------------------------------LHGHGMLGREDGLYGAVSFAYQG
QYPTELLYAVCAQVYASCLLPDDPSLDPLIYDKGIPVAHPSSVPPGYWPEPVARRTLANLCLVNHAWYEAAKPWLWHKLEVRLPRTWLSLVEEIAWNYDEETVDSVMGKTIQAATQAAIDSAQVVANNDEYFRIDENIFKSLDAPDLSIGLDLLSPVPSRDPSPRRLRPKSKSPARWKILRSISDAIQNVMNSRSPGVYVPTPQDPRPGRFVRHLDFNHFRTIGMRRSVEEGVNSRFVTGDRVEAVLKEMPNLTAFGATEYMDGALTLQVLNELFLRGAPSGGRGRPARGRALMDLNYIEEEDRERRRECKDLEAVDFTGCVSAVFVNAFTDFVNMHLLPPESESSGDEDDNGRRSRQRNNMYEPLLFPGLRRLGMLGVKSILPRFLGPFLLAFPHLTHLDLSGTRLTPEILDSLAQSPTLRLKSLALARCIKLTSESITHFLVDSPVTWQLTELNLYGDMTYPSPITVEDLTRIIDEAPCFTSGNLVYLDLSSVQVTRSLLARFKPQPKLRSLGLSHILHLELKAVTEFVKTKTPNVEILTLVNTSPELDCGIRRNATRQSSIALHTQLIRPLCSPPFSFSVLQP-SPLPPPTRVRVIELSTAMLGGLGAGGGSWRIIRSKGGRGWYVDTASAWVAEPGSAGSVLCRDLPPSHMYRVEMNKLSAANGNVSSGVGWHPRKMEVLHGHGMLGREDGLYGAVSFAYQG
----------------------------------------------------------------------------------------------------------------------------------------------------------------------------------------------------------------------------------------------------------------------------------------------------------------------------------------------------------------------------------------------------------------------------------------------------------------------------------------------------------------------------------------------------------------------------------------------------------------------------------------------------------------------------------------------------------------------------------
----------------------------------------------------------------------------------------------------------------------------------------------------------------------------------------------------------------------------------------------------------------------------------------------------------------------------------------------------------------------------------------------------------------------------------------------------------------------------------------------------------------------------------------------------------------------------------------------------------------------------------------------------------------------------------------------------------------------------------

SISIPVLGPPTSAAATYLQNTNPAVIPPEDESPLLRAIRRVLRGSDAESATEIHRSILWTGNEVGDRELHWNAHTAVLSSGGIIIKQWSFKHEEESIQWACLGQLEVKNASSAYSAANFAANAELAHADRPTFGPYTRAANT-KPDIGSVRVASATFIFLRSLVKVYLDDGEDFSFSLPFIVRKAWPVSPHGIIMQRVLEPAELEEAQITGDEILPTIFSITSPFAEAAAVGLTSGIIEGVRDKPPQLKDEDEHATKPLMPVPPMEMLVWTSYLARTMSMHLMVTVDVEKELVSVWHYVYIKPKDSPVPLTRPANPTKKRLSTAAGNRRTSAMFNEWDRNRPISPKASRMAEEMLPEMFELPDDHPFKA----GSSLGNNNGLGSLPSVRHV-RRSSLTRSDLTNTMNRMALGGKMEPEIFPPNDHGRMKAAFWMERVYTHEISKEEAQAWRNMIVSIFDSRHDGNQFRCLMSICLPATKTAIILSVARTQERTIEVAPLSQLPASSATALRATRANVLDLFVIKPDGGLGLWTHGLREMPVTLKMPKGARDMDIDHTPSKALSVQDAQWGQTVVTHEDGSQSRVSFDIYPISPLVTECFQILALILPHDAAFDLHFTFLRMWSDQHYSQANDMEFECFKKALYEVFDVQVEEYPVQNDPWLLLAASKTHDRFSEDPALRKLIRPPNIPVARPVLTSKPPHSLLAPLMYGLHILAEQCRLVTMRQKDLMLLVPIICRLAVVIRPEWADYWKRLIPDAMTSWP-SEYFDDRVPVWPPDMSAILYGRISSPEWKAPWHDVQHIVTRFSITPSLYYGYSDPLRILHEVTTLYNTLADFKVPEFQKRAENTIHKMVTQGMKNLSFFLPLGVMAPLNEAARTCQLVPPGNWPVQAYAAISRNDLAASVNRRHDTFLSDGYLQPKEYLVSTTVRKCLHQIATTARTMSTEGEAVTGVELNLKEFIDIRFGLDRRLDEVARMLCSSIIPSVKGIERPELSEPDQAKEHQNQVVRVAERTLALPYGRAMFTFGTVPVVTRETYSIPKIEFSVRLQPLNIVLTPDVGKISAESLAWGEFHNGVAAGLRVAPGAGGVQSSWIAFNKPTELSPEHAGFLLGLGLTGHLKEMLSWHSFSYLTPKHDLTSIGVLLGLSAANIGTGNEHVTKLLAVHTPAMLPTPSVDLNVTLLTQGAGLAGIGLLFLGTKNRRMGEVCLSQISKRELVQPDLSNEHREAYTYAAALAFGMIMLGKGTTIPADLNVLKRLSILVHGEPRAPSANPQPEAFDINLTSPAAAMALGFMYLRTNRKDVADILTIPDTVISLNAIQPTFLLFRTLARALILWDAIAPTQEWLLAQIPLSIREATEAR-KAGKVIDDSMELANYNIISGCCFAVGLKYAGTARQEAYNLIVRYFDLFSRLAYTNGPAFDHKIKRSAIRDGLNLISLALSMVMAGTGELSCVRRLRYAYGMAQQIMYHHGFKYGVHVATHMSLGLLFLGGGRFTLGTSDAAIAAMVLAFFPRFQQTSADNKSYLQALRHMWVLAVEPRCLIARDVDTNEVVYLPVKIRTH--DTPEQTQLISPTLIPDMDLLKSVRVDTPRYWPFYLDTARHPPHKDVLLKSQTLYVKRRTAFLSYTEDPRGSRSLFVRSGSSSGDIATLDFPQLTGNQTHPAGDLSEFITSFSNDILFLAFADHFSRPLGETEDEQVFQNYCHAALLDSILQDKPQSLQVYLTLYTYRMMTPQSRYFHLRLQDLRFVSDFYSKVYDRHFSGKKDGVGKPPLIRDTTVLAALHALDQKLENIRTSKAFQEYLGKYARGESLPTGETMGRYLAWYLSRNSVPVSIILTILRTLANEAHTQCLGLPYPDGTTDSDNLDNGIKEVLHATGTKMTASLGSGWSVRSLNEIIDSWK
MLVVPLQPLHKSSAAQFLEQQTPSCSTSATESSLLRAIRSVLRGSDTDNLSKIQTSCY---TQDDERELTWNAHTIILSYGGAIRRRWSFGQEGETIQWACLGLLDE--SNS---------VPQLPSSERPTFGPFTRSKTTSRTNASRSTLIPAIFVFLRSIGKIILQNGMEYSFSLPFIVRKAWPLFPHGVMIQRVLEPSEFVEAELTGEAVLPTVFSMTSPLAEAAAVGLTSGIIGGCRSHTYTLKDEDENLIRPLRSIPSTEMIVTVTRQGRDCSIYVVVTVDVERRKLSIWRYAYFKPKDMPTPLTENHSRQKKRQSFAAVSRRTSAIYDGAGRRHPLSPGRRSPDTSPTADIFDVPSMPPLSALPRMAPALSTAKTLQSLVSGRGNARRVSINKNDTNATMDRMAFGARVDTDLEIPIEHGRMKAAYWMHRVYTQDIAEEEAKSWRDITFSAFDERYDGKEERCLLSFQLPKTQVAHVLSVVCG-DEEVKAEHIAQIPAIASASICATREHAWDFIVLKPDHRLVLLTHGLREIPITISFPGPRMDV--DE-LQPVVYLSRVRTSSVAITFANEQRARLDLLFRPNCPLTTGCLSMLAHCLTSEGFFLLHCAFLDRWSTREYSLIENIEFSCLTDAIYTIFQLQSEPAKR-RGLWEQLGRSASHRNFKEDPVLRKLRRPPDAGQLKPILSVKKPSKFLSSMLYGFHTYAEYLRFNVSRFNDLLRLVPVICRIAVEVRPEWADYWQRLVPDPTSSWPRPSYLDDRLPVWPTDISAIFYGRLGNPEWKVPWHDVSYIAARFGVEPSFAYGRGDPLDGFQDLSVLYTHLTDGQTPDVRTRAERAILQLVSRDRTKLLDLLPLGIVAPLREAARTCQLNPPPNWPLDAYMAIGRNDLAALADENVEHLNRDGLRINKDFFSPSKPRQTINHLVSAARAAGGEVDVVTGVELDLEAFTSIRFGQDRRLEEVGRMLCSSTTTSIKIPDRPDLSEHDQTKEQQNHVIRVADRTLALPYGRAMFTFGSLSTVTREAYRIPKLEFTVRVQPLNITVPPEAGKIPVESLSWGEFHNGVAAGLRISPTATGVESSWIAFNKPSELSPEHAGFLLGLGLTGHLKHMMTWHTFSYLTPKHDLTSIGVLLGLSAANVGSADQHVTKLLAVHTPALLPTPSVDLNVSLMTQAAGLAGVGLLYLGTKNRRMAEVCLNQISRRDLVQPDLSNEHREAYTFAAALAFGMIMLGKGTTIPADSHLLSRLNVLIHGDADLMLAKNIRVPFDINLTSPAATIALGLMYLRTERQDIADLLPIPDTVLTLNRIQPSFLAIRTITRNLIMWNEIAPSNEWLISQLPESVREAIEARSKHGQTVDESLELAYYNILAGCCFVIGLKYAGTAREEAYSLIVRYFDMYQRLAYTNGLAFDHRIKRSAVRDGLNLISISLSMVMAGTGEISCLRRLRYAYGMYQQTGYHQGFKYGAHVSTHMALGLLFLGAGRFTLGTSDAAIACLVTAFFPRFHTASLDNKSFLQALRHLWALAVEPRCLIARDVDSGEVVYLPMKITFRE--EKESVTLISPTLIPDIDKLVSIRVDTPRYWPFYLDTEEMPRHKDALLKSQTLYVKRRTAFLSYTEDPKGSRSLFVRSGSSAGDAATLDFPQLTDTKTHPASDLSEFITSFSNDILFLAFADHLARTD-GTEKEQLFHRYCHAALLDSILHDKPQTLQSHLTLYMYRTMDPRSQYFNLRLQDLRFAADFYSKIYDRRFSGRVNNNPRPPLIRDTTVLGALYALDKRLEDIRQSEQFLQALGQYAKGEAIIDNQGIVRQLGWYLLRNGVPVSTLLVVLRQLAQDAHRQCLGVPPPEGTNDAEVLDLGIKEVLHGTGTKMSTAFGSGWSAKSLDEIIQVWG
PLAISVQGPPISAAVEFITRISPKPEILHDESPLLKQIKTALRGVDPESIAPVNTARYCSATNSNKRELVWNLHHAVLSSGGVMIKRWSFEQEGEHIQYACTGELEQHSAASVHSAANYTKGDDNSEQGRPIFSPFIQAKREPEKIEIYTAKVSAVFVFLRSICKIYLEDGVDYTFSLPFIVRKAWPVEPSGVMVQRVLDPAELKEAEATGEEVLSTIFSVTSPFTEANVVGLTEGILRATNDEPVKLKDVDEHTKKPIKSIPPTELLVHVSHCGEANDMRLAVTMNLEMRQISLWEYVYIKPKKTLVQSKKTEGDTKKGQPSTGAGRRSS--------IHPMSPTL---------EFFELPDAIPLGSLPGMPSALPTAATLGSLVNQ-PVKRRNSLSRNDLSMTMDRMALGGRLDTDAFLPPDLGRFRPAYWMQRLLTHQIDEEEAQAWQNIQVSVFDNRFDGKNSRCFMAVHLPTSKTLQVFSITKMDDRTTQAVPVSTIPALCATSLRATRGNVWDLLVIKAQGQLGLLTHGLREVPVELQYDPRMTEMDVDIGHGAVVAAYDTHWGTTTLVYEDGWKTCVTFDIFPQDKLVTEVLQLLALTLPTEVTFDLHRLFLEKWSARAWSTARNVEFECLASALYTVFGLAVEETQETFDPWLRLAHSTSHEKHLEDPILRRLRRPPMKPLLRPVHQPGPSHPMLAPLLYGLHTLAEHLRLSIHRQADLLKFAPLICRVACAVRPEWADYWKRLVPDAIGIWPS---LDDRIPVWPPDMSAILYGRVSTPDWKVPWHDIGHIVSRFSITPSLEYGVADPLAELHELSMLYNTLSDGKITDCQKRAENVVYKMVTKKGHDVTANLPLGIASPLREAARTCQLAPPGNWPLDAYKAIGRNDLAASAIQKADHFNPDGYQPRKE--NPSQPRASIGEIAASTRTQVGDMDNSSGVEINLKQFAAIRFGLDRRIEEVSRMLCSSIIPNIKGVERPDMSDHEQTKDHQTQVLRTAERTFALPYGRALFTFATMPVINREAFVIPKLENSIRLQPLNVLVTPEPGKISPESICWGEFHNGVATALKITATATGVESSWIAFNKPSDLSPEHAGFLLGLGLTGHLKGLMTWHTFSYLTPKHDLTSIGLLLGMSVANVGSGNTHITKLLSVHTPALLPVP-ADLNVPLITQAAGLSGLGLLYLGTKNRRMAEVALSQISRRDLVQPDLSNEHREAYTYSSALAFGMIMLGKGTDIPVDNETVKRLNVLIHGNTRSALEPEGPK-FDINLTSPAASMALALMYFRTNKRDIAESIAIPDTAIALNSIQPYFLLIRTIARSIVMWDHVKPTNEWLMQQIPLNIRLAIDSRTKTGNPIDDTFDLAYYNILAGACFVIGLKYAGTAGQDAYQIIVKNFDMFSRLAYSNGKAFDHKIKRSVVRDGLNLLSIALCMVMAGTGEITCMRRLRYAFGMSQQLMMHHGFKYGTHVSTHIALGLLFLGGGRFTLGTSDAAVVSLITAFFPRFHHVSSDNRCYLQALRHMWVLAVEPRCLIARDVDTNEIVYLPVKISTDDNKVKDQVQLISPTLIPDLQKVVAIRVDTPRYWPFYLDTAAHPRHKEALLKSQVLYVKRRTAFLSYTEDPRGSRSLFVRSGSSSGDAATLDFPQLTDAKTHPAGDLGEFITSFSNDDLFLAFADHFSRSD--TDEERLFYTYCHAALLDSILQDKPQTLQSHLTLYMYRNMSPDSRYFHLRLQDLRFAADFYAKVYDRRFSGRTENNPRPGLLRDTTVQGTLHALDRKLDLVRVLPGLVAYMSRYVQGSVLPDGRTLERYAAWYLLRNGVPVSTLLLVLRQLATDAHRECLARPHPEGTTNAQALDVGIKEVLHASGTRMTTSLGSGWSIRSLNEIIEAW-
PLAVSVQGPPISAAVEFITRVSPKPEILHDESPLLKQIKTALRGIDPETVAPVNTARCSSATNSNKRELVWNMHHAVLSSGGVMVKRWSFEQEGEHIQYACIGELEQHSAASVHSAANYTKGDSNSEQGRPIFSSFIQAKREPEKIEMYTAKVPAVFVFLRSICKIYLEDGVDYTFSLPFIVRKAWPAEPSGVMVQRVLDPAELKDAEATGEDVLSTIFSVTSPFTEANVVGLTEGILRATKDEPVKLKDVDEHTKKPIKSIPPTELLVHVSHCGEANDMRLAVTVNLEMRQISLWEYVYIKPKNTLVQSKKTEGDTKKRQSLTGAGRRSS--------IHPMSPTL---------EFFELPDAIPLSSLPGMPSTLPTATTLGSLVSQ-PVKRRNSLSRNDLSMTMDRMALGGRLDTDAFLPPDLNRFRPAYWMQRLLTHRIDEEE---WQNIQVSVFDNRFDGKNSRCFMAVRLPTSKILQIFSITKMDDRTTQATPVSTMPALCATSLRATRGNVWDLLVIKAQGQLVLLTHGLREVPVELQYDPRVTEMDMDIGHGAVIAACDTHWGTTTLIYEDGWKTCVTFDIFPQNKLVTEVLQLLALTLPTEVTFDLHRLFLEKWSTRAWSTARNVEFECLASALYTVFGLTVEEAQETFDPWLRLAHSTSHEKHLEDPILRRLRRPPMKPLLRPVHTPGSSHPMIAPLLYGLHTLAEHLRLSIHRQADLLKFAPVICRIAAAVRPEWADYWKRLVPDAIGIWPSSSYMDDRIPVWPPDMSAILYGRVSTPDWKVPWHDIGHIVSRFSITPSLEYGGADPLAELHELSMLYNTLSDGKITDCQKRAENVVYKMVTKKGRDITANLPLGIASPLREAVRTCQLAPPGDWPLDAYKAIGRNDLAASAIQMANHFNPDGYQPRKEGQNPSKPRQSIGEIAANTRIQVGDMDNSSGVEMNLKQFTAIRFGLDRRIEEVSRMLCSSIVPNIKGMERPDMSDHEQTKDHQTQVLRTAERTFALPYGRALFTFATMPVINREAFVIPKLENSIRLQPLNVLVTPEPGKISPESICWGEFHNGVATALKITATATGVESSWIAFNKPSDLSPEHAGFLLGLGLTGHLKGLMTWHTFSYLTPKHDLTSIGLLLGMSVANVGSGNIHITKLLSVHTPALLPVP-ADLNVPLITQAAGLSGLGLLYLGTKNRRMAEVALGQISRRDLVQPDLSNEHREAYTYSSALAFGMIMLGKGTDIPVDNETVKRLNVLIHGNTRSALEPEGPK-FDINLTSPAASMALALMYFRTNKRDIAESITIPDTAIALNSIQPYFLLIRTIARSIIMWDHIKPTNEWLTQQIPLNIRLAIESRTKTGNPIDDTFDLAYYNILAGACFVIGLKYAGTAGQDAYQIIVRNYDMFSRLAYSNGKAFDHKIKRSVVRDGLNLLSIALCMVMAGTGEITCMRRLRYAFGMSQQLMMHHGFKYGTHVSTHIALGLLFLGGGRFTLGSSDAAVVSLITAFFPRFHHVSSDNRCYLQALRHLWVLAVEPRCLIARDVDTNEVVYLPVKISTDDNGVKDQVQLISPTLIPDLEKVVAIRVDTPRYWPFYLDTAAHPRHKEALLKSQVLYVKRRTAFLSYTEDPRGSRSLFVRSGSSSGDAATLDFPQLTDAKTHPAGDLGEFITSFSNDVLFLAFADHFSRSD--TDEERLFHTYCHAALLDSILQDKPQTLQSHLTLYMYRNMSPNSRYFHLRLQDLRFAADFYAKVYDRQFSGRTENNPRPGLLRDTTVQGTLHALDRKLDLVRILPGLVAYMGCYVQSGVLPDGRTLERYAAWYLLRNGVPVSTLLLVLRQLAADAHRECLTRPHPEGTTNAQALDVGIKEVLHASGTRMTTSLGSGWSIRSLNEIIEVW-
PLIVSAQGPPVSSAITFLSKNAPTEKQDTNDSPLLKAIKAALRGPGAEDVNTIHTATYFTGNHTEEPDLAWDKYNAVLSCGGVMIKRWSFEQEGECIQWACLGELEQKNPASSASAASYANANSAPPDGRETFGPFMRERNARKFGHGDPQTIPAVFIFLRSIGKIYLNNGVDYTFSLPFVVRRAWPVSPHGMMVQRVLEPSEIAEARATGDDVLPTVFSITSALSEAAAVGLTSGIYGATQNTPPALKDEDEHSSKPLKSIPPTEMIVWVSYCCIIADARVVVTVNVEERLLTIWQYAYIKPKDTPVPLTRTKKGVAKRQSMPGGARRTSAMFDGRDRLHQMSPNPRSHEPLLAPDVFELPDMPAFSSLPGMAPSLSTATTMASL-SGRPVKRRNSLSRNDLSTTMDRMVLGGRLDSDTLAPIEHGRMKAAFWMQSMYTRQISEEE---WQDISVSLFDDRFDGKDARSLLSICLPKSKNLLIYSFIQLPDRSSEVRPVAEIPALSATSIRATRGNVWDLLVVKPFGQLSLFTHGVREIPIDIRAL----------NLGPVDRVQDTKWGTTTLVYQNGQLSQVTFDIFPQDKLVIECFQLIALILPADTAFEIHRLFLDLWSTQAWATSENVEFQCLSSALYTVFGLDFEQKAEPTDPWLRLSASQTHTHFSEDPAMRLLQGPPSTPLARAAANHAPPHPLLAPLLYGLHTLAEHLRLLIPRQRDLLRFAPIVCRIAVAVRPEWADYWKRLIPTVMSTWPSSEFLDDRIPVWPPDLSAILYGRVSTPNWKVPWHDVQHIVTRFSITPSLEYGLCDPLHELHQLSLLYNSLSDGKITDTQKRAENVIYQMVSQNGQDVSSALPLGIAAPLREAARTCQLAPPGNWPLEAYRAIGRNDLAASSKHNPEVFISDGYKSRKE--NPTTPRQTIGQITSEARTLAGEIDSVSGVDLNLKEFTAIRFGLDRRLEEVARMLCSSSIPSVKSMERPELSEHDLTKEHQNQVVRVAERTLALPYGRAMFTFGSIPVVTREAYSIPKVEYSVRFQPLNILVTPEPGKLSPESVCWGEFHNGVAAGLRISPSAAGVDSSWIAFNKPVELSPEHAGFLLALGLTGHLKEMMTWSTFSYLTPKHDLTSIGVLLGMAAAHVGTGNQHVTKLLAVHSPALLPTPNVELNVSLMTQAAGLFGVGLVYLGSKNRRMAEVCLTQISRRDLVQPDLSNEHREAYTSASALAFGMIMLGRGSTIPADLIILKRLSILIHGDANTLTGKQTKSSFDVNLTSPAASIALGLMYLRTGRQDVADVLTIPDTVMSLNAIQPHFLLVRTIARSLIMWDAISPNNEWLVKQIPKPILEAIEARAKTGRSVDDAMELAYYNIISGGCFVVGLKYAGTARQEAYQMIIKHFDNFSRLAYGNGPAFDHKIKRSAIRDGLSLISIALSMVMAGTGELTCLRRFRYAYGMSQQLMYHHGFKYGIHVATHVSLGLLFLGGGRYTLGTSDAAITCMVTAFFPRFNSASSDNRSFLQALRHMWVLAVEPRCLIARDVDTNEVVYLPVKITMKEGAEVEHTQLISPTLIPDMDKLVSIRVDTPRYWPFYLDTAAHPRHKEALLQSQTLYVKRRTAFLSYTEDPRGSRSLFVRSGSSTGDAATLDFPQLADTRTHPAGDLSEFISSFSNNVLFLAFADHFSRAEGETHDERIFQNYCHAALLDSILQDKPQTLQSHLTLYLYRTMSPKSRYFHLRLQDLRFAADFYSKVYERRFSGRPENNARPSLIRDTTVQGALHALDVKLDEVRASPRFLDYMARYAKGLVSSDAEEMESYLAWYLLRNGVPVSTLLSVLCQLARDAHNQCLNAPPPEGTSDAVGLDTGIKEVLHATGNRMTTALGSGWSVRSLNEIIEAWK
TITIPLHG-EAKSSATLLLSTTEPRNTSTPESDLLRKIRLALRGSDTDHVSSVQSTVFLNSEGEEEEELTWNEHTVVISSGGVMRKKWNFQDEGQSIQWACIGLLEQRPSLQAHNAARYSESNSET--DWPTFGLFAQIRNETKPKSTSTRPIPAVFVFLRSIGRIFLRNGFEYTFSLPFIVRKAWPISPHGVMIQRVLEPTELHEAEITGDPVLPTIFSMTSPFAEAAAVGITSGVVGGFDDKPATLKDEDENCTKPLKPIAPTEMLVWTSHRGYAAD-DIMVTVDVEQRRLSIWRYVYMKPKDACLPLVRPNVQHRKRQSLASSTHRVSGNFNDFERRHNLSPGIRSREQSPVPEFRD---RTKVGSLPGMPTSLSTAATMASLMAGQPVKRRNSSARND----VDRMVLSGRIDSDVYPPAEYGRMKASCWVQLLYSHELAENEAKSWRDISVALFDSRWDGTSDRTLMGLCLPKSQSLLIFTLAYDGDGMLRAQPFGQWPAISVAALRATRPKVWDLVIVKPDGGLALLIHGVHELPIRVK--------EVKGHHGRIVSVQATSASSLVLSYEDGYKARTTLDLIPHDFLTQSCLQTLAMTLPADYSFHLHRTFLEHWWLHGLSSSGRVQFACFTNALYQMLELKVKPATVPNDSWQKLGYSRSHNRYRDDPALQQLVLPNSCPAPRPIPT--KPHPLLSVVLYALHILAENFRLLMHHYNLVVRLAPVVCRIALDVRPEWGDYWKRLVPDITDTWPSIGHLDDRIPLWPPDLSAILFGRINSPDWHFPWPEVDDLTKRLNIIPSFAFGRADPIPAMHDLKDIYSTLGDDKASTTLSRSEQAITRLVKSKGTDILDKIPFGMAAPIREAARTCQLSPPANWPMESYQTIGRNDLAASASEFPEALYNESYRPIKDFVNPARRRPTFGRIVTDTKAAAGKVDVVSGTELDLKDFTDIRFGQDCRLEEVARMLCSSAIPTIKNIERPELSEHDQAKEYQNQVVRFAERTLALPYGRALFTFGCLPNITKEAYAIPKLEFSIRVQPLNATVTPELGKIPVESLHWGEFHNGVAAGLRISPTATGVESSWIAFNKPSDLTPEHAGFLFALGLTGHLKEMLTWHTFSYLTPKHDLTSIGVLLGLSAANVGTANQHVTKLLAVHTPALLPTPTVDLNVSLVTQAAGLSGVGLLYMGTKNRRMAEVCLNQISRKDLVQPDLSNEHREAYTYSAALAFGMIMLGKGTTIPADVALLSRLSVLIHGEAKSFLPSKFRPSFDLNLTSPAATIAVGLMYLKTSRKDIADIVTIPDTVVALNGIQPSFLLARTIARALIMWDSIAPTSNWIMTQMPESIRDA---RNKTEKSSDDALELAHYNICAGCCFAIGLKYAGTARQEAYMVIIKYFDAFTRLVHSNSVAFDHKIKRSAIRDGLNLISIALSLIMAGTGEITCFRRLRYAYGMYQQTMYHHSLKYGIHMATHLSLGLLFLGGGRYTLGTSNAAIACMVTAFFPRFPHISFDNKCYLQALRHLWVLAVEPRCLIARDVDTTEIVYLPIKITMKEGNEVGTTQLISPTLIPDLNKLISIRVDTPRYWPFYLDTENLPRHKEMLLRNQTLYVKRRTAFLSYVEDPKGSRSLFVRSGSSAGDAATLDFPQVTATRVHPAGDLSEFITSFSNDVLFLAFADRFARDEGETEEECLFEKYCHASLLDSILQDKPQTLQSHLTLFFYRRMSPTHKYYHLRLQDLRFATDFYNMVYERQFSGRTENNPRPPLIRDTTLLGALHALDVKLEDVRRQPKFVMALTKYARGELAEDGSD----LSWYLLRNGVPVSTALVLLRQLAQDAYAQCLGRAEPEGTNDAANLDAGIKEVLHSAGTKLSTTFASGWLSRSLDEIIDSWK
----------RSPGTEYL-LKSPHTLPQREETRLLKAVQSALRGQDAVLPGVVQSSWLADEDNPDGREIVWNAKEVVLCVGGTIVKRWSFFQEKEDIQYACLGLLEQRHFTPSQTQGSVAEDDD--DDSRPTFGPFAQLNFQRRKFPDKRKTVSAVFVFQRSVTSIYLQNGVNFAVNIPFVVRRAWPLRPHGVLVQRVLEASELEEARITGEPVLPTLFTITSPFQEPAAVGLATKLEGGSSGFPFNIRTDLPRSTAPLKSIPPTDMVVWVSKSGMESNQSLVVTVDPQRCRLSIWAYAYVSPATAPLPS------AKARTSH--HSRRTSSQFEG---------------------------------------------------------ER-----------LDSKLI---VSQDPILAAADERMKATYWMER----------IERWRFAKVVSFDERFDGQHCKSSLGICFKGTNAVHIFNIFLEQSKEFKVTYWGQYPAAAIASVVATRPGIKDLMSVTEEGIVYLIH------PLHPHIYLNLVNPSAPSKHGKIVDLEDDRGSLLSVAYQDGWRCRVNVNMCPTDELTLDSLRAXSRTLMDVVYYGVHFYFLQEWSQHDRTSDPVLQFKCLQVALYDTHNLDVVQVPASTSAWGRLASSESHARCNRDLLVLSKLKPYQAKTPRLVTSQDSALASLATAMHALHLLGEAYKLQKDKHVYLVRLASCICNLAVHVRPEWADYWKRLLPDAMEEWPDMQNMDDRVPVVPRDIYSFLLNML-RSDADPVSFEPGHLSLYFKTVPAFGFGTQDPTSIVYSLKRLYDLLIDPTVPTSHKRAENAITYLLMPGGMQLLDTLPLGLAAPLREAVRTCQLAPPGHWRADMYSQIGRKDLAASGSQETEAVFTEGYRPAKDFMNPSKPKLTIGKIVAEAKSAAGEVDATSGVEFERDSLVTVRFGQDRRIEEVARLLNSSIVSTIRPPDRPEQSEHEQANQHQSHALRVGERTLALSYGRAMFTFGSVRKVTRESHAIPKIEYNIKLLPLNITVTPEAGKIATDAIHWGEFHNGVAAGLRISPNAQGVESSWITFNKPSELTPEHAGFLFALGLTGHLKELMTWHTFQYLTPKHDLTSIAVLLGLAASNVGKATQRIVKLLAVHTPALLPTPNIDLNVSLLTQAAGLSALGLLYMGTKNRRMAEVCLGEISRRDLVQPDLSNEHREAYTFSAAIAFGMTMLGKGSLIPADLDLLQRLSILLHGDVTLQARDKPLNPFDINLTSPAAAIALGLMYLKTGRQDVADLLTIPDTVLGLNRVQPSFLMIRTIAKGLIMWSQVEPTEKYIASQIPENIAEAMAPAGPGQAKIEVAFELAYYNIIAGVCFVIGLKFAGTARKDAYNLLGAHYEVFAK-----GPVYEGRIKRAALREGLNQISLAISMVMAGTGESLCIRRIRCAYGVFQNNMYHQNFRYGVHVVTMQSLGLIALGGGSYTLGNSDASIACLVAAFFPRTHANASDNKCYLQALRHLWVLAVEPRCLVARDVDTGEICFLPVKVTYKEGRTP-TAPLISPTMIPDFNLLVAIRVDTPRYWPFYIDVVTYPRHREALLRNQTLYVKRRTAFLSYSEDPRGSRSLFVRSGSSPLESAILDFPQAADPKTHPGNDLSQFITSFSNNIIFLAFADALCRSEDASEEERILHNYCHAALLDCIMQDKPQTLQTHLELFHARHMVP-DPLFNLVYQDMRVAADFYGRVYDKRFSGRAENNMRTGLLRDTAVFGALHSMEKPLESLRVTQGFLKMLGRYVRHEPFRDLSIVERLMSWYLLSNSVPMPETLRVLRDCVRQKRAEVL---PTLGGNKIAELDIALQAAFRTAGNKMT--LPPGWAVRSFDEVIAAWD
-----------------------------------------------------------------------------------------------------------------------------------------------------------------------------------------------------------------------------------------------------------------------------------------------------------------------------------------------------------------------------------------------------------------------------------------------------------------------------------------------------------------------------------------------------------------------------------------------------------------------------------------------------------------------------------------------------------------------------------------------------------------------------------------------------------------------------------------------------------------------------------------------------------------------------------------------------------------------------------------------------------------------------------------------------------------------------------------------------------------------------------------------------------------------------------------------------------------------------------------------------------------------------------------------------------------------------------------------------------------------------------------------------------------------------------------------------------------------------------------------------------------------------------------------------------------------------------------------------------------------------------------------------------------------------------------------------------------------------------------------------------------------------------------------------------------------------------------------------------------------------------------------------------------------------------------------------------------------------
-----------------------------------------------------------------------------------------------------------------------------------------------------------------------------------------------------------------------------------------------------------------------------------------------------------------------------------------------------------------------------------------------------------------------------------------------------------------------------------------------------------------------------------------------------------------------------------------------------------------------------------------------------------------------------------------------------------------------------------------------------------------------------------------------------------------------------------------------------------------------------------------------------------------------------------------------------------------------------------------------------------------------------------------------------------------------------------------------------------------------------------------------------------------------------------------------------------------------------------------------------------------------------------------------------------------------------------------------------------------------------------------------------------------------------------------------------------------------------------------------------------------------------------------------------------------------------------------------------------------------------------------------------------------------------------------------------------------------------------------------------------------------------------------------------------------------------------------------------------------------------------------------------------------------------------------------------------------------------
-----------STATQYLQNANLRHAKPINETPLLAAVRGALRGSNVDDPNQIHSQWLADDENPNGRELSWNAKEVLLSVGGVMVKKWSFYEDKEDIQTACLGLLEQEWKKWFTSNANFSSVVDDEPGERPIFGPFGAREQRPRKFPDEHERIPAIFVFFRSVARIYLQNGMSYVISLPFVVRKAWPISPHGVMVQRVLEASEIAEASLTGEDVLPTIFTITSPLEEAAAVGLAAGISGGFDPKPVKL--DHEDDKKVLKSVPPTEMIIWVSHRK-----NVVVTVNCSTATLTIWRYAHAKPNQEPAASTCASSAAKKRQSM--HNRRTSAAFEGLDSHHA------------ASE----PDLASL----GAAASMNAAPSLSSVMSS-------------------KM-----VMDTDPTPMADERMQANYWMQAVHSEPISLLAHQHWREIQVAIWDERWDGTCYKSHLGVVFRDQAKLKVYLLRYDEETQLHVSPLSEHPAMAAVAVLATRPYIYDVITLRPDGALCIIGQGNSPFGFRLVPGREYVAAGVPQHHGIIIGIDDGRGSSVRLTYQDGWRERINLDFYPKDQLVTECMQLLSFVLPPQDCFHLHTALINEWSRNNRMLDSDVQFQCFKNAVYLILGLEDEPPAQA--PWEKLGRTQEAERYREDPALRRLRLPPKPPRPTPKPLAKPPHPMHSAIMFTLHILGEDLRILKDRQDSVIKLAPLIARLALPVRPEWTDYWKRLIPECFTGWPHLAHIDDRLPIWPQDIVAMIHGMLSATESKTPWISPWQIARIYHTKPTYAHDTLDPLADLHELLTLYGFLSDMKTTGAQKRAEAAIHRLVT--GVDKIDMLPLGIAAPLREALRTCQMAPPAHWPLPSYSQIGRNDLAASASEDPEETFNEGYKPAKEFMNPNKPRFTIDQIVKEVKTAAPEIETVTGVELGQQDFTQIRFGQDRRLDEVARLLNSATIPTIKVQDRPDLSEHDQTKEHQSHVLRVSERTLALPFGRAMFTFGSVPKVTREAHTIPKIEYSIKLLPLNITVQPEVGRIAPEAVQWGEFHNGVAAGLRIGPVAKGVESSWITFNKPSELTPEHAGFLFALGLTGHLKELMTWHTFQYLTPKHDQTSIAVLLGLSASNIGKGTQKVVKLLAVHTPALLPTPEVDLNVHLLTQAAGLSGLGILYLGTRNRRMAEVCLSEISRKDLVQPDLSNEHREAYTFSAAIAFGMIMLGKGSSIPADLDLLQRLNTLIHGEMSSRIREKMPNPFDINLTSPAASIAMGMFYLKTERQDVADMLVIPDTSISLNRIQPSFLMIRTIARGLIMWEKVQPTLEWMMAQIPDNIRNAVDPF--KGKTGEDAFELAYYNILAGCCFVIGLKYAGTARQEAYAVIVKHYDLFSRAALMNGPAYDQKIKRAAVRDGLNQISLALCMVMAGTGEISCLRRIRYAYGVFQVNMYHPSFRFGVHLATMQSLGLLFLGAGRYTLGTSDAALACMIAAFFPRPHVNSADNKCYLQALRHLWVLAVEPRCLIARDVDTGEVVYLPVKITVKEGDETGTSQLISPTLIPDINKLQSIRVDTPRYWPFYLDTAGLPRHRDALLRNQTLYVKRRTAFLSYTEDPRGSRSLFVRSGSSAGDAAILDFPQVTNASTHPASDLSEFITSFSNNVIFLAWADHMCRPDEPSIQERIFHSYTHAALLDCIMQDKPSTLQTHLSLLKYRSTSPSSKYFHLVLQDLNFVSRFYSVIYERKFSGGLEQNSRPGLVRDTAVMGAMHDLKGILESFRNKPEFKAVLARYARGEEV---EQLERALSWYLVVNGVPASTVLEFLRELATNVMER--GATPPDPGEHHRELETGLKEVVHITGSKMTNSPAAGWALRSVDEVIEGWN
-------------SSHYLWRHNPRK-KPQNDTPLLTAVKNALRGFNASQPHRSQSHWLPDPENPEGRELFWHTKEVLLSYGGNIVKKWGFFEETEDIQTACLGFMEQESRKWFSPSPNYASVADDEPAGRPIFGPFGAREQRPRKFPDEHELIPAVFIFFRSMAKIYLQNGMSYVVSLPFVVRKAWPIAPHGVMVQRILEPVEYMEASLAGETVLPTIFTITSPFAEPAAVGLATKISGGMDNKPVVI---EEDTKNVLTSLPPTEMVIEVSHRK-----HLVVTVDTTKRTWSIWRYAYAKPNQPPPPS------AKKRQSM--HNRRTSAAFEGLDSHHA------------PPDLG--PDLASL----GAAAAMGAAASMSSVLSGSPGKTRESLIG---------------TGPDDPLPTADERMKANYWMECICKE---------WQEYGVSIWDERFDGSHLTSLLGIVLKPSMGLKVTELRYDDHFRITFKQNFQFPAMSTIPVIATRPNITDLLVVQPNGGVYLLGQGTCSIGFEFTARKEYQSVGVPKAHGRLVGFEDARHSLVSLVFSDGYRERVNMDMCFKDKLVTECMQMLSLVLPAESYFHLHMYFINEWSIDNRVHDAEIEFKSFKAALYRHLNIEDAPPPAETQGWERLANTTSHRRFREDPALRRLKLPPKHVQSTPKPLSNPPHPMHSVVMYTLHILAEDLRLLKNRQDSVVKLAPLIARLALPVRPEWTEYWKRLIPDAFNGWPHLSHVDDKLPIWPYDVMSFLYSVVTIADPTTHWRTPMHIAKNWEIKPAFAHDMVDPLADLHEVLSLFAILGDSKAPGAQKRAEMAIHKLVT--GVDKIEMLPLGIALPLREALRTCQLAPPAHWPLPSYSQIGRNDLAASASDEPERMFTEGYRPAKDFMNPTKPRPSIGSIVSEVKTAAGEIDTISGVELNQEDFTQIRFGQDRRLGEVARLLNSSVTQTIKIPERAELSEHDQAKEHQTHIARVAERTLALPFGRAMFTFGSMNKVTREAHSIPKIEYGLKILPHNITFQPEVGKVAPDALQWGEFHNGVAAGLRIGPLAKGVESSWITFNKPSELTPEHAGFLFALGLTGHLKELMTWHTFQYLTPKHDQTSIAVLLGLAASNIGKGTQKVVKLIAVHTPALLPTPNVDLNVHLLTQAAGLSGLGLLYLGMRNRRMAEVCLSEISRKDLLQPDLSNEHREAYTFSAAIAFGMIMLGKGSSIPADLDLLARLNALIHGDPAARKHERSANPFDINLTSPAAAIAMGLMYLKTERQDVADMLSIPDTPIALNRIQPNFLMIRTIARALILWEKVAPTHEWILGQVPESIRVAVDPF--KGKAGDDAFELAYYHILAGCCFAIGLKYAGTARQEAYSVIVKYYDQFSRFAYTSGPAYDQKIKRAAVRDGLNQISLALCMVMAGTGEISCLRRIRFSYGIFQQNLYHPNFRYGVHLATMQSLGLLFLGGGRYTLGTSDAAIACMVAAFFPRSHVAPSDNKCYLQALRHLWVLAVEPRCLIARDVDTGEVVYLPVKITVKEGETTGTSQLISPTLIPDINKVQSIRVDTPRYWPFYLDIAGLQRHKEALLRNQTLYVKRRTAFLSYTEDPRGSRSLFVRSGSSAGDAAILDFPQI-AAKTHPASDLSEFITSFSNNIIFLAFADHLCRYDGGSESERVFHIYCHAALLDCIMQDKPQTLQTHLSLYKYRNWSPRSNYFHLVLQDLRFASDFYSKLYDRKFSGRQENNARPGLVRDTAVMGAFHNAKQLLEEVRSREDFLEVVARYAKNEPL---ETLDQMLAWYLVDNWVPGSMVLEYMSETANSVL----PAE------QLGDIRNGLKEVIHLTGSKMVNNPISGWSLRSLEEISRGWN
-----------------------------------------------------------------------------------------------------------------------------------------------------------------------------------------------------------------------------------------------------------------------------------------------------------------------------------------------------------------------------------------------------------------------------------------------------------------------------------------------------------------------------------------------------------------------------------------------------------------------------------------------------------------------------------------------------------------------------------------------------------------------------------------------------------------------------------------------------------------------------------------------------------------------------------------------------------------------------------------------------------------------------------------------------------------------------------------------------------------------------------------------------------------------------------------------------------------------------------------------------------------------------------------------------------------------------------------------------------------------------------------------------------------------------------------------------------------------------------------------------------------------------------------------------------------------------------------------------------------------------------------------------------------------------------------------------------------------------------------------------------------------------------------------------------------------------------------------------------------------------------------------------------------------------------------------------------------------------
-----------SSAYEYLRQANNRR-KPTNETPLLSTVRSALRGHNAADPHRMHQHWLPDDDNPEGRELTWHAKAVVLSIGGLTVKTWSFDQEKEDIQTACLGLLEQESRKWFAPSPNYASVAHDDSGARPVFGPFGAREQRPRKFPDEHELVPAVFIFFRSTARIYLQNGISYVISIPFIVRKAWPISPHGVMIQRVLEPVEAIEAQMAGETVLPTIFTITSPLAEPAAVGLADSISGGLDATPITLHNDDEKSKKVLKSIPPTEMIVRVTHRK-----HIVVTVDSETSKLSIWRYAYARPNQEPAPS-----AGKKRQSM--HNRRTSAALEGLNSRHA------------SIETA-TADLASL----GAAASMNIAASMSSVIAGSPSRRRDSLTRQDTHATLDRM-----SSSSDPIPVADERMKANYWMERVHSEPLSFSSAMHWNVVEAAIWDERWDGACLKSHLGIVIPDRLMLRVYHLRYDEETRIKVAFQCEYPATSIVAVLATRPTIYDALAVQPDGMLYFLGQGASPVGFEIFPRKEYQSAGVPKTHGLITSLEDGRGSLVTLRYADGWRERINMDLYFKDTLVTECMQLLSLVLPPQECFHLHMDFINEWSRYRRVHDSDIQYKCFCTSLYRLLHLEDEPLVPP--PWESLSRTAENEKFREDPALRRLKLPPKRAIPSPKRLSKPPHPMHSVIMFTLHLLGEDLRILKNRQDSVVKLAPLIARLALPVRPEWTDYWKRLVPDAFTGWPHLAYIDDRLPIWPQDIMGLVFSMVATSDSKSPWCTPLQIARMFQIHPTYAHDTLDPLADLHELLNLYTLLADSSASGAQKRAELAIQRLVT--GVEKLDILPLGVAAPLREALRTCQLAPPAYWPLPAYSQIGRNDLAASASEEPEKLFNEGYRPTKDFMNPSKPRPSMKDIITESRAAAGEMDAITGVELGQEDFTQIRFGQDRRLQEVARLLNSAITPNIKVGERPELSEHDQMKEYQAHVIRVAERTLALPFGRAMFTFGSVPKVTREAHIIPKIEYNIKISPLNVIVAPEIGRLPPDVIQWGEFHNGVAAGLRIGPLAKGVESSWITFNKPSELTPEHAGFLFALGLTGHLKELMTWHTFQYLTPKHDQTSIAVLLGLAASSIGKGTQKIAKLLAVHTPALLPTPDVDLNIHLLTQAAGLSGIGLLYLGMRNRRMAEVCLSEMSRKDLVQPDLSNEHREAYTFSAAIAFGMIMLGRGSSIPADLDFLQRLNILIHGDMSTRPRHKSINPFDINLTSPAASIALGLFYLKTERQNVADMLAIPDTPIALNRIQPNFLMIRTVARALIMWDKIAPTHEWMMSQIPESIRLAVDPM--KGKQGEDAFELAYYNILAGCCFAIGLKYAGTARQEAYAVVVKQYDLFSRLAFANGPGYDQKIRRAAIRDGLSQISIALCMVMAGTGETSCLRRIRFAYGVFQTNMYHPNFRFSIHLATMQSLGLLFLGAGRYTLGTSDAAIACMVAAFFPRAHVNPSDNKSYLQALRHLWVLAVEPRCLIARDVDTGEVVYLPVKITVKE-EDTGTSQLISPTLIPDINKIQSIRVDTPRYWPFYLDIANLPRHRDALLRNQTLYVKRRTAFLSYTEDPRGSRSLFVRSGSSAGDAAILDFPQITAARTHPASDLSEFITSFSNNVVFLAWADHLCRFEDGSDQEHVFRAYCHAALLDCIMQDKPETLQTHLTLYKYRYWSPRSKYFHLVLQDIRFASEFYAKIYDRKFSGRQERNPRPGLLRETAVMGAEHDVKEGLDAIRTREDFKRVLARYAVNQPLDEEDTMDRMLAWYLLYNNVPASTVLEQLRQLGASVL----GV----------NLDVATKELVHIAGAKMTNNPAAGWSLRSLDEICEAWD
PISIPLQTLHVPAAVQYLQIHSSPSDASHSESKLLQAIRSVLRGSDTENVSTIQTAYY---TQPDNRELTWNAHTVVLSYGGVIRRKWSFELEGETIQWACLGMLEQRDASQ---------TSPLSHSERPTFGPFT-AQAASKTAIKQAVLVPAIFVFLRSIGRIMLQNGIEYSLSLPFIVRKAWPLYPHGVLIQRVLEPSEFLEAELTGEAVLPTIFTMTSALAEAAAVGLTSGIIGGFKNLSVKLKDEEENSTKPLKSIPSSEMIVGATRQGHDCSFHLTVTVDVEKRKLSVWRYAYLKPKDMPVPLTKTKGRSSRRQSLGVGSRRTSNIYDGAGRYHPLSPGRRERELSPTPDIFDVPEMPPLSALPTMAPSLSTTTTLQSLVSGRSRG-RQSLARTETSFAIDRLVLGGIFDTDLEIPIEHGRMKASFWMEKVYSQEIA--EAKSWRDITFSPFDERFDGSQERCLLSIQLPKTQVIQILAVTYGEDDMMQISSVSQIPSISSTSVRGTRGYVWDLLVLKPTNELILLTHGLRELPIEVISESSGMDLDIDS--NRITQVARCRISSVALTFSNGHKARLDTPLYPKDLLTIECLSILAQSITSEASFTLYTAFLQRWNAQNYSPLEGIEFDCLTDAIYSVFKLKSEPQPQAAEPWEQLSRSNSHRHFKEDPVLRQLRKPDEPRAPQP-HYSNKPSKLLSPMLYSLHTLAEYLRLVADRCNDLLKLVRLIRRMALEVRPEWADYWQRLIPDPHYT----THLDDRIPVWPPDISAIFYGRLSNPDWKVPWHDASHIAARFGVKPSLEYGRLDPLRGLHDLSNMYSCLTDSQTPDIRQRAERAMLALVTKRSTKFLDLLPLGITAPLREAARTCQLAPPPSWPLHAYMAIGRNDLAASANESVENFSKNAMSSRKDYVNAGNSRHTIGHFVSTARAASGEVDIVTGVELDLEAFTTIRFGQDRRLAEVARMLCSSSVSSIKVPDRPDLSEHDQTKEHQNHVIRVAERTLALPYGRAMFTFGSVPTVTREAYTIPKLEFSIRVQPLNITITPEAGKISPESLNWGEFHNGVAAGLRISPTSGGVESSWIAFNKPSELSPEHAGFLLGLGLTGHLKQMMTWHTFSYLTPKHDLTSIGVLLGLSAANIGTGDQHVTKLLAVHTPALLPTPTVDLNVSLMTQAAGLAGVGLLYLGTKNRRMAEVCLTQISRRDLVQQDLSNEHREAYTYAAALAFGMIMLGKGTRIPADVHLLSRLNILIHGDADSSLGKKSKTPFDINLTSPAATIALGLMYLRTERQDIADLLPIPDTVLALNRVQPSFLTIRTVARNLIMWNQISPSNEWLIAQIPPSICEAIEARSKQNKVIDESIELAYYNILAGCCFVIGLKYAGTARQKAYLLIVKYFDDYTRLAYMNGTRFSIRIKRSAIRDGLNLISISLSMVMAGTGEITCLRRIRYAYGMHQQSGYHQGFKYGVHVATHSALGLLFLGGGRFTLGTSDAAIACLVTAFFPRYHSVSSDNKSFLQALRHLWALAVEPRCLIARDVDSGEVVYLPVKITFRDGKEVESTQLISPTLIPDMDKLISIKVDTPRYWPFYLNTEEVPRHRDALLKSQTLYVKRRTAFLSYTEDPRGSRSLFVRSGSSAGDAATLDFPQLTNTKTHPASDLSEFITSFSNDIIFLAFADHLARDEEETEKERLFHTYCHAALLDSILQDKPQTLQSHLTLYMYRTMDPRSQFFNLRLQDLRFAADFYSKLYERRFSGKANNNARSPLIRDTTVLGALHALDKQLDEIRKLEGFLKALGQYSRGEIITDGDGITQQLGWYLLRNGVPVSTLLGILRQLAQDAHRQCLGNPPPEGTNDAVLLDLGIKEVLHGTGTKMTTALGSGWSARSLGEIIHVWG
PISIAAHGPPTSSALKFLSRTCPSSHPTSEDTPLLQAIKTALRGSDTENVFSIQTATFFTGNDANEREITWNAHTVVMSYGGVMVKKWNYEEEGESIQWACLGELEQQNTPLSHSATNYTSADNLPSNDRLTFGPFTRTQINVKPDPGVHEKVPAIFVFLRSIGKIYLLNGMDYTFSLPFIVRRAWPISPHGVMIQRVLEPTELVEADLSGDVVLPTIFSVTSPFSEAAAVGLTAGILGPIPDIPAALIDEDENSTRPLKSIPPTEMIIWASHCNIISDAQILVTVDVGKQQLSVWRYVYIRPKDTPAPLCRAQGTTQKRQSMSGGSRRTSALFDGRDRLRPMSPNARSQEAPVIPDLFELPEVPSLSSLPGMAPALSSATTMASLVAGRPVKRRNSLSRNDLSMTLDRMALGGRFESDTLTPIEHGRMKAAYWMESLVTHSIEKEEAQSWRSISASIFDNRWDGQRARCLLSICLPSSQSLLVFSLSQKENRTMEALLEKEMPACAATSLRATRKNVWDLLVVKPLGELSLLTHGLCELPMIVRTSFDNTQMDVDQDHGIIVSVQKEQWGTTIVTYKDGWKSRITFDIYAQDALVTECFQLLALILPADVSFALHRAFLENWSAHWWSTADNVEFGCFTEALYAIFGLGVEDVSVPSNPWLRLAQSSSHARYREDPALRFLRTPPALPTPRPVHNVNLPNPLLCPLLYGLHMLGEHLRLLIHRHSDLLRFAPVLCRVALAIRPEWADYWKRLVPDAISAWPSHEHLDDRIPVWPPDISAILYGRISTPEWKVPWHDLEHIVTRFQITPSFEYGVCDPLQQLHELSLLFNSLSDSKVPESQKRAENVIYKMVTQNA-DLLYLLPLGVSAPLREAARTCQLAPPGNWPLEAYCAIGRNDLAASATQNPDILFSDGYRSRKD--NPLKPRETIGEITAESRALAGDIDAVSGVDLNLKEFTDVRFGQDRRLEEVARMLSSSTTPSIKFLDRPELSEHDQTKEHQNQAMRVAERTFALPYGRAMFTFGSVPLVTREAYIIPKIEYTVRVQPLNILIIPEAGKVLPESITWGEFHNGVAAGLRISPTATGVESSWIAFNKPSELSPEHAGFLLGLGLTGHLKEMLTWHTFAYLTPKHDLTSIGVLLGLSAANVGSGNQHVTKLLAVHTPALLPTPTVDLNVSLVTQAAGLSGVGLLYLGTKNRRMAEVCLSQISRRDLVQPDLSNEHREAYTYASALAFGMIVLGKGTTIPADLGLLKRLSILIHGDASRVLGNRTTNPFDINLTSPAASIALGLMYLRTGRKEIADILTIPDTVLSLNAIQPAFLLIRTIARSLILWDSVAPNNEWLMNQVPQAIRQGIEARSKPGKPIDDSMELAYYNILAGCCFVIGLKYAGTARQEAYQLIVRHFDMFSRMAYTSGPAFDHKIKRSAVRDGLNLISISLCMVMAGTGEITCLRRLRYAYGMSQQMMHHQGSKYGVHISTHMSLGLLFLGGGRYTLGTSDAAIACMVTAFFPRFHHISSDNRSFLQALRHLWVLAVEPRCLIARDVDTNEIVYLPVKITMNGADDIGTTQLISPTLIPDMDKLGSIRVDTPRYWPFYLDTTTHPRHKEALIRSQTLYVKRRTAFLSYTEDPRGSRSLFVRSGSSSGDSATLDFPQLTGTKTHPAGDLSEFITSFSNNVLFLAFADHFARLEGETPEEKLFHTYCHAALLDSILQDKPQTLQSHLTLYKYRNMSPKSRYFHLQLQDLRFTADFYSKVYERRFSGRTENNPRPPLIRDTTVLGALHALDRRLDVVRTHPKFVDYLGGYARGDVLPDGEGLNRYLAWYLSRNGVPVSTLLVVLRGLARDAHAQCLGVSPPEGTLDSQMLDMGIKEVLHATGMRMTAALGSGWSVRSLNEIIDAWN
PITVTSQGPPTSSALKYLAKTSSSPTPASNDTPLLQAIRTALRGSDTESVSSIHTATFFTGNEEDDQELTWNAHTVVLSYGGVMVKKWSFEEEGECIQWACFGDLEQEESSSSASAANYTKNDN-PANGRPTFGPFTRATIDSKPEPGQTEYAPAIYVFLRSIGRIFLLNGTDYTFSLPFIVRKAWAISPHGVMVQRVLEPTELIEAEETGDDVLPTIFSLTSPFAEAAVVGLTSGILGPIHGHPAALKDELKNSTSPLKSIPPTEMVVWTSHYNTITDTQVCVTVDVEKQQLSLWRYIYIKPRDTPVAQTRVPAPHQKRQSMGGGSRRTSAMFDGLDRIHPMSPNPRTQEPLLIPDIFDLPDMPPLSSLPGMAPSLSTTMTMASLVSGRPGHKRDSLTRNELSMTMDRMALGGRMETDTLLPIEHGRMKAAYWMENLVTHSISKEEAQSWRKITASIFDDRWDGVRTRCLLSICLPASNTMLVFSMSQQA-RVMQVGFETELPARSATSLRATRGNIWDLLVVKPQGQLTLLTHGMYEIPVEVEFS-DDATTDMDQGHGRLVSVDEGRWGTTTLTHQDGWKSRVTFDLVPEDSLTLECFQMLALILPADIAFHLHRVFLENWSIRRWSTATNVEFECFTAALYTIFGLAVEATPVPSDPWLKLAHSKSHARFREDPALRLLRTPPTIHAPRPVQTSKPPHFLLAPLLYGLHTLGEHLRLMVNRHSDLLRFAPILCRIAFSVRPEWADYWKRLVPDAAIVWHTHS--DDRIPVWPPDISAILYGRISTPDWKVPWHDVQHIVSRFHITPSFEYGARDPLQKMHQLGQLFSTLSDGKVPESQKRAENVIYKMVTQNA-DFVYLLPLGIAAPLREAARTCQLAPPGNWPLEAYRAIGRNDLAASATRNPDILFNDGYRSRKD--NPVKPRQTIGEIAAEARALAGEIDAVSGVELNLKEFTDIRFGQDRRLEEVARMLCSSTVPSVKSLDRPELSEHDQTKEHQSQVVRVAERTFALPYGRAMFTFGSVPIITREAYAVPKIEYTIRVQPLNISVTPEPGKISPESMCWGEFHNGVAAGLRISPTATGVESSWIAFNKPSELSPEHAGFLLGLGLSGHLKEMLTWHTFAYLTPKHDLTSIGVLLGLSAANIGSGNQHVTKLLAVHTPALLPTPTVDLNVSLVTQAAGLSGVGLLYLGTKNRRMAEVCLAQISRKDLVQPDLSNEHREAYTYSAALAFGMIMLGKGTTIPADLGLLKRLSILIHGDASRVLGSRTGSPFDINLTSPAASIALGLMYLRTGRKDIADILTIPDTVLSLNAIQPTFLLVRTIARSLILWDAIVPSNEWLLRQIPETIRIAIDGRSKIGQPIDDAMELAYYNILAGCCFVVGLKYAGTARQEAYQLIVRHFDMFSRLAYASGECFDHKIKRSAVRDGLNLISIALSMVMAGTGEISCLRRLRYAYGMSQQMMYHHGFKYGVHVSTHMSLGLLFLGGGRFTLGTSDAAIACMVTAFFPRFHHVSADNKSFLQALRHLWVLAVEPRCLIARDVDTNEVVYLPVKITMREGKETGVTQLISPTLIPDMDKLVSIRVDTPRYWPFYLDTAAHPRHKDALLKSQTLYVKRRTAFLSYTEDPRGSRSLFVRSGSSSGDAATLDFPQLTDAKTHPAGDLSEFITSFSNNVLFLAFADHFSRAQGETNSERLFHTYCHAALLDSILQDKPQTLQAHLTLYTYRNMSPRSRYFHLRLQDLRFAADFYAKVYERRFSGRGENNARPPLVRDTTVLGALHALDGMLDRVRVDPGFVDLLGRYARGDVLPDPETMGRFLAWYLLRNGVPVSTILSVLRGLASDAHAQCLGVPPPDGTDNALGLDMGIKEVLHSTGTRMTTALGSGWSVRSLNEIIEAWK
PIVLTEHGPPISAAYKFLSSLPAE-NSDASETPLLKAIKTFLRGTDADCSSSIKNARFFTGDQSKDHELSWNSKHAVLTYGGVIMKRWCFDHEGEAIQWACLGEIEQPHAKSSHSAANYAMAEDFSQTGRNTFGPFHRANVEQKKDESFLEVVPCVFVFLRSIGKMYLLNGMDYTFSLPFIVRKAWPVSPHGIIMQRVLEPAEVVEAEESGEEVLPTMFTLTSPFSEAAAVGHTAGILYADREKPAMLKDEEEHSKNPLRSIPPTQMIVWVSHCSAIADARVVVTVDVRNKLLSIWHYVYIKPKGLAFSQNPTEPTGKHRQSMSGASRRTSALFDARQRAHPMSPGRTLPDPPTIPEFFDLPDALPLAALPGMPPSLSTTATMASLVAGKTTRRRNSLNRNDLTSPLDRMVLGGR-SEDAFLPVDHGRMKAAYWMECSFTHQISEEEAEAWMDISVSLFDDRFDGKHQRCLISVCLPSSKSARLFSFTKQENRTLQTLFLTETPAFAIAAIRATRANIWDLLVLKPHGGLSLFTHGTQELSVELQPSPDKVDPDADMTHGRVTKLEDVFWGTSTIVHEDGWKGRVTFDLFPQDKIVTECFQLLALTLSTDVTFPLHRLFLEKWSRHSWSTAKGIEFQCFQEALFQVFGLGIEESVVGDDSWSNLACTVSHSRFFDDPVLRLFHRPPNISIPRPL--QTPPHPLLAPLLYGLHAHAEHLRLLVPRQQDLLKFAPVLCRVAVAVRPEWADYWKRLVPDAMSVWPPPEYLDDRLPVWPPDLSAILYGRVSTPDWKVPWHDVQYIVSRFGISPSFEYGVVDPLREVHQLSSLYNTLSDGKIPQSHKRAENAVLEMVTQSGRNVIANLPLGVAAPLREAARSCQLAPPGNWPLEAYRAIGRNDLAASATQNPDVLVSRGYKTRKDFI------EEISEIITEARGLAGEVEGSSGVDLNLKEFTDIRFGLDRRLEEVARMLCSSAVPTIKGLDR---NEHDQAKEYQSHALRVAERTFALPYGRAMFTFGSVPVVNREAFSIPKIEYSFRIVPPNILLTPETGKISPESMAWGEFHNGVAAALRIGAHAAGVESSWIAFNKPGELSPEHAGFLLGLGLTGHLKALMTWHTFSYLTPKHDLTSIGLLLGMAAANVGTGNQHITKLLAVHTPALLPTQDVDLNISLITQAAGVAGVGLLYLGTKNRRMAEVCLSQISRKDLVQPDLSNEHREAYTYASALAFGMIMLGKGTIIPVDLDVIKRISILIHGNANATLGRETRS-FDINLTSPAASIALGLMYLRSGRQDVADILSIPETVLELHAIQPMFLLIRTIARSLIMWDAISPAHDWIASQIPVAIREALASRQKTGNPIDDAMDLAYYNIVPACCFAIGLKYAGTARQEAYQLIVHQFDLFSRMAYA--PAFDHKIKRSAVRDGLNLIAISLSMVMAGTGEITCLRRLRYAYGMSQQMMYLHGFKYGVHVSMHIALGLLFLGGGRYTLGTSDAAIATMVMAFFPRFHHVSSDNRSYLQALRHMWVLAVEPRCLIARDVDTNEVVYLPIKITMQEGKVTEQTQLISPTLIPDMDRLMSIRVDTPRYWPFYLDTSAHPRHKEALLKSQTLYVKRRTAFLSYTEDPRGSRSLFVRSGSSAGDAATLDFPQLTDTKTHPAGDLGEFITSFSNNILFLSFADHFSRPEGLTDEEIIFQTYSHAALLDSILQDKPQILQSHLTLYKYRNMSPQSRYFHLRLQDLRFAADFYAKVYDRRFSGRSENNPRPPLLRDTTVQGALHALDRTLDTIRDVPSFKTYLGRYASGEALPLGDLATA-LAWYLLRNGVPVSTLLVVLRQLARDAHSQCLGHPPPEGTSNAQALDLGIKEVLHATGTRMTTTLGSGWSVRSLDEIIESW-
---ITLQGPELSSAAEFLTTSRPTCTP-SNESKLLHSIRLALRGSDTDLLSSVQSTSLLCGDDPVARQLTWNARNVILSYGGVMKKRWSFPDEAQSIQWACLGELEQYPSASTPSAAHYTGGSAAPLDERHTFGPFSRVQNSPKTAPAQPQNVPAIFVFMRSLGMVILENGLNYTFSLPFIVRKAWPISPHGVMLQRVLEPAEILEAEMSGEAALPTIFSFTSPLAEPSAVGLTAGIVGGYDSPPA-LKDEEENSINTLKSIPPTEMVITTSHRSPASSDDIVVTMDVANRTLSIWRYVYIKPKDAPVPFTRKTTTAKARQSMGGGSRRTSAIFNDIDRLHPVSPKLRSRDPSPTPELFELPVMPPLSSLPGMAPALSTTTTLQSLASASPKKRRNSLTRNDLSVTLDKMALGGK-EIEPFIPLDNGRMRAAYWMEKLYSQEVPEAE---YVAFPTTLFDNRFDGTAERSLMSICIPKSQTMLLFSVVHAEDKITKIKSLSQIAAVSAVPIRATRESVYDLLFVNPNGGVSLLTHGLREVPLNID--RSALNLQLNSGRGKVVGVEDAIHSSATLVFGDGWKSRAHFELFPKDSLTKDCIQMLARTIPAEASFHLHATFLKFWAFRNFSSADNMEFNCFTEALYSVFDLPNSGPV-ASNPWIRLAQSSSHVRFQDDPVLKRLQL-PSTPAIQPIITDQHPNKLLAPILYTLHTLAEYLRLRVARFDDILRIAPVICRIALVIRPEWADYWKRLVPDVPIAWPSVSHIDDRLAVWPSDMSAVLYGRISAPEWKGSFIDTEHIATRFHTIPSFEYGHCDPLAELHELRMLYTDFCEGR-KFTLERCQKAISTMVSR-GPSFLDSLPLGAAAPLREAARTCQLSPPADWPLETYRAIGRNDLAASASDSYDTSSSNGYRPIKEFMNPSRRRKAVSDIVAETKSAAGEVDAVSGVELNLRDFTDIRFGQDRRLEEVARILCSSIIPTIKILERPELSEHDQTREYQNQVARVAERTLAQPYGRAMYTFGSVANITREAYTIPKLEYSVRIQPLNITVALEPGKLAPESLSWGEFHNGVAAGLRISPTSGGVESSWIAFNKPSELTPEHAGFLLGLGLTGHLKGMLTWHTFSYLTPKHDLTSIAILLGLSAANIGNGNEHVTKLLAVHTPALLPTPNVDLNVSLLTQAAGLFGVGLLYMGTRNRRMAEVCLNQLCRRDLVQPDLSNEHREAYTYAAGLAFGMIMLGKGTTIPADVAFLDRMSVLIHGDANQVQG-AKRPPFDINLTSPSATIGLGLMYLRTERQDIADILAIPDTVISLNRIQPGFLLIRTIARSLIMWNSIAPTNEWLIAQIPSTIREAIEMRAKHKN-IDDAMELAYYNILAGCCFVVALKFAGTASQDAYVMIVRYFDLFTRLVYSNGPAFDHKIKRSAVRDGLNLISISLSMVMAGTGEISCLRRLRYSYGMYQQAMYVHGFKYGVHVSTYQAMGLLFLGGGRYTLGTSNAAIACMVTAFFPRFHHFSSDNKSFLQALRHMWVLSVEPRCLIARDVDTNEVVYLPVKIAVREEKGDAETQLISPTLIPDVDRITRVRVDTPRYWPFYLDTEGIARHRDVLLKSQTLFVKRRTAFLSYTEDPRGSRSLFVRSGSSTGDAATLDYPQLKDTKTHPASDLSEFITSFSNDILFLAFADHFSRHEGDTPEESLFHTYCHAALLDSILQDKPQTLQTHLTLYLYRNMQPTSRYFHLRLQDLRFASDFYSRVYERRFGGRQDAAPRPPLVRDTTVLGAMHAIDERLEEVRNRPEFVEILRRYVTGVVLFDPVQV-RELAWYLGRNGVPVAAVLVALHRMAHQMHAQCVGVPPPVGPVDMRALEGGIKEVLYATGSKMTTVMGTGWSVRSLEEILKAW-
LLPIQLQGPPISSADEYLTKAFSTPTPASTESRLLQSIRTALRGSDTEHVSNIQKALFTGSKDAIEREVTWNAHCVVVSYGGVMIKKWDLRQEGQSIQWACLGEIEQKELFSVHGSANYTSDDHVPAKDRPTFGPFTRAQVNPKPDPGKSLLVPAVFIFLRSIGMIFLLDGLQYTFSLPFIVRKAWPVSPHGVMIQRVLEPGEVQEAETTGDALLPTIFSVTSPFAEPSAVGFSTGIVGGNNGTSATLQDEDEHLSSPLKSIPPTEMVVWASYDTSSNKDNIVITVDVEKRELSVWRYVYIKPKDTPAPLGRR-SRAKKRQSWSGGSRRTSALYPDTELSHPLSPKVRSRDPSPTPDFFDRPEMPPLSSLPGMPPALSTTAAMQSLVTGSHTKRRSSLNRNDLSFNLDRGALGNRVDVDTLAPIEHGRMKAAYWMEKIYVEKISASS---WRKISVSLFDTRWDGTRDRSLMAITFPGDESVAIFSLYYGDDKKMKVGPEPSFPGISATSVCATRGSFRDLLLIKPDGRLSLLVHGICEVPV-VL--KEALSHGMRPRHSRVVCVEESHSSTVTLAYEDG-RAVASFDLSPTDQLTKDCLQALSAVLPGSIMFPLHMLFLEYWSKHNFSTADVTEFECFRRALYTQFELGNTKPPNPSDPWSKLGQSQSHANFRDDPALRNLKLPPNTIPRKPIPSSSQPSMMIAPVLYTLHTLGEYLRLQVSRFNSVLLLAPIICRLAIAVRPEWADYWKRLVPDTMDTWPSITNIDDRLPVWPPDISAILYGRISTPDWKVPWHDTQHIAARFYLSPSYVFGGTAPLKALHELTLLYQNLSDSK-ADTLKKAQNAIYNMVSR-DVRFLDSLPLGIAAPLREAARTCQLSPPGNWPLEAYKAIGRNDLAASASDSHDIFFRDGYRSIKDYLNPSHSRRTIGEVVADAKVAAGDLDTISGVELNLEDFTDIRFGQDRRLEEVARMLCSSNVPAVRIMERPELSEHDQTRDNQNQVLRVAERTLAQPYGRALFTFGSTPTITREAYNIPKLELAVRIMPLNITVVPEPGKLPVESLSWGEFHNGVAAGLRLSPTAKGVESSWIAFNKPSDLTPEHAGFLLGLGLTGHLKEMLTWHTFSYLTPKHDLTSIAVLLGLSAANVGSGNQHVTKLLAVHTPALLPTPAVDLNVSLPTQAAGLSGVGLLYLGTKNRRMAEVCLNQISRRDLVQPDLSNEHREAYTYAAALAFGMIMLGKGTTIPADVTLLSRLSVLVHGDANLVLGNPSRSQFDINLTSPAATIALGLMYLRTERPDIADILTIPDTVVSLNRIQPSFLLVRTIARSLIMWNSIAPTNEWLVTQIPASIREAIDLR-RQKS-IDDSMELAYYNILAGCCFVVGLKFAGTASQEAYIMIVRYFDLFTRLVYSNGPAFDHKIKRSAVRDGLNIISISLSMVMAGTGEISCLRRLRYSYGMYQQAMYLHGFKYGVHVATYQAMGLLFLGGGRFTLGTSDAAIACLVTSFFPRSHHISSDNKSFLQALRHLWVLAVEPRCLIARDVDTSEVVYLPVKITVREDKQESDTQLISPTLIPDIGKITRVRVDTPRYWPFYLDTEALPRHKEALLRSQTLYVKRRTAFLSYTEDPRGSRSLFVRSGSSAGDAATLDFPQLKDAKTHPASDLSEFITSFSNDVLFLAFADHFARDVGETEAEQLFHTYCHAALLDSILQDKPQTLQTHLTLYLYRSMKPTSRFFHLRLQDLRFAADFYSKIYEKRFSGKPESAPRPPLIRDSTVLGALHALDQQLDSIRTRSDFV------------------------------------------------------------------------------------------------------
-----------------------------------------------------------------------------------------------------------------------------------------------------------------------------------------------------------------------------------------------------------------------------------------------------------------------------------------------------------------------------------------------------------------------------------------------------------------------------------------------------------------------------------------------------------------------------------------------------------------------------------------------------------------------------------------------------------------------------------------------------------------------------------------------------------------------------------------------------------------------------------------------------------------------------------------------------------------------------------------------------------------------------------------------------------------------------------------------------------------------------------------------------------------------------------------------------------------------------------------------------------------------------------------------------------------------------------------------------------------------------------------------------------------------------------------------------------------------------------------------------------------------------------------------------------------------------------------------------------------------------------------------------------------------------------------------------------------------------------------------------------------------------------------------------------------------------------------------------------------------------------------------------------------------------------------------------------------------------
PIPVHVQGPPISAAKTFLDRVSARTTTGQEESNLLRAIRTALRGSDAELLSTVQSCSFESWSGVEVRQLTWDASTVVLSCGGVMIKKWNFVEEGEAIQWACLGELEQGSGEGRTDATNVSVGND--KATRPTFGPFTRAQKRAKKGQGRLELVPGVFVFLRSIGQIYLQNGLQYTFSLPFIIRKAWPASPHGVIIQRVLEPSEFVEAEITGEAVLPTIFSVTSPFAE--AVGLTTGIIGGTPGTPASLKDEAENSTRPLKSIPPTEMVVWVSHHNTATEDSVLVTIDPEKHKLSVWRYVYVKPKDTPVPLTRTHVKVRARQSVSGASRRASAIMTTVDRLHPMSPRLRSQDIVTSP----APDMPPLSALLGMPPSLSTTATMHSLVKGR--KRRNSLTRHDLSTTMNRVALGGR------LPIEHGRMRAAYWMEEVFTMDIPQHEASNWRNVSISLFDNRWDGKSQKCLVSVYLPKSQCLRILRIVQDSNKS---------------------SNNEDQMYID--------------------------------SHGKVVAVKDTERSLTTLTFEDNWEERINVDLAPKDPLTRDCLVLLALTLSSDDSYALHYRFLEYWAGRKFSTADSVEFQCFTDALYGILGIVNEKKISKSEPYLRLAHTSSHDRFREDPVMRVLKPPKTLLPPVVVPCKRKPHPLLAPVLYSLHILGEYLRLDISKYDSLIKLVYVICRVALDIRPEWADYWKRLIPEATAAWPSGECQD--IPFWVPDISAILYGRISRPDWNIPRHDPEYIASCFNISPSFEYGHLDPLAELYELIDLYDCLADHQVPESLKRAEKAALKIATSKSQRFFACLPMGIAAPLREAVRTCQLAPPPHWPLSAYKAMGRNDLAGSASASHDVLFNDGYRPKKDFINPSKPRRTVGEIIIEAKSAAVEIDAVSGVELDLEDFTDIRFGQDRRLEEVARILCSSTVSSITIPERPELSEHDQAKEHQNQVVRVAERTLALPYGRAMFTFGSVPTVTREAYAIPKLEFSIKIQPLNIVFTPEPGKIPAEAQSWGEFHNGVAAGLRISPTSGGVESSWIAFNKPSDLTPEHAGFLLGLGLTGHLKEMLTWHTFAYLTPKHDLTSIGVLLGLAAANVGNCDQHVTKLIAVHTPALLPTPNVDLNVSLVTQSAGLAGIGLLYLGTKNRRIAEVCLHQISRKDLVQPDLSNEHREAYTYATALAFGMIMLGKGTTIPADMTILSRLSVLIHGDAKRVLGGTNNASFDINLTSPAATIALGLMYLRTERQDVADILTIPDTVLALNRIQPSFLLVRTIARSLIMWNAISPTNEWLVTQIPASMREAMDAGSKNNQKTDDAIELAYYNILAGCCFVVGLKYAGTARQEAYVMIVRYFDLFTRLVYSNGPAFDHKIKRSAVRDGLNLISISLSMVMAGTGEITCLRRLRYAYGMYQQAMYHHGFKYGVHVATHMSLGLLFLGGGRFTLGTSDAAIACMVTAFFPRFHHISSDNRSFLQALRHLWVLAVEPRCLIARDIDTSEVVYLPMKIAVKEGTEVERSQLISPTLFPDIDKLLSIRVDTPRYWPFYLDTATIPRHKEALLRSQTLYVKRRTAFLSYTEDPRGSRSLFVRSGSSAGDAATLDFPQATDARVHPAGELSEFLTSFSNDALFLAFADHLARIEDDDEHERVFGSYCYAALLDSILRDKPETLQTHLTLFVYRTMSPASRYFGLRAQDLRFAAEFYSRVYDRRFAGESGGVPRAPLVRDTTVLGALHALDARLEYVRSHPAFLSILGRYACGEQVPIEPCADEYLAWYLVRGGVPVSTVLTVLRGLEKEAYTLCISAPTTISTEASRALEVGIREILLLTGTRMTTMLGSGWAVRSLDEIVQAW-
PIVISSQGQPVSSALRFLSQNSPPPGVASNDNPLLQAIKAALRGPNAETINSVHTAIHFTGGRLKEPELTWNEHTAILSYGAVMAKRWSFEHEGESIQWACLGEIEQQNPSSSKTAASYASSEAPIGDGRETFGPFARAKNTRNLDFGHAESIPAVFIFLRSIGKIYLSNGVDYTFSLPFIVRKAWPISPHGVMIQRVLDPAEIAEAEATGDDVLPTIFSVTSALSEAAAVGLTTGILGPTRDALPSLKDEDEHSSKPLKSIPPTEMVVWVSHCGIIADARIVITVNVETRLLSIWQYVYIKPKDTPVPLTRTKPGATKRQSMSGGSRKTSAMFDGRDRIHPMSPNARSREPVLPNELFELPDMPPLSSLPGMAPSLSTTTTMASLVSGRPAKRRNSLSRNDLSTTMDRMALGGRLDSDTLAPIENGRMKAAYWMQNMLTRQISEEEALDWKDISISLFDDRFDGKQSRCLVSMCLPKSRSLLIYSIAQLQDRTMEVTPMTEIPALSATSLRATRGNVWDLLVVKPFGQLVIFTHGLCEIPVEIQNTKDGHNMDVDTNHGQIIFAQDSQWGTTTLVHEDGWKSRVTFDIFPQDKLVIEAFQLLALIMPNDITFNIHRLFLEKWSALAWSTAENVEFECFSTSLYTVFRLEFEETPIHSDPWFRLAASTSHDHFAEDPALKLLRTPPSMPAPRPLYKTEPPHPLLAPLLYGVHTLAEHLRLQIPRQHDLLKFAPIVCRIAVSVRPEWADYWKRLIPNVMSSWPSASFLDDRIPVWPPDLSAILYGRVSTPDWKVPWHDVQHIVSRFSITPSLEYGVCDPLHELHELSLLYNTLSDGKTTDSQKRAENVIYQMVNQNGKDVSSSLPLGIAAPLRESARTCQLAPPVNWPLEAYRAIGRNDLAASATQNPDVFINDGYKSRKESMNPSTSRETIGQISIETRTLAGELEGVSGVDLGLKEFTDIRFGLDRRLEEVARMLCSSSVPAVKCVDRPELSEHDQTKEHQNQVVRVAERTFALPYGRAMFTFGSVPVVRREAYAIPKIEYNVRFQPLNILVTPEPGKISPESVCWAEFHNGVAAGLRISPSAVGVDSSWIAFNKPVELSPEHAGFLLALGLTGHLREMMTWSTFSYLTPKHDLTSIGVLLGMAAANVGTANQHVTKLLAVHTPAMLPTPNVDLNVSLMTQAAGLFGVGLLHLGTRNRRMAEVCLGQISRRDLVQPDLSNEYREAYTYSSALAFGMIMLGKGTTIPADLIILKRLSILVHGDANAMMGRASRT-FDINLTSPAASIALGLMYLRTGRKDVADILSIPDTVVSLNAIQPTFLLVRTIGRALIMWDTVVPSNEWLVRQIPRTILDAIEARSKLGKNIDDAMELAYYNIIAGGCFVVGLKYAGTARQEAYQMIVKHFDNFSRMAYGTGEASHRQLKRSAVRDGLNLISISLSMVMAGTGEITCLRRLRYAYGMSQQMMYHHGFKYGVHVATHMSLGLLFLGGGRYTLGTSDAAIASMVAAFFPRFNHVSSDNRSFLQALRHMWVLAVEPRCLIARDVDTNEVVYLPVKITMKEGDTVENTQLISPTLIPDMDKLMSVRVDTPRYWPFYFDTSTHPRHKESLLQSQTLYVKRRTAFLSYTEDPRGSRSLFVRSGSSSGDAATLDFPQLTDTKTHPAGDLSEFISSFSNNVLFLAFADHFSRAADETHEERVFHTYCHAALLDSILQDKPQTLQSHLTLYIYRNMSPKSRYFHLRLQDLRFATDFYAKVYERRFSGRNENNARPSLIRDTTVQGALHALDRRLGEVRLMPGFLGFMGHYARGEVLPDTETMERYLAWYLLRNGVPVSTLLVVLRQLARDAHAQCLGVPPPEGTSDAQGLDLGIKEVLHGTGTRMTTALGSGWSVRSLNEIIEAWK
PITVTAQGPPDSPARLFLSKNFPCTEDPSHDSPLLRAIKAALRGPNTTTSNSIHTAVHFTGNRPNEPELTWNEHTAILSYGSVMVKRWSFGHEKELIQWACLGELEQQNPSSSTTAASYASQDTEPPDGRETFGPFARARNNRKFDAGKVEIVPAVFIFLRSIGKIYLSNGIDYTFSLPFIVRRAWPISPHGVMLQRVLEPAEIAEAEETGDDILPTIFTITSALSEASAVGMTSGILGPTRDAPASLTDEDEHSSKPLISVPPTEMIVWVSHCGIVADARIAVTVDVEKRLLSIWQYVYVKPKDTPVPLTRRAKAYTKRQSMSGGNRRTSAMFDGRDRIHPMSPNPRAREPVLPSELFDLPDMPPLSSLPNMAPSLSTTTTMASLVSGRPSKRRNSLSRNDLSMTMDRMVLGGRFDTETLTPIEHGRMKASFWMQNMLTRPLSDEEAEAWQDISVSLFDDRFDGKQSRCLISICLPKSKNLLIYSIAQLENRSLEVTQLKEMPALSATSIRATRGNVWDLLVVKPVGGLALLTHGLHEIPIEVQESKEGADVDGDTYHGQVICAQDSQWGTTTLIYEDGWKSRVTFDIFPQDKLVIELFQLLALIMPHEVTFNLHVLFLEKWSARAWSEAEGVEFECFSTSLYTVLNLEFEEVTAPSDPWSRLASSTTHHHFAEDRALKLLRLPPSKPAPKPKYTAGQPHPMLSPLLYGLHTLAESLRLQIPRQQDLLKLVPILCRVAVSIRPEWADYWKRLVPDAMSTWPSSEYFDDRIPAWPPDTSAILYGRLNNPDWKVPWHDVQHIVSRFSITPSLEYGVCDPLRDLHELSMLYNTLAEVKGMDSQRRAQNVILQMISQNGQDVSPNLPLGVAAPLREAARTCQLAPPGNWPLEAYNAIGRNDLAASATRNPDLYSSEGYKTKKEFINPTTPRPTIGDISAETRTLAGELEGATGVELYQKEITDIRFGLDRRLEEVARMLCSATVPSVKILERPDLSEQDQVREHHMQVVRVAERTFALPYGRAMFTFGSIPVVRREAYTIPRMEYTVRFLPLNNVVTPEPGKLSPESMCWAEFHNGVAAGLRIAPSATGVDSSWIAFNKPIELSPEHAGFLLALGLTGHLKEMMTWSTFSYLTPKHDLTSIGVLLGMAAANVGTSNQHVTKLLAVHTPAMLPTPNVDLNVSLMTQAAGLFGVGLVYLGTRNRRMAEVCLSQVSRKDLVQPDLSNEHREAYTYASALAFGMIMLGKGSTIPADLVILKRLSVLIHGDPNAMIGRTSRT-FDLNLTSPAASIALGLMYLRTGKKDVADILAIPDTVVSLNAIQPSFLLVRTIARALIMWDTVTPSNEWLIRQIPKTILDAIEARSKSGKNIDDAMELAYYNIIAGGCFVVGLKYAGTARQEAYQIIVKHFDNFSRMAYGSGPAYEHKIRRSAVRDGLNLISIALSMVMAGTGEITCLRRLRYAYGMSQQMMYHHGFKYGVHVATHMSLGLLFLGGGCYTLGTSDAAIACMITAFFPKFNQVSSDNRSYLQALRHMWVLAVEPRCLIARDVDTNEVVYLPVKITMKDGDTVEHTQLISPTLIPDMDKLQSIRVDTPRYWPFYLDTAEHPRHKEALLHSQTLYVKRRTAFLSYTEDPRGSRSLFVRSGSSSGDTATLDFPQLTDTKTHPAGDLSEFIGSISNNVLFLAFADHLARSEGETPEERLFHKYCHAALLDSILQDKPQTLQSYLTLYSYRNMSPQSRYFYLRLQDLRFATEFYSKVFDRRLSGRSENNPRSPLIKDTTLQGATYALDGKLDDIRLLPRFRDLVRQYARGEML-DMEAMERYLAWYLLRNAVPVSTLLTILRQLARDAHAQCLGVPPPEGTDNEEALDLGIKEVLHTTGTRMATNVGTGWSVRSLNEIIDAWK
-----------------------------------------------------------------------------------------------------------------------------------------------------------------------------------------------------------------------------------------------------------------------------------------------------------------------------------------------------------------------------------------------------------------------------------------------------------------------------------------------------------------------------------------------------------------------------------------------------------------------------------------------------------------------------------------------------------------------------------------------------------------------------------------------------------------------------------------------------------------------------------------------------------------------------------------------------------------------------------------------------------------------------------------------------------------------------------------------------------------------------------------------------------------------------------------------------------------------------------------------------------------------------------------------------------------------------------------------------------------------------------------------------------------------------------------------------------------------------------------------------------------------------------------------------------------------------------------------------------------------------------------------------------------------------------------------------------------------------------------------------------------------------------------------------------------------------------------------------------------------------------------------------------------------------------------------------------------------------
PITVTAQGPPVSSAAKFLIQTAPTFKSPPKDTPLLRAVKTSLRGSDTEDVATIQTAHFFTGKSLKDPELTWNAYDAVLSYEGVMVKRWSFNREGEAIQWACLASLEQHSNLSATTAVNYARADDAPTVGPPTFGPFRAQTQTDKKPETPPEIVQGIFIFFRSTGNIYLLNGNNYVFSVPFIVRRAWPASPHGVLIQRVLEPSEIIEAEQSGDDVLPTLFSLTSPLTEANVVGLASGIVGPTNDTPATLKNNEDTSTKPLVSIPATEMAVWVSHSSIISDCRIVVTVNIEKRLLSIWRYVYIKPKDTPTSI-RVKDTTSKRRSMSGGSRRTSALFD-RERHHPMSPSARSREPILTPDLFDLGDIPAFSSFPGMASSIPTTTTMSSLVSGRPVKRRNSLSRNDLSMTMDRMALGGRMDPEGYYPLEYGRMRAAYWMECLLTHQISEEEARDWRQISVSLFDDRFDGKQSRCLLSVCLPVSKTLSIFSLEHKADRTMQVTPLSEMPAIAATSLPATRANIWDLFLVKPSGEFALLTHGLCELPVQLRPQKSRMDMDMDMGHGRVIYLQTGQWGTTTLIHEDGWKSRVTFDIFPLDKLVREAFQLLALILPTEVTFNVHRLFLEKWSARTWSTAPNVEFECFSSSLLTVFGLQVEEAPLPSDPWLRLAGSTSHQRFLEDPALKFLSTPPSLPPLRPIPNPTPPHPMLAPLLYGMHTLAEHLRLLVPRQDDLLKFVPIVCRVAVTVRPEWADYWKRLVPTAMSDWPSSDALDDRIPVWPPDLSAILYGRVSTPDWKVPWHDIQHIVTRFNITPSLEYGVCDPLHELHELSLLYNTLSDGKVKESQKRAENVIYQLVSQNGKDVSSALPLGIASPLREAARTCQLAPPGNWPLEAYRAIGRNDLAAAATENPDMIITEGYKSRKEWINPTKPRETIGQIAIETRTHAVEVEPATGVELNLKEFTDIRFGLDRRLEEVARMLCSSIVHSIKSVDRPELSEHDQTKEHQNQLVRVMERTFALPYGRAMFTFGTVPIVTREAYVVPKIEYNIRFQPLNILVVPEPGKLAHDSIQWGEFHNGVAAGLRISPAAKGVDSSWVAFNRPLDLSPEHAGFLLALGLNGHLKEMLTWHTFAYLTPKHDLTSIGLLVGMAAANVGNGNQHITKLLSVHLPAMLPTKKTDLNVTLAIQSASVFSIGLLYLGSKHRRMAEVCLNQISRFDLVQPDSTNENREAFTYAAGLGFGMVMLGKGTTIPADLNLLKRLSDLIHGDVTMMMGPSPKELFDINLTSPSASIALGLMYLRTNRKDVADILTIPDTAVTLNSIQPTFLLIRTIARSLILWDSIAPSNEWLRRQIPKSILSAIEMRSKTGTPVDDAMELAYYNIISGGCFVVGLKYAGTARQEAYQMIVKHFDNFSRMAYGSGPAFDHKIKRSTIRDGLNLISIALSMVMAGTGEITCLRRIRYAYGMSQQMMYHHGFKYGVHVFTHMALGLLFLGGGRFTLGTSDMAIACMVTAFFPRFNHVSSDNRSFLQALRHLWVMAVEPRCLIARDVDTNEIVYLPVKISMKEGKVVEQTQLISPTLIPDIDKLMSIRVDTPRYWPFYLDTAAHPRHKEMLIKSQTLYVKRRTAFLSYTEDPRGSRSLFVRSGSSSGDFATLDFPQVTDTKTHPAGDLSEFITSFSNNVLFLAFADHFSR-EGEPPEERLFHTYCHAALLDSILQDKPQTLQSHLTLYMYRNMSPKSRYFHLRLHDLRFAADFYAKVYDRRFSGILENNPRPPLIRDTTVQGTLHALDRKLDEIRVQPAFLDYMGRYARGELLPDREAMDRYLAWYLLRNGVPVSTLLAVLRQLARDAHAQCIGAPPPEGTSDAQGLDLGIKEVLHATGTRMTTALGSGWSVRSLNEIIEAWK
QILVASQGPPSSSAHKLLSRSLPSTSKPTHETPLLQAIKRALRGSEFAHGTSIRKSALFKEGTADEPELIWSAHAAVLSYAGVMVKRWSFNEEGESIQWACLGELEQQTGTPSKIPLDNPKTEE--GTDRPTFGPFSRYQTDAQAECGPGEPIPAAFVFLRTTCRIYLLNGVEYSCSMPFVVRRAWPILPHGVMVQRVLESSELIEAENTGEDVLPTIFTITSPFTEPVAVGLTSGILEGPPGMPPTLKDEYEHSTKPLKSIPPTEMIIWVSHRSFANDTNIIVTMNVEKRLLSIWRYVFIKPKTSLASYSANKSTGPKRQSMQG--RRTSALFDGRDRIHSMSPGSRSRDTPL--EHFDSSDMPSMPALTGMAPSLSSTTTMASLISGRPTRRRTSLSRNELSTTLDRMALGGRLGLDVPALPEHGRMQAAYWMESVLVREMSSEEATLWRDITVSLFDTRFDGKNTRSLLSVCLPSSKIALISSLAIQPDRSMLITPIHEVSALSTISIRATRANVWDLLVISPHGQISLLTHGLCEISVKIHDSDECTDMSGPNRHGSVVAASEAPWGTTTLTYEDGWESQVTFDTFPTDKLVVECFQLLALILPTELTFPIFSLFLEKWSAKAWSVTENVEFECFSTSLYSAFGLAFPDLPPSTDPWLRLSNSTSHGHFAEDPALRRLRPPPVTTPHRPLHHGNSPHPLLAPLLYGLHTLAESLRLSVPRHRDLLKLAPIVCRVAVAVRPEWADYWKRLIPDAMSEWPSPEYLDDRIPVWPPDISAILYGRVSTTDWNAPWHDVQHIVSRFSITPSLEYGVCDPLHELHKLSLLYNTLSDGKVTDGQKRAENVVHQMVTQNGAAAWTELPLGIAAPLREAARTCQLAPPGNWPLDAYRLIGRNDLATSATVNPDAFISKGYKPRKEYINPSKSQQTIGEITAESRGMANEAEAPSGVDLNLKEFTDIRFGLDRRLEEVARMLCSSTIPSVKGLDRPDLSEHDQTKEHQNQVVRVAERTFALPYGRAMFTFGSVPIVTQEAYSVPKMEYNIRVQPLNILVTPEPGKIVADSISWGDFHNGVAAGLRIAPAAPGVESSWITFNKPTELSAEHAGFLLALGLTGHLRNMMTWHMFSYLTPKHDYTTIALLIGMSAAHVGSGNENVIKLIAVHTPALLPTPKVDLNLSLLTQAAGLIGVGLIFLGTRNRRMAEVCLGQIGRRDLTQHSASTEHREAHTYASALSFGLIMLGKGTTIPADLAILKRLSVLIHDDSYAMQEHRNNPPFDINLTSPAASIALGLMYLKTGRKDVANILTIPDTIVSLNAIQPTFLLIRTIARSLIMWDEVAPNNEWLIRQIPKTIIDAIELRTKTGKAIDDAMELAYYNIIAGGCFAVGLKYAGTARQEAYQMIVKHFDNFSRMAYGSGPAFDHKIKRSAIRDGLNLISLSLSMVMAGTGEITCLRRLRYAYGMAQQLMYHHGFKYGVHVATHQSLGLLFLGGGRFTLGTSDAAIACMVTAFFPRFSHISSDNRSFMQPLRHLWVLATEPRCLIARDVDTNEVVFLPVKITMKEGNMVEQTQLISPTLIPDMDKLMAIRVDTPRYWPFYLDTTAHPRHKITLLRSQTLYVKRRTAFLSYTEDPRGSRSLFIRSGSSTGDAATLDFPQLTDTKTHPAGDLSEFITSFSNNVLFLAFADHFSRAEDPTDEERIFHTYCHAALLDSIHQDKPQTLQSHLTLYSYRTMSVKSRYFHLRLQDLRFAADFYAKVYERRFSGRLENNARPGLIRDTTVQGTLHALDRKLDAMRTLPAFQEYIGLYARGEILPDEELLQRYLAWYLLRNGVPVSTLLVVLRQLAQDAHNQCINIPPPLGTSNAQALDMGIKEVLHSSGNKMTTALGSGWSVRSLNEVLDAWK
QILVTSQGPPSSSAHKFLNRTSPSTSSQTHETPLLLAIKKALRGSEIAHGTSVRKSTLFKRGAADEPELIWSAHAAVLSYAGVMVKRWSFDEEGESIQWACLGELEQQTGPSPTMPSSDANKEE--GTTRPTFGPFSRHQTDAQAECGSVEPVPAAFVFLRTTCRIYLLNGVEYPCSMPFVVRRAWPILPHGVMVQRVLESSELIEAENTGEDVLPTIFTITSSFTEPVAVGLTSGILEGPPGIPASLKDEYEHSTKPLKSIPPTEMIVWASHRSSANDTNIVVTVNVEHRRLSIWRYVYIRPKTAPTPYTTSKSTGSKRQSMPG--RRTSALFDGRDRIHSMSPGSRSRDTPL--EHFDSSDIPSLSALPGLAPSLSTTTTMASLISGRPTRRRTSLSRNELSTTLDRMALGGRLGLEMQALPEHGRMKAAYWMESVLVREIAAEEATLWRDVTVSLFDNRFDGKKPRSLLSICLPASKIALIFSLAVQPDRSMLITLMNETSALSTTSLRATRASIWDLLVIRPHGQISLLTHGLCEISVKVHDPDEPLDTSGSDRHGYVVAASEAHWGTTTLTYEDRWESQVTFDTFPTDKLVVECFQLLALILPTELTFPIFSLFLEKWSAKAWSVAEDVEFECFSSSLYTAFGLAFPDLPLPTDPWLRLANSTSHGHFTEDPALSRLRLPPVTAPRRPLHHGNPPHPLLAPLLYGLHTLAETLRLSVPRHRDLLKLAPIVCRVAVAVRPEWADYWKRLIPDAMSEWPSPEYLDDRIPVWPPDISAILYGRVSTTDWNAPWHDVQHIVTRFSITPSLEYGVCDPLHELHKLSLLYNTLSDGKVTDSQKRAENVVHQMVTQSGAAVWTELPLGIAAPLREAARTCQLAPPGNWPLDAYRLIGRNDLATSATVNPDAFISKGYKSKKEYI--------VGSLVSRSW---------------------------------------------------TLSEHDQTKEHQNQVVRVAERTFALPYGRAMFTFGSVPIVTQEAYSLPKMEYNIRVQPLNILVTPEPGKIAGESIAWGDFHNGVAAGLRIAPAAPGVESSWIAFNKPTELSAEHAGFLLALGLTGHLRSMMTWHMFSYLTPKHDYTTIALLIGMSAAHVGSGNESVIKLIAVHTPALLPTPKVDLNLSLLTQAAGLIGVGLIFLGTRNRRMAEVCLGQIGRRDLTQHSASTEHREAHTYASALSFGLIMLGKGTTIPADLAILKRLSVLIHDDSDAMQEHRSNPLFDINLTSPAASIALGLMYLKTGRKDVTNILTIPDTIVALNAVQPTFLLIRTIARSLIMWDEVAPNNEWLIRQIPKTIIDAIEVRTKTGKPIDDAMELAYYNIIAGGCFAVGLKYAGTARQEAYQMIVKHFDNFSRMAYGSGPAFDHKIKRSAIRDGLNLISLSLSMVMAGTGEITCLRRLRYAYGMSQQLMYHHGFKYGVHVATHQSLGLLFLGGGRFTLGTSDAAIACMVIAFFPRFSHISSDNRSFMQPLRHLWVLATEPRCLIARDVDTNEVVFLPVKITMKEGNTVEQTQLISPTLIPDMDKLMAIRVDTPRYWPFYLDTTAHPRHKITLLRSQTLYVKRRTAFLSYTEDPRGSRSLFIRSGSSTGDAATLDFPQLTDTKTHPAGDLSEFITSFSNNVLFLAFADHFSRAEDPTDEERIFHTYCHAALLDSIHQDKPQTLQSHLTLYSYRTMSVKSRYFHLRLQDLRFAADFYAKVYERRFSGRLENNARPGLIRDTTVQGTLHALDRKLDAMRTLPTFQEYIGHYARGEVLPDDELLQRYLAWYLLRNGVPVSTLLVVLRQLAQDAHNQCINLPPPLGTSNAQALDMGIKEVLHSSGNKMTTSLGSGWSVRSLNEVLDAWK
PIVISEHGPPASAALEFLANTTQKPDSFANDSPLLKAIKTVLRGTDAASQSSIHTTRFFTGNDAKDYELTWNAQHAILTYSGVIIKRWCFDHEGESIQWACLGEIEQPNSKSGHSAANSATSENKQDAGRPIFGPFHRETLKRKKDDSYTTIVLCVFIFLRSVGKMYLMDGTDYTFSLPFIVRRVWSVSPHGVMMQRVLEPSELIEAEANGEEVLPTIFTLTSPFSEAAAVGHTAGILNATQDLPATLKDEEEHLTKPLRSIPPTEMIVWVSHWSLVAGACFVVTVDVKKRLLSIWHYVHIKWKGLAFTRNAGERPGKQRQSFSGGNRRTS-LFDGRQRTYPASPGVKMPDPPMIPEFFDLPDALPLASLPGMPPSLSTTMTMASLVSSKTTKRRSSLSRNDLSSTMDRMVLGGR-TDDTLLPVDLGRMKASYWMECLFTQQISEEEAKGWSNILVNLFDTRFDGKQHRCLMSIGVPKSQLIHIFSLAGLEDRTVQVSRVTELPGLSAASLRATRANVWDLLFVKPRGELVLLTHGLQEIPVQLRSPLSRTDIDMDAPHGMITSIREAFWGNVTLVHEDGWESLATFDIFPQNKLVTECFQLLALTLPNEVTFEIRRLFLEKWCERGWSTCRDVEFNCFSITLLQVFGLEVEGATLPDDPWARLAASSSYSRFVEDSVLSLLQQPPTIPVPRPI--PNTSHPTLAPVLYGFHILAEQFRFSISRHQDLLKFVPLLCRIAVAVRPEWADYWKRLVPDAITFWSPPECLDDRIPVWPPDFSAILHGHISKPDWKVPWQDVQHIVSRFCITPSFEYGLIDPLRELHELSLLYNSLADDKVPECQRRAENAVSGMVALSGRNFIANLPLGIAAPLCEATRTCQLAPPTGWSHEAYQVVGRNDLAASMTNTQDVFVARGYKRRKENPSK---REEISEIIAETRALAGDGETSFGVDPDLKEFTDIRFGLDRRLDEVARMLCSSVIPTVKGLDR---NEHDQAKEYQNHALRVAERTFALSYGRAMFTFGSVPVINREAVSVPKIEYSFRIQPHNILVTPEPGKISPESMAWGEFHNGVAAALRITANAPGVESSWIAFNKRGDLSPEHAGFLLGLGLTGHLKALMTWHTFSYLTPKHDYTSIGLLLGMAAANVGTGNQHITKLLAVHTPALLPTQDVDLNISLITQAAGVAGVGLLYLGTKNRRMAEVCLNQISRRDLVQPDLSNEHREAYTYSSALAFGMIMLGKGTVIPVDLELIKRLSILIHGSTNATLGKETKT-FDINLTSPAASMALGLMYLRTGRKDVADILSIPETVIELNSIQPSFLLIRTIARSLIMWDVIKPNNEWIVSEIPQSIRNALASRQKTGNPIDDAMDLAHYNIIAGCCFVIGLKYAGTARQEAYQLIIKQFDLFSRMTYASGPAFDHKIKRSAVRDGLNLISIALCMVMAGTGELTCLRRLRYAYGMSQQMMYLHGFKYGVHIATHMALGLLFLGGGRYTLGTSDAAIAAMVMAFFPRFHHVSSDNRSYLQALRHMWVLAVEPRCLIARDVDTKEVVYLPVKITVNEEDGVENTQLISPTLIPDMDRLLSVRVDTPRYWPFHIHTATPSREKEALLKNQTLYVKRRTPFLSYTEDPRGSRSLFVRSGLSAGDSAILDFPQLTDVKTHPAGDLGEFITSFSNNVLFLAFADHFSRPKGGTDGEAIFRTYCHATLLDSILQDKPQTLQSHLTLYMYRNMSLKSRYFYLSLQDLRFATDFYAKVYNRRFRDRTEGNIRSPLIRDTTLQGALHALDRKVDSIHTSPGHLRYLGRYGRGDLLPDGETASRYLSWYLLRNEVPVSTLLVVLRQLARDAHKQCLGAPTPDGTSNARQLSLGIEEVLH--GTKMTPSLGSGWSVRSLGEIIDAWN
PITLYSQGPQASSAHEFLTRTSTASTSTSNETPLLQAIKLALRGSDTELLSSIQSTSFQSKYDTRPRDLTWNAHTVIISYGGVMVKKWNFQEEGESIQWACLGELEQGTPSTSHSTAYYASYETPSSRGRPTFGPFSRENVNSTSNPSHPELVPAVFVFLRSVGKIYLQNGLEFTFSLPFIVRKAWPISPHGVMMQRVLEPSELLEAEMMGDSVLPTIFSITSPFAEPAAVGLTTGIMGSD---PPTLKDEDENSSSPLKSVIPTEMVVWTSHRHPVSSDDVLVTVDVEKKLLSIWRYVYIKPKDTPVPLTRTRTRARKRQSLSGGSRRTSA-------ILPLSPHIRSREHSPSPD-FDLPEMPPLSSLPGMPPTLSTTTTIASLISGRHTKRRNSLTRNDLSMTMDRMALGGRLESDMLAPIEHGRMKAAYWMESVHSMEISATEASSWRNISVCLFDSRSDGNLQRCLMAVCLPNSQVLLLFSVSYGEDKMMKISRISEQPALSITSICATRERVWDLLVLKPGGDLTLLTHGTREIPIRIQ--HSAVEMEVDSSSPQLSSLQEADLSLVTLIYQDGRKSSVSFELFPKDTLTIECLELMSVMLPSDASFSLHKTFMERWASRNRSTADFVEFQCFTEALYCVFDVQNEEITMPSNPWLKLARSSAHDRFREDPALRHLRTPPNLPLARPIVSMQKPHPLLAQILYGLHMLGEQLRLSVRRHYHLVKLVTVICRLSMMVRPEWADFWKRLVPDALSVWPSLDHVDDRLPVWPADESAILYGRASNPDCKIPWNDILHIASRFDIESSFEYGDCGPMSAMSEVARLYQCLSDGSVAETQKRAENAILAMVE--GPGVLEHLPLGIAAPLREAARTCQLAPPGTWPLSAYRAIGRNDLAASASDEPDTLVRHGYQPLKYFTVRDAPLRTQQKLRRAEKSTRPELNFTSKI---LQTFDSARFFVPRRLHQLVLSLGEAFFDSIAITANFSSSEHDQTKEHQNQVVRVAERTLALPYGRAMFTFGSVPTVTREAYTIPKIEYTVRMQPLNITVAPEVGKLVPDSINWGEFHNGVAAGLRISPTATGVESSWIAFNKPSDLTPEHAGFLLGLGLTGHLKEMLTWHTFAYLTPKHDLTSIGVLLGLSSANVGNGNQHVTKLLAVHTPALLPTPTVDLNVSLLTQAAGLSGVGLLYLGTRNRRMAEVCLNQISRHDLVQPDLSNEHREAYTYASALAFGMIMLGKGTTIPADMAILKRLTVLIHGDENLLLGNTARPLFDTNLTSPAATIALGLMYLRTERQDIADILTIPDTVLTLDAIQPSFLLVRTIARSLIMWNKIAPTNEWYLRQIPVNICDALEARHRYGKPVDDAMELAHYNILAGCCFALALKYAGTARQEVYQIIVRHFDNFTRLAYASGPAFDHKIKRSAVREGLNLISISLSMVMAGTGEITCLRRIRYAYGMYQQVMYHHGYKYGVHIATHMAMGLLFLGGGRYTLGTSDAAIACMVTAFFPRSHQISSDNKSFLQALRHLWVLAVEPRCLIARDVDTNDVVYLPVKISVKESNKVETTQLISPTLIPDVDKLMSIRVDTPRYWPFYLDTAALPRHKEALLRSQTLYVKRRTAFLSYTEDPKGSRSLFVRSGSSAGDAAMLDFPQITDAKTHPAGDLSEFITSFSNNTLFLAFADHFSREEGAPEQEKLFYMYCHAALLDSILQDKPQTLQSHLTLWLYRNMSPRSRYFHLRLQDLRFAADFYGKVYDRRFSGRAENNPRPPLLRDTTVLGALHALDRKLDVVRETASFQAVLGMYARGEVIDDWELVNKHLAWYLLRDGVPASTLLVVLQGLARDAHAQCAGLPEPEGTTDVGALDLGIKEVLHATGSKMSTTFGSGWNLRSLDDIIKAWK
PITLYSQGHQASSAHEFLTRTSTASTSASNETPLLQAIRLALRGSDTDLLSSIQSTSFQSKYDTRPRDLTWNAHTVIISYGGVMVKKWNFQEEGESIQWACLGELEQGTRSTSHSTAYYASYETPSSRDRPTFGPFSRDSVNSTSKPSHPEVVPAVFVFLRSVGKIYLQNGLEFTFSLPFIVRKAWPISPHGVMMQRVLEPSELLEAEMMGDSVLPTIFSITSPFAEPAAVGLTTGIIGSD---PPTLKDEDENSSSPLKSVIPTEMVVWTSHRHPVSSDDVLVTVDVEKKSLSIWRYVYIKPKDTPVPLTRTRTRARKRQSLSGGSRRTSA-------IFPLSPHIRSRGHSPSPD-FDLPEMPPLSSLPGMPPTLSTTTTIASLISGRHTKRRNSLTRNDLSVTLDRMALGGRLDTDMLAPIEHGRMKAAYWMESVHSMEIPAIEASSWRNISVCLFDSRSDGNIQRCLMGVCLPNSQVLLLFSVSYGEDKMMKITRIFEQPALSITSVCATRERVWDLLVLKPGGDLTLLTHGTRELPIQVQ--HSAVEMEVDSSSPQLSALGEADLTLVTLIYQDGRKSSVSFELFPKDRLTIECLELLSVMLPSDASFSLHKTFMETWSSRNCSTADFVEFQCFTEALYSVFDVQNEEVTMPSNPWLKLARSSAHDRLREDPALRHIRTPPNLPQARPIVSMQKPHPLLAQILYGLHILGEQLRLSVHRHHHLVKLVTVICRIAIVIRPEWADFWKRLVPEALSVWPSLDHVDDRLPVWPADESAILYGRVSNPDCKIPWNDILNIASRFDIESSYEYGNCGPIMAMSEVARLYQCLSVGGVAETQKRAENAILAMVE--GPELLEHLPLGIAAPLREAARTCQLAPPGTWPLSAYRAIGRNDLAASASDEPDTLVRHGYQPLKYFTVSDAPRRTVQEIVNEAKASAGEVDAVSGVELHLEDFTDIRFGQDRRLEEVARILCSSTIPSIKIVERPELSEHDQTKEHQNQVVRVAERTLALPYGRAMFTFGSVPTVTREAYTIPKIEYTVRMQPLNITVAPEVGKLALDSINWGEFHNGVAAGLRISPTATGVESSWIAFNKPSDLTPEHAGFLLGLGLTGHLKEMLTWHTFAYLTPKHDLTSIGVLLGLASANLGNGNQHVTKLLAVHTPALLPTPTVDLNVSLLTQAAGLSGVGLLYLGTRNRRMAEVCLNQISRHDLVQPDLSNEHREAYTYASALAFGMIMLGKGTTIPADMAILKRLTVLIHGDENLLLGNTARPLFDTNLTSPAATIALGLMYLRTERQDIADIMTIPDTVLTLDAIQPGFLLVRTIARSLIMWNKIAPTNEWYLRQIPVNICDALEARHRYGKPVDDAMELAHYNILAGCCFALALKYAGTARQEVYQIIVRHFDNFTRLAYASGPAFDHKIKRSAVREGLNLISISLSMVMAGTGEITCLRRIRYAYGMYQQVMYHHGYKYGVHIATHMAMGLLFLGGGRYTLGTSDAAIACMVTAFFPRSHQVSSDNKSFLQALRHLWVLAVEPRCLIARDVDTNDVVYLPVKISVKESNKVETTQLISPTLIPDVDKLMSIRVDTPRYWPFYLDTAALPRHKEALLRSQTLYVKRRTAFLSYTEDPKGSRSLFVRSGSSAGDAAMLDFPQITDAKTHPAGDLSEFITSFSNNTLFLAFADHFSREEGVPEQEKLFYMYCHAALLDSILQDKPQTLQSHLTLWLYRNMSPRSRYFHLRLQDLRFAADFYGKVYDRRFSGRAENNPRPPLLRDTTVLGALHALDRKLDVVRETASFQAVMGMYARGEVIDDWELVDKHLAWYLLRDGVPASTLLVVLRGLARDAHAQCAGLPEPEGTTDVGALDLGIKEVLHATGSKMSTTFGSGWSVRSLDEIIKAWK
PITLYSQGHQASSAHDFLTRTSTASTSASNETPLLQAIRLALRGSDTDLLSSIQSTSFQSKYDTRPRDLTWNAHTVIISYGGVMVKKWNFEEEGESIQWACLGELEQGTRSTSHSTAYYASYETPSSRGRPTFGPFSRDSINSTSKPNHPELVPAVFVFLRSVGKIYLQNGLEFTFSLPFIVRKAWPISPHGVMMQRVLEPSELLEAEVMGDSVLPTVFSITSPFAEPAAVGLTTGIIGSD---PPTLKDEDENSSSPLKSVIPTEMVVWTSHRHPVSSDDVLVTVDVEKKLLSIWRYVYIKPKDTPVPLTRTRTRARKRQSLSGGSRRTSA-------IFPLSPHIRSPEHSPSPD-FDLPEMPPLSSLPGMPPTLSTTTTIASLISGRHTKRRNSLTRNDLSVTLDRMALGGRLDTDMLAPIEHGRMKAAYWMESVHSMEIPAIEASSWRNISVSLFDSRSDGNIQRCLMGVCLPNSQVLLLFSVSYGEDKMMKITRISEQPALSITSICATRERVWDLLVLKPGGDLILLTHGTRELPIQVQ--HPAVEMEVDSSSTQLLALGEADLSLVTLIYQDGRKSSVSFELFPKDKLTIECLELLSVMLPSDASFSLHKTFMETWSSRNCSTADFVEFQCFTEALYSVFDVQNEEVAMPSNPWLKLARSSAHDRFREDPAFRNLRIPPNLPQARPIASMQTPHPLLAQILYGLHILGEQLRLSIHRHHHLVKLVTVICRIAVMIRPEWADFWKRLVPDALSVWPSLDHVDDRLPVWPADQSAILYGHVSNPDCKIPWNDILNVASRFDIESSYEYGDCGPIIAMNEVARLYQCLSVGGVAETQKRAENAILAMVK--GPELLEHLPLGIAAPLREAARTCQLAPPGSWPLSAYRAIGRNDLAALASNEPDTLVRHGYQPLKYFTVSDAPRRTVQEIVNEAKASAGEVDAVSGVELHLEDFTDIRFGQDRRLEEVARILCSSTIPSIKIVERPELSEHDQTKEHQNQVVRVAERTLALPYGRAMFTFGSVPTVTREAYIIPKIEYTVRMQPLNITVAPEVGKLAIDSINWGEFHNGVAAGLRISPTATGVESSWIAFNKPSDLTPEHAGFLLGLGLTGHLKEMLTWHTFAYLTPKHDLTSIGVLLGLASANVGNGNQHVTKLLAVHTPALLPTPTVDLNVSLLTQAAGLSGVGLLYLGTRNRRMAEVCLNQISRHDLVQPDLSNEHREAYTYASALAFGMIMLGKGTTIPADMAILKRLTVLIHGDENLLLGNTARPLFDTNLTSPAATIALGLMYLRTERQDIADIMTIPDTVLTLDAIQPGFLLVRTIARSLIMWNKIAPTNEWYLRQIPVNICDALEARHRYGKPVDDAMELAHYNILAGCCFALALKYAGTARQEVYQIIVRHFDNFTRLAYASGPAFDHKIKRSAVREGLNLISISLSMVMAGTGEITCLRRIRYAYGMYQQVMYHHGYKYGVHIATHMAMGLLFLGGGRYTLGTSDAAIACMVTAFFPRSHQVSSDNKSFLQALRHLWVLAVEPRCLIARDVDTNDVVYLPVKISVKESNKVETTQLISPTLIPDVDKLMSIRVDTPRYWPFYLDTAALPRHKEALLRSQTLYVKRRTAFLSYTEDPKGSRSLFVRSGSSAGDAAMLDFPQITDAKTHPAGDLSEFITSFSNNTLFLAFADHFSREEGVPEQEKLFYMYCHAALLDSILQDKPQTLQSHLTLWLYRNMSPRSRYFHLRLQDLRFAADFYSKVYDRRFSGRAENNPRPPLLRDTTVLGALHALDRKLDVVRGSASFQAVMGMYARGEVIDDWEFVDKHLAWYLLRDGVPASTLLVVLRDLARDAHAQCAGLPEPEGTTDVGALDLGIKEVLHATGSKMSTTFGSGWSVRSLDEIIKAWK
-----------------------------------------------------------------------------------------------------------------------------------------------------------------------------------------------------------------------------------------------------------------------------------------------------------------------------------------------------------------------------------------------------------------------------------------------------------------------------------------------------------------------------------------------------------------------------------------------------------------------------------------------------------------------------------------------------------------------------------------------------------------------------------------------------------------------------------------------------------------------------------------------------------------------------------------------------------------------------------------------------------------------------------------------------------------------------------------------------------------------------------------------------------------------------------------------------------------------------------------------------------------------------------------------------------------------------------------------------------------------------------------------------------------------------------------------------------------------------------------------------------------------------------------------------------------------------------------------------------------------------------------------------------------------------------------------------------------------------------------------------------------------------------------------------------------------------------------------------------------------------------------------------------------------------------------------------------------------------
SLSLPLQPLTSSAAAQFLEQNSPSCSNPARESKLLRAIRSALRGSDTENLATIQSSFH---TQLDGRELTWNATTVVWSQGGVIRRRWSFEQESETIQWACLGMLEQRDSTT---------ISPLPSSERTTFGPFARAQAASQVASKR-NLVPAIFVFLRSVGRIILQNGIEYSLSLPFIVRKAWPLSPHGVMIQRVLEPSEFVEAELTGEAVLPTIFSMTSPLAEAAAVGLTVGIQGGWGSTSVTLKDEDENSTKPLRSIPSTEMIVTVTRQGKDCTAQFALTVDVEQRRVSVWQYAYLKPKDLPTPLTRNRSQPKKRHSMPGGSRRTSAIYDGAGRHHPLSPGRRSPELSPTADIFDVPEMPPLSALPRMAPSLSTAPTLQSLVTGRTTKQRSSLSKNDLNVIMDRMMFGGHVDEDLEIPIEHGRMKAAYWMERLYSQEIAEDEAKSWREITLSAFDERFDGTQERCLLSIQLPRSRTAHILKASLKEDDTMKVEHISQFSALASTSIRATREFAWDLLVLKPDHRLILQTHGFREIPIQVVSANSDMDVEVDG-LNPIVHVSRVAMCSVALTFANGRKARLDLPLNPNDPLTEECLAVLAQCLTPDASFILHGAFLERWCHKGLSSVEGVQFDCLTDAIHTVFQLKSEPVEKLSEPWDRLAQSTSHQQFKEDPVLFKLRRPTDIPPLRPVYVAKRPSKLLSPMLYALHTFAEYLRLIVPRHEDVLKLVPVICRLALEVRPEWADYWQRLVPDPAGVWP-------------PDISAIFYGRLSNPEWKVPWHDTSQIAARFGVQASYEYGRRDPLNALRDLSALYSYLTDGQTPDIRTRAERAILLLIGRRGEKLLDSLPLGIAAPIREAARTCQLAPPPAWPLQAYMTIGRNDLAASVDETVEQFNRDGFKSKKDFLSPGQPRQTISHFVSAARAAGGEVDVVTGVELDLEAFTSIRFGQDRRLEEVTRMLRSSAITSIKIADRPDLSEHDQTKEHQNHVIRVAERTLALPYGRAMFTFGSVPTVTREAYTIPKIEFTIRVQPLNITVQPEAGKIPIESMSWGEFHNGVAAGLRISPTATGVESSWIAFNKPSELSPEHAGFLLGLGLTGHLKHMMTWHTFSYLTPKHDLTSIGVLLGLSAANIGSADQHVTKLLAVHTPALLPTPSIDLNVSLMTQAAGLAGVGLLYLGTKNRRMAEVCLNQISRKDLVQPDLSNEHREAYTYAAALAFGMIMLGKGTTIPADVALLSRLTTLVHGDADPMVGKKTKASFDVNLTSPAATIALGLMYLRTERQDIADLLPIPDTVLALNRIQPSFLTIRTIARNLIMWNEIAPSNEWLMSQIPQSIREAIEAKSKHQRVIDESMELAYYNVLAGCCFMIGLKYAGTARQEAYLLIVRYFDLYTRMAYTSGPAFDLRIKRSAVRDGLNLISISLSMVMAGTGEISCLRRLRYAYGIYQQSGYHHGFKYGVHISTHMALGLLFLGAGRFTLGTSDAAIACLVTAFFPRYHSVSSDNKSFLQALRHLWALAVEPRCLIARDVDSGEVVYLPVKIMFREEKEKESVTLISPTLIPDMDKLVSIRVDTPRYWPFYLDTEQVPRHKEALLKSQTLYVKRRTAFLSYTEDPKGSRSLFVRSGSSAGDPATLDFPQLTDTKIHPASDLSEFITSFSNDVLFLAFADHLARGDDSTDKERLFHKYCHAALLDSILQDKLQTLQSHLTLYQYKAMNPRSRYFNLRLQDLRFAADFYSKIYDRRFSGRANNNPRPPLIRDTAVLGALYSLDRRLETVRGSETFLRALGQYARGEFVTDAEDVMRQLGWYLLRNGVPVSTLLVVLRQLAQDAHRQCLGVPPPEGTSDAALLDLGIKEVLHGTGTKMTTALGSGWSAKSLDEIIHVWG
-VVVPLKPLHKSSAFHFLENHTPSSSASTNESKLLQAIRSVLRGSDTENLSTIQTTYH---TQPDGRELTWNASTVVLSYGGVIRRRWSFEQEGENIQWACLGMLEQRESSS---------TSTTPPSERPTFGPFTRAQAASQTPSKQVTLVPAIFIFLRSVGRIILQNGGEYSLSLPFIVRKAWPLFPHGVMIQRVLEPTELIEAEITGEAVLPTIFSMTSALAEAAAVGWTTGIIGGCRNIPVRLKDEDENSTRPLKSIPSTEMVVTVTRQGQDSTIYGIVTVDVEQRKLSLWRYAYLKPKDIPVPLTRSRPRSKKRQSVPGGSRRTSAIYDGAGRHHPLSPGRRSPEISP-PDVFDAPDMPRLSSLPGMAPSLSTTTTLQSLVPGRAAK-RLSLTRNDLSVTMDRMVLGSRVDADLEIPIEHGRMKAAYWMERVHSQEISEEEAKSWRDITLSAFDERFDGTRERCLMSFQLPRSQVAHIYSVTFGRDNMMKIRPVSQIPAIASVSTRATRQLVWDLLVLRPDHRLTLLTHGDREVPLEVSSDDSGMDVEIDG-SNPVIQLSRVGVFSVALAFANGREARLDLPFSPNDLLTMECLSILAQCLTPEASFLLYRAFLDRWSDRGLSSVEGIQFSCLTDAIYSVFQLKNKQVQPPASTWEQLARSTSHQHFKDDVVLRQLRKPTEIPAPKPIHPTKRPSKLLSPMLYALHTLAEYLRLLVDRFGDLVKLVPLIRRIALEVRPEWADYWQRLVPDPTGTWPVPAYLDDRIPVWPPDISAIFYGRLSTPEWKVPWHDMSQIALRFGVPASLEYGKWDPLHVLHDLSALYTYLTDGQTPDIRTRAERAMLLLVTRRGTKFLDSLPLGIAAPLREAARTCQLAPPLGWPLHAYMAIGRNDLAASASEAVQQFNRDGFKCRKDFFNPGKPRQTISHFVSAARAASGEVDVVTGVELDLEAFTSIRFGQDRRLEEIARMLCSSTVTSIKVADRSDLSEHDQTKEHQNHVVRVAERTLALPYGRAMFTFGSVPTVSREAYTIPKLEFTIRVQPLNITVTPETGKIPAESQNWGDFHNGVAAGLRISPTASGVESSWIAFNKPSELSPEHAGFLLGLGLTGHLKHMMTWHTFSYLTPKHDLTSIGVLLGLSAANVGSADQHVTKLLAVHTPALLPTPSVDLNVSLMTQAAGLAGVGLLYLGTKNRRMAEVCLNQISRRDLVQPDLSNEHREAYTYTAALAFGMIMLGKGTTIPADMHLLSRLSILIHGDADPMLGKKIRTPFDTNLTSPAATIALGLMYLRTERQDIADLLPIPDTVLALNRIQPSFLTVRTIARNLILWNGITPSNEWLISQIPESMREAIEARSKENKIVDESIELAYYNVLAGCCFVIGLKYAGTARQEAYMLIVRYFDLYTRLAYTNGPAFDHRIKRSAVRDGLNLISISLSMVMAGTGEISCLRRLRYAYGLYQQSGYHLGFKYGVHVSTHMALGLLFLGAGRFTLGTSDAAIACLVTAFFPRFHHVSSDNKSFLQALRHLWALAVEPRCLIARDVDSGEVVYLPVKITFKE--EKESVTLISPTLIPDMDKLVSIRVDTPRYWPFYLDTQQEPRHKDALLKSQTLYVKRRTAFLSYTEDPKGSRSLFVRSGSSAGDAATLDFPQLTDTRTHPASDLSEFITSFSNDVLFLAFADHMARGESGTDKERIFHKYCHAALLDSILQDKPQTLQSHLTLYLYRTMDPRSQYFNLRLQDLRFAADFYSKIYERRFSGKANNNPRPPLVRDTAVLGALYALDKRLESVRKSEVFLQALGQYARGESVNDGEVTMRQLGWYLLRNGVPVSTLLVVLRQLAQDAHRQCLGAPPPEGTNDAALLDLGIKEVLHGTGTKMTTSLGSGWSAKSLDEIIHVWE
SISIPVLGPPTSAAVTYLRKTNPPETPPENETPLLRAIRKVLRGSDAESATEIHRSILWTGNEVGDRELHWNSHTAVLSTGGIIIKQWSFKHEEESIQWACLGQLEVKNASSAYSAANFAANAELAQSERPTYGPYTRAANS-KPDIGGVRIASATFIFLRSLVKVYLDDGEDFSFSLPFIVRKAWPVSPHGIIMQRVLEPAELEEAQITGDEILPTIFSITSPFAEAAAVGLTSGIIQGGRDKPPKLKDEDEHAMKPLMPVPPLEMLVWTSYLARTMTMHLMVTVDVEKELVSVWHYAYIKPKDSPVPLTQPVNVSKKRLSTAGGNRRTSALYEGWDRNRPMSPKASRMAEEMLPEMFELPDDNLFKA----GSTHGSSNTLGSIPSGRHV-RRSSMTRSDLTNTMNRMALGGKMEPEIFPPNDHGRMKAAFWMERMYTHKISKEEAQAWRKMSVSVFDSRNDGKHFRCLMSITLPATQTAIILTVSRSPERVFQVSPLSELPVASATALRATRANVLDLFVVKPDGGLSLWTHGLYEMPVTLKVKSGGGDMDIDDPPPKVVSVQDAQWGQTIVTHEDGSQSRVSFDIYPITPLVTDCVQMLALILPHDIAFDLHFTFLQIWSQHNYAQADDMEFECFKRALYKVFDIQVEEHAVKSDPWSRLASSKTHHRFSEDPALRKLIRPPNIPAPRCVYPSKPPHPLLAPLMYGLHILGEQCRLVIMRHKDLMLLAPVICQLAVVIRPEWADYWKRLIPDAMPSWPQSEYLDDRLPVWPPDMAAILYGRISSPEWKAPWHDVHHIVTRFDLNPSIHYGYLDPLRILHEITTLYGTLADFKIPEFQKRAENTIHKMVTQGMQNLQSILPLGVMAPLNEAARSCQLVPPGNWPVQAYTAIGRNDLAASANRRHDTFLNDGYLQRKDYINPTKPRPTINQIAATARTMGNEKEAVTGVELNLKEFTDIRFGLDRRLEEVARMLCSSTIPSVKGIERPELSEPDQAKEHQNQVIRVAERTLALPHGRAMFTFGSVPIVTRETYSIPKIEFSVRLQPLNIVLTPDVGKIPAESLAWGEFHNGVAAGLRVAPGAGGVQSSWIAFNKPTELSPEHAGFLLGLGLTGHLKEMLSWHSFSYLTPKHDLTSIGVLLGLSAANIGTGNEHVTKLLAVHTPAMLPTPSVDLNVTLLTQAAGLAGIGLLFLGTKNRRMGEICLSQISKRELVQPDLSNEHREAYTYAAALAFGMIMLGKGSTIPADLNILKRLSILIHGEPKAPSANPQPEAFDINLTSPAAAMALGFMYLRTGRKDVADILTIPDTVISLNAIQPTFLLFRTLARALIMWDAIAPTPEWLLAQIPLSIREATEAR-KAGKVVDDSMELANYNIISGCCFAVGLKYAGTARQEAYNLIVRYFDLFSRLAYTNGESFDHKIKRSAIRDGLNLISLALSMVMAGTGELSCLRRLRYAYGMAQQIMYHHGFKYGVHVATHMSIGLLFLGGGRFTLGTSDAAIASMVLAFFPRFQQTSADNKSYLQALRHMWVLAVEPRCLIARDVDTNEVVYLPVKIRTH--DMPEQTQLISPTLIPDMDQLKSVRVDTPRYWPFYLDTARHPPHRDVLLKSQTLYVKRRTAFLSYTEDPRGSRSLFVRSGSSSGDIATLDFPQLTGNQTHPAGDLSEFITSFSNDVLFLAFADHFSRPLGETPEEELFQNYCHAALLDSILQDKPQTLQAYLTLYTYRMMKPSSRYFHLRLQDLRFVSDFYSKVYERHFSGKKDGVGKPPLVRDTTVLAALHAVDQRLEDVRSTQDFKEHLGHYARGEPMPRGETMDRNLAWYLSRNSVPVSNILTILRSLANEAHANCLGRPAPDGTMDSGNLDNAIKEVLHTTGTKMTASLGTGWSVRSLDEVIESWK
SISIPVLGPPTSAAATYLQNTNPAVIPPEDESPLLRAIRRVLRGSDAESATEIHRSILWTGNEVGDRELHWNAHTAVLSSGGIIIKQWSFKHEEESIQWACLGQLEVKNASSAYSAANFAANAELAHADRPTFGPYTRAANT-KPDIGSVRVASATFIFLRSLVKVYLDDGEDFSFSLPFIVRKAWPVSPHGIIMQRVLEPAELEEAQITGDEILPTIFSITSPFAEAAAVGLTSGIIEGARDKPPQLKDEDEHATKPLMPVPPMEMLVWTSYLARTMSMHLMVTVDVEKELVSVWHYVYIKPKDSPVPLTRPANPTKKRLSTAAGNRRTSAMFNEWDRNRPISPKASRMAEEMLPEMFELPDDHPFKA----GSSLGNNNGLGSLPSVRHV-RRSSLTRSDLTNTMNRMALGGKMEPEIFPPNDHGRMKAAFWMERVYTHKISKEEAQAWRNMIVSIFDSRHDGNQFRCLMSICLPATKTAIILSVARTQERTIEVAPLSQLPASSATALRATRANVLDLFVIKPDGGLGLWTHGLREMPVTLKMPKGAGDMDIDHTPSKAVSVQDAQWGQTVVTHEDSSQSRVSFDIYPISPLVTECFQILALILPHDAAFDLHFTFLRMWSDQHYSQANDMEFECFKKALYEVFDVQVEEYPVQNDPWLLLAASKTHDRFSEDPALRKLIRPPNIPVARPVLTSKPPHSLLAPLMYGLHILAEQCRLVTMRQKDLMLLVPIICRLAVVIRPEWADYWKRLIPDAMSSWP-SEYFDDRVPVWPPDMSAILYGRISSPEWKAPWHDVQHIVTRFSITPSLYYGYSDPLRILHEVTTLYNTLADFKVPEFQKRAENTIHKMVTQGMKNLSFFLPLGVMAPLNEAARTCQLVPPGNWPVQAYAAIGRNDLAASVNRRHDTFLSDGYLQPKEYLNPSRPRPTISQIATTARTMSTEGEAVTGVELNLKEFIDIRFGLDRRLDEVARMLCSSIIPSVKGIERPELSEPDQAKEHQNQVVRVAERTLALPYGRAMFTFGTVPVVTRETYSIPKIEFSVRLQPLNIVLTPDVGKISAESLAWGEFHNGVAAGLRVAPGAGGVQSSWIAFNKPTELSPEHAGFLLGLGLTGHLKEMLSWHSFSYLTPKHDLTSIGVLLGLSAANIGTGNEHVTKLLAVHTPAMLPTPSVDLNVTLLTQAAGLAGIGLLFLGTKNRRMGEVCLSQISKRELVQPDLSNEHREAYTYAAALAFGMIMLGKGTTIPADLNVLKRLSILVHGEPRAPSANPQPEAFDINLTSPAAAMALGFMYLRTNRKDVADILTIPDTVISLNAIQPTFLLFRTLARALILWDAIAPTQEWLLAQIPLSIREATEAR-KAGKVIDDSMELANYNIISGCCFAVGLKYAGTARQEAYNLIVRYFDLFSRLAYTNGPAFDHKIKRSAIRDGLNLISLALSMVMAGTGELSCVRRLRYAYGMAQQIMYHHGFKYGVHVATHMSLGLLFLGGGRFTLGTSDAAIAAMVLAFFPRFQQTSADNKSYLQALRHMWVLAVEPRCLIARDVDTNEVVYLPVKIRTH--DTPEQTQLISPTLIPDMDLLKSVRVDTPRYWPFYLDTARHPPHKDVLLKSQTLYVKRRTAFLSYTEDPRGSRSLFVRSGSSSGDIATLDFPQLTGNQTHPAGDLSEFITSFSNDVLFLAFADHFSRPLGETEDEQVFQNYCHAALLDSILQDKPQSLQVYLTLYTYRMMTPQSRYFHLRLQDLRFVSDFYSKVYDRHFSGKKDGVGKPPLIRDTTVLAALHALDQKLENIRTSKAFQEYLGKYARGESLPTGETMGRYLAWYLSRNSVPVSTILTILRTLANEAHTQCLGLPYPDGTTDSDNLDNGIKEVLHATGTKMTASLGSGWSVRSLNEIIDSWK
SIQVTAQGPPPSSAYKFLTRNSASSQTHAHETPLLQAIRTALRGSDRKNGRPIQTSRFFTGRAPKEPELTWDGHAAVLSYGGVMTKRWSFDQEGESIQWACLGELEQHNPSTTTKVVNEGGVEETPASTRPTFGPFARSQLHPKVDGGDVEIVPAVFIFLRSIGKIYLSNGVDYTFSLPFIVRRAWPISPHGVMVQRVLEATEVREAEESGDDILPTIFTVTSPFSEAAAVGLTSRILGLSKDSPAMLKDEAEHLTKPLKSIPPTEMVVWVSHASIVSDAHVVVTVDVEKGLLSIWRYVFMKPKDAPGPYISAKSSNSKRQSMPGGSRRTSALFDGRDRIHPISPGTRTQQPIAIPEIFDFADMPPLSSLPGMAPSLSSTTTMASLVNGRPIKRRNSLVRNDLSTTMDRMVLGG---SDMVPPHDHGRMKAAYWMESVLVHQIDDSEAQSWRDITVSIFDNRFDGKEHRSLLAVCLPATKIMHIFSLAIQPDRTMLVTPLSKTPAFGARSLRATRGNVWDLLVIKPFGQLSLLTHGLCEIPVQLQLPPEKLDTDMETAHGCVIAAEEAQWGTITLVYEDGWKSQVAFDLCPTDKLVMECFQLLALILPTELTFPIHRLFLEKWSDRAWSTTENVEFECFSYSLYTIFGLVSPDVELPVDPWLRLTSSRSHDHFTEDPALRRLRMPPSTLPR--LNHNHPPHPMLAPLLYGLHTLAERLRLSTPRLKDLLKLAPIVCRIAGAVRPEWADYWKRLVPVAMNDWSSMPRISSVFPIWPPDISAILYGRVSTTDWNAPWHDVQHIVTRFSITPSLEYGVCDPLHELHKLSLLYNTLSDGKVCDGQKRAENVVYQMISQSGGDIWSELPLGIAAPLREAARTCQLAPPGNWPLEAYSLIGRNDLAISALKNPDTFISEGYKSRKEFIVSSAPRETIGEIAAEVRTVAGETEATSGVDLNLKEFTDIRFGLDRRLEEVARMLCSSAVPSVKGIDRPELSEHDQTKEHQNQVVRVAERTFALPYGRAMFTFGSIPAVTHEAYSLPRMEYNIRVQPLNILVTPEPGKISPESIAWGEFHNGVAAGLRISPTAPGVESSWIAFNKPTELSPEHAGFLLALGLTGHLKQMLTWHTFAYLTPKHELTSIAVLLGLSAAHIGSGNEHVTKLLAVHSPAMLPTPTVDLNVPLVTQAAGLYGVGLVYLGTRNRRMAEVCLGQISRRDLVQPDLSNEHREAYTYATALAFGMIMLGKGTTIPADLIILRRLSILIHGDTQRMTGYKTKTSFDINLTSPAASIALGLMYLRTGRKDIADILTIPDTVVSLNAVQPTFLLIRTIARALIMWDDVIPSNEWLIRQIPKTIFDAIELRTKTGKAIDDSMELAYYNIIAGGCFVVGLKYAGTARQEAYQMIVKHFDNFSRMAYGSGPAFDHKIKRSAIRDGLNLISISLSMVMAGTGEITCLRRLRYAYGMSQQLMYHHGFKYGVHVATHMSLGLLFLGGGRFTLGTSDAAIACMVTAFFPRFNHVSSDNRSYLQALRHMWVLATEPRCLIARDVDTNEVVFLPVKITMKEGDTIEQTQLISPTLIPDMDKLTAIRVDTPRYWPFYLDTAAHPRHKEALLRSQTLYVKRRTAFLSYTEDPRGSRSLFIRSGSSAGDAATLDFPQLTLTKTHPAGDLSEFITSFSNNVLFLAFADHFSRTDDATEEERLFHTYCHATLLDSILQDKPQTLQAHLTLYNYRTMSPRSRYFHLRLQDLRFAADFYAKVYERRFSGRVENNARPGLIRDTTVQGTLHALDRTLDKLRASENFQCFIGRYARGEPLSDPELMQRYLAWYLLRNGVPVSTLLVVLCQLAKDAHEQCLSLPPPAGTTNMQALDIGIKEVLHSSGNKMTTSLSSGWSVRSLNEIIDTWK
PILVTAQASPPSSAQKFLARNSTPPPNLAHETPLLRSIRVALYGSDRKNGLPIQTSTFFTGRTPKEPELVWDRHAVVLSYAGVMKKRWSFDREGEAIQWACLGELEQHKPTTTTKVVNQVGIEVTPASTRPTFGPFARSQLHPKVDGGPVEVVPAVFIFLRTMAKIYFLNGVDYTFSLPFIVRKAWPISPHGLMIQRVLEADEVREAEESGDDVLPTIFTITSPFAEAAAVGLTARIIGPSNDLPATLKDEAEHLTKPLKSIPPKEMIVWVSHQSVISDVQIVVTVDAEKGLLSIWRYVFIKPKDTPGSYVASKPANNKRQS---SSRRTSALFDGRDRMHPSSPGSRIQQPAVIPETFDLADMPPLSSLPGMAPSLSSTTTMASLVGGRPIKRRNSLSRNDLSTTMDRMALGS---SDLVPPHDHGRMTAAYWMESVLVHHIGAAEAEAWRNISVSLFDDRFDGKERRSLLAICLPAAKVVQTYSLVIQPDRTMLVTPVSDAAAISVTALRATRRNVWDLLVVKPQGQLSLLTHGLCEIPVQVQIPPEKLETDMETAHGYVVGAEEARWGTTMLVYEDGWKSQVTFDLYPTDKLVMDCFQLLALILPTELTFPIHRLFLEKWSDSAWSTAENVEFECFSSSLYTAFGLALPDTAPPVDPWLQLSSSRSHDHFTEDPALRRLRIPP-TLKR--TNPTHPPHPMLAPLLYGIHTLAEHLRLSIPRYRDLLKLAPILCRIAGAVRPEWADYWKRLVPAAMDDWPSPEYLDDRIPVWPPDISAILYGRVSTTDWNAPWHDVQHIVSRFSISPSLEYGVCDPLHELHKLSLLYNTLSDGRVTDGQKRSENVVYQLVSQSGGDIWSELPLGIAAPLREAARTCQLAPPGNWPLEAYSLIGRNDLAVSALKNPDTFINEGYKSRKEFIVSSKPRQTIGEIAADVRTMAGETEVTSGVDLNLKEFTDIRFGLDRRLEEVARMLCSSAIPSVKGIDRPELSEHDQTKEHQNQVVRVAERTLALPYGRAMFTFGSVPIVTHEAYALPRMEYNIRVQPLNILVTPEPGKVPSESVAWGDFHNGVAAGLRISPTAPGVESSWIAFNKPTELSPEHAGFLLALGLNGHLKQMMTWHTFAYLTPKHELTSIAVLLGLSAAHAGTGNEHVTKLLAVHSPAMLPTPTVDLNVPLVTQAAGLYGVGLVYLGTRNRRMAEVCLSQISRRDLVQPDLSNEHREAYTYATALAFGMIMLGKGSTIPADLVILKRLSILIHGDTQRMTGYKTKTTFDINLTSPAASIALGLMYLRTGRKDVADILTIPDTIVSLNAVQPTFLLIRTIARALIMWDDVVPNNEWLIRQIPKTIFEAIEQRTKFGKPIDDSMELAYYNIIAGGCFVVGLKYAGTARQEAYQMIVKHFDNFSRMAYGSGPAFDHKIKRSAIRDGLNLISISLSMVMAGTGEITCLRRLRYAYGMSQQLMYHHGFKYGVHVATHMSLGLLFLGGGRFTLGTSDAAIACMVTAFFPRFNHVSSDNRSFLQALRHMWVLATEPRCLIARDVDTNEVVFLPVKITMKEGDTIEQTQLISPTLIPDMDKLMAIRVDTPRYWPFYLDTAAHPRHKEALLRSQTLYVKRRTAFLSYTEDPRGSRSLFIRSGSSAGDAATLDFPQLTDTRIHPAGDLSEFITSFSNNVLFLAFADHFSRSDDATQEERLFHTYCHATLLDSILQDKPQTLQAHLTLYNYRTMSPKSRYFHLRLQDLRFAADFYAKVYERRFSGRLENNPRPGLIRDTTVQGTLHALDRKLDKLRASEFFQQYIGCYARGEPLSDEKLAQRYLAWYLLCNGVPVSTLLAVLHQLAKDAHAQCINLPPPAGTANVQALDTGIKEVLHSSGNKMTTALGSGWSVRSLNEIIDTWK
PISVTAQGPPTSSAHKYLTRNSKQAP-LAHESSLLHAIRSALRGSDTEDVHSIQTSTFFTGRATQEPKLSYDAHAAVLSYGEVMAKRWSFDQEGEAIQWACLGELEQQSASSTN-VVNEGDAQEVPPSNRPTFGPFARSQLHPKSDAGAVETVPAVFIFLRSIGKIYLLNGVDYTFSLPFIVRKAWPISPHGVMIQRVLESTEVLEALESGDDVLPTIFTVTSPFAEAAAVGLTTRILGPANNLPAALKDEVEHSTKPLKSIPPTEMIVWVSHRSIISDAHIVVTVNVEKGLLSIWRYVFIKPKDTPGSYISGKGLTSKRQSMSGGSRRTSTLFDGRDRIRTLSPGSHAREPVLAPEIFDLGDMPPLSSLPGMAPSLSSITTMASLVGGRPVKRRNSLTRNDLSTTMDRMALGGGRLEDMLPPPDHGRMKAAYWMESVLVHQITSAEALSWRNITVSIFDDRFDGKECRAMMAVCLPETKVMDLFSLAIQPDRTMLVTPLHNMPACDATSLRATRKNVWDLLVIKPSGETSLLTHGLCEMPVQIIHPPDKLDTDMETVHGHVVTAQDTQWGTTTLVYEDGWKSQVTFDLCPTDKLVTECLQLLALILPTEITFPIHRLFLKKWSDRAWSTVENVEFECFSSSLYTIFGLVYPNVEVPTDPWLRLGSSRSHDRFAEDPVLRRLRMPPSGSNH--INHNHPPHPMLSPLLYGLHTLAEHLRLSVPRYKDLLKLAPIVCRVAGAVRPEWADYWKRLVPVAMDGWPS-EHLDDRIPVWPPDISAILYGRVSTTDWNAPWHDVQHIVTRFSITPSLEYGVCDPLHELHKLSLLYNTLSDGKVCDGQKRAENVVFQMVSQNLGDIWAELPLGIAAPLREAARTCQLAPPGNWPLEAYILIGRNDLAASVLKSPDTFIVDGYKSRKEFLIS------------------------------------------------------SEFPGHKPLD----SEHDQTKEHQNQVVRVAERTFALPYGRAMFTFGSVPIVTHEAYSLPRMEYNIRVQPLNILVTPEPGKISPDSVAWGEFHNGVAAGLRISPTAPGVESSWIAFNKPTELSPEHAGFLLALGLTGHLKQMLTWHTFSYLTPKHDLTSIAVLLGLSAAHVGSGNEHVTKLLAVHTPAMLPTPTVDLNVPLVTQAAGLFGVGLVYLGTRNRRMAEVCLSQISRRDLVQPDLSNEHREAYTYSSALAFGMIMLGKGTTIPADLIILKRLSILIHGDTQTMTGYKTKTSFDINLTSPAASIALGLMYLRTSRKDIADILTIPDTVVSLNAIQPTFLLIRTIARALIMWEDVVPSNEWLIQQIPKTIYDAIELRTRVGKPADDAMELAYYNIIAGCCFVVGLKYAGTARQEAYQMIVKYFDNFSRLAYGSGPAFDHKIKRSAIRDGLNLISISLSMVMAGTGEITCLRRLRYAYGMSQQLMYHHGFKYGVHVATHMSLGLLFLGGGRFTLGTSDAAVACMVTAFFPRFNHVSSDNRSFLQALRHMWVLATEPRCLLARDVDTNEVVFLPVKITMKEGSLIEQTQLISPTLIPDMDKLMAIRVDTPRYWPFYLDTAAHPRHKDALLRSQTLYVKRRTAFLSYTEDPRGSRSLFIRSGSSAGDAATLDFPQLTDTKTHPAGDLSEFITSFSNNVLFLAFADHLSRADDTTEEERLFQTYCHATLLDSILQDKPQTLQAHLTLYNYRTMSPKSRYFHLRLQDLRFAADFYAKVYERRFSGRVENNPRPGLIRDTTVQGTLHALDRKLDALRASEIFQHYIGCYARGESLSDQGLVHRYLAWYLLRNGVPVSTLLVVLHQLAKDAHQQCLSLPPPAGTANVQALDLGIKEVLHASGNKMTTALGSGWSVRSLNEVIDTWK
PIQITAQGPPPSSAYKFLTRTSASTPSPAHETPLLRAIRTALRGSDTENGQSIQTSTFFTGRAPKEPELTWNAHAAVLSYAGVMVKRWSFDQEGESIQWACLGELEQQSTSTAK-TTNEADVEESTNSTRPTFGPFARSQLNPIFNAGPAEAVPAVFIFLRSIGKIYLLNGVDYTFSLPFIVRKAWPISPHGVMIQRVLESTEVLEAEESGDDVLPTIFTVTSPFAEAAAVGLTTRIIGPTQNTPASLKDEEEHSTKPLKSIPPTEMIVWASHQSIISGAHVVVTVDVEKSLLSIWRYVFIKPKDAPASYVSSKPSSSKRQSMSGGSRRTSALFDNRDRIHPMSPSSRSREPVLA-RNIDLAICPP-CRLSWMAPSLTS-----------PTQRRIIITERP-STTMDRMALGGGLELDMLPPPDHGRMKAAYWMESVL--------AQSWRNIKVSIFDDRFDGKESRSLMAVCLPVSKVMKIFSLATQPDQTMLITLYRRRPP----SLRAPRAEMFGIYWLSPSDNCRCSRMGCAKSRSTPRSCPEKMETDMETPTG-MSSPRKKPMGDNHIGYEDGWN--------PGHFRSMSGRQTGHGVLPTELIFPIHRLFLEKWSERTWSTAENVEFECFSSSLYTVFGLVSTDITPPTDPWERLASSRSHDHFAEDPALS------------------PPHPMLAPLLYGLHTLAEHL---VSRYLGTRSVEASSYRMSHCVRPEWADYWKRLIP-------------------------------------------------------------------------------------QTRAENVVYQMVAQQAGDVWAALPLGIAAPLREAARTCQLAPPGNWPLEAYRLIGRNDLATSALKNPDTFISDGYKTRKEFINPSKPRETIGEIAAEVRSMAGETEATSGVDLNLKEFTDIRFGLDRRLEEVARMLCSSTVPSVKGIDRPEL-------------VRVAERTFALPYGRAMFTFGSVPIVTREAYSLPRIEYNIRVQPLNILVTPEPGKISPESVAWGEFHNGVAAGLRISPSAPGVESSWIAFNKPTELSPEHAGFLLALGLTGHLKQMLTWHTFSYLTPKHDLTSIAILLGLSAAHVGSANQHVTKLLAVHTPAMLPTPNVDLNVPLVTQAAGLFGLGLVYLGTRNRRMAEVCLSQISRRDLVQPDLSNEHREAYTYASALAFGMIMLGKGTTIPADLIILKRLSILIHGDTETMVGTKTKTPFDINLTSPAASIALGLMYLRTGRKDVADILTIPDTVVSLNAIQPSFLLIRTIARALILWEQVVPNNEWLIKQIPKTIFDAIELRTKTGKAIDDAMELAYYNIIAGGCFVVGLKYAGTARQEAYQMIVKHFDNFSRMAYGSGPAFDHKIKRSAIRDGLNLISI-------------------------------------------------------------------------------------FLQALRHMWVLATEPRCLIARDVDTNEVVFLPVKITMKEGSTIEQTQLISPTLIPDMDKLMAIRVDTPRYWPFYLDTAAHPRHKDALLRSQTLYVKRRTAFLSYTEDPRGSRSLFIRSGSSAGDAATLDFPQLTDTKTHPAGDLSEFITSFS------------------------------------------------------RTMSPKSRYFHLRLQDLRFAADFYAKVYERRL-----------------VVGTIHALDQRHNRARSIRNFQRYIGRYARGES--------------LLRNGVPVSTLLVVLHQLAKDAHEQCLSLPPPAGTTNVQALDMGIKEVLHSSGNKMTTALGSGWSVRSLNEIIDTWN
-----------SAARTFFHHSPKSREVHPPESSLLKAIRTALRGRDTESSSEVRSEIFLEGPDAQPEELTWDAHTVILSSGGIILRKWNFEDEKQPIQWATIGILEQSAAPSQSSSAHYASMTSGPSTERPTFGPFSQIHKAHKLDSAPSVSVPGVFVFLRNTGKVFLRTGQEYTFSLPFVVRRAWPLKPHGLLIQRVLESSELEEAEMTGDTLLPTIFSMTSPFAEPAIVGLTRGITG--SSSSLSLLDEDEILTKPLKSVPPTDIVIWVAAQ-HESDVNIAVTVDAASNQISIWRYAYIPPKDAHIP--STGTRVRKRQSLTGVNRRVSG-ISARERLHAMSPSPHSREQSPLPDFL-------------------------------------------------------------------------------------------WRDISISLFDYRYDGITTRAFLAVCLPGSQSMRIFSIGV-GGGAFKISPVAELPARSVVSISATRRLVRDLLVLKPDRTLSLYTHGLHELPL------------VLG------ILQSNVQSRALIALTDGRQKLIHLNLLPRDQLTKECLELLALILPHELYFDLHCSFLSEWSQMALPTSEAAEFNTLSQNLYRLLSLASTSTPTDDDNWSRLGASASHLRLSEDPAIRRLKRP-----PSRLPTPGKPHAMIAPVLFALHNLAESYRLVLDRFASLFKLVPVICCLALQIRPEWADYWRRLTPNALSSWPTVAHLDDRIPLWPPDASAVLFGRITSPEWTAPWPTLPDIASRFGISPSFAHGLVDPLVVLHQLTAAYRCLADPSVNQSQKRAENAVYLMVMSQGPEFVDRLPLGIAAPLREAARTCQLSPPGDWPLTAYRAIGRNDLAASASDAPDLLYSRGYHPVKDFINPSRPRPITGGIINETKASAGEIDDVSGVELGLRDFTDIRFGQDKRLEEVARMLCSSIVTSTKIAGGPELSEHDQAKEHQNQVVRTAERTLALPYGRAMYTFGSVQTVTREAYAIPRMEYTIRLQPLNIVVPPEPTKIPLDSQNWGQFHNGVAAGLRIAPSAEGIESSWIAFNKPSDLTPEHAGFLFALGLTGHLKEMLTWHTFGYLTPKHDLTSIGVLLGLAAANIGSSNQHVTKLLAVHTPALLPTPSVDLNVSLMTQAAGLAGIGLLYLGTKHRRMAEVCLNQISRKDLVQPDLSNEHRDAYTYAAGLAFGMVMLGKGTAIPADLALISRLNTLIHGESKSPIGQPARQSFDLNLTSPAATIALGLMYLRTERQDIADIVTIPDTVVSLNRIQPSFLLLRTIARSLIMWQVIAPTQEWIQAQIPKAIRDAMDNRTKTGKATDDAMELAYYNIVAGCCFVIGLKYAGTARQEAYAVTIRYFDLFTRLVYSNGTLFSPRIKRSAVRDGLNLISISLSMIMAGTGEITCFRRLRYAYGMYQQAMHHHTIKYGIHVATHLSIGLLFLGGGKFTLGTSDAAIACMVTAFFPRFHQLSSDNKSYLQALRHLWVLAVEPRCLIARDVDTTEVVYLPVKIAVKDGNELGTTQLISPTLIPDLDKLTSLRVDTPRYWPFYLDTQNLPQHKETLLRSQTLYVKRRTAFLSYTEDPRGSRSLFVRSGSSAGDAAILDFPQLTDTRSHPASDLSEFITSFSNDTLFLSFADHFSREDGDTPAEQLFHTYCHASLLDSILQDKPQTLQSHLTLFRYRRMEPTSRYFHLRLQDLRFATDFYCRVYDRRFSGRAENNPRPPLLRESTVLGAQYALDQQLDRIRSTPRFLVALGKYARGEVL-DDTNIFQKLAWYLLRDAVPVSTILVVLKDLAREAHVQCFEKPPPGGTSQSALLEVGIREVLHATGTRMTQGLGAGWDVRSLDEIIQAWQ
PVTVSLQPLHKSSAFQFLEQHTPTSSPSSNESNLLQAIRAVLRGSDTENLSTIQTTYH---TQLDDRELTWNANTVILSHGGVIRRRWTFDQEGETIQWACLGVLEQRDASAS------APTSTSSPSERPTFGPFTRAQAASQISSNHATLVPAIFIFLRSVGRIILQNGVEYSLSLPFIVRKAWPLFPHGVMIQRVLEPSEFLEAELTGEAVLPTIFSMTSPLAEAAAVGLTAGIAGGYRDIPVTLKDEDENSTRPLRSVPSTEMVVTVTRRGKDCTVYVVVTVDVEQRKLSIWRYTYLKPKDMPVPLTESRTRSKIRHSIPGGSRRTSAIHDGAGRHHPLSPGRRSPEVSPTPDIFDVPEMPPLSALPGMAPSLSTATTLQSLVSGRTAKGRLSLTRNDLNVTMDRMLLGGRADADIEIPIEHGRMKAAYWMQRVYSQEVSEEEAKAWRDITFSAFDERFDGSQERCLMSFQLPKSRLAHVLSVTFGGDNMMKVEPVAQIPAIASTSIRATRELVWDLLVLKHDHRLTLLTHELREIPIEVNSAGSGMDIEMDG-VNPVVHLSRTGTSSATLTFANGRMARLDLPFSPKDPLTMECLAVLAQCLTPEASFLVYRAFLDRWNDKGLSSVDGIQFRCLTDAIYTVFQVKNEPIPPPNGAWEQLAQSTSHKYFKEDPVLRQLRRPADVPPPKLIHPTKRPSKLLSPMLYALHTLAEYLRLLVHRFEDLVKLVPLIRRIALEVRPEWADYWQRLVPDPGAVWP---------------ISAIFYGRLSNPEWKVPWYDTSHIASRFGVPASLEYGRWDPLRGLHDLSDLYSYLTDSQTPDVRTRAERAMLLLVTRRGTKFLDSLPLGITAPLREAARTCQLAPPTNWPLHAYMAIGRNDLAASASETVEQFDRDGFKSKRD----GKPRQTISHFVSAARAAGGEVDVVTGVELDLEAFTTIRFGQDRRLEEVARMLCSSTVTSIKIADRPDLSEHDQTKEHQNHVIRVAERTLALPYGRAMFTFGSVPTVTREAYTIPKLEFTIRVQPLNITVSPEGGKIPPESLNWGEFHNGVAAGLRISPTAAGVESSWIAFNKPSELSPEHAGFLLGLGLTGHLKHMMTWHTFSYLTPKHDLTSIGVLLGLSAANVGNANQHVTKLLAVHTPALLPTPLVDLNVSLMTQAAGLSGVGLLYLGTKNRRMAEVCLNQISRRDLVQPDLSNEHREAYTYAAALAFGMIMLGKGTTIPADAHLLSRLSTLIHGDADPLLGKKMRAPFDINLTSPAATIALGLMYLRTERQDIADLLPIPDTVLALNRIQPSFLTVRIIARNLIMWNEIAPSNEWLVSQIPQSIREAIEARAKHNKVIDESIELAYYHVLAGCCFVIGLKYAGTARQEAYLLIVRYFDIYTRLAYTNGPAFDHRIKRSAVRDGLNLISISLSMVMAGTGEISCLRRLRYAYGMYQQSGYHHGFKYGVHVSTHTALGLLFLGAGRFTLGTSDAAIACLVTAFFPRFHPVSSDNKCFLQALRHLWALAVEPRCLIARDVDSGEVVYLPVKITFRE--EKESVTLISPTLIPDMDKLVSIRVDTPRYWPFYLDTEQVPRHKDALLKSQTLYVKRRTAFLSYTEDPKGSRSLFVRSGSSAGDAATLDFPQLTDTRTHPASDLSEFITSFSNDVLFLAFADHMVRGE-GTDKERLFHKYCHAALLDSILQDKPQTLQSHLTLYLYRTMDPRSQYFNLRLQDLRFAADFYSKIYDRRFSGRANNNPRPPLIRDTAVLGALYALDKQLETVRKSETFLRALGEYARGEAVTDGEDITRQLAWYLLRNGVPVSTLLVVLRQLARDAHKQCLGAPPPEGTNDAMLLDLGIKEVLHGTGTKMTTALGSGWSAKSLDEIIQVWG
PIIVSAQGPPASSAHRFLAEHSEPSNPLPDDSPLLQAIKIALRGPGAENDDSIHTAAHFTGTYEKEPELTWDKHTAVLSYGAVIIKRWSFKQEGELIQWACIGELEQNNPSSSATAASFANVESLP-DGRETFGPFARAKRARKFNFGHPETVPAVFIFLRSIGKIYLLNGVDYTFSLPFVVRKAWPISPHGVMIQRVLEPSELIEAEATGDDVLPTIFTVTSALSEAAAVGLTSGILGPTPNTLPTLKDEDEHSSKPLKSIPPTEMTIWVSHCSIVADVRVVVTVNVEKRLLSIWQYVYIKPKDTPQPLTRQKSRASKRQSTSGASRRTSAMFDGRERIQPMSPSVRSHEPVIGGDIFELPDMPPLSSLPGMAPSLSTTTTMASLVSGRPIKRRNSLSRNDLSTTMDRMVLGGRLDSDMLAPIEHGRMKAAFWMQNMFTRPISEEEAEAWRGITVSLFDDRFDGTKSRCLMSICLPKTQTLAIFTIAQLPDRTMEVTPTMEIPALSATSLRATRGNVWDLLVVKPFGHLSLYTHGLSEIPVQLQASEEDLEMGMDMPHGQVVSASESQWGTTTLTYEDGYRSCVTFDIFPEDKLVIECFQLLALILPTEITFEIHRLFLEKWSACSWSTAENVEFECFSTSLYTIFGLDFAVKPVPSDPWLRLAASKSHEHFAEDPALRFLRRPPNIPPARPVHRPEAPHKLLAPLLYGLHTLAEHLRLLVPRQHDLLRFAPVVCRIAVLVRPEWADYWKRLIPDVMSSWPLSLFLDDRIPVWPPDLSAILYGRVSTPDWKVPWHDVQHIVTRFSITPSLEYGVCDPLQELHELSLLYNTLSDGKITDSQKRAENVIYQMVAQNGQDVSSSLPLGIAAPLREAARTCQLAPPSNWPLEAYRAIGRNDLAASAQQNPEVFITDGYKSRKEFVNPSTAPETIGEIAAEVRTLAAELDGATGVELNLKEFTDIRFGLDRRLDEVARMLCSAVVASVKILDRPELSEHDQTKEHQNQVVRIAERTFALPYGRAMFTFGSIPVVKREAYAIPKIEYNVRFQPSNILVTPEPGKIATDSISWGEFHNGVAAGLRISPSALGVDSSWIAFNKPIDLTPEHAGFLLALGLTGHLKEMMTWSTFSYLTPKHDLTSIGVLLGMAAANIGTSNQHVTKLLAVHTPAMLPTPNVDINVPLITQTAGLFGTGLIYLGTRNRRMAEVCLGQVSRRDLVQPDLSNEHREAYTYASAFAFGMIMLGKGTAIPADLIILKRLGTLIHGDADALMGKHSRNPFDINLTSPAATMALGLMYLRTNRKDVADILTIPDTVVSLNAIQPNFLLIRTIARSLIMWDNVVPSNDWLIRQIPRTIINSIESRSKEGGNIDDAMELAYYNIIAGGCFVVGLKYAGTARQEAYQMIVKHFDHFSRMAYA-GPAFDHKIKRSAVRDGLNLISIALSMVMAGTGEITCLRRLRYAYGMSQQLLYHHGFKYGVHVATHMSLGLLFLGGGRYTLGTSDAAIACMVVAFFPRFNHVSSDNRSFLQALRHMWVLAVEPRCLIARDVDTNEVVYLPVKIKMQEGDTVEHTQLISPTLIPDMDKLMSVRVDTPRYWPFYLDTSAHPRHKETLLQGQTLYVKRRTAFLSYTEDPRGSRSLFVRSGSSSGDAATLDFPQLTDTKTHPAGDLSEFISSFSNNVLFLAFADHFSRAAGETHDERLFHTYCHAALLDSILQDKPQTLQSHLTLYYYRNMSPKSRYFHLRLQDLRFAADFYTKVYERRFSGRTENNARPSLIRDTTVQGVLHALDRKLDAMRILPGFSRYMGHYARGEMLPDIESMERYLAWYLLRNGVPVSTLLVVLRQLARDAHTQCLGAPPPEGTTDVQGLDLGIREVLHATGARMTTALGSGWSVRSLNEIIEAWK
PINIASQGPPVASAKKFLSRQTPVPTPTAHETPLLRSIRAALRGSDTENVDEIHTATLFGSGGSKEPDLSWNARAAVLSYGPVMVKRWSFEEEGESIQWACLGQLEQSAMSGSAKVANGANIDP--AANRSSFGPFSRASLDEKVDGGPTAPVTAVFIFLRSIGKICLLNGVDYTFSLPFIVRKAWPISPSGVLVQRVLEPTEVEEARAVGDDVLPTIFSVTSPFSEATAVGLTSGIIGHT------LKDEDEHSTKPLKAIPATEMIVWTSHASVVSDMLVVVTVDVEKRLLSIWRYVFIKPRDAPVSSSRPRTPAAKRQSMTGANRRTSAMYEARDRIHPMSPGSRSREV--------LPDMPPLSSLPGMAPSLSSTATMASLVGARPIKRRNSLSRNDLSNTLDRMALGTRLESDVLAPVEHGRMKAAYWMECLLTRQISAEEATAWRQITVSLFDSRFDGNHSRALIAICLPKSKTMSVFSVAHQQDKTMLVAPVTDMTALSATSMRATRENVWDLLVVKPYGRLSLLMHGVQELPVEVIYQQENIEWDEYVTPRQIVSVDQAKWGTAIVTHRDGTQAQITLDIYPQNKLTLDCFHLLALILPTELTFNIHRLFLERWSSKRWSTSENIEFECFSYSLYTTFGLETEDKWSSLDPWLRLGLSKSRSRFAEDRGLSLLKKPPVVYSTAPSEEDTPPHPMLAPLLYGLHTLAEHLRLNISRQCDLWQLVPLICRVASTVRPEWVDFWKRLLPDAVVGWPSPEHLDDRIPVWPHDISAILYGRVSTPNWNAPWHDVQHIVTRFSIKPSLEYGVCDPLHGLHELSLLYNALSDGTVDDTQKRAENVIINLVQQNGRKVSTTLPLGVASPLREAARTCQLAPPGNWPLEAYRAVDRNDLATSATQNPDAFVNNGYRTKRQ----NKPREVIGEIAVAARTSATEANPTSNLDLTVREVTDVRFGQDRRIDEVSRLLCSSTIPSVKMSDRNEMSEQDQQKELHNLLIRVAERTFAIPYGRAMFSFGSLSVVTQEAYAIPKMEYSVRFQPGNTLVTAE-GKLTAESLSWGDFHNGVAAGLRISPTAPGVESSWIAFNKPSELSPEHAGFLLALGLTGHLKNLLTWHTFQYLTPKHELTSIGLLLGMAAANVGNSNQHVIKLIAVHTPALLPTPNVDLNVPLITQAAGMYGVGLLYLGTRNRRMAEVCLGQISRRDLTQPDLSNEHREAYTYASGLAFGMVMVGKGSNIPADVVILQRLSVLIMGDTNTLHG-KTREAFDINLTSPAASIAMGLMYLRTNQQSVANRMPIPHTIVELNAVQPTFLLVRTVARSLIMWNSITPSEHWLLSLVPQPILAAFANRKLTGEPVDDALELAYYNILSGGCFVIGLKYAGTAHKYAYEAIVKQFDAFSSLAHSTGPQFDHKIKRSAIRDGLNLISIALCMVMAGTGELTCLQRLRFAYGMAQQMMYGQSLKYGINVAIHMSLGLLFLGGGRFTLGTSDAAIAAMITAFFPRFNQVSSDNRSYLQALRHMWVLAAEPRCLVARDVDSDEVVYLPVKITMKDGDQKDITGLITPTLIPDMDRLMSIRVDTPRYWPFYLDTAAHPRHKEALLRSQTLYVKRRTAFLSYTEDARGSRSLFVRSGTSSGNSATLDFPQLRDSTTHPAGDLGDFITSVSNDDIFLAFAEHFARRDGATPEEEIFQSYCHAVLYDSLLQDKPRGLQSHLSLYLYRTMPVTSRYFHLRMQDLRFATDFYGQVYERRFSGKSENNMRAPLIRETTLQGTLHDLDKKLDAHRTAAWFLPALRKYSEGVLRDDDGKLDHHFAAYLLRNCVPVSTVLVILQQLAQEARNQCLNMPPPDGTSDSDTLDLGIKEVIHSTGNRMTTAYGSGWSVQSLHEVIDSW-
PIIVSAQGPPASSAHRFLAEHSEPSNPLPDDSPLLQAIKIALRGPGAENDDSIHTATHFTGTNEKEPELTWDKHTAVLSYGAVIIKRWSFKQEGELIQWACIGELEQNNPSSSATAASFANVESLP-DGRETFGPFARAKRARKFNFGHPETVPAVFIFLRSIGKIYLLNGVDYTFSLPFVVRKAWPISPHGVMIQRVLEPSELIEAEATGDDVLPTIFTVTSALSEAAAVGLTSGILGPTPNTLPTLKDEDEHSSKPLKSIPPTEMTIWVSHCSIVADVRVVVTVNVEKRLLSIWQYVYIKPKDTPQPLTRQKSRASKRQSTSGASRRTSAMFDGRERIQPMSPSVRSHEPVIGGDIFELPDMPPLSSLPGMAPSLSTTTTMASLVSGRPIKRRNSLSRNDLSTTMDRMVLGGRLDSDMLAPIEHGRMKAAFWMQNMFTWPISEEEAEAWRGITVSLFDDRFDGTKSRCLMSISLPKTQTLAIFTIAQLPDRTMEVTPTMEIPALSATSLRATRGNVWDLLVVKPFGHLSLYTHGLSEIPVQLQASEEDLEMGMDMPHGQVVSASESQWGTTTLTYEDGYRSCVTFDIFPEDKLVIECFQLLALILPTEITFEIHRLFLEKWSACSWSTAENVEFECFSTSLYTIFGLDFAVKPVPSDPWLRLAASKSHEHFAEDPALRFLRRPPNIPPARPVHRPEAPHKLLAPLLYGLHTLAEHLRLLVPRQHDLLRFAPVVCRIAVLVRPEWADYWKRLIPDVMSSWPLSLFLDDRIPVWPPDLSAILYGRVSTPDWKVPWHDVQHIVTRFSITPSLEYGVCDPLQELHELSLLYNTLSDGKITDSQKRAENVIYQMVAQNGQDVSSSLPLGIAAPLREAARTCQLAPPSNWPLEAYRAIGRNDLAASAQQNPEVFITDGYKSRKEFVNPSTAPETIGEIAAEVRTLAAELDGATGVELNLKEFTDIRFGLDRRLDEVARMLCSAVVPSVKILDRPELSEHDQTKEHQNQVVRIAERTFALPYGRAMFTFGSIPVVKREAYAIPKIEYNVRFQPSNILVTPEPGKIATDSISWGEFHNGVAAGLRISPSALGVDSSWIAFNKPIDLTPEHAGFLLALGLTGHLKEMMTWSTFSYLTPKHDLTSIGVLLGMAAANIGTSNQHVTKLLAVHTPAMLPTPNVDINVPLITQTAGLFGTGLIYLGTRNRRMAEVCLGQVSRRDLVQPDLSNEHREAYTYASAFAFGMIMLGKGTAIPADLIILKRLGTLIHGDADALMGKHSRNPFDINLTSPAATMALGLMYLRTNRKDVADILTIPDTVVSLNAIQPNFLLIRTIARSLIMWDNVVPSNDWLIRQIPRTIINSIESRSKEGGNIDDAMELAYYNIIAGGCFVVGLKYAGTARQEAYQMIVKHFDHFSRMAYA--PAFDHKIKRSAVRDGLNLISIALSMVMAGTGEITCLRRLRYAYGMSQQLLYHHGFKYGVHVATHMSLGLLFLGGGRYTLGTSDAAIACMVVAFFPRFNHVSSDNRSFLQALRHMWVLAVEPRCLIARDVDTNEVVYLPVKIKMQEGDTVEHTQLISPTLIPDMDKLMSVRVDTPRYWPFYLDTSAHPRHKETLLQSQTLYVKRRTAFLSYTEDPRGSRSLFVRSGSSSGDAATLDFPQLTDTKTHPAGDLSEFISSFSNNVLFLAFADHFSRAAGETHDERLFHTYCHAALLDSILQDKPQTLQSHLTLYYYRNMSPKSRYFHLRLQDLRFAADFYTKVYERRFSGRTENNARPSLIRDTTVQGVLHALDRKLDAVRILPGFSRYMGHYARGEMLPDTESMERYLAWYLLRNGVPVSTLLVVLRQLARDAHTQCLGAPPPEGTTDVQGLDLGIREVLHATGARMTTALGSGWSVRSLNEIIEAWK
PIVISSQGPPASSAQRFLSEHSAPFHPTQNDTPLLKSIKAVLRGPWTEETPSFRTSKHFTGARDQEPELTWDRNNAVLSYGPVIVKRWSFVHEFDTIQYACIADFEQDDPNFLASAASLAGMDCEDQRNLDTFGPFYRAKKAQKTKQGRIEIIPAVFIFLRTVAKIFLFNGVDFHFPIPFLVRKAWPISPYGLMVQRVLDPSEFIEAESTGDDVLPTIFSMTSPFLEPAAVGLTSGIFNAAPNIPASLKDEAENSTKPLKSMSPTEMIVFVSYCNVVSNARIMVTVDVEKRLLSIWQYLNIPPKDTPVPLPRQTRPVPKRQSTSN--RRTSSLFDVRDRFQPMSPSTRGRDSRFSLDNTE---IPPLYLVPEVTPSLSTTPTMASIISA-PV---STQNNNDLSSTMDKMALGGRYDSEIIVPEEYGRMKAAYWVQSMFTRQISEEEAKAWDKIEVSLFDDRFDGKQSRCLMSICFPHSKSSTIFTLAQLPDRTMEVTPTTEIPATSVTSLRATRVNVWDLLVVKPSGGLSLYTHGLCELPITLNPKTNSEAMDVDASHGPIVSALDSTWGTTLLVHEDGHKISVTFDIFPQDNLVVECFQLLALILPAEITFQLHRAFLEMWSAHSWSTAENVEFDCFRTSLFATFKLAFEKKQTETDPWLRLAASESHRHFAEDRVLSRLRKPPNLPPRKPLHEPEPPHKLLAPLLYGLHILAEHLRLLVPRQKDLLKLAPVVCRIAISVRPEWADYWKRLIPDVLGTWPL-GYVDDRVPVWPTDLSAILYGQVSTPDWKAPWHDVQHIVTRFEITPSLEYGVCDPLHDLHQLSLLYNTLSDGKITDCQDRAEKVVLQMVTQNGQDVSSSLPLGIAAPLREATRTCQLAPPGNWPLEAYKAIGRNDLAASANQDEDIVVYEGYKSKKEFI-----------------------------------------------------LC--LVSSFASICLPSKSELDQAKEHQNQVIRVAERTLALPYGRAMFTFGSISAVSKEAYSIPKIEYVVRFQPSNTLVSPEPGKINGDSIGWGEFHNGVAAGLRVSPSAAGVDSSWIAFNRPADLSPEHAGFLFALGLTGHLNRLMTWNTFSYLTPKHDLTSIGVLLGMAAANVGTSHPRITKILAVHTPALLPTPNVELNISLPIQAAGLCGVGLIYLGTKHRRMAEVCLSQIRRKELLEPEMSNEHREMYTLTAGLAFGMIMLGRGAAIPADDAFLKKLSVLVHRDTDVMKGPLTKSLFDINLTSPAASIALGLMYLRTGRKDVADIISIPDTVISLNAIQPSFLLIRTIARSLIMWDSVAPSSEWLIKQIPRSIIKAIESRSKNGGTVDDSMELAYYNIIAGGCFVVGLKYAGTARQEAYQMIVKHFDHYSRMAY---PAFDHKIKRSAVRDGLNLVALALSMVMAGTGEITCLRRIRYAFGTSQQMMYHHGFKYGAHVSTHMALGLLFLGGGRYTLGNSNAAIAAMVAAFYPRFNHGSADNRGYLQALRHLWVLAVEPRCLIARDVDTNEIVYLPVKIKIQDGDVVENTQLISPTLIPDMDKLMSIRVDTPRYWPFYLDTSAHPRHKEALLHNQTLYVKRRTAFLSYTEDPRGSRSLFVRSGSSSGDSATLDFPQLTDTKTHPAGDLSEFITSFSNNVLFLSFADHFAREEDDTDDERLFHTYCHAALLDSILQDKPQTLQSHLTLYSYRNMSPKSRYFHLRLQDLRFAADFYAKVYERRFSGRTANNGRPSLIRDTTVQGTLHALDRKLDEIRLMPSFLDYMGRYARGEALPGVEDLERYLSWYLLRNGVPVSTFLVILRQLARDAHAQCINVPPPDGTSDVQTLDQGIKEVLHATGIRMSTTLGSGWSVRSLNEIIEAWK
PIIVSAQGPPASSAHRFLAEHSESSNPPPDDSPLLQAIKIALRGPGAENDDSIHTATHFTGSREKEPELTWDKHTAVLSYGAVMVKRWSFKQEGELIQWACIGELEQNNPSSSATAASFANVEELP-DGRETFGPFARAKRARKFNFGHPETIPAVFIFLRSIGKIYLLNGVDYTFSLPFVVRKAWPISPHGVMIQRVLEPSEVIEAEATGDDILPTIFTVTSALSEAATVGLTSGILGPTPNTLPTLKDEDEHSSKPLKSIPPTEMAVWVSHCGIVADVRIVVTVNVEKRLLSIWQYVYIKPKDTPQPLTRQKSRTSKRQSTSGASRRTSAMFDGRERIQPMSPSMRSHEPAMGGDIFELPDMPPLSSLPGMAPSLSTTTTMASLVSGRPIKRRNSLSRNDLSTTMDRMALGGRIDPDMLAPIEHGRMKAAFWMQKMHTRPISEEEAEAWRYITVSLFDDRFDGTKSRCLISICLPKTQTLAIFTIAQLPDRTMEVTPTMEIPALSATSLRATRGNVWDLLVVKPFGQLSLYTHGLCEIPVQVQAS-EIFGTDMDMPHGQIVSASESQWGTTTLTHEGGYRSCVTFDIFPEDKLVIECFQLLALILPTEITFEIHRLFLEKWSAHAWSTAENIEFECFSTSLYTVFGLDFAEKLVPSDPWLRLAASKSHEHFAEDPAMRLLRTPPNIPAAAPVHRPEPPHKLLAPLLYGLHTLAEHLRLLVPRQHDLLKFAPVVCRIAVTVRPEWADYWKRLIPDVMSSWPLAEYHDDRIPVWPPDLSAILYGRVSTPDWKAPWHDVQHIVTRFSITPSLEYGFCDPLHELHELSLLYNTLSDGKIADSQKRAENVIYQMVAQNGQDVSSSLPLGIAAPLREAARTCQLAPPSNWPLEAYRAIGRNDLAASAKQNPEVFITDGYKPRKEFVNPSTPRETIGEIAAEVRTLAAELDGSTGVELNLKEFTDIRFGLDRRLEEVARMLCSSMTTSVKSLDRPELSEHDQTKEHQNQAVRIAERTFALPYGRAMFTFGSIPVVKREAYAIPKIELNVRFQPSNIFVTPEIGKIANDSINWGEFHNGVAAGLRISPSALGVDSSWIAFNKPIDLTPEHAGFLLALGLTGHLKEMMTWSTFSYLTPKHDLTSIGVLLGMAAANIGTANQHVTKLLAVHTPAMLPTPNVDLNVPLITQTAGLFGTGLIYLGTRNRRMAEICLGQVSRRDLVQPDLSNEHREAYTYASAFAFGMIMLGKGTAIPADLIILKRLGTLIHGDADALMGKPTKNPFDVNLTSPAATIALGLMYLRTNRKDVADMLTIPDTVVALNAIQPNFLLIRTIARSLIMWDNVVPSNDWLIRQIPRTIINSIESRSKDGSNIDDAMELAYYNIIAGGCFVVGLKYAGTARQEAYQMIVKHFDHFSRMAYA--PAFDHKIKRSAVRDGLNLISIALSMVMAGTGEITCLRRLRYAYGMSQQLLYHHGFKYGVHVATHMSLGLLFLGGGRYTLGTSDAAIACMVVAFFPRFNHVSSDNRSFLQALRHMWVLAVEPRCLIARDVDTNEVVYLPVKIKMQEGDTVEHTQLISPTLIPDMDKLMSVRVDTPRYWPFYLDTSAHPRHKEALLQSQTLYVKRRTAFLSYTEDPRGSRSLFVRSGSSSGDAATLDFPQLTDTKTHPAGDLSEFISSFSNNVLFLAFADHFSRAEGETHDERLFHTYCHAALLDSILQDKPQTLQSHLTLYYYRNMSPKSRYFHLRLQDLRFAADFYAKVYERRFSGRTENNARPSLIRDTTVQGALHALDRKLDEVRISPAFSRYMGHYARGEMLPDVETMERYLAWYLLRNGVPVSTLLVVLRQLARDAHTQCLGVPPPEGTTDVQGLDIGIKEVLHATGTRMTTALGSGWSVRSLNEIIEAWK
[truncated: 46,201,964 more chars]
